# Supplementary material for: Cell-specific and shared regulatory elements control a multigene locus active in mammary and salivary glands
Source: Nat Commun. 2023 Aug 17;14:4992. doi: 10.1038/s41467-023-40712-0 (PMC10435465; doi:10.1038/s41467-023-40712-0)
Supplement: Supplementary file 4 — Supplementary Data 1 [file 41467_2023_40712_MOESM4_ESM.xlsx]

## Sheet: Csn genes
Supplementary Data 1. List of all genes with normalized read counts in each replicate at virgin, p6, L1 and L10 mammary tissue from WT mice, log2 (fold change), their p-value and adjusted p-value.
	Fold acitivity
Gene	virgin → p6	p6 → L1	L1 → L10	virgin → L10	p6 → L10
Csn1s1	0.768021	1519.84	9.95677	11622.2	15132.7
Csn1s2a	0.460679	3823.33	5.53811	9754.41	21174
Csn1s2b	0.182617	889.85	218.248	35465.6	194208
Csn2	2.40489	3207.45	5.7649	44468	18490.6
Odam	1	19.0593	3.28512	62.612	62.612
Csn3	3.03043	256.488	6.9151	5374.88	1773.64
p6, day 6 of pregnancy
L1, day1 of lactation
L10, day10 of lacttion

## Sheet: Virgin vs p6
Gene	WT_Virgin rep1	WT_Virgin rep2	WT_Virgin rep3	WT_p6 rep1	WT_p6 rep2	WT_p6 rep3	log2FoldChange	pvalue	padj	mean_Virgin	mean_p6
0610005C13Rik	4.1978	10.178	9.24667	12.5755	9.57876	5.84579	0.303233	0.642568	0.7271	7.87415	9.21067
0610007P14Rik	137.559	118.864	117.433	145.317	137.296	136.077	0.155429	0.254433	0.344302	124.619	140.697
0610009B22Rik	190.193	200.288	188.94	71.2614	59.0691	96.1308	-1.29291	2.87655e-16	3.17173e-15	193.14	83.6961
0610009L18Rik	23.8952	19.9925	18.8016	26.5484	15.9646	17.5374	-0.0593577	0.875398	0.912851	20.8964	22.0429
0610009O20Rik	262.524	181.023	167.981	347.923	312.906	276.701	0.625661	8.56933e-07	3.34302e-06	203.843	312.312
0610010F05Rik	880.892	1344.58	1195.6	413.596	450.202	405.958	-1.41212	1.00307e-26	2.79457e-25	1140.36	409.777
0610010K14Rik	82.3414	50.1629	65.0349	102.002	87.8053	118.54	0.686777	0.00303546	0.00681949	65.8464	110.271
0610011F06Rik	64.2586	45.0739	49.3156	114.577	113.349	87.0373	0.968425	1.03337e-06	3.9935e-06	52.8827	100.807
0610012G03Rik	193.099	187.929	147.947	145.317	90.9983	111.395	-0.603977	0.00111294	0.00271851	176.325	128.356
0610030E20Rik	384.26	406.756	513.807	350.718	375.168	372.182	-0.239706	0.0573457	0.095796	434.941	361.45
0610037L13Rik	252.514	233.003	202.194	148.112	183.593	197.458	-0.36247	0.0322082	0.0576869	229.237	172.785
0610038B21Rik	6.13524	6.17949	4.62334	6.98641	12.7717	8.76869	0.741229	0.107412	0.165844	5.64602	7.87755
0610039H22Rik	7.42687	8.36049	8.93845	13.9728	9.57876	6.49532	0.183811	0.722067	0.792954	8.24194	10.2341
0610039K10Rik	0.645815	0.363499	1.84933	2.79457	1.59646	1.9486	1.12629	0.475251	0.573946	0.952883	2.37158
0610040B10Rik	23.2493	35.2594	29.2811	9.78098	1.59646	13.6402	-1.6711	0.000115979	0.000335078	29.2633	11.7106
0610040F04Rik	0.322907	0.726999	0.616445	0	3.19292	1.9486	1.6044	0.383597	0.483047	0.55545	0.974298
0610040J01Rik	38.1031	17.448	32.6716	90.8234	73.4372	78.2686	1.49488	3.76169e-06	1.35447e-05	29.4075	84.546
0610043K17Rik	14.5308	18.5385	24.3496	23.7538	27.1398	28.2547	0.490858	0.172894	0.249777	19.1396	26.0042
1010001N08Rik	6.78106	3.99849	7.39734	1.39728	6.38584	5.84579	-0.431834	0.660189	0.741124	6.05896	3.62154
1110001J03Rik	53.6026	27.626	26.5071	57.2886	49.4903	38.9719	0.461986	0.0609867	0.101144	35.9119	48.1303
1110002L01Rik	20.6661	22.537	26.1989	26.5484	25.5434	24.3575	0.131105	0.660275	0.741172	23.134	25.4529
1110004E09Rik	72.9771	74.1539	57.9458	95.0152	60.6655	99.7032	0.337966	0.179047	0.257218	68.3589	97.3592
1110004F10Rik	476.611	591.777	543.396	363.294	319.292	427.392	-0.527191	0.00161631	0.00383495	537.262	395.343
1110006O24Rik	2.90617	0.726999	0.924667	1.39728	6.38584	2.27336	1.27326	0.137778	0.205582	1.51928	1.83532
1110007C09Rik	54.8943	24.3545	24.6578	43.3158	41.508	28.2547	0.182022	0.488853	0.587292	34.6355	35.7852
1110008F13Rik	96.5493	105.415	92.1585	78.2478	60.6655	77.6191	-0.434016	0.00710103	0.0147541	98.0409	77.9335
1110008L16Rik	216.994	214.101	219.763	183.044	183.593	208.825	-0.161297	0.341749	0.439629	216.953	195.934
1110008P14Rik	74.5916	62.8854	36.3703	110.385	73.4372	59.4322	0.462936	0.0423086	0.0734248	57.9491	84.9088
1110012L19Rik	131.423	124.68	145.481	82.4397	94.1912	116.266	-0.437308	0.0293272	0.0530525	133.862	99.353
1110017D15Rik	0.968722	1.454	0.616445	4.19185	1.59646	1.29906	1.12346	0.347888	0.446263	1.01306	2.74546
1110019D14Rik	91.0599	123.226	128.837	34.9321	47.8938	41.5701	-1.48235	1.63605e-10	9.94144e-10	114.374	38.2511
1110020A21Rik	15.1767	17.0845	20.0345	6.98641	0	6.82009	-1.75598	0.0039152	0.00861888	17.4319	6.90325
1110028F11Rik	14.2079	10.178	8.93845	51.6995	54.2797	29.5537	1.97067	1.48764e-06	5.6372e-06	11.1081	40.6266
1110032A03Rik	418.488	627.764	490.998	156.496	122.927	186.416	-1.69644	7.33825e-25	1.73383e-23	512.417	171.456
1110032F04Rik	9.68722	0.363499	7.39734	16.7674	25.5434	17.5374	1.82531	0.0419651	0.0729071	5.81602	17.1524
1110034G24Rik	46.1758	38.5309	45.6169	43.3158	31.9292	43.5187	-0.108575	0.670348	0.750104	43.4412	43.4172
1110037F02Rik	1230.28	1460.18	1533.72	892.864	818.984	1097.06	-0.572637	3.47298e-10	2.01962e-09	1408.06	994.962
1110038B12Rik	47.7903	46.1644	51.7814	124.358	110.156	133.154	1.3551	9.97833e-15	9.51081e-14	48.5787	128.756
1110038F14Rik	79.7581	61.0679	56.4047	122.961	111.752	76.6448	0.610064	0.000639788	0.00162762	65.7436	99.8028
1110046J04Rik	19.6974	29.08	29.8976	9.78098	7.9823	10.7173	-1.4488	0.00416622	0.00910362	26.225	10.2491
1110051M20Rik	111.08	114.139	118.049	99.2071	110.156	126.009	-0.01164	0.945803	0.963292	114.423	112.608
1110058D11Rik	15.4996	14.9035	21.5756	11.1783	17.5611	14.6145	-0.264314	0.523069	0.61885	17.3262	12.8964
1110059E24Rik	242.504	290.8	323.634	167.674	154.857	184.142	-0.747917	2.7182e-09	1.43345e-08	285.646	175.908
1110059G10Rik	95.5806	146.854	154.419	79.6451	65.4549	87.0373	-0.740418	5.85425e-06	2.04922e-05	132.285	83.3412
1110065P20Rik	3.22907	0.726999	0.308222	6.98641	7.9823	1.29906	2.19841	0.00497408	0.0106922	1.42143	4.14274
1190002F15Rik	11.9476	3.63499	3.69867	20.9592	46.2974	20.4603	2.36469	5.39413e-05	0.000163914	6.42708	20.7098
1190002N15Rik	734.292	1112.67	925.9	259.895	269.802	368.934	-1.60141	2.25143e-26	6.02616e-25	924.288	314.414
1190007I07Rik	23.5722	21.81	22.8085	29.3429	22.3505	20.785	0.0510089	0.87609	0.913197	22.7302	25.064
1200014J11Rik	396.853	439.834	505.177	452.72	429.448	429.016	-0.0298464	0.790808	0.848769	447.288	440.868
1300002E11Rik	114.309	159.213	161.2	164.879	188.382	184.467	0.325382	0.0403221	0.0703701	144.907	174.673
1300017J02Rik	0.968722	0.363499	0.616445	0	1.59646	2.59813	1.45892	0.071387	0.116185	0.649556	1.29906
1500004A13Rik	29.3846	24.718	27.74	54.494	41.508	38.3224	0.696957	0.0120941	0.0239303	27.2809	46.4082
1500009L16Rik	8.7185	8.72399	9.5549	5.58913	4.78938	6.17056	-0.681283	0.254127	0.343994	8.99913	5.87984
1500011B03Rik	50.3736	64.3394	55.7883	33.5348	51.0867	54.2359	-0.274169	0.277784	0.370298	56.8337	43.8854
1500011K16Rik	173.401	215.919	177.536	100.604	47.8938	50.6635	-1.54261	3.29386e-08	1.53146e-07	188.952	75.6339
1500012F01Rik	140.465	119.955	154.419	240.333	218.715	210.124	0.690679	0.000952209	0.00235415	138.28	225.228
1500015A07Rik	25.8326	23.6275	27.1236	34.9321	51.0867	30.2033	0.545933	0.044166	0.0762969	25.5279	32.5677
1500015L24Rik	0	1.0905	1.23289	2.79457	1.59646	1.62383	2.4629	0.254541	0.344358	0.774463	2.2092
1500015O10Rik	8.07269	10.5415	11.096	19.562	23.9469	15.264	0.922817	0.031165	0.0560394	9.90339	17.413
1500017E21Rik	22.2806	17.8115	14.7947	6.98641	1.59646	3.89719	-2.07468	0.00484229	0.0104323	18.2956	5.4418
1500026H17Rik	15.1767	17.448	17.8769	15.3701	4.78938	7.79439	-0.899935	0.0389321	0.0682399	16.8338	11.5822
1600002D24Rik	1.61454	1.8175	0.924667	4.19185	7.9823	3.89719	1.80477	0.028609	0.0518533	1.45223	4.04452
1600002H07Rik	61.0295	34.1689	50.2403	82.4397	92.5947	63.0046	0.677975	0.00706104	0.0146762	48.4796	72.7222
1600002K03Rik	38.426	33.442	18.4933	41.9185	30.3328	27.6051	0.138146	0.59851	0.68752	30.1204	34.7618
1600010M07Rik	4.5207	5.81599	11.7125	0	0	3.89719	-2.15742	0.0268423	0.049043	7.34972	1.9486
1600012H06Rik	389.104	417.297	472.197	257.1	245.855	238.378	-0.790809	7.88206e-10	4.41271e-09	426.199	247.739
1600014C10Rik	992.295	853.497	705.83	476.473	474.149	438.434	-0.876849	1.50337e-06	5.68949e-06	850.54	457.454
1600015I10Rik	1.29163	1.8175	0.308222	1.39728	0	0.324766	-0.960212	0.657878	0.739232	1.13912	0.861024
1600020E01Rik	48.4361	62.1584	76.7474	50.3022	68.6478	51.313	-0.145908	0.562247	0.654478	62.4473	50.8076
1600023N17Rik	4.5207	3.99849	2.46578	2.79457	6.38584	1.29906	-0.317861	0.727596	0.797603	3.66166	2.04682
1600029I14Rik	0.968722	1.454	1.23289	1.39728	3.19292	0.649532	0.191321	0.860449	0.901028	1.21854	1.02341
1600029O15Rik	6.78106	3.2715	9.5549	1.39728	0	6.17056	-1.28463	0.350596	0.449054	6.53582	3.78392
1700001C19Rik	0.968722	1.454	0.616445	1.39728	3.19292	1.29906	0.853941	0.466632	0.565699	1.01306	1.34817
1700001D01Rik	15.4996	12.359	20.6509	23.7538	43.1044	28.9042	0.955835	0.0229854	0.0427678	16.1698	26.329
1700001G11Rik	8.39559	7.99699	8.01378	2.79457	3.19292	3.57243	-1.32912	0.116357	0.177965	8.13546	3.1835
1700001G17Rik	0.968722	0.726999	0	0	7.9823	0.649532	2.11342	0.136419	0.203777	0.56524	0.324766
1700001J03Rik	3.87489	3.2715	4.31511	4.19185	6.38584	3.57243	0.230724	0.730634	0.800328	3.8205	3.88214
1700001K19Rik	14.8537	6.54299	4.62334	11.1783	17.5611	8.76869	0.61745	0.202706	0.285717	8.67336	9.97347
1700001K23Rik	4.5207	5.81599	12.6371	5.58913	7.9823	7.79439	-0.0632219	0.921926	0.946818	7.65794	6.69176
1700001L05Rik	97.5181	155.941	85.6859	74.056	46.2974	53.9112	-0.964829	0.000213524	0.000593013	113.048	63.9836
1700001L19Rik	0	0.363499	0.308222	1.39728	1.59646	1.9486	3.11852	0.0828599	0.132163	0.223907	1.67294
1700001O22Rik	2.26035	1.454	1.54111	13.9728	9.57876	4.54673	2.26171	1.04011e-05	3.51846e-05	1.75182	9.25978
1700001P01Rik	1.29163	1.8175	1.23289	1.39728	3.19292	2.27336	0.627843	0.492588	0.590899	1.44734	1.83532
1700003E16Rik	1.29163	0.363499	0.308222	6.98641	7.9823	3.24766	3.18369	2.18256e-05	7.04166e-05	0.654451	5.11704
1700003F12Rik	1.29163	1.454	0.308222	2.79457	3.19292	3.24766	1.65306	0.109883	0.169305	1.01795	3.02111
1700003G13Rik	1.29163	0.363499	0	1.39728	4.78938	2.27336	2.51022	0.0067608	0.0140951	0.55171	1.83532
1700003G18Rik	1.29163	1.454	1.23289	1.39728	0	0.649532	-0.942171	0.55777	0.650505	1.32617	1.02341
1700007B14Rik	1.29163	1.0905	2.15756	0	0	0	-3.19451	0.106075	0.164066	1.51323	0
1700007G11Rik	0.645815	1.0905	1.84933	0	0	0.974298	-1.30798	0.733471	0.80284	1.19522	0.487149
1700007J10Rik	20.3432	24.3545	22.8085	23.7538	39.9115	30.8528	0.48112	0.118034	0.180141	22.502	27.3033
1700007K13Rik	1.61454	0.363499	0.924667	2.79457	0	1.29906	0.64543	0.532247	0.627429	0.967568	2.04682
1700007L15Rik	14.5308	12.7225	10.4796	5.58913	7.9823	10.3925	-0.509972	0.27566	0.368005	12.5776	7.99082
1700008J07Rik	17.437	18.902	23.4249	19.562	25.5434	23.0584	0.187477	0.590993	0.680607	19.9213	21.3102
1700008O03Rik	0.645815	0	0	0	4.78938	0.974298	3.51611	0.0505251	0.0857771	0.215272	0.487149
1700010I14Rik	10.0101	9.81449	12.9453	18.1647	11.1752	15.264	0.441944	0.27183	0.363678	10.9233	16.7143
1700011H14Rik	0.645815	1.8175	2.774	1.39728	1.59646	0.974298	-0.476188	0.662231	0.742851	1.74577	1.18579
1700011I03Rik	0.645815	1.0905	0.616445	0	0	0.324766	-1.4052	0.452496	0.552341	0.784253	0.162383
1700011L22Rik	2.26035	2.181	1.54111	1.39728	3.19292	0.649532	-0.491041	0.669536	0.749708	1.99415	1.02341
1700012B07Rik	0.322907	0	0	1.39728	0	0.649532	2.51626	0.0843485	0.134247	0.107636	1.02341
1700012D01Rik	10.6559	6.90649	10.1713	1.39728	4.78938	8.76869	-0.679346	0.236068	0.324129	9.24459	5.08298
1700012D14Rik	15.8225	9.81449	15.7193	12.5755	11.1752	12.3411	-0.144227	0.785953	0.844992	13.7854	12.4583
1700012D16Rik	2.58326	1.0905	3.39045	5.58913	9.57876	5.52102	1.49545	0.0217998	0.0407588	2.35474	5.55508
1700015E13Rik	10.9789	14.54	6.47267	9.78098	7.9823	9.74298	-0.203193	0.709512	0.783048	10.6638	9.76198
1700016C15Rik	1.93744	1.0905	6.47267	5.58913	4.78938	7.46962	1.06733	0.205999	0.28953	3.16687	6.52938
1700017B05Rik	158.225	90.5114	89.3845	370.28	239.469	218.892	1.30179	4.78558e-20	7.63925e-19	112.707	294.586
1700018L02Rik	1.61454	0.363499	1.23289	1.39728	0	1.9486	0.291581	0.793494	0.850931	1.07031	1.67294
1700019A02Rik	0.645815	1.8175	0.308222	0	0	0.974298	-0.973136	0.699447	0.774545	0.923845	0.487149
1700019D03Rik	20.0203	19.9925	31.1305	12.5755	33.5257	38.6472	0.261235	0.522371	0.618172	23.7144	25.6114
1700019E08Rik	1.93744	1.8175	3.69867	2.79457	1.59646	1.29906	-0.401708	0.754644	0.819937	2.48454	2.04682
1700019G17Rik	44.2383	23.264	30.2058	85.2343	62.262	51.9626	1.02828	0.000874373	0.00217507	32.5694	68.5984
1700019L03Rik	8.39559	4.36199	6.78089	16.7674	7.9823	7.46962	0.682401	0.153487	0.225602	6.51283	12.1185
1700020D05Rik	10.333	5.81599	10.1713	9.78098	17.5611	11.042	0.52135	0.306467	0.401768	8.77346	10.4115
1700020I14Rik	753.666	889.483	986.004	549.132	526.832	597.57	-0.640356	2.81072e-14	2.55795e-13	876.384	573.351
1700020L24Rik	77.4978	66.1569	41.61	41.9185	44.7009	25.007	-0.79089	0.0071226	0.0147885	61.7549	33.4627
1700021F05Rik	151.444	162.484	154.111	111.783	103.77	129.257	-0.420961	0.0037383	0.00826333	156.013	120.52
1700021K19Rik	513.1	400.576	367.401	409.404	483.728	450.451	0.0853072	0.475649	0.574311	427.026	429.927
1700022H01Rik	3.22907	1.0905	3.69867	4.19185	3.19292	2.27336	0.262389	0.775676	0.837334	2.67275	3.23261
1700022I11Rik	2.58326	5.81599	3.39045	4.19185	7.9823	3.57243	0.322594	0.641427	0.726088	3.9299	3.88214
1700024F13Rik	0.968722	0.726999	0.924667	8.3837	3.19292	2.27336	2.28083	0.0287123	0.0520091	0.873463	5.32853
1700024P16Rik	20.3432	15.267	34.8291	78.2478	54.2797	50.014	1.39033	7.8919e-06	2.72003e-05	23.4798	64.1309
1700025G04Rik	324.199	270.807	392.367	660.915	587.498	728.775	1.01405	7.77757e-08	3.47305e-07	329.124	694.845
1700025N23Rik	5.48943	6.90649	7.70556	2.79457	9.57876	8.76869	0.101528	0.88163	0.917676	6.70049	5.78163
1700026D08Rik	0	0.363499	0.308222	1.39728	1.59646	0.974298	2.40206	0.0941974	0.14789	0.223907	1.18579
1700026L06Rik	2.26035	2.908	2.15756	4.19185	0	0.974298	-0.598846	0.612743	0.700699	2.44197	2.58307
1700027J07Rik	0.322907	0	0.308222	0	0	0.649532	0.96473	0.57079	0.66242	0.210377	0.324766
1700028E10Rik	12.5934	26.172	20.9591	2.79457	7.9823	10.0678	-1.4561	0.0157167	0.0303525	19.9082	6.43116
1700028J19Rik	1.29163	0.726999	0.924667	2.79457	0	1.62383	0.640817	0.556384	0.649317	0.981099	2.2092
1700028K03Rik	7.74978	11.2685	15.1029	13.9728	15.9646	14.2897	0.378932	0.38231	0.481735	11.3737	14.1313
1700029H14Rik	1.93744	1.8175	1.54111	1.39728	4.78938	0.649532	0.00904112	0.993504	0.996823	1.76535	1.02341
1700029I15Rik	9.68722	9.45099	5.23978	13.9728	19.1575	12.0163	0.857598	0.112396	0.172687	8.126	12.9946
1700029J07Rik	26.8013	32.3515	56.7129	34.9321	65.4549	37.3481	0.266852	0.453307	0.553102	38.6219	36.1401
1700030C10Rik	20.3432	19.9925	20.6509	15.3701	15.9646	10.7173	-0.589662	0.243496	0.332447	20.3288	13.0437
1700030F18Rik	1.61454	2.908	2.774	0	1.59646	0.974298	-1.49908	0.518329	0.614332	2.43218	0.487149
1700030J22Rik	7.42687	4.72549	7.70556	13.9728	6.38584	12.9906	0.818096	0.1197	0.182275	6.61931	13.4817
1700030K09Rik	73.3	52.3439	68.1172	97.8098	94.1912	98.4041	0.595962	0.00488896	0.0105233	64.587	98.107
1700034H15Rik	5.48943	2.181	3.39045	2.79457	6.38584	7.46962	0.818786	0.194577	0.275951	3.68696	5.13209
1700034I23Rik	6.45815	4.36199	11.096	2.79457	12.7717	6.82009	0.00838464	0.990882	0.994868	7.30538	4.80733
1700034J05Rik	15.4996	27.626	27.4318	20.9592	25.5434	29.5537	0.16345	0.636759	0.722002	23.5191	25.2565
1700034P13Rik	5.48943	3.63499	2.774	0	0	1.9486	-2.08094	0.140079	0.208489	3.96614	0.974298
1700037C18Rik	13.2392	8.72399	4.93156	12.5755	20.754	13.6402	0.877554	0.0271506	0.0495195	8.96492	13.1079
1700037H04Rik	144.017	94.5099	62.8774	339.54	217.119	210.448	1.37846	1.74133e-07	7.3992e-07	100.468	274.994
1700040L02Rik	0.968722	1.454	1.23289	6.98641	4.78938	4.54673	2.10494	0.00430483	0.00938336	1.21854	5.76657
1700042G15Rik	0.322907	0	0	0	0	0.324766	1.33079	0.420907	0.521178	0.107636	0.162383
1700047A11Rik	5.81233	9.45099	14.1782	4.19185	6.38584	8.44392	-0.514786	0.408343	0.508463	9.81385	6.31788
1700047G03Rik	181.797	523.439	145.481	4.19185	3.19292	6.49532	-5.85079	1.22451e-18	1.7004e-17	283.572	5.34359
1700047M11Rik	1.61454	2.181	3.08222	1.39728	4.78938	1.62383	0.0525765	0.962512	0.9756	2.29259	1.51056
1700048M11Rik	3.22907	7.99699	11.4042	8.3837	9.57876	5.19626	0.0635676	0.917313	0.943729	7.54343	6.78998
1700048O20Rik	3.87489	5.08899	10.1713	4.19185	4.78938	13.9649	0.294749	0.666265	0.746667	6.37841	9.0784
1700049G17Rik	154.996	191.201	257.982	152.304	151.664	157.187	-0.364109	0.0334159	0.0596031	201.393	154.745
1700052K11Rik	52.311	67.9744	59.1787	46.1103	57.4726	43.8434	-0.31053	0.204812	0.288158	59.8214	44.9769
1700056E22Rik	7.74978	11.632	6.16445	5.58913	3.19292	3.24766	-1.12988	0.152309	0.224057	8.5154	4.4184
1700061G19Rik	6.45815	4.36199	4.31511	8.3837	12.7717	6.17056	0.783475	0.20928	0.293141	5.04509	7.27713
1700065J18Rik	2.90617	0.726999	1.23289	1.39728	0	1.29906	-0.472752	0.735359	0.804558	1.62202	1.34817
1700066B19Rik	4.5207	1.454	5.548	6.98641	6.38584	3.89719	0.454415	0.53537	0.630104	3.8409	5.4418
1700066M21Rik	166.62	217.736	186.475	71.2614	87.8053	92.2336	-1.17501	2.98525e-10	1.75209e-09	190.277	81.7475
1700067G17Rik	0	0.363499	0	0	1.59646	0.324766	2.14215	0.26226	0.353088	0.121166	0.162383
1700067K01Rik	5.48943	3.2715	7.08912	1.39728	6.38584	7.46962	0.0760869	0.908205	0.937408	5.28335	4.43345
1700071M16Rik	16.7912	17.0845	19.418	19.562	17.5611	24.3575	0.252398	0.501721	0.599502	17.7646	21.9597
1700073E17Rik	2.26035	2.5445	1.84933	0	3.19292	0.649532	-0.909019	0.639144	0.724012	2.21806	0.324766
1700074H08Rik	3.22907	2.908	2.46578	0	3.19292	0.649532	-1.43514	0.2165	0.301609	2.86762	0.324766
1700084E18Rik	1.29163	0.726999	2.15756	1.39728	9.57876	0.974298	1.28892	0.246911	0.336281	1.39206	1.18579
1700084J12Rik	3.87489	4.72549	4.62334	5.58913	12.7717	4.87149	0.690362	0.31646	0.412336	4.40791	5.23031
1700085C21Rik	0	1.0905	2.46578	0	1.59646	1.29906	0.539533	0.773507	0.83582	1.18543	0.649532
1700086O06Rik	30.9991	41.4389	39.7607	39.1239	39.9115	28.2547	-0.114535	0.703075	0.77764	37.3996	33.6893
1700088E04Rik	3.55198	2.181	1.84933	6.98641	7.9823	0.324766	0.513507	0.584137	0.67486	2.52744	3.65559
1700092M07Rik	0.645815	0.363499	0.924667	2.79457	7.9823	4.87149	2.97742	0.000789675	0.00197798	0.644661	3.83303
1700093K21Rik	0.322907	2.908	3.39045	1.39728	3.19292	1.62383	0.150097	0.893979	0.927208	2.20712	1.51056
1700094D03Rik	41.978	42.1659	53.3225	53.0967	63.8584	44.493	0.182223	0.419925	0.520434	45.8221	48.7949
1700094J05Rik	1.61454	1.0905	1.84933	2.79457	7.9823	2.9229	1.48426	0.121964	0.185278	1.51812	2.85873
1700095J12Rik	8.07269	4.72549	6.78089	6.98641	19.1575	9.09345	0.790489	0.131873	0.198055	6.52636	8.03993
1700096K18Rik	30.3533	45.4374	40.3771	26.5484	20.754	13.9649	-0.980681	0.0128727	0.0253362	38.7226	20.2567
1700099I09Rik	5.16652	4.72549	11.7125	4.19185	7.9823	5.19626	-0.307986	0.606784	0.695262	7.20149	4.69405
1700100L14Rik	1.29163	1.454	2.15756	0	0	0.649532	-1.93034	0.234361	0.322127	1.6344	0.324766
1700101I11Rik	1.61454	1.0905	2.46578	0	0	0.974298	-1.77798	0.238964	0.327244	1.72361	0.487149
1700102H20Rik	3.55198	5.08899	4.00689	0	1.59646	1.62383	-1.85846	0.0383932	0.0673753	4.21596	0.811915
1700102P08Rik	2.90617	5.08899	8.63023	11.1783	7.9823	7.14485	0.70037	0.205497	0.288938	5.5418	9.16156
1700105P06Rik	0.645815	0.726999	0.616445	4.19185	0	2.9229	1.97492	0.0790407	0.126893	0.663086	3.55737
1700108F19Rik	11.9476	8.36049	6.78089	0	1.59646	0.324766	-4.04976	0.00400691	0.00879129	9.02965	0.162383
1700108J01Rik	2.90617	3.2715	4.62334	4.19185	6.38584	2.27336	0.0728582	0.923856	0.948314	3.60033	3.23261
1700109G15Rik	0	0.363499	0	0	1.59646	0.324766	2.09073	0.253581	0.343386	0.121166	0.162383
1700109H08Rik	30.3533	32.715	45.3087	48.9049	41.508	28.2547	0.0999335	0.780937	0.841485	36.1257	38.5798
1700109K24Rik	39.7176	48.7089	48.0827	46.1103	83.016	56.5093	0.419724	0.0786081	0.126279	45.5031	51.3098
1700110C19Rik	4.1978	5.08899	7.08912	6.98641	3.19292	4.54673	-0.116002	0.880493	0.916713	5.45864	5.76657
1700110K17Rik	1.93744	1.0905	0.924667	2.79457	9.57876	4.54673	2.09349	0.00618661	0.0130067	1.31754	3.67065
1700112E06Rik	13.5621	18.902	14.4865	19.562	12.7717	12.0163	-0.115644	0.806593	0.860654	15.6502	15.7892
1700112J16Rik	10.9789	10.905	13.87	5.58913	7.9823	4.22196	-1.13063	0.0329063	0.0588239	11.918	4.90555
1700113A16Rik	63.9357	60.7044	49.6238	57.2886	46.2974	62.6799	-0.022022	0.918186	0.944245	58.088	59.9842
1700113H08Rik	3.55198	5.45249	8.32201	0	0	0	-5.07867	0.00805948	0.0165285	5.77549	0
1700119H24Rik	0.322907	1.0905	1.23289	2.79457	6.38584	5.52102	2.56886	0.00625206	0.013135	0.882099	4.15779
1700120C14Rik	2.26035	1.8175	1.23289	0	1.59646	0.649532	-1.25008	0.421214	0.521375	1.77025	0.324766
1700120E14Rik	2.90617	2.5445	6.47267	9.78098	12.7717	6.17056	1.17288	0.0330145	0.0589761	3.97445	7.97577
1700120K04Rik	2.58326	2.181	2.15756	6.98641	7.9823	8.11915	1.76514	0.00294424	0.0066415	2.30727	7.55278
1700123I01Rik	2.90617	0.726999	1.23289	1.39728	1.59646	3.24766	0.538477	0.719486	0.790805	1.62202	2.32247
1700123L14Rik	0.645815	0.726999	1.54111	0	4.78938	1.62383	1.16976	0.496243	0.594197	0.971309	0.811915
1700123M08Rik	18.7286	21.083	26.8154	19.562	11.1752	10.0678	-0.766745	0.122554	0.185983	22.209	14.8149
1700123O20Rik	201.171	216.282	171.063	118.769	116.542	145.495	-0.598705	5.75362e-05	0.000174182	196.172	132.132
1700124L16Rik	0.322907	0.363499	1.84933	1.39728	1.59646	1.9486	1.03292	0.483917	0.582469	0.845247	1.67294
1700125H03Rik	8.39559	8.72399	10.1713	1.39728	3.19292	4.87149	-1.42175	0.045677	0.0785244	9.09697	3.13439
1810006J02Rik	2.26035	1.454	4.00689	2.79457	1.59646	2.9229	0.0581615	0.951879	0.967162	2.57375	2.85873
1810010D01Rik	2.58326	3.2715	3.08222	9.78098	4.78938	5.84579	1.16083	0.0903698	0.14269	2.97899	7.81339
1810010H24Rik	32.2907	29.08	30.514	19.562	17.5611	25.007	-0.506942	0.233951	0.321777	30.6282	22.2845
1810011H11Rik	34.5511	50.5264	48.3909	22.3565	44.7009	27.6051	-0.529126	0.0785343	0.126202	44.4895	24.9808
1810011O10Rik	703.615	500.175	469.731	521.186	448.605	364.063	-0.331167	0.185732	0.265102	557.841	442.625
1810012K16Rik	4.1978	2.5445	5.23978	0	6.38584	2.59813	-0.521356	0.504985	0.602304	3.99403	1.29906
1810013A23Rik	4.5207	2.908	2.46578	12.5755	11.1752	5.52102	1.48436	0.011868	0.0235117	3.29816	9.04828
1810013L24Rik	802.102	1308.23	1185.12	593.845	550.779	681.684	-0.814189	6.45339e-17	7.56768e-16	1098.48	637.765
1810014B01Rik	49.4048	63.2489	73.9734	36.3294	22.3505	35.7243	-0.962683	0.000317554	0.000855301	62.209	36.0268
1810019D21Rik	14.5308	6.54299	5.548	58.6859	43.1044	38.3224	2.48865	5.56251e-20	8.79234e-19	8.87394	48.5041
1810020O05Rik	0.322907	0.363499	2.15756	0	0	1.29906	-0.396793	0.831235	0.878903	0.947988	0.649532
1810021B22Rik	3.87489	1.454	1.23289	9.78098	15.9646	8.11915	2.41587	6.17423e-06	2.15314e-05	2.18726	8.95007
1810022K09Rik	172.433	319.153	256.441	104.796	71.8407	141.598	-1.18714	1.25068e-08	6.10994e-08	249.342	123.197
1810024B03Rik	4.1978	2.5445	4.31511	9.78098	6.38584	3.24766	0.631324	0.28955	0.383448	3.6858	6.51432
1810026B05Rik	283.836	416.934	505.177	349.321	405.501	378.353	-0.0415209	0.782796	0.842722	401.982	363.837
1810026J23Rik	356.49	465.279	424.114	315.786	255.434	433.563	-0.295605	0.0719847	0.117029	415.294	374.674
1810030O07Rik	372.312	464.552	509.184	315.786	265.012	346.525	-0.514011	2.13432e-06	7.89685e-06	448.683	331.156
1810032O08Rik	30.3533	23.264	26.8154	102.002	100.577	59.757	1.63521	3.37459e-14	3.03988e-13	26.8109	80.8793
1810034E14Rik	30.6762	22.1735	22.5002	18.1647	33.5257	24.3575	0.0305455	0.924336	0.948619	25.1166	21.2611
1810037I17Rik	412.03	484.908	462.95	201.209	148.471	206.226	-1.28181	1.78806e-14	1.66575e-13	453.296	203.718
1810041H14Rik	3.55198	2.908	2.15756	2.79457	3.19292	5.19626	0.504895	0.485218	0.583718	2.87251	3.99541
1810043G02Rik	111.08	77.4254	66.8843	99.2071	100.577	68.2009	0.0514331	0.807519	0.861279	85.1299	83.704
1810043H04Rik	16.1454	11.632	11.096	36.3294	47.8938	12.0163	1.08729	0.00272367	0.00618474	12.9578	24.1729
1810044D09Rik	6.78106	6.90649	5.548	5.58913	4.78938	7.79439	0.0428661	0.936478	0.957112	6.41185	6.69176
1810046K07Rik	0.968722	1.0905	0.924667	2.79457	3.19292	0	0.343355	0.871613	0.909601	0.994629	1.39728
1810055G02Rik	91.3828	70.8824	53.0143	114.577	108.559	111.07	0.671591	6.009e-05	0.000181355	71.7598	112.824
1810058I24Rik	227.004	283.166	163.358	153.701	177.207	214.995	-0.297409	0.237047	0.325246	224.509	184.348
1810062G17Rik	17.7599	10.178	14.1782	4.19185	3.19292	7.79439	-1.17775	0.00500608	0.0107531	14.0387	5.99312
1810062O18Rik	3.22907	6.17949	5.23978	5.58913	6.38584	2.9229	-0.0869187	0.910675	0.939082	4.88278	4.25601
1810064F22Rik	4.1978	2.908	4.62334	5.58913	1.59646	6.49532	0.295705	0.688331	0.765393	3.90971	6.04223
2010001A14Rik	12.5934	14.9035	17.5687	13.9728	12.7717	18.1869	0.065478	0.850406	0.89368	15.0219	16.0799
2010001E11Rik	14.5308	11.632	12.3289	2.79457	1.59646	0.974298	-3.11659	0.00012135	0.00034953	12.8306	1.88443
2010003K11Rik	69.748	64.7029	10.4796	33.5348	27.1398	36.3738	-0.48313	0.478779	0.577539	48.3102	34.9543
2010009K17Rik	3.22907	2.5445	4.62334	5.58913	4.78938	5.19626	0.6084	0.427004	0.526997	3.46564	5.39269
2010012O05Rik	169.526	203.196	157.502	71.2614	75.0337	77.6191	-1.23707	1.61824e-10	9.8433e-10	176.741	74.4403
2010016I18Rik	18.4057	6.90649	18.8016	19.562	25.5434	23.0584	0.651219	0.197702	0.279731	14.7046	21.3102
2010106C02Rik	12.9163	5.45249	7.70556	6.98641	7.9823	9.41822	-0.0178845	0.978553	0.986907	8.69145	8.20232
2010107E04Rik	455.945	596.503	481.444	217.976	150.067	328.663	-1.13632	2.47324e-10	1.47009e-09	511.297	273.32
2010107G12Rik	3.55198	1.0905	2.774	5.58913	4.78938	3.57243	0.893177	0.28564	0.379233	2.47216	4.58078
2010107G23Rik	17.1141	21.81	24.3496	40.5212	30.3328	29.8785	0.65773	0.0240043	0.0444118	21.0912	35.1998
2010109A12Rik	5.16652	4.36199	4.93156	4.19185	7.9823	4.54673	0.142762	0.835329	0.881863	4.82002	4.36929
2010109I03Rik	0.968722	1.8175	0.616445	1.39728	1.59646	1.62383	0.455164	0.747541	0.814742	1.13422	1.51056
2010111I01Rik	452.393	384.219	403.463	610.613	675.303	549.504	0.556891	0.00754549	0.0155737	413.359	580.058
2010204K13Rik	2.90617	2.908	1.84933	9.78098	6.38584	6.82009	1.57704	0.0195533	0.0369755	2.5545	8.30053
2010300C02Rik	36.1656	13.813	19.418	174.66	146.874	102.626	2.63021	1.07563e-53	2.26895e-51	23.1322	138.643
2010310C07Rik	5.81233	5.08899	4.31511	6.98641	4.78938	4.54673	0.0989506	0.891823	0.925676	5.07215	5.76657
2010315B03Rik	375.864	387.49	497.779	258.497	250.644	247.147	-0.738332	1.56143e-06	5.89286e-06	420.378	252.822
2010320M18Rik	28.0929	21.083	23.4249	34.9321	30.3328	28.9042	0.371511	0.180719	0.259242	24.2003	31.9181
2200002D01Rik	7.42687	7.26999	3.08222	22.3565	23.9469	12.3411	1.65651	0.000290074	0.000786146	5.92636	17.3488
2210013O21Rik	137.881	187.202	178.461	96.4125	124.524	141.923	-0.448111	0.00557008	0.0118383	167.848	119.168
2210015D19Rik	96.2264	98.5084	79.8296	53.0967	43.1044	53.9112	-0.845148	2.22388e-06	8.2145e-06	91.5215	53.504
2210016F16Rik	593.504	639.032	511.033	261.292	257.03	255.916	-1.17361	2.11668e-25	5.25286e-24	581.19	258.604
2210016L21Rik	112.695	75.6079	69.6583	128.55	126.12	113.993	0.540795	0.00809658	0.0166007	85.987	121.271
2210018M11Rik	275.763	291.527	319.01	382.855	439.027	420.572	0.488525	1.58722e-05	5.23627e-05	295.433	401.714
2210039B01Rik	0.322907	1.8175	3.08222	6.98641	3.19292	1.29906	1.16776	0.189338	0.269555	1.74088	4.14274
2210404O09Rik	74.9145	99.9624	148.255	48.9049	52.6832	53.2616	-1.02828	0.000157465	0.000446349	107.711	51.0833
2210406O10Rik	6.13524	5.45249	3.08222	6.98641	1.59646	1.62383	-0.679763	0.371325	0.470401	4.88999	4.30512
2210408F21Rik	63.9357	109.413	85.0694	41.9185	52.6832	34.75	-1.03662	5.1616e-05	0.00015728	86.1395	38.3342
2210408I21Rik	235.4	313.337	322.401	97.8098	124.524	143.871	-1.23125	2.80656e-11	1.85212e-10	290.379	120.841
2210416O15Rik	6.45815	8.36049	6.78089	12.5755	7.9823	6.49532	0.254271	0.644625	0.728755	7.19984	9.53543
2210417A02Rik	0	2.181	3.08222	0	0	0.974298	-0.776866	0.816413	0.867943	1.75441	0.487149
2300009A05Rik	31.322	34.1689	21.8838	23.7538	17.5611	16.8878	-0.619317	0.0310957	0.0559261	29.1249	20.3208
2310001H17Rik	28.7388	30.1705	31.1305	13.9728	17.5611	37.3481	-0.255513	0.365448	0.464384	30.0132	25.6605
2310002F09Rik	2.26035	1.0905	3.39045	6.98641	1.59646	5.52102	1.2359	0.294011	0.388253	2.2471	6.25372
2310002L09Rik	5.16652	3.63499	8.32201	15.3701	1.59646	18.5117	0.970622	0.382548	0.482001	5.70784	16.9409
2310007B03Rik	2.58326	1.0905	0.308222	4.19185	3.19292	2.27336	1.53826	0.348718	0.4471	1.32733	3.23261
2310009A05Rik	73.6229	90.8749	67.8089	62.8777	39.9115	43.1939	-0.699712	0.00232099	0.00534446	77.4356	53.0358
2310009B15Rik	19.6974	18.902	12.0207	18.1647	27.1398	14.6145	0.183847	0.618743	0.706138	16.8733	16.3896
2310010G23Rik	6.78106	11.632	6.16445	1.39728	0	6.17056	-1.45689	0.0610241	0.101197	8.1925	3.78392
2310010J17Rik	43.9154	47.9819	46.8498	22.3565	7.9823	18.5117	-1.48527	7.79308e-05	0.000231564	46.2491	20.4341
2310011J03Rik	160.162	118.137	90.9256	160.688	158.05	143.547	0.356338	0.0178237	0.0339662	123.075	152.117
2310015A10Rik	108.497	110.504	123.597	166.277	162.839	146.47	0.466098	0.00129515	0.00313038	114.199	156.373
2310015D24Rik	1.29163	3.63499	6.16445	4.19185	1.59646	5.52102	0.246686	0.790513	0.848606	3.69702	4.85644
2310022A10Rik	51.9881	34.8959	27.4318	69.8641	63.8584	59.4322	0.791115	0.00754973	0.0155805	38.1053	64.6482
2310022B05Rik	123.674	117.047	92.1585	223.565	253.837	202.979	1.02067	8.68875e-09	4.32339e-08	110.96	213.272
2310030G06Rik	48.759	29.4435	49.932	75.4533	57.4726	81.8411	0.792922	0.0178527	0.0340142	42.7115	78.6472
2310033P09Rik	74.9145	70.1554	55.7883	92.2207	92.5947	76.9696	0.369791	0.0649659	0.106898	66.9527	84.5951
2310034G01Rik	15.4996	9.81449	10.7878	16.7674	20.754	12.6659	0.455933	0.18666	0.266234	12.0339	14.7166
2310035C23Rik	631.93	901.479	986.928	593.845	622.62	563.469	-0.471227	0.00633806	0.0132936	840.112	578.657
2310036O22Rik	237.337	250.451	222.228	257.1	239.469	226.362	0.0185906	0.908321	0.937473	236.672	241.731
2310039H08Rik	59.415	58.1599	48.3909	55.8913	41.508	38.6472	-0.318559	0.153778	0.225956	55.3219	47.2692
2310040G24Rik	17.7599	8.36049	15.7193	18.1647	6.38584	15.5888	-0.010327	0.982859	0.99001	13.9466	16.8767
2310045N01Rik	186.641	164.302	112.809	233.346	213.926	227.661	0.563006	0.000953382	0.00235672	154.584	230.504
2310047M10Rik	64.9044	55.6154	49.6238	64.275	73.4372	52.2873	0.125456	0.540325	0.63484	56.7145	58.2812
2310057J18Rik	0	0	0	0	0	0	0	1	1	0	0
2310057M21Rik	83.633	87.6034	85.3776	67.0696	63.8584	75.6705	-0.288703	0.0967982	0.151399	85.538	71.37
2310061I04Rik	42.3009	29.08	28.6647	64.275	73.4372	75.021	1.12993	5.78135e-06	2.0253e-05	33.3485	69.648
2310065F04Rik	0.968722	0.363499	0.924667	6.98641	3.19292	8.44392	3.02601	0.0376675	0.066233	0.752296	7.71517
2310067B10Rik	231.525	89.4209	82.6036	487.652	480.535	243.899	1.63727	8.43413e-43	9.00268e-41	134.516	365.776
2310068J16Rik	0.322907	1.8175	1.54111	0	1.59646	1.9486	0.126435	0.91365	0.940891	1.22717	0.974298
2310069B03Rik	1.61454	3.63499	4.00689	12.5755	4.78938	1.62383	0.91828	0.394099	0.494234	3.08547	7.09969
2310069G16Rik	3.22907	3.99849	1.54111	0	1.59646	2.59813	-0.840304	0.422525	0.522682	2.92289	1.29906
2400006E01Rik	0.322907	1.0905	0	1.39728	1.59646	1.9486	1.92561	0.0956672	0.149773	0.471135	1.67294
2410002F23Rik	157.902	115.229	147.33	347.923	352.818	284.17	1.21268	2.76223e-14	2.51899e-13	140.154	316.047
2410004B18Rik	144.663	149.762	139.625	102.002	83.016	75.6705	-0.769334	4.87878e-06	1.72894e-05	144.683	88.8361
2410004I01Rik	1.93744	2.181	0.308222	0	1.59646	0.649532	-0.841633	0.713295	0.786349	1.47555	0.324766
2410004P03Rik	3.87489	1.454	0.308222	1.39728	3.19292	0.649532	-0.0797119	0.947615	0.964322	1.87904	1.02341
2410006H16Rik	88.4766	66.5204	59.1787	215.182	166.032	131.53	1.23944	6.74342e-12	4.79481e-11	71.3919	173.356
2410015M20Rik	359.396	244.272	180.618	224.963	150.067	188.364	-0.432513	0.0194321	0.0367673	261.429	206.663
2410016O06Rik	68.1335	37.8039	47.158	99.2071	121.331	87.0373	1.00683	6.03735e-07	2.3991e-06	51.0318	93.1222
2410021H03Rik	1.93744	0.726999	2.46578	4.19185	3.19292	4.22196	1.19137	0.198379	0.280534	1.71007	4.2069
2410089E03Rik	630.961	680.471	771.173	627.38	713.618	626.474	-0.0780895	0.584179	0.674864	694.202	626.927
2410127L17Rik	89.1225	103.961	109.111	62.8777	76.6301	69.5	-0.541398	0.00467795	0.0101145	100.731	66.1888
2410131K14Rik	136.267	108.323	91.2339	117.372	100.577	122.112	0.0448163	0.827366	0.8757	111.941	119.742
2500002B13Rik	11.6247	14.9035	16.644	11.1783	6.38584	12.0163	-0.499989	0.224092	0.310525	14.3907	11.5973
2500004C02Rik	40.3634	49.7994	61.9527	33.5348	41.508	39.9462	-0.391311	0.125541	0.189873	50.7052	36.7405
2510002D24Rik	67.1648	79.9699	75.8227	74.056	52.6832	75.6705	-0.109372	0.560982	0.653477	74.3191	74.8632
2510003B16Rik	2.26035	3.63499	1.23289	1.39728	3.19292	3.24766	0.164006	0.878259	0.914928	2.37608	2.32247
2510009E07Rik	819.862	958.185	972.442	419.185	418.273	517.677	-1.00582	3.28245e-14	2.96441e-13	916.83	468.431
2510039O18Rik	194.713	111.594	106.645	312.991	320.889	182.194	0.956107	6.56332e-09	3.30291e-08	137.651	247.593
2610001J05Rik	217.317	418.024	372.333	72.6587	90.9983	193.236	-1.47373	1.12058e-11	7.75913e-11	335.891	132.947
2610002M06Rik	335.178	384.946	507.951	283.648	280.977	349.773	-0.403823	0.00300226	0.00675346	409.358	316.711
2610005L07Rik	72.0084	59.9774	69.6583	65.6723	83.016	68.5257	0.101688	0.599942	0.689031	67.2147	67.099
2610008E11Rik	502.444	641.213	776.721	440.144	461.377	431.614	-0.505408	5.58726e-05	0.000169522	640.126	435.879
2610015P09Rik	88.7996	106.869	107.878	142.523	174.014	155.238	0.637105	0.000831188	0.00207376	101.182	148.881
2610016A17Rik	367.469	423.113	375.415	44.7131	46.2974	63.6542	-2.89161	1.51117e-37	1.02986e-35	388.666	54.1836
2610020C07Rik	34.5511	46.8914	42.5347	33.5348	36.7186	25.007	-0.432	0.167462	0.242979	41.3257	29.2709
2610020H08Rik	103.653	96.3274	121.748	89.4261	156.453	100.678	0.0880213	0.753221	0.818775	107.243	95.0518
2610027K06Rik	11.6247	5.45249	9.86312	15.3701	20.754	13.9649	0.897765	0.0799182	0.128105	8.98009	14.6675
2610028H24Rik	0.645815	0	0.308222	0	0	1.29906	1.16879	0.446283	0.54596	0.318012	0.649532
2610035D17Rik	41.6551	26.172	43.7676	47.5076	39.9115	35.0747	0.114436	0.701261	0.776167	37.1982	41.2912
2610037D02Rik	2.58326	2.5445	0.308222	4.19185	1.59646	1.62383	0.57836	0.433402	0.533407	1.81199	2.90784
2610042L04Rik	2.26035	1.0905	1.84933	5.58913	4.78938	3.89719	1.43039	0.139107	0.207217	1.7334	4.74316
2610044O15Rik8	192.13	252.269	266.612	114.577	94.1912	105.549	-1.16401	4.55238e-10	2.6181e-09	237.004	110.063
2610203C22Rik	51.0194	53.0709	85.0694	13.9728	28.7363	33.4509	-1.27297	0.000223453	0.000618071	63.0532	23.7119
2610206C17Rik	1.93744	4.36199	4.93156	2.79457	1.59646	1.9486	-0.719716	0.504376	0.60178	3.74367	2.37158
2610301B20Rik	125.611	191.928	176.303	121.564	114.945	133.804	-0.392347	0.0187881	0.0356546	164.614	127.684
2610305D13Rik	173.078	246.453	295.585	72.6587	75.0337	76.6448	-1.65844	1.16632e-16	1.32986e-15	238.372	74.6518
2610306M01Rik	18.4057	16.3575	15.7193	25.1511	12.7717	24.3575	0.357204	0.32463	0.421178	16.8275	24.7543
2610307P16Rik	126.257	47.2549	91.8503	387.047	338.45	295.862	1.99745	9.97515e-14	8.54276e-13	88.454	341.455
2610316D01Rik	0	0.363499	0.616445	1.39728	0	1.62383	1.90648	0.219315	0.304955	0.326648	1.51056
2610318N02Rik	2.58326	1.454	0	2.79457	4.78938	2.59813	1.69037	0.100645	0.156611	1.34575	2.69635
2610507B11Rik	4692.81	5186.41	4354.57	3419.15	3440.37	4173.89	-0.365034	0.00198558	0.00462973	4744.6	3796.52
2610507I01Rik	178.891	173.753	202.81	156.496	178.804	180.57	-0.102564	0.445509	0.545213	185.151	168.533
2610524H06Rik	35.1969	65.4299	61.3363	65.6723	68.6478	75.9953	0.413615	0.117937	0.180009	53.9877	70.8338
2610528A11Rik	2.26035	2.5445	0.616445	1.39728	1.59646	2.27336	0.228283	0.778153	0.839356	1.8071	1.83532
2610528J11Rik	5.16652	6.90649	4.00689	9.78098	14.3681	17.2126	1.42389	4.24695e-05	0.000131055	5.35997	13.4968
2700029M09Rik	179.537	214.101	233.324	156.496	175.611	174.399	-0.310823	0.06467	0.106495	208.987	165.448
2700038G22Rik	14.8537	13.086	22.192	33.5348	57.4726	32.1518	1.2564	0.000413796	0.00108913	16.7106	32.8433
2700046A07Rik	0	0	0	4.19185	1.59646	2.27336	5.40108	0.00919365	0.018643	0	3.23261
2700046G09Rik	33.5824	39.2579	36.3703	16.7674	43.1044	35.7243	-0.195222	0.590245	0.680054	36.4035	26.2458
2700049A03Rik	241.212	205.377	265.071	293.429	348.028	272.154	0.346277	0.0693464	0.113134	237.22	282.792
2700054A10Rik	17.7599	19.2655	26.1989	57.2886	39.9115	45.792	1.20768	0.000111777	0.000324154	21.0748	51.5403
2700060E02Rik	897.683	1061.42	1146.9	600.832	504.482	649.532	-0.81043	5.06079e-09	2.58049e-08	1035.33	625.182
2700062C07Rik	127.548	120.682	108.494	71.2614	62.262	85.7383	-0.651948	0.000195539	0.000545975	118.908	78.4998
2700069I18Rik	5.48943	5.45249	6.47267	2.79457	1.59646	1.62383	-1.6321	0.123745	0.187501	5.80486	2.2092
2700081O15Rik	290.617	273.352	270.619	328.361	389.536	297.161	0.263067	0.0367282	0.064742	278.196	312.761
2700094K13Rik	54.2485	55.9789	54.2472	76.8506	78.2266	51.9626	0.275542	0.312917	0.408682	54.8248	64.4066
2700097O09Rik	50.3736	58.5234	66.8843	36.3294	51.0867	54.2359	-0.29574	0.274605	0.366809	58.5938	45.2826
2700099C18Rik	30.3533	16.3575	28.3565	29.3429	70.2443	34.75	0.800663	0.127267	0.192115	25.0224	32.0465
2810001G20Rik	32.9366	41.8024	46.2334	37.7266	31.9292	31.5023	-0.277502	0.256744	0.346582	40.3241	34.6145
2810002D19Rik	44.8841	58.1599	75.2063	32.1375	36.7186	53.5864	-0.482223	0.0600559	0.099806	59.4168	42.862
2810004N23Rik	197.296	195.199	191.406	257.1	221.908	220.191	0.250668	0.0442264	0.076379	194.634	238.646
2810006K23Rik	102.039	105.051	88.4599	65.6723	52.6832	69.5	-0.628248	0.00285205	0.00645326	98.5167	67.5861
2810013P06Rik	106.559	134.131	145.789	97.8098	76.6301	88.6612	-0.540598	0.00109933	0.00268677	128.827	93.2355
2810021J22Rik	80.0811	85.7859	106.645	71.2614	111.752	101.327	0.0703696	0.727606	0.797603	90.8373	86.2942
2810025M15Rik	96.8722	85.0589	81.0625	71.2614	79.823	83.1401	-0.144234	0.403507	0.503928	87.6645	77.2008
2810029C07Rik	8.7185	8.72399	8.63023	4.19185	7.9823	9.09345	-0.252202	0.657791	0.739181	8.69091	6.64265
2810032G03Rik	31.9678	80.6969	45.6169	8.3837	9.57876	8.44392	-2.64393	2.32203e-10	1.38392e-09	52.7605	8.41381
2810047C21Rik1	2.90617	3.2715	1.23289	2.79457	7.9823	5.84579	1.19163	0.178773	0.256867	2.47018	4.32018
2810403A07Rik	654.533	704.462	740.967	662.312	696.057	779.763	0.0373741	0.68704	0.764437	699.987	721.038
2810403D21Rik	27.77	35.2594	30.8222	16.7674	20.754	14.9392	-0.8901	0.0109511	0.021859	31.2839	15.8533
2810408A11Rik	25.5097	8.36049	15.4111	33.5348	44.7009	40.9205	1.37293	0.000259337	0.000708696	16.4271	37.2277
2810408I11Rik	1.93744	5.08899	1.84933	1.39728	4.78938	5.19626	0.413898	0.566902	0.659073	2.95859	3.29677
2810410L24Rik	21.6348	18.902	24.6578	40.5212	63.8584	28.2547	0.920624	0.00159972	0.00379966	21.7315	34.3879
2810417H13Rik	138.527	46.8914	107.57	191.428	322.485	281.897	1.44754	0.0307721	0.0554009	97.6628	236.662
2810428I15Rik	60.0608	28.353	16.644	86.6315	94.1912	24.6822	0.883318	0.00145974	0.00349346	35.0193	55.6569
2810429I04Rik	2.58326	0.726999	4.31511	15.3701	14.3681	6.82009	2.12687	0.0144008	0.0280589	2.54179	11.0951
2810433D01Rik	6.45815	12.359	11.4042	16.7674	19.1575	16.5631	0.807391	0.0773942	0.124543	10.0738	16.6652
2810442N19Rik	10.333	21.083	16.0276	12.5755	17.5611	11.6916	-0.17715	0.730322	0.800036	15.8145	12.1336
2810454H06Rik	15.8225	13.813	20.6509	27.9457	14.3681	12.0163	0.024888	0.952494	0.967676	16.7621	19.981
2810459M11Rik	8.39559	6.54299	9.5549	30.7402	57.4726	36.6986	2.32154	3.93963e-09	2.03814e-08	8.16449	33.7194
2810468N07Rik	16.1454	13.4495	12.0207	29.3429	41.508	41.5701	1.46232	5.23382e-05	0.000159316	13.8718	35.4565
2810474O19Rik	879.6	1360.94	1215.32	1099.66	975.438	928.182	-0.172018	0.311175	0.406856	1151.95	1013.92
2900005J15Rik	24.8639	26.172	21.2674	44.7131	43.1044	45.4673	0.893585	0.0031622	0.00708178	24.1011	45.0902
2900008C10Rik	5.16652	2.181	2.15756	6.98641	7.9823	10.0678	1.57232	0.0142883	0.0278581	3.16836	8.52708
2900009J06Rik	0.322907	0.726999	0.308222	0	0	0	-1.46311	0.393744	0.493964	0.45271	0
2900011O08Rik	0.645815	2.181	0.308222	4.19185	4.78938	10.3925	2.69253	0.0280743	0.051036	1.04501	7.29218
2900026A02Rik	371.666	331.148	337.812	666.504	707.232	612.184	0.924976	6.26245e-13	4.95156e-12	346.875	639.344
2900041M22Rik	7.42687	6.17949	2.46578	4.19185	6.38584	4.87149	0.0297906	0.965877	0.978412	5.35738	4.53167
2900057B20Rik	15.8225	10.5415	10.7878	34.9321	35.1221	20.785	1.23275	0.000820803	0.00204929	12.3839	27.8586
2900060B14Rik	5.81233	6.90649	9.24667	8.3837	23.9469	17.8621	1.19027	0.0113827	0.0226363	7.32183	13.1229
2900076A07Rik	72.9771	101.78	74.2816	43.3158	68.6478	66.5771	-0.471249	0.0819638	0.130993	83.0129	54.9464
2900097C17Rik	1753.06	2321.31	2390.57	1450.38	1251.63	1897.28	-0.473036	1.38811e-06	5.28604e-06	2154.98	1673.83
3000002C10Rik	7.42687	7.99699	9.24667	20.9592	22.3505	20.4603	1.32406	8.16355e-05	0.000241566	8.22351	20.7098
3010001F23Rik	3.87489	4.36199	5.23978	5.58913	9.57876	7.14485	0.687781	0.309939	0.405449	4.49222	6.36699
3010026O09Rik	47.7903	29.807	31.7469	22.3565	31.9292	31.5023	-0.282796	0.300748	0.395294	36.4481	26.9294
3110001I22Rik	48.759	61.0679	58.5623	60.0832	46.2974	51.6378	-0.0874898	0.716544	0.788743	56.1297	55.8605
3110002H16Rik	363.917	398.032	270.003	265.484	268.205	250.719	-0.397868	0.0150222	0.0291415	343.984	258.102
3110009E18Rik	10.0101	17.448	20.0345	11.1783	11.1752	12.0163	-0.453611	0.271757	0.363609	15.8309	11.5973
3110021A11Rik	3.22907	1.8175	1.54111	6.98641	4.78938	1.9486	0.927603	0.240387	0.328937	2.19589	4.46751
3110021N24Rik	58.7692	51.9804	85.3776	39.1239	51.0867	52.9369	-0.430065	0.120776	0.183712	65.3757	46.0304
3110035E14Rik	21.6348	22.537	20.9591	11.1783	20.754	15.9135	-0.450554	0.490961	0.589227	21.7103	13.5459
3110039I08Rik	253.805	285.711	330.723	361.896	499.692	526.771	0.685595	0.000282082	0.000766302	290.08	444.333
3110040N11Rik	89.7683	108.323	85.6859	79.6451	71.8407	66.9018	-0.404405	0.0259791	0.0476231	94.5923	73.2735
3110043O21Rik	1620.35	2377.65	1880.47	424.774	411.887	502.738	-2.11683	2.32164e-42	2.36421e-40	1959.49	463.756
3110045C21Rik	13.885	22.537	25.5825	5.58913	7.9823	7.14485	-1.5991	0.000676243	0.00171274	20.6682	6.36699
3110052M02Rik	115.924	155.214	197.571	89.4261	78.2266	105.549	-0.744899	1.45033e-05	4.80435e-05	156.236	97.4875
3110056K07Rik	69.1022	75.9714	114.967	97.8098	100.577	76.9696	0.0772976	0.736608	0.805527	86.6802	87.3897
3110057O12Rik	72.3313	95.2369	120.823	50.3022	51.0867	72.7476	-0.66949	0.00032926	0.000884232	96.1305	61.5249
3110062M04Rik	43.2696	43.9834	56.7129	34.9321	51.0867	41.5701	-0.172151	0.503802	0.601419	47.9887	38.2511
3110070M22Rik	2.26035	2.181	4.62334	2.79457	1.59646	7.14485	0.497789	0.529388	0.624681	3.02156	4.96971
3110079O15Rik	2.90617	0.363499	0.616445	41.9185	30.3328	11.042	4.72381	3.87426e-11	2.51827e-10	1.29537	26.4803
3110082I17Rik	19.0515	18.175	16.0276	51.6995	51.0867	54.2359	1.5691	4.41528e-13	3.54162e-12	17.7514	52.9677
3200001D21Rik	6.78106	8.36049	10.1713	11.1783	12.7717	7.79439	0.227959	0.621947	0.708886	8.43763	9.48632
3300002I08Rik	20.3432	25.8085	25.2742	19.562	22.3505	20.785	-0.209639	0.545949	0.63992	23.8086	20.1735
3300002P13Rik	0.645815	0	1.23289	0	0	4.54673	-2.1733	0.632455	0.717857	0.626235	2.27336
3300005D01Rik	1.61454	1.0905	5.23978	4.19185	1.59646	0.324766	-0.542184	0.685921	0.763431	2.64827	2.25831
3425401B19Rik	15.8225	14.9035	13.2536	90.8234	4.78938	76.9696	1.92566	0.0269818	0.0492774	14.6598	83.8965
3632451O06Rik	72.9771	74.1539	77.6721	16.7674	44.7009	47.7406	-1.02409	0.0010835	0.00264989	74.9343	32.254
3632454L22Rik	14.5308	21.4465	34.2127	18.1647	11.1752	12.3411	-0.743442	0.0797104	0.127806	23.3967	15.2529
3830403N18Rik	4.5207	6.17949	9.24667	0	1.59646	2.27336	-2.36224	0.0931673	0.146467	6.64896	1.13668
3830406C13Rik	292.554	492.542	435.518	209.592	183.593	235.455	-0.919368	7.59979e-10	4.26546e-09	406.871	222.524
3830408C21Rik	10.0101	11.632	19.7262	8.3837	15.9646	14.2897	-0.0650703	0.902834	0.933704	13.7895	11.3367
3830417A13Rik	10.9789	25.445	13.2536	1.39728	1.59646	3.89719	-2.74939	0.00042515	0.00111703	16.5591	2.64724
3830432H09Rik	7.74978	2.908	4.62334	4.19185	7.9823	4.87149	0.236418	0.717431	0.789341	5.0937	4.53167
3930402G23Rik	6.45815	7.63349	4.93156	4.19185	6.38584	5.19626	-0.290775	0.63884	0.723713	6.34107	4.69405
4430402I18Rik	55.5401	66.1569	68.1172	16.7674	17.5611	20.785	-1.79429	1.5734e-08	7.61307e-08	63.2714	18.7762
4631405J19Rik	5.16652	2.181	4.93156	8.3837	15.9646	7.14485	1.24563	0.0148861	0.0289029	4.09303	7.76428
4632404H12Rik	28.0929	24.718	32.0551	36.3294	57.4726	42.2196	0.65892	0.00513193	0.0109928	28.2887	39.2745
4632415L05Rik	127.548	145.4	188.632	181.647	172.418	164.656	0.173468	0.302525	0.397305	153.86	173.152
4632427E13Rik	57.4775	46.1644	57.9458	97.8098	73.4372	58.7827	0.468237	0.0879886	0.139452	53.8626	78.2962
4632428C04Rik	6.13524	7.63349	6.78089	9.78098	4.78938	5.19626	-0.0983068	0.876618	0.913694	6.84988	7.48862
4632428N05Rik	1428.87	1481.62	1386.38	627.38	589.094	656.352	-1.19111	8.02447e-24	1.7489e-22	1432.29	641.866
4732416N19Rik	1.29163	1.454	2.46578	1.39728	7.9823	2.27336	1.02728	0.293498	0.387663	1.73714	1.83532
4732471J01Rik	70.0709	85.0589	69.6583	68.4669	102.173	52.2873	-0.0918959	0.723079	0.793868	74.9294	60.3771
4732490B19Rik	5.48943	3.63499	6.78089	9.78098	4.78938	9.41822	0.685033	0.146208	0.216213	5.30177	9.5996
4732491K20Rik	23.8952	25.445	19.7262	33.5348	23.9469	34.75	0.445327	0.166691	0.242098	23.0221	34.1424
4831440E17Rik	61.9982	89.0574	88.4599	41.9185	41.508	39.2967	-0.999928	1.51533e-06	5.73354e-06	79.8385	40.6076
4833411C07Rik	2.58326	1.454	3.69867	1.39728	4.78938	5.84579	0.624653	0.439977	0.539923	2.57864	3.62154
4833412C05Rik	1.61454	1.8175	0.924667	0	0	0.974298	-1.46448	0.382856	0.482319	1.45223	0.487149
4833417C18Rik	11.9476	8.36049	9.24667	9.78098	9.57876	9.74298	0.0140052	0.978097	0.986553	9.85158	9.76198
4833418N02Rik	19.3744	19.9925	25.8907	30.7402	14.3681	19.8107	-0.0255319	0.945423	0.963292	21.7525	25.2755
4833419F23Rik	10.0101	11.9955	13.5618	6.98641	7.9823	8.11915	-0.611131	0.274099	0.366216	11.8558	7.55278
4833420G17Rik	398.145	422.023	504.252	449.925	458.184	442.331	0.0352395	0.829793	0.877798	441.473	446.128
4833422C13Rik	25.8326	31.6245	31.1305	22.3565	31.9292	20.785	-0.287502	0.38081	0.480049	29.5292	21.5708
4833427F10Rik	0.645815	1.0905	1.54111	4.19185	0	2.27336	1.10582	0.363158	0.461938	1.09248	3.23261
4833427G06Rik	0.322907	0	0	0	0	0	0.606151	0.73959	0.808041	0.107636	0
4833439L19Rik	1094.33	1280.97	1029.46	736.368	630.602	899.602	-0.578858	1.27742e-06	4.88235e-06	1134.92	817.985
4921504A21Rik	6.13524	4.72549	5.548	2.79457	6.38584	6.49532	-0.0233425	0.973737	0.983786	5.46958	4.64494
4921506M07Rik	8.7185	14.9035	22.192	51.6995	52.6832	24.3575	1.52866	0.00208811	0.00484664	15.2713	38.0285
4921507L20Rik	17.437	15.994	16.9522	19.562	31.9292	16.2383	0.353661	0.417325	0.517864	16.7944	17.9001
4921507P07Rik	18.0828	23.6275	21.8838	23.7538	31.9292	19.8107	0.188479	0.584245	0.674897	21.198	21.7823
4921511C10Rik	24.2181	33.8054	36.062	19.562	36.7186	25.3318	-0.218247	0.521257	0.616977	31.3618	22.4469
4921511H03Rik	1.61454	1.0905	0.616445	6.98641	14.3681	8.44392	3.17828	8.98003e-06	3.06584e-05	1.10716	7.71517
4921511I17Rik	16.1454	25.0815	22.8085	8.3837	9.57876	11.3668	-1.09173	0.0410369	0.0715329	21.3451	9.87526
4921513I03Rik	10.333	8.72399	11.4042	9.78098	6.38584	7.79439	-0.363449	0.501991	0.599662	10.1538	8.78768
4921518K17Rik	15.1767	11.9955	19.1098	29.3429	28.7363	20.785	0.732619	0.134045	0.200654	15.4273	25.064
4921524J17Rik	74.2687	104.324	123.905	74.056	70.2443	96.4555	-0.285926	0.116581	0.178246	100.833	85.2558
4921525O09Rik	0	3.2715	0.616445	0	0	0	-1.43001	0.63802	0.723109	1.29598	0
4921531C22Rik	68.7793	81.4239	78.2885	27.9457	30.3328	36.3738	-1.22222	8.78475e-08	3.89142e-07	76.1639	32.1597
4921534H16Rik	4.84361	3.63499	3.39045	1.39728	11.1752	1.9486	0.0402352	0.970989	0.981893	3.95635	1.67294
4921536K21Rik	4.84361	4.36199	3.69867	2.79457	3.19292	5.52102	-0.0311873	0.962318	0.975476	4.30143	4.15779
4930402H24Rik	2283.92	2740.42	2172.66	957.139	1032.91	1126.29	-1.20688	2.20488e-13	1.82052e-12	2399	1041.71
4930404H11Rik	3.87489	3.99849	4.62334	0	0	2.9229	-1.99838	0.148807	0.219525	4.16557	1.46145
4930404I05Rik	11.6247	16.3575	13.2536	19.562	20.754	17.5374	0.462548	0.19287	0.273858	13.7452	18.5497
4930404N11Rik	24.541	8.72399	6.47267	72.6587	55.8761	20.785	1.95628	7.06488e-13	5.5612e-12	13.2459	46.7219
4930405A10Rik	9.04141	13.086	7.39734	1.39728	12.7717	8.11915	-0.465992	0.481558	0.580272	9.84158	4.75822
4930405A21Rik	4.5207	4.36199	8.32201	5.58913	7.9823	5.84579	0.149338	0.814717	0.866453	5.7349	5.71746
4930405J17Rik	4.1978	2.5445	5.85623	8.3837	15.9646	8.76869	1.34441	0.0207096	0.0389547	4.19951	8.57619
4930405O22Rik	39.3947	37.0769	63.1856	50.3022	63.8584	37.9976	0.122848	0.768373	0.831493	46.5524	44.1499
4930406D18Rik	0	0	0.308222	0	0	0	0.697712	0.754134	0.819491	0.102741	0
4930412C18Rik	46.4987	74.1539	84.1447	39.1239	38.3151	40.271	-0.771258	0.00412712	0.00902931	68.2658	39.6975
4930412O13Rik	57.4775	39.2579	53.6307	215.182	288.959	209.149	2.22806	1.49061e-34	8.33192e-33	50.1221	212.165
4930413F20Rik	1.61454	1.454	2.46578	6.98641	6.38584	4.54673	1.55648	0.00671951	0.0140206	1.84477	5.76657
4930413G21Rik	0.322907	0.726999	0	11.1783	6.38584	1.29906	3.99244	0.000843662	0.00210232	0.349969	6.23866
4930414N06Rik	6.45815	7.26999	8.32201	4.19185	15.9646	3.89719	-0.0724666	0.909204	0.937979	7.35005	4.04452
4930415F15Rik	2.90617	1.8175	1.84933	0	3.19292	0.649532	-0.967711	0.484315	0.582751	2.191	0.324766
4930415O20Rik	7.10396	9.08749	7.70556	9.78098	7.9823	9.74298	0.23508	0.580241	0.671014	7.96567	9.76198
4930419G24Rik	1.29163	6.17949	1.54111	2.79457	1.59646	3.24766	-0.0866446	0.940705	0.959937	3.00408	3.02111
4930425L21Rik	6.13524	9.45099	6.16445	0	3.19292	1.9486	-2.11866	0.108132	0.166898	7.25023	0.974298
4930426L09Rik	1.61454	5.08899	3.08222	1.39728	1.59646	3.89719	-0.429314	0.648502	0.731474	3.26192	2.64724
4930427A07Rik	34.874	7.63349	15.7193	83.837	121.331	75.3457	2.3801	1.80316e-08	8.66328e-08	19.4089	79.5914
4930429B21Rik	6.13524	6.54299	7.39734	1.39728	4.78938	5.84579	-0.643892	0.341868	0.439732	6.69186	3.62154
4930429F24Rik	17.437	23.264	31.7469	18.1647	6.38584	15.264	-0.839493	0.0331535	0.059192	24.1493	16.7143
4930430F08Rik	66.5189	77.7889	88.1516	39.1239	28.7363	42.5444	-1.06355	5.44308e-06	1.91665e-05	77.4865	40.8341
4930431P03Rik	8.07269	6.54299	4.62334	26.5484	30.3328	30.2033	2.21804	1.2329e-10	7.60384e-10	6.413	28.3758
4930432J09Rik	1.61454	1.454	2.774	0	1.59646	1.9486	-0.560917	0.696752	0.772476	1.94751	0.974298
4930432K21Rik	13.2392	5.81599	7.70556	30.7402	20.754	18.1869	1.39432	0.000262881	0.00071783	8.92025	24.4636
4930438E09Rik	16.4683	24.3545	32.6716	11.1783	25.5434	20.1355	-0.333294	0.546437	0.640407	24.4981	15.6569
4930443O20Rik	17.1141	14.54	18.8016	15.3701	11.1752	12.6659	-0.349863	0.372021	0.471015	16.8185	14.018
4930444F02Rik	0.322907	0.363499	0.924667	0	0	1.9486	0.668409	0.676186	0.754806	0.537025	0.974298
4930444M15Rik	2.58326	1.0905	1.23289	0	0	0.649532	-1.89194	0.37996	0.47925	1.63555	0.324766
4930444P10Rik	0	0.726999	1.23289	4.19185	3.19292	2.59813	3.06702	0.0942201	0.147899	0.653296	3.39499
4930445N18Rik	1.61454	3.63499	1.84933	0	0	0.974298	-2.14872	0.116148	0.177662	2.36629	0.487149
4930447A16Rik	1.29163	1.454	2.774	5.58913	3.19292	0.974298	0.563375	0.556208	0.649196	1.83988	3.28171
4930447C04Rik	1.61454	8.36049	6.16445	1.39728	1.59646	1.9486	-1.49923	0.245023	0.334276	5.37982	1.67294
4930447F24Rik	0.322907	0.363499	0.616445	4.19185	0	2.59813	2.50672	0.2565	0.346333	0.434284	3.39499
4930447K03Rik	1.61454	3.2715	4.93156	1.39728	0	1.29906	-1.56512	0.173417	0.25041	3.27253	1.34817
4930447M23Rik	1.61454	0.726999	0	4.19185	0	4.87149	2.3839	0.13277	0.199116	0.780512	4.53167
4930447N08Rik	1.29163	1.454	3.39045	4.19185	7.9823	4.22196	1.38945	0.116951	0.178704	2.04536	4.2069
4930449E18Rik	14.8537	19.2655	25.8907	12.5755	23.9469	12.0163	-0.358092	0.405345	0.505725	20.0033	12.2959
4930451G09Rik	17.7599	6.54299	8.32201	36.3294	35.1221	23.3832	1.59725	2.14085e-06	7.91605e-06	10.875	29.8563
4930452B06Rik	1.93744	2.5445	2.15756	1.39728	9.57876	6.82009	1.45046	0.116478	0.17812	2.21317	4.10869
4930453N24Rik	422.363	603.046	559.424	251.511	241.066	300.084	-0.980928	1.20655e-20	2.0226e-19	528.277	275.797
4930455C13Rik	6.45815	11.632	10.4796	11.1783	25.5434	13.9649	0.807521	0.0849821	0.135134	9.52323	12.5716
4930455G09Rik	5.16652	5.08899	6.16445	2.79457	1.59646	5.52102	-0.535063	0.480491	0.57925	5.47332	4.15779
4930455H04Rik	4.5207	6.17949	13.87	1.39728	1.59646	3.89719	-1.59116	0.0526666	0.0889354	8.19007	2.64724
4930465K10Rik	2.26035	0.363499	0.308222	1.39728	3.19292	1.62383	1.68734	0.199796	0.282244	0.977358	1.51056
4930471G03Rik	0.322907	0.726999	1.23289	1.39728	1.59646	0.974298	0.583971	0.625567	0.712182	0.760932	1.18579
4930471M09Rik	0.968722	0.363499	1.54111	2.79457	0	0	-0.476712	0.839122	0.884708	0.957778	1.39728
4930473A02Rik	15.1767	15.6305	24.3496	15.3701	12.7717	13.6402	-0.4086	0.299126	0.39357	18.3856	14.5051
4930474M22Rik	7.42687	7.63349	9.5549	0	1.59646	0.649532	-3.55643	0.00247189	0.00565957	8.20509	0.324766
4930478L05Rik	10.6559	9.08749	13.87	12.5755	27.1398	13.9649	0.617991	0.189919	0.27023	11.2045	13.2702
4930479D17Rik	3.22907	0.726999	1.54111	5.58913	0	1.62383	0.558006	0.62289	0.709637	1.8324	3.60648
4930480G23Rik	4.84361	9.08749	7.70556	1.39728	1.59646	1.9486	-2.09787	0.0345875	0.0614022	7.21222	1.67294
4930480K15Rik	2.26035	0	4.00689	0	0	0.649532	-2.35725	0.260793	0.351353	2.08908	0.324766
4930480K23Rik	55.863	66.1569	75.8227	57.2886	59.0691	47.4159	-0.307117	0.172966	0.24986	65.9475	52.3522
4930481A15Rik	29.0617	10.178	17.8769	41.9185	63.8584	39.9462	1.39055	4.68764e-06	1.66542e-05	19.0389	40.9324
4930482G09Rik	0.322907	1.0905	0.924667	0	3.19292	1.62383	1.09825	0.407754	0.507873	0.779358	0.811915
4930483K19Rik	0.322907	0.726999	0.924667	1.39728	4.78938	1.9486	1.92308	0.0481516	0.0822995	0.658191	1.67294
4930483O08Rik	0	2.5445	1.54111	0	4.78938	0.974298	1.26881	0.482457	0.581145	1.36187	0.487149
4930486L24Rik	27.77	58.8869	52.3978	0	7.9823	7.79439	-3.03856	1.88211e-09	1.01088e-08	46.3516	3.89719
4930487H11Rik	22.6035	29.08	27.74	6.98641	17.5611	11.3668	-1.16126	0.0487471	0.0831729	26.4745	9.17661
4930488L21Rik	0.645815	2.908	2.15756	9.78098	3.19292	2.9229	1.63994	0.131676	0.197777	1.90379	6.35194
4930502A04Rik	0.645815	4.36199	2.15756	4.19185	6.38584	0.324766	1.06732	0.514574	0.610821	2.38846	2.25831
4930502E09Rik	5.16652	5.81599	11.4042	0	6.38584	6.49532	-0.68042	0.344089	0.442222	7.46225	3.24766
4930502E18Rik	2.26035	7.26999	1.54111	0	0	0	-4.53785	0.231295	0.318786	3.69048	0
4930503B20Rik	0	1.8175	0.616445	1.39728	0	0.649532	0.147995	0.929876	0.952453	0.811314	1.02341
4930503L19Rik	129.809	162.848	183.084	108.988	126.12	109.446	-0.468667	0.00520969	0.0111486	158.58	109.217
4930505A04Rik	6.45815	13.813	10.7878	0	0	1.9486	-3.71571	0.00320607	0.00717641	10.353	0.974298
4930506A18Rik	10.0101	8.72399	13.87	2.79457	6.38584	9.09345	-0.849538	0.247934	0.337389	10.868	5.94401
4930506C21Rik	15.4996	21.4465	23.4249	11.1783	12.7717	11.6916	-0.747266	0.140106	0.208511	20.1236	11.4349
4930507D05Rik	3.55198	5.45249	5.548	6.98641	11.1752	4.22196	0.473346	0.425938	0.525974	4.85083	5.60419
4930509E16Rik	0.968722	0.726999	0.616445	0	1.59646	0.649532	-0.0819145	0.949515	0.96581	0.770722	0.324766
4930511A08Rik	10.0101	13.4495	19.418	5.58913	22.3505	15.5888	0.0440621	0.935157	0.956203	14.2925	10.589
4930511E03Rik	5.48943	6.17949	4.31511	1.39728	1.59646	2.59813	-1.42976	0.159704	0.233598	5.32801	1.99771
4930511M06Rik	2.26035	2.5445	3.08222	1.39728	6.38584	3.57243	0.493987	0.51024	0.607264	2.62902	2.48486
4930512B01Rik	30.3533	36.7134	44.0758	30.7402	51.0867	29.229	-0.0361437	0.919904	0.945627	37.0475	29.9846
4930512J16Rik	11.3018	14.1765	14.7947	5.58913	7.9823	16.8878	-0.370064	0.606819	0.695262	13.4243	11.2385
4930513N10Rik	9.04141	7.99699	6.78089	11.1783	6.38584	9.41822	0.235723	0.648439	0.731455	7.93976	10.2982
4930515G01Rik	14.2079	21.81	14.1782	4.19185	11.1752	7.14485	-1.20759	0.0107178	0.0214455	16.732	5.66835
4930517E11Rik	1.29163	0.726999	2.15756	1.39728	1.59646	0	-1.08624	0.591498	0.680967	1.39206	0.698641
4930520O04Rik	14.2079	9.81449	15.1029	36.3294	33.5257	30.528	1.36223	2.89574e-05	9.16734e-05	13.0418	33.4287
4930521E06Rik	13.2392	10.178	24.966	4.19185	27.1398	13.9649	-0.106615	0.881128	0.917208	16.1277	9.0784
4930523C07Rik	264.138	353.685	326.408	190.03	164.435	174.399	-0.823072	0.000173922	0.000490096	314.744	182.215
4930525G20Rik	25.1868	36.3499	40.6854	11.1783	33.5257	23.3832	-0.585997	0.11976	0.182352	34.074	17.2807
4930526I15Rik	6.13524	2.5445	0.924667	18.1647	23.9469	5.84579	2.39022	1.596e-05	5.26423e-05	3.20147	12.0052
4930526L06Rik	1.29163	1.8175	3.08222	0	1.59646	0.324766	-1.79463	0.396147	0.496381	2.06378	0.162383
4930528A17Rik	3.87489	1.0905	3.08222	4.19185	4.78938	0.649532	-0.075685	0.938749	0.958624	2.68254	2.42069
4930532I03Rik	3.22907	2.5445	6.47267	0	3.19292	3.24766	-0.9193	0.447076	0.546817	4.08208	1.62383
4930533B01Rik	4.5207	8.36049	8.63023	9.78098	15.9646	9.74298	0.705847	0.229797	0.317042	7.17047	9.76198
4930538K18Rik	1.29163	2.5445	4.00689	1.39728	0	1.62383	-1.18827	0.292293	0.386417	2.61434	1.51056
4930539E08Rik	2.90617	2.908	3.69867	1.39728	7.9823	5.84579	0.735358	0.348907	0.447247	3.17094	3.62154
4930539J05Rik	6.45815	13.086	12.9453	9.78098	17.5611	10.0678	0.173616	0.698706	0.77387	10.8298	9.92436
4930545L23Rik	23.8952	30.8975	34.2127	25.1511	28.7363	18.8364	-0.298324	0.551517	0.645177	29.6684	21.9938
4930546C10Rik	1.29163	0.726999	0	5.58913	1.59646	0	1.64988	0.173013	0.249908	0.672876	2.79457
4930546K05Rik	0.645815	1.454	0.924667	0	0	0.649532	-1.27035	0.503279	0.600956	1.00816	0.324766
4930547E08Rik	2.26035	0.363499	0.308222	0	1.59646	0.974298	0.241088	0.910906	0.939265	0.977358	0.487149
4930547E14Rik	0.968722	0.726999	1.84933	0	1.59646	0.649532	-0.831991	0.669656	0.749708	1.18169	0.324766
4930548H24Rik	1.61454	2.181	2.15756	1.39728	3.19292	0.649532	-0.461896	0.713301	0.786349	1.98436	1.02341
4930549C15Rik	28.0929	25.445	44.0758	39.1239	25.5434	25.3318	-0.119775	0.749999	0.816192	32.5379	32.2278
4930549G23Rik	6.13524	9.81449	6.47267	2.79457	6.38584	11.3668	-0.041897	0.945841	0.963292	7.47413	7.08069
4930550C14Rik	9.68722	13.4495	14.7947	1.39728	3.19292	7.46962	-1.47125	0.0269086	0.0491589	12.6438	4.43345
4930552P12Rik	0.968722	0	1.23289	0	3.19292	1.9486	1.20689	0.278436	0.37092	0.733871	0.974298
4930556M19Rik	17.437	17.0845	13.87	18.1647	9.57876	14.2897	-0.141545	0.656405	0.737857	16.1305	16.2272
4930556N13Rik	10.333	10.905	14.7947	12.5755	20.754	12.0163	0.293044	0.590649	0.680298	12.0109	12.2959
4930557K07Rik	7.42687	9.08749	11.096	12.5755	12.7717	11.3668	0.404394	0.352418	0.450833	9.20346	11.9712
4930558J18Rik	1.93744	0.363499	0.308222	5.58913	1.59646	2.59813	2.22802	0.0367856	0.064811	0.869722	4.09363
4930558K02Rik	1.61454	1.8175	1.54111	1.39728	0	0.649532	-1.19767	0.504251	0.601712	1.65772	1.02341
4930562C15Rik	11.9476	8.72399	13.5618	19.562	33.5257	18.8364	1.01536	0.0100814	0.0202876	11.4111	19.1992
4930562F07Rik	3.87489	6.54299	8.32201	4.19185	4.78938	4.22196	-0.492983	0.47286	0.571674	6.24663	4.2069
4930563D23Rik	0.968722	1.0905	1.23289	0	3.19292	1.62383	0.548914	0.724403	0.794768	1.09737	0.811915
4930563E18Rik	0.645815	2.908	0.924667	0	0	1.29906	-1.17086	0.363047	0.461896	1.49283	0.649532
4930563E22Rik	7.74978	8.72399	12.9453	16.7674	9.57876	13.6402	0.477127	0.307227	0.402466	9.80637	15.2038
4930563F08Rik	14.2079	16.3575	22.8085	23.7538	23.9469	22.0841	0.394654	0.318334	0.41435	17.7913	22.919
4930563M21Rik	2.26035	0.363499	3.08222	5.58913	6.38584	3.57243	1.38658	0.1491	0.219919	1.90203	4.58078
4930564C03Rik	2.90617	2.181	2.774	6.98641	7.9823	7.14485	1.49087	0.0532987	0.0898449	2.62039	7.06563
4930565N06Rik	82.3414	106.142	130.995	48.9049	89.4018	76.32	-0.55176	0.0405164	0.0706812	106.493	62.6125
4930570G19Rik	14.2079	19.2655	16.3358	9.78098	3.19292	6.17056	-1.36836	0.0230655	0.0428988	16.6031	7.97577
4930577N17Rik	21.6348	21.083	26.8154	22.3565	25.5434	16.5631	-0.160335	0.640922	0.725747	23.1777	19.4598
4930578C19Rik	107.205	118.501	141.782	64.275	67.0514	53.9112	-1.01219	1.25276e-05	4.18506e-05	122.496	59.0931
4930578M01Rik	22.2806	29.08	23.1167	2.79457	7.9823	8.76869	-1.86911	0.000563775	0.00144755	24.8258	5.78163
4930579G18Rik	28.0929	46.8914	57.0212	67.0696	113.349	82.1658	1.03346	0.00014502	0.000413453	44.0018	74.6177
4930579G24Rik	55.2172	40.3484	48.0827	26.5484	49.4903	31.1775	-0.448269	0.241735	0.330501	47.8828	28.863
4930579H20Rik	14.2079	11.9955	14.4865	11.1783	19.1575	13.6402	0.0804153	0.855538	0.897211	13.5633	12.4092
4930579J19Rik	5.48943	10.905	8.93845	2.79457	0	1.62383	-2.48238	0.0216451	0.0404994	8.44429	2.2092
4930579K19Rik	3.87489	2.908	3.39045	4.19185	6.38584	3.24766	0.339596	0.612305	0.700279	3.39111	3.71975
4930581F22Rik	40.6863	36.3499	48.3909	29.3429	33.5257	39.2967	-0.263605	0.334572	0.431901	41.8091	34.3198
4930583K01Rik	0.968722	1.8175	1.84933	1.39728	1.59646	0.324766	-0.812916	0.545799	0.639786	1.54518	0.861024
4930583P06Rik	1.93744	1.0905	1.54111	4.19185	3.19292	1.29906	0.738003	0.533	0.628047	1.52302	2.74546
4930590J08Rik	3.22907	5.81599	3.39045	6.98641	1.59646	7.79439	0.453577	0.633165	0.718571	4.14517	7.3904
4930592A05Rik	1.61454	0.363499	1.54111	2.79457	3.19292	0.649532	0.823509	0.661621	0.742308	1.17305	1.72205
4930592I03Rik	16.4683	20.7195	31.7469	43.3158	47.8938	35.0747	0.879061	0.00634586	0.0133068	22.9782	39.1953
4930593A02Rik	2.90617	2.908	2.46578	0	1.59646	0.324766	-2.43015	0.0734989	0.119097	2.75998	0.162383
4930594C11Rik	29.7075	41.4389	50.8567	39.1239	43.1044	33.4509	-0.0880168	0.7494	0.816041	40.6677	36.2874
4930595D18Rik	7.74978	8.72399	9.86312	12.5755	1.59646	10.7173	0.00369106	0.99577	0.998118	8.77896	11.6464
4930596I21Rik	8.7185	11.2685	17.2605	12.5755	19.1575	11.6916	0.191272	0.657583	0.739041	12.4158	12.1336
4930597A21Rik	1.61454	1.0905	3.39045	0	0	2.59813	-1.38772	0.57618	0.667245	2.03183	1.29906
4930599N23Rik	7.10396	6.90649	13.2536	6.98641	9.57876	6.17056	-0.324856	0.571369	0.662866	9.08801	6.57849
4931402G19Rik	5.48943	7.26999	6.47267	4.19185	3.19292	3.89719	-0.729838	0.298104	0.3924	6.4107	4.04452
4931403E22Rik	6.13524	6.17949	4.93156	11.1783	7.9823	9.09345	0.692457	0.211865	0.296223	5.74876	10.1359
4931403G20Rik	32.2907	40.3484	38.5278	34.9321	46.2974	33.1261	0.0146715	0.961772	0.975255	37.0557	34.0291
4931406C07Rik	1182.81	2043.96	1277.27	508.611	416.676	515.079	-1.6113	1.18004e-12	9.08701e-12	1501.35	511.845
4931406H21Rik	142.725	161.394	132.227	167.674	172.418	154.913	0.172072	0.491151	0.589335	145.449	161.294
4931406P16Rik	862.163	943.645	915.729	751.738	676.899	686.231	-0.363629	0.0145178	0.0282619	907.179	718.985
4931408D14Rik	175.662	178.478	149.18	65.6723	39.9115	52.6121	-1.66379	5.97405e-10	3.39059e-09	167.773	59.1422
4931414P19Rik	37.4573	21.81	28.6647	51.6995	49.4903	49.3645	0.807182	0.000908621	0.00225362	29.3106	50.532
4931423N10Rik	0.645815	0.363499	1.84933	1.39728	0	1.29906	-0.0323878	0.982002	0.989485	0.952883	1.34817
4931428F04Rik	28.4159	11.2685	13.2536	50.3022	62.262	32.4766	1.47744	3.64234e-08	1.68596e-07	17.646	41.3894
4931429P17Rik	0.968722	0.363499	0	2.79457	6.38584	6.49532	4.08446	0.0511994	0.0868136	0.444074	4.64494
4931430N09Rik	15.8225	19.629	29.2811	27.9457	38.3151	26.3061	0.510103	0.134316	0.200975	21.5775	27.1259
4931431C16Rik	9.68722	6.90649	8.63023	5.58913	6.38584	8.44392	-0.279313	0.647027	0.730467	8.40798	7.01653
4931440F15Rik	3.55198	0.726999	3.69867	4.19185	9.57876	3.24766	0.99199	0.28368	0.377056	2.65922	3.71975
4931440J10Rik	0.645815	0	1.84933	2.79457	3.19292	1.29906	1.54086	0.314889	0.410772	0.831717	2.04682
4931440P22Rik	1.29163	0.726999	0.616445	4.19185	1.59646	1.29906	1.38258	0.255205	0.344978	0.878358	2.74546
4932411E22Rik	2.26035	4.72549	3.69867	1.39728	1.59646	4.22196	-0.50191	0.653312	0.735453	3.56151	2.80962
4932413F04Rik	0.322907	0	0	0	3.19292	4.22196	4.63653	0.041621	0.0724088	0.107636	2.11098
4932416H05Rik	27.4471	31.6245	49.6238	20.9592	27.1398	35.3995	-0.319402	0.284606	0.378088	36.2318	28.1794
4932418E24Rik	7.10396	0.726999	1.84933	30.7402	38.3151	19.8107	3.46217	2.321e-12	1.73235e-11	3.22677	25.2755
4932435O22Rik	6.78106	10.178	11.096	0	3.19292	2.59813	-2.22062	0.0794356	0.12747	9.35168	1.29906
4932438A13Rik	2736.32	3653.9	3974.84	2355.82	2563.92	2396.12	-0.475963	0.000895957	0.00222501	3455.02	2375.97
4932438H23Rik	7.74978	7.99699	9.86312	9.78098	7.9823	7.14485	-0.0563261	0.920795	0.946149	8.53663	8.46292
4932441J04Rik	4.1978	3.2715	1.84933	4.19185	3.19292	2.9229	0.16927	0.831963	0.879394	3.10621	3.55737
4933400A11Rik	12.2705	17.0845	17.2605	2.79457	9.57876	9.74298	-1.02485	0.0683294	0.111763	15.5385	6.26877
4933400F21Rik	39.0718	44.3469	61.3363	47.5076	89.4018	69.1752	0.514454	0.0285558	0.0517732	48.2517	58.3414
4933401H06Rik	2.58326	0.726999	2.774	1.39728	1.59646	0.649532	-0.960252	0.318065	0.414062	2.02809	1.02341
4933402D24Rik	3.22907	3.99849	4.31511	8.3837	3.19292	3.89719	0.422437	0.615067	0.702849	3.84756	6.14045
4933404O12Rik	22.6035	19.629	22.192	39.1239	55.8761	43.5187	1.08857	0.000681874	0.00172528	21.4748	41.3213
4933405D12Rik	2.26035	3.99849	1.23289	2.79457	1.59646	1.29906	-0.471609	0.691335	0.767914	2.49725	2.04682
4933405L10Rik	1.93744	0	0.308222	1.39728	1.59646	1.29906	1.88853	0.334875	0.43223	0.748556	1.34817
4933406C10Rik	5.81233	8.72399	9.5549	8.3837	4.78938	7.14485	-0.24709	0.617591	0.705187	8.03041	7.76428
4933406I18Rik	34.874	39.2579	41.9183	25.1511	20.754	13.3154	-1.02542	0.0210634	0.0395362	38.6834	19.2333
4933406J10Rik	4.84361	5.45249	8.93845	8.3837	9.57876	6.82009	0.321067	0.529898	0.625168	6.41152	7.60189
4933406M09Rik	1.29163	2.908	1.84933	1.39728	1.59646	2.59813	0.0315032	0.97701	0.985899	2.01632	1.99771
4933407K13Rik	36.1656	39.9849	61.9527	60.0832	65.4549	54.5607	0.392514	0.159544	0.233437	46.0344	57.3219
4933408B17Rik	5.81233	6.54299	10.7878	22.3565	17.5611	12.9906	1.13934	0.0128376	0.0252744	7.71437	17.6736
4933408N05Rik	0.322907	1.454	1.23289	0	1.59646	3.24766	0.765202	0.671379	0.751067	1.00327	1.62383
4933411K16Rik	5.48943	4.72549	5.23978	12.5755	12.7717	8.11915	1.03104	0.047047	0.0806145	5.15157	10.3473
4933412E12Rik	14.8537	21.083	18.8016	16.7674	17.5611	28.2547	0.262022	0.40188	0.502286	18.2461	22.511
4933413J09Rik	2.58326	5.45249	7.39734	11.1783	19.1575	10.7173	1.37292	0.00130558	0.00315343	5.14436	10.9478
4933416M07Rik	1.61454	2.908	2.46578	4.19185	6.38584	4.87149	1.14345	0.114193	0.175094	2.32944	4.53167
4933417A18Rik	0.645815	1.0905	3.39045	4.19185	0	1.29906	0.422643	0.799452	0.855012	1.70892	2.74546
4933417D19Rik	5.48943	3.99849	5.548	16.7674	9.57876	5.84579	0.991876	0.0979957	0.15305	5.01198	11.3066
4933417E11Rik	1.29163	0.726999	0.924667	1.39728	0	0.649532	-0.514438	0.799358	0.854993	0.981099	1.02341
4933417G07Rik	4.84361	2.908	3.69867	5.58913	11.1752	8.11915	1.11635	0.0529238	0.0892999	3.81676	6.85414
4933417O13Rik	6.78106	3.99849	5.23978	2.79457	6.38584	2.9229	-0.470743	0.575782	0.666859	5.33978	2.85873
4933421O10Rik	100.101	148.308	139.933	69.8641	97.3841	92.5583	-0.559807	0.0392502	0.0687228	129.447	81.2112
4933422A05Rik	0.322907	0.726999	2.46578	2.79457	3.19292	0	0.7036	0.615414	0.7032	1.1719	1.39728
4933424G05Rik	17.1141	9.81449	15.1029	51.6995	30.3328	19.8107	1.20731	0.00475239	0.0102655	14.0105	35.7551
4933424G06Rik	0.968722	3.2715	0.616445	2.79457	0	0	-1.25436	0.579971	0.670834	1.61889	1.39728
4933427D14Rik	175.662	132.314	167.365	252.908	312.906	261.437	0.792243	2.08847e-08	9.93438e-08	158.447	257.172
4933427E11Rik	0.968722	0.363499	1.84933	0	1.59646	1.9486	0.117406	0.937856	0.958043	1.06052	0.974298
4933427G17Rik	11.9476	15.267	7.39734	8.3837	6.38584	4.22196	-0.954842	0.144648	0.214282	11.5373	6.30283
4933427I22Rik	0.322907	2.181	0.924667	1.39728	1.59646	0	-0.64996	0.656017	0.737561	1.14286	0.698641
4933428G20Rik	6.13524	14.54	11.7125	8.3837	17.5611	8.76869	0.112046	0.858031	0.899118	10.7959	8.57619
4933430I17Rik	2.58326	5.81599	4.62334	2.79457	7.9823	5.52102	0.339897	0.647091	0.730492	4.34086	4.15779
4933431E20Rik	57.8004	72.6999	68.7336	67.0696	73.4372	80.8668	0.165077	0.347119	0.445406	66.4113	73.9682
4933431G14Rik	7.10396	7.26999	11.4042	5.58913	12.7717	7.79439	-0.00958993	0.98655	0.99234	8.59273	6.69176
4933433G15Rik	9.04141	10.178	13.5618	8.3837	15.9646	9.09345	-0.0386507	0.933344	0.954735	10.9271	8.73857
4933433G19Rik	24.8639	33.0785	33.5963	16.7674	14.3681	19.8107	-0.791676	0.0118067	0.0233956	30.5129	18.2891
4933433H22Rik	4.1978	7.99699	1.84933	1.39728	1.59646	4.87149	-0.738022	0.477166	0.575752	4.68137	3.13439
4933434E20Rik	419.78	554.7	500.553	311.594	290.556	378.028	-0.566005	5.12522e-10	2.93231e-09	491.678	344.811
4933439C10Rik	33.5824	30.534	33.5963	71.2614	94.1912	75.6705	1.29441	3.79986e-10	2.20104e-09	32.5709	73.466
4933439K11Rik	3.22907	5.08899	2.774	12.5755	12.7717	8.11915	1.5206	0.00372945	0.0082479	3.69736	10.3473
4933440M02Rik	0	0	1.23289	2.79457	0	1.29906	1.87305	0.150274	0.221413	0.410963	2.04682
5031414D18Rik	30.9991	21.4465	34.5209	26.5484	39.9115	43.5187	0.377789	0.257461	0.347338	28.9888	35.0335
5031425E22Rik	235.077	217.373	314.695	248.716	287.363	174.724	-0.143559	0.452029	0.551847	255.715	211.72
5031425F14Rik	7.10396	11.9955	7.70556	11.1783	9.57876	8.44392	0.104243	0.855692	0.89732	8.935	9.81109
5031426D15Rik	155.318	242.091	330.723	107.591	158.05	196.484	-0.591798	0.0522472	0.0883282	242.711	152.037
5031434C07Rik	20.6661	30.8975	32.6716	29.3429	25.5434	8.11915	-0.533269	0.301969	0.396663	28.0784	18.731
5031434O11Rik	5.16652	8.36049	8.63023	6.98641	15.9646	9.09345	0.500652	0.404154	0.50456	7.38575	8.03993
5031439G07Rik	624.503	462.371	447.231	925.001	850.914	752.158	0.717432	1.14974e-05	3.85984e-05	511.368	838.58
5033403F01Rik	4.84361	3.99849	2.46578	5.58913	4.78938	4.87149	0.473338	0.510817	0.607705	3.7693	5.23031
5033403H07Rik	0	0	0	0	0	0	0	1	1	0	0
5033406O09Rik	10.9789	6.17949	7.70556	9.78098	3.19292	4.87149	-0.500423	0.240405	0.328937	8.28797	7.32624
5330417C22Rik	20.0203	5.81599	11.4042	58.6859	35.1221	29.5537	1.78602	3.66802e-06	1.32397e-05	12.4135	44.1198
5330426P16Rik	117.538	155.214	166.748	107.591	111.752	124.71	-0.335063	0.0669711	0.109795	146.5	116.15
5330434G04Rik	0	2.5445	1.23289	0	0	0.649532	-0.721325	0.802932	0.857522	1.25913	0.324766
5330439B14Rik	1.61454	2.5445	3.69867	1.39728	3.19292	1.29906	-0.448157	0.718231	0.789815	2.61923	1.34817
5430402O13Rik	10.6559	13.813	5.85623	6.98641	12.7717	6.49532	-0.269222	0.668062	0.748207	10.1084	6.74087
5430403N17Rik	0	0.363499	2.15756	1.39728	1.59646	1.29906	1.58155	0.309436	0.404911	0.840352	1.34817
5430405H02Rik	13.2392	11.632	12.3289	9.78098	20.754	15.9135	0.33581	0.364605	0.463446	12.4	12.8473
5430416N02Rik	19.6974	9.45099	21.2674	62.8777	62.262	32.4766	1.57123	4.88539e-05	0.0001493	16.8052	47.6772
5430416O09Rik	141.111	175.57	171.988	88.0288	78.2266	63.6542	-1.11952	3.14861e-08	1.46701e-07	162.89	75.8415
5430419D17Rik	2.58326	48.3454	68.1172	1.39728	1.59646	2.9229	-4.04708	8.68846e-08	3.85427e-07	39.682	2.16009
5430421F17Rik	3.22907	3.2715	3.08222	9.78098	4.78938	5.19626	1.00707	0.216298	0.301391	3.19426	7.48862
5430425K12Rik	8.07269	3.63499	4.31511	4.19185	0	1.9486	-1.25718	0.289013	0.382881	5.34093	3.07022
5430427M07Rik	2.26035	3.99849	3.69867	0	1.59646	1.62383	-1.60873	0.140841	0.209517	3.31917	0.811915
5430427O19Rik	24.8639	29.08	45.0005	18.1647	14.3681	17.5374	-0.964301	0.0166384	0.0319548	32.9814	17.851
5430428K19Rik	5.16652	3.63499	5.548	5.58913	1.59646	5.19626	-0.127028	0.871019	0.909211	4.78317	5.39269
5430431A17Rik	2.90617	1.454	1.84933	9.78098	7.9823	7.79439	2.07608	0.000467713	0.00121981	2.06983	8.78768
5430437J10Rik	3.22907	7.26999	3.69867	12.5755	9.57876	10.7173	1.23531	0.059543	0.0990556	4.73258	11.6464
5530601H04Rik	95.5806	100.326	107.261	97.8098	119.735	96.7803	0.0384698	0.845133	0.889458	101.056	97.2951
5730405O15Rik	20.989	15.6305	18.4933	9.78098	19.1575	15.5888	-0.267502	0.513251	0.609843	18.3709	12.6849
5730408K05Rik	6.78106	1.8175	6.16445	16.7674	33.5257	18.1869	2.18301	5.11098e-06	1.80617e-05	4.921	17.4771
5730409E04Rik	177.599	238.456	177.844	176.058	183.593	227.336	0.00156597	0.991464	0.995252	197.966	201.697
5730420D15Rik	0.322907	0.363499	1.23289	15.3701	11.1752	5.84579	3.93465	6.565e-06	2.28313e-05	0.639766	10.608
5730422E09Rik	5.16652	3.63499	3.08222	11.1783	1.59646	5.84579	0.648949	0.397854	0.497992	3.96125	8.51203
5730435O14Rik	1.61454	0	0.616445	1.39728	3.19292	1.29906	1.65484	0.254551	0.344358	0.743661	1.34817
5730455P16Rik	473.382	631.035	613.363	240.333	221.908	296.511	-1.15533	3.87946e-24	8.5818e-23	572.593	268.422
5730480H06Rik	22.6035	32.3515	38.2196	27.9457	36.7186	22.0841	-0.140396	0.687529	0.764789	31.0582	25.0149
5730507C01Rik	11.6247	25.8085	22.5002	27.9457	25.5434	25.007	0.443212	0.296085	0.390383	19.9778	26.4763
5730508B09Rik	338.407	424.567	319.935	47.5076	49.4903	70.799	-2.6403	5.66507e-34	3.01439e-32	360.97	59.1533
5730522E02Rik	1.61454	0.363499	2.46578	4.19185	7.9823	2.9229	1.61953	0.132954	0.199324	1.48127	3.55737
5730559C18Rik	15.1767	1.8175	3.39045	92.2207	79.823	61.7056	3.79722	3.17459e-30	1.16703e-28	6.79487	76.9631
5830411N06Rik	0.645815	1.8175	0	4.19185	7.9823	1.29906	1.98591	0.206471	0.290031	0.821104	2.74546
5830415F09Rik	46.4987	32.715	34.8291	69.8641	57.4726	45.1425	0.556094	0.0052204	0.0111661	38.0143	57.5033
5830416P10Rik	3.22907	3.2715	2.15756	6.98641	3.19292	8.44392	1.24932	0.082274	0.131405	2.88604	7.71517
5830417I10Rik	157.579	161.394	166.748	192.825	239.469	211.748	0.403523	0.00339021	0.00755042	161.907	202.286
5830428M24Rik	0.968722	6.17949	2.774	6.98641	1.59646	5.19626	0.615595	0.372228	0.471052	3.30741	6.09134
5830432E09Rik	19.3744	22.9005	32.6716	22.3565	25.5434	21.1098	-0.126275	0.707021	0.781077	24.9822	21.7332
5830444B04Rik	10.9789	3.99849	14.4865	2.79457	7.9823	7.14485	-0.700635	0.284644	0.378109	9.82127	4.96971
5830454E08Rik	4.1978	3.99849	2.15756	8.3837	12.7717	6.17056	1.33505	0.0189083	0.0358673	3.45128	7.27713
5930403L14Rik	71.6855	62.8854	46.8498	90.8234	116.542	52.2873	0.461595	0.211899	0.296245	60.4736	71.5554
5930412G12Rik	19.6974	15.994	15.7193	55.8913	43.1044	63.9789	1.69575	1.96055e-06	7.29504e-06	17.1369	59.9351
5930430L01Rik	112.695	106.505	85.6859	99.2071	153.26	84.1144	0.0815578	0.708892	0.782657	101.629	91.6608
6030407O03Rik	1.93744	2.908	2.774	1.39728	0	2.9229	-0.661648	0.56877	0.66051	2.53981	2.16009
6030408B16Rik	0	0.363499	0.616445	1.39728	6.38584	1.29906	3.27029	0.0230467	0.0428683	0.326648	1.34817
6030419C18Rik	30.3533	13.4495	8.63023	89.4261	73.4372	45.1425	2.07758	5.96285e-13	4.72733e-12	17.4777	67.2843
6030443J06Rik	35.5198	39.6214	33.5963	34.9321	43.1044	26.3061	-0.13458	0.617672	0.705234	36.2458	30.6191
6030458C11Rik	245.087	292.617	320.551	289.238	311.31	325.416	0.117923	0.309135	0.404577	286.085	307.327
6030466F02Rik	0	0.363499	0	0	0	0	0.484327	0.800015	0.855283	0.121166	0
6030468B19Rik	0.645815	0	0.616445	1.39728	1.59646	0.324766	1.11166	0.487233	0.585704	0.420753	0.861024
6030469F06Rik	1.29163	0.363499	2.774	1.39728	0	0.324766	-1.35484	0.464631	0.564084	1.47638	0.861024
6230400D17Rik	8.7185	11.9955	10.7878	9.78098	14.3681	11.042	0.140211	0.747456	0.814725	10.5006	10.4115
6330403A02Rik	17.437	20.7195	20.6509	11.1783	27.1398	22.0841	0.0588462	0.879303	0.91577	19.6025	16.6312
6330403K07Rik	3.55198	2.908	3.08222	19.562	12.7717	18.5117	2.42729	1.46996e-07	6.31119e-07	3.18073	19.0368
6330407A03Rik	30.6762	52.3439	54.5554	25.1511	43.1044	29.8785	-0.476014	0.179192	0.257379	45.8585	27.5148
6330408A02Rik	23.8952	27.2625	32.3634	40.5212	51.0867	52.6121	0.799426	0.00120752	0.00293337	27.8403	46.5667
6330409D20Rik	17.1141	31.6245	29.5894	15.3701	20.754	12.0163	-0.736316	0.0958518	0.150009	26.1093	13.6932
6330410L21Rik	0	0	0.308222	0	0	1.29906	2.47078	0.0813995	0.130208	0.102741	0.649532
6330415G19Rik	10.6559	5.08899	6.78089	6.98641	7.9823	8.44392	0.139593	0.813248	0.865462	7.50861	7.71517
6330416G13Rik	157.902	183.931	99.5559	128.55	134.103	117.565	-0.216018	0.34817	0.446496	147.129	123.058
6330418K02Rik	4.84361	4.72549	10.1713	5.58913	6.38584	6.49532	-0.0839069	0.909632	0.93817	6.58015	6.04223
6330549D23Rik	23.5722	31.988	42.2265	44.7131	36.7186	33.1261	0.249811	0.448537	0.548238	32.5956	38.9196
6430531B16Rik	4.84361	2.181	2.774	2.79457	7.9823	3.89719	0.602248	0.434868	0.534988	3.2662	3.34588
6430548M08Rik	149.829	108.323	108.494	102.002	132.506	125.035	-0.00742824	0.964332	0.977014	122.215	113.518
6430550D23Rik	22.2806	18.5385	28.3565	16.7674	20.754	12.6659	-0.538513	0.172753	0.249613	23.0585	14.7166
6430562O15Rik	15.4996	10.905	8.32201	11.1783	17.5611	14.9392	0.421637	0.317863	0.413828	11.5755	13.0588
6430571L13Rik	4.84361	2.181	3.39045	16.7674	3.19292	12.3411	1.75425	0.0103	0.0206993	3.47169	14.5543
6430573F11Rik	35.8427	33.0785	29.5894	25.1511	35.1221	24.3575	-0.273114	0.33271	0.43003	32.8368	24.7543
6430584L05Rik	2.26035	2.5445	1.84933	1.39728	0	0	-2.91618	0.0831728	0.132554	2.21806	0.698641
6430710C18Rik	0.645815	0.363499	0.616445	0	0	0.649532	-0.337882	0.806907	0.8608	0.54192	0.324766
6530402F18Rik	204.4	242.091	169.831	65.6723	68.6478	92.8831	-1.4238	3.54717e-08	1.64492e-07	205.441	79.2777
6720489N17Rik	64.5815	101.053	114.659	33.5348	39.9115	36.3738	-1.34391	1.98985e-05	6.46464e-05	93.431	34.9543
6820408C15Rik	1.93744	3.2715	1.23289	13.9728	7.9823	4.22196	1.90863	0.00590281	0.0124601	2.14728	9.09739
6820431F20Rik	23.5722	35.6229	36.6785	47.5076	39.9115	30.2033	0.274105	0.373524	0.472478	31.9579	38.8554
7420701I03Rik	0.645815	1.0905	1.84933	0	1.59646	0.649532	-0.638726	0.780684	0.841369	1.19522	0.324766
8030451O07Rik	0.322907	0	0.308222	0	6.38584	5.19626	4.17107	0.0177162	0.0337796	0.210377	2.59813
8030462N17Rik	306.116	354.048	388.052	299.019	249.048	285.145	-0.323616	0.00590341	0.0124601	349.406	292.082
8430408G22Rik	146.277	175.934	117.433	50.3022	76.6301	44.8177	-1.38921	8.49611e-05	0.000250821	146.548	47.56
8430419L09Rik	147.569	133.041	116.816	262.689	245.855	242.276	0.917185	1.80557e-14	1.68118e-13	132.475	252.482
8430423G03Rik	1.29163	0.726999	0	1.39728	0	3.24766	1.29122	0.472241	0.571053	0.672876	2.32247
8430426J06Rik	21.3119	4.36199	11.4042	118.769	83.016	67.8761	2.91325	9.067e-08	4.00544e-07	12.3594	93.3226
8430429K09Rik	32.9366	25.0815	30.8222	36.3294	17.5611	27.9299	-0.0867991	0.785321	0.844516	29.6134	32.1296
8430430B14Rik	0.322907	1.0905	0	2.79457	1.59646	0.974298	1.81338	0.256395	0.346244	0.471135	1.88443
8430431K14Rik	28.4159	35.2594	44.384	37.7266	62.262	35.7243	0.326158	0.428369	0.528459	36.0198	36.7255
8430436N08Rik	0.968722	1.8175	1.23289	0	1.59646	0.324766	-1.35757	0.368998	0.46819	1.3397	0.162383
9030025P20Rik	20.0203	27.9895	31.1305	19.562	14.3681	13.6402	-0.757202	0.0303685	0.0547406	26.3801	16.6011
9030404E10Rik	0.968722	0.726999	0.308222	0	0	0.324766	-1.10198	0.518267	0.6143	0.667981	0.162383
9030612E09Rik	1.29163	0.726999	1.23289	2.79457	0	2.27336	0.723919	0.561447	0.653752	1.08384	2.53396
9030617O03Rik	310.637	330.785	235.79	148.112	169.225	163.357	-0.866461	1.62517e-05	5.35547e-05	292.404	155.735
9030619P08Rik	8.07269	31.988	18.4933	0	1.59646	0.649532	-4.83327	2.61642e-05	8.3382e-05	19.518	0.324766
9030624G23Rik	12.2705	12.7225	16.3358	29.3429	28.7363	14.9392	0.739352	0.103656	0.160718	13.7763	22.1411
9030624J02Rik	605.774	461.644	431.203	487.652	467.763	522.549	0.00203971	0.988008	0.993052	499.541	505.1
9130008F23Rik	46.8216	55.6154	63.4938	99.2071	90.9983	63.3294	0.571364	0.0199718	0.0376969	55.3103	81.2682
9130011E15Rik	190.838	251.178	225.002	143.92	186.786	182.194	-0.369049	0.014933	0.0289875	222.34	163.057
9130019O22Rik	40.3634	35.9864	34.5209	54.494	71.8407	40.271	0.522802	0.0549091	0.092265	36.9569	47.3825
9130019P16Rik	9.68722	7.63349	8.32201	9.78098	14.3681	5.52102	0.0710427	0.900172	0.931838	8.54757	7.651
9130023H24Rik	85.5705	104.324	114.042	103.399	78.2266	106.523	-0.0552654	0.761988	0.826125	101.312	104.961
9130024F11Rik	0.968722	0	0	1.39728	1.59646	0.649532	2.68525	0.139282	0.207407	0.322907	1.02341
9130221H12Rik	39.3947	41.0754	40.6854	36.3294	38.3151	45.4673	0.0240328	0.91657	0.943158	40.3852	40.8983
9130230L23Rik	2.58326	3.2715	2.15756	5.58913	7.9823	5.52102	1.14485	0.0260781	0.0477748	2.67077	5.55508
9130401M01Rik	177.922	136.312	124.214	184.441	185.189	101.977	0.0364387	0.853072	0.895526	146.149	143.209
9230102O04Rik	7.74978	4.36199	5.23978	23.7538	14.3681	30.8528	2.05755	1.40649e-05	4.66697e-05	5.78385	27.3033
9230104L09Rik	7.74978	9.45099	14.7947	0	0	0.649532	-4.69505	0.00050485	0.00130667	10.6651	0.324766
9230110C19Rik	44.2383	56.7059	68.4254	36.3294	55.8761	42.5444	-0.331938	0.207367	0.29099	56.4565	39.4369
9230112D13Rik	0	0.363499	0.308222	0	0	0	-0.118519	0.953577	0.968702	0.223907	0
9230112J17Rik	1.93744	1.8175	2.774	1.39728	3.19292	1.29906	-0.268439	0.81426	0.866226	2.17631	1.34817
9230114K14Rik	88.4766	125.044	114.967	25.1511	31.9292	27.9299	-1.997	2.89212e-16	3.18691e-15	109.496	26.5405
9230116L04Rik	0.322907	2.5445	1.84933	6.98641	4.78938	1.9486	1.59541	0.0575412	0.0960774	1.57225	4.46751
9230116N13Rik	11.6247	12.7225	11.7125	4.19185	7.9823	6.82009	-0.910909	0.109746	0.169139	12.0199	5.50597
9330020H09Rik	15.4996	15.994	12.9453	15.3701	12.7717	19.1612	0.201089	0.510801	0.607705	14.813	17.2657
9330102E08Rik	81.6956	124.68	65.9596	30.7402	28.7363	23.7079	-1.73883	1.74549e-05	5.70951e-05	90.7785	27.2241
9330111N05Rik	5.16652	5.81599	7.08912	1.39728	3.19292	1.9486	-1.51296	0.157516	0.230797	6.02388	1.67294
9330133O14Rik	22.2806	22.9005	28.0482	34.9321	28.7363	44.1682	0.617896	0.0329487	0.0588746	24.4098	39.5501
9330136K24Rik	25.8326	38.8944	36.9867	20.9592	25.5434	20.4603	-0.618587	0.0576594	0.0962631	33.9046	20.7098
9330151L19Rik	37.4573	44.3469	70.2747	53.0967	51.0867	60.7313	0.166932	0.434917	0.535011	50.693	56.914
9330159F19Rik	75.2374	206.104	144.865	57.2886	94.1912	117.241	-0.572144	0.118341	0.180532	142.069	87.2646
9330159M07Rik	34.874	49.7994	46.2334	32.1375	36.7186	30.528	-0.416089	0.157336	0.230629	43.6356	31.3328
9330162012Rik	26.4784	33.442	20.6509	16.7674	17.5611	16.5631	-0.65846	0.10289	0.159726	26.8571	16.6652
9330162B11Rik	2.58326	2.181	2.774	1.39728	4.78938	0.974298	-0.356645	0.715947	0.788345	2.51275	1.18579
9330175E14Rik	28.4159	22.537	25.5825	8.3837	25.5434	20.4603	-0.473154	0.317854	0.413828	25.5118	14.422
9330175M20Rik	3.87489	6.90649	6.16445	1.39728	4.78938	5.19626	-0.524409	0.480024	0.578766	5.64861	3.29677
9330179D12Rik	4.84361	6.17949	10.4796	5.58913	11.1752	6.82009	0.138065	0.83478	0.881337	7.16756	6.20461
9330182L06Rik	3.55198	5.45249	6.16445	6.98641	4.78938	5.19626	0.160045	0.821887	0.871724	5.05631	6.09134
9330188P03Rik	9.04141	13.813	17.8769	19.562	14.3681	19.486	0.452142	0.379833	0.479193	13.5771	19.524
9430015G10Rik	96.8722	67.2474	84.1447	174.66	247.451	178.946	1.26278	4.4562e-10	2.56361e-09	82.7548	176.803
9430016H08Rik	135.621	173.026	169.214	78.2478	73.4372	96.4555	-0.913837	1.06245e-08	5.22698e-08	159.287	87.3517
9430018G01Rik	9.04141	12.359	13.87	16.7674	27.1398	15.5888	0.740934	0.143478	0.212761	11.7568	16.1781
9430020K01Rik	1632.3	1621.57	1351.56	613.407	735.968	852.511	-1.06292	5.44768e-07	2.17846e-06	1535.14	732.959
9430037G07Rik	42.3009	49.4359	52.0896	25.1511	28.7363	25.6565	-0.874504	0.00498046	0.0107037	47.9421	25.4038
9430038I01Rik	39.3947	30.534	36.6785	33.5348	38.3151	20.785	-0.283404	0.433209	0.533242	35.5357	27.1599
9430041J12Rik	0.968722	0	0	4.19185	6.38584	4.54673	4.37299	0.000175275	0.000493673	0.322907	4.36929
9430060I03Rik	3.55198	4.72549	6.47267	5.58913	0	4.22196	-0.491476	0.5322	0.627415	4.91672	4.90555
9430065F17Rik	7.74978	5.45249	8.32201	2.79457	4.78938	2.9229	-1.09965	0.103829	0.160962	7.17476	2.85873
9430069I07Rik	3.87489	6.54299	4.62334	5.58913	6.38584	3.89719	0.0610329	0.943649	0.962166	5.01374	4.74316
9430076C15Rik	41.978	24.3545	42.8429	55.8913	59.0691	76.6448	0.853658	0.0134406	0.0263531	36.3918	66.2681
9430078K24Rik	8.7185	2.908	4.62334	6.98641	11.1752	5.84579	0.627963	0.311753	0.407522	5.41661	6.4161
9430083A17Rik	8.7185	11.9955	11.7125	20.9592	15.9646	14.9392	0.619622	0.054371	0.0915084	10.8088	17.9492
9430091E24Rik	92.6744	126.498	148.563	51.6995	81.4195	75.6705	-0.793547	3.92806e-05	0.000121851	122.579	63.685
9530014B07Rik	46.8216	16.3575	38.836	81.0424	49.4903	52.2873	0.825979	0.151096	0.222439	34.005	66.6649
9530026P05Rik	27.77	42.1659	62.2609	32.1375	27.1398	26.6308	-0.566621	0.0974691	0.152298	44.0656	29.3842
9530027J09Rik	4.84361	4.36199	5.548	0	3.19292	3.57243	-0.966363	0.178624	0.256694	4.91787	1.78621
9530051G07Rik	4.5207	9.08749	7.70556	8.3837	3.19292	5.19626	-0.322358	0.659467	0.740547	7.10458	6.78998
9530052E02Rik	2.58326	2.5445	0.924667	5.58913	1.59646	1.9486	0.545625	0.569287	0.660935	2.01747	3.76886
9530053A07Rik	1.61454	0	0.924667	6.98641	1.59646	1.29906	1.91444	0.0631022	0.104214	0.846402	4.14274
9530059O14Rik	4.5207	9.08749	8.63023	5.58913	14.3681	5.52102	0.141679	0.836231	0.882345	7.41281	5.55508
9530062K07Rik	8.07269	9.81449	12.0207	9.78098	6.38584	5.52102	-0.522888	0.323422	0.419833	9.96928	7.651
9530068E07Rik	1742.73	2337.67	2134.75	1088.48	1000.98	1276.66	-0.867689	2.0477e-10	1.22994e-09	2071.72	1182.57
9530077C05Rik	15.4996	14.1765	24.6578	20.9592	14.3681	20.4603	0.0958011	0.789569	0.847913	18.1113	20.7098
9530080O11Rik	0.322907	0	0.616445	0	0	0.974298	0.809198	0.583765	0.674518	0.313117	0.487149
9530082P21Rik	268.336	203.923	181.851	184.441	174.014	187.39	-0.235511	0.20378	0.286843	218.037	185.916
9530091C08Rik	218.931	247.907	292.503	326.964	397.519	263.061	0.384069	0.17962	0.257895	253.114	295.012
9630013A20Rik	8.07269	14.54	14.1782	1.39728	6.38584	5.19626	-1.46028	0.00792955	0.0162865	12.2636	3.29677
9630013K17Rik	3.55198	2.5445	3.39045	1.39728	9.57876	3.24766	0.454344	0.540967	0.635383	3.16231	2.32247
9630028B13Rik	3.87489	4.72549	5.548	8.3837	4.78938	2.59813	0.0206993	0.97651	0.985773	4.71613	5.49091
9630028I04Rik	7.10396	4.72549	5.85623	6.98641	4.78938	4.54673	-0.122721	0.860273	0.90095	5.89523	5.76657
9830107B12Rik	0.645815	0	1.23289	0	0	2.9229	0.895995	0.818716	0.869349	0.626235	1.46145
9830132P13Rik	2.90617	2.181	3.39045	1.39728	0	0	-3.08576	0.312448	0.408249	2.82587	0.698641
9830147E19Rik	147.892	192.291	235.79	157.893	178.804	145.17	-0.248489	0.16676	0.242159	191.991	151.532
9830166K06Rik	1.29163	2.181	1.23289	1.39728	6.38584	3.24766	1.19895	0.248913	0.338357	1.56851	2.32247
9930012K11Rik	19.0515	8.36049	13.5618	18.1647	39.9115	19.8107	0.910996	0.0650767	0.107055	13.6579	18.9877
9930014A18Rik	37.7802	33.8054	54.8636	64.275	38.3151	62.0303	0.397846	0.264802	0.355996	42.1497	63.1527
9930021J03Rik	480.809	609.225	725.864	540.748	584.305	594.322	-0.0569723	0.540308	0.63484	605.299	567.535
9930104L06Rik	114.632	140.311	115.583	96.4125	135.699	126.009	-0.043174	0.809961	0.863156	123.509	111.211
9930111J21Rik1	62.3211	47.6184	67.1925	32.1375	41.508	49.6892	-0.495589	0.124357	0.188332	59.044	40.9134
9930111J21Rik2	4.1978	3.63499	8.32201	0	4.78938	6.49532	-0.514264	0.610391	0.698542	5.38493	3.24766
A130010J15Rik	85.5705	82.1509	99.8641	69.8641	71.8407	84.1144	-0.242884	0.205067	0.288425	89.1951	76.9893
A130077B15Rik	3.22907	3.2715	12.6371	6.98641	1.59646	6.49532	-0.081794	0.926928	0.950312	6.37923	6.74087
A1bg	6.13524	9.08749	7.70556	1.39728	6.38584	3.24766	-1.117	0.120389	0.183184	7.64276	2.32247
A230001M10Rik	0.968722	3.63499	4.93156	2.79457	0	2.59813	-0.656809	0.53082	0.626121	3.17843	2.69635
A230009B12Rik	2.58326	3.2715	2.46578	2.79457	4.78938	1.9486	0.0693875	0.94441	0.962734	2.77351	2.37158
A230020J21Rik	1.61454	2.181	2.15756	2.79457	1.59646	0.974298	-0.334218	0.749741	0.816161	1.98436	1.88443
A230028O05Rik	3.87489	6.17949	4.93156	2.79457	7.9823	1.9486	-0.425481	0.605535	0.69424	4.99531	2.37158
A230046K03Rik	1121.78	1504.16	1694.3	768.506	855.703	917.789	-0.738175	1.77877e-17	2.19485e-16	1440.08	843.147
A230050P20Rik	24.2181	13.4495	19.7262	111.783	142.085	84.4392	2.52522	9.45234e-24	2.04751e-22	19.1313	98.1109
A230056J06Rik	0.645815	0.726999	1.84933	0	3.19292	0.649532	0.160719	0.925588	0.949508	1.07405	0.324766
A230056P14Rik	35.8427	49.4359	57.6376	25.1511	31.9292	31.8271	-0.66688	0.0222102	0.0414604	47.6388	28.4891
A230057D06Rik	11.6247	14.9035	17.2605	8.3837	7.9823	5.84579	-1.02317	0.124923	0.18906	14.5962	7.11474
A230065H16Rik	1.29163	0.363499	0.308222	11.1783	20.754	5.19626	4.32086	8.98137e-07	3.4976e-06	0.654451	8.18726
A230072C01Rik	52.6339	70.8824	65.3432	51.6995	54.2797	40.9205	-0.391943	0.16555	0.240698	62.9532	46.31
A230072E10Rik	2.58326	4.36199	7.39734	5.58913	14.3681	9.41822	1.05521	0.03702	0.0651916	4.78086	7.50367
A230103J11Rik	8.07269	3.99849	6.16445	15.3701	27.1398	13.6402	1.57431	0.00052264	0.00134936	6.07854	14.5051
A230108P19Rik	0.645815	0.726999	1.23289	0	0	1.62383	-0.332204	0.825859	0.874607	0.868568	0.811915
A330009N23Rik	6.13524	5.45249	4.93156	11.1783	6.38584	6.49532	0.52273	0.350459	0.448964	5.50643	8.83679
A330015K06Rik	3.55198	6.54299	5.548	2.79457	12.7717	4.22196	0.233116	0.748322	0.815285	5.21433	3.50826
A330023F24Rik	148.537	222.825	251.818	171.866	175.611	160.759	-0.256863	0.179935	0.258284	207.727	166.313
A330032B11Rik	4.5207	11.632	5.85623	2.79457	12.7717	3.89719	-0.28914	0.672838	0.75213	7.3363	3.34588
A330033J07Rik	2.58326	0	0.616445	8.3837	9.57876	4.22196	3.17082	0.00860004	0.0175315	1.06657	6.30283
A330035P11Rik	26.8013	30.534	32.6716	11.1783	33.5257	20.4603	-0.508683	0.130857	0.196864	30.0023	15.8193
A330040F15Rik	7.10396	12.7225	15.1029	8.3837	7.9823	6.82009	-0.586338	0.321293	0.417619	11.6431	7.60189
A330041J22Rik	5.16652	3.99849	5.85623	4.19185	1.59646	1.29906	-1.43155	0.0310579	0.0558639	5.00708	2.74546
A330048O09Rik	0	0	0.308222	2.79457	1.59646	3.24766	4.42758	0.0451197	0.0777473	0.102741	3.02111
A330069E16Rik	8.07269	5.45249	10.1713	1.39728	0	4.87149	-1.66214	0.0304088	0.0548076	7.89884	3.13439
A330074K22Rik	5.16652	3.99849	4.31511	1.39728	6.38584	7.46962	0.213315	0.793008	0.85046	4.49338	4.43345
A330076H08Rik	11.9476	17.8115	20.9591	6.98641	19.1575	9.41822	-0.526471	0.365892	0.464816	16.9061	8.20232
A330102I10Rik	4.1978	2.5445	1.84933	2.79457	3.19292	9.09345	1.04902	0.165185	0.240225	2.86388	5.94401
A3galt2	3.22907	2.181	3.08222	4.19185	1.59646	4.54673	0.458124	0.591416	0.68093	2.83077	4.36929
A430005L14Rik	87.185	60.3409	49.932	103.399	92.5947	80.2172	0.500716	0.00678911	0.0141508	65.8193	91.8081
A430033K04Rik	101.393	92.3289	147.33	132.742	162.839	158.161	0.418668	0.041018	0.07151	113.684	145.451
A430035B10Rik	46.8216	55.6154	53.9389	16.7674	9.57876	13.6402	-1.95491	2.35543e-08	1.11236e-07	52.1253	15.2038
A430046D13Rik	107.851	106.869	94.0079	89.4261	71.8407	74.0467	-0.39819	0.054494	0.0916892	102.909	81.7364
A430078G23Rik	13.2392	9.08749	19.1098	11.1783	12.7717	21.1098	0.191284	0.709021	0.78275	13.8122	16.144
A430078I02Rik	9.36432	13.4495	12.0207	13.9728	30.3328	12.0163	0.592308	0.191907	0.272621	11.6115	12.9946
A430088P11Rik	9.68722	10.5415	8.93845	22.3565	14.3681	20.4603	1.00287	0.0214701	0.0402144	9.72239	21.4084
A430090L17Rik	34.2282	35.2594	45.3087	32.1375	46.2974	36.049	-0.00668493	0.985207	0.991756	38.2654	34.0933
A430093F15Rik	1.29163	0	0.616445	0	1.59646	1.62383	0.979633	0.646144	0.729982	0.636025	0.811915
A430105I19Rik	484.038	771.346	397.915	103.399	124.524	112.044	-2.27436	1.00675e-19	1.56342e-18	551.1	107.722
A4galt	129.809	129.042	132.227	99.2071	100.577	125.684	-0.231643	0.269788	0.361519	130.36	112.446
A530013C23Rik	17.7599	11.632	13.5618	9.78098	17.5611	11.6916	-0.135903	0.716955	0.789051	14.3179	10.7363
A530016L24Rik	1705.27	1077.41	634.938	712.614	654.549	621.927	-0.719921	0.0151608	0.0293749	1139.21	667.271
A530032D15Rik	11.9476	13.086	19.1098	2.79457	3.19292	8.44392	-1.47884	0.0324555	0.0580946	14.7145	5.61924
A530053G22Rik	95.2577	138.857	129.453	11.1783	9.57876	18.1869	-3.13723	2.08281e-13	1.72697e-12	121.189	14.6826
A530064D06Rik	5.81233	7.26999	8.93845	0	1.59646	3.24766	-2.05219	0.0228347	0.0425188	7.34026	1.62383
A530065N20Rik	2.90617	2.5445	1.54111	6.98641	4.78938	3.24766	1.04535	0.244818	0.334047	2.33059	5.11704
A530072M11Rik	15.1767	21.81	23.1167	9.78098	4.78938	4.54673	-1.71916	0.00129089	0.0031222	20.0344	7.16385
A530088E08Rik	0.645815	1.0905	0.924667	4.19185	4.78938	3.24766	2.19836	0.0688129	0.112378	0.886994	3.71975
A530099J19Rik	9.68722	14.9035	18.4933	4.19185	12.7717	14.9392	-0.380528	0.46589	0.565147	14.3614	9.56555
A630001G21Rik	37.7802	48.3454	37.9114	19.562	31.9292	33.4509	-0.531006	0.140298	0.208745	41.3457	26.5064
A630012P03Rik	2.26035	1.0905	4.93156	1.39728	1.59646	9.09345	0.386276	0.713549	0.786573	2.7608	5.24537
A630019I02Rik	0	3.63499	1.54111	0	0	0.974298	-1.09429	0.579869	0.67076	1.72537	0.487149
A630020A06	1.61454	1.454	3.69867	0	0	0.324766	-2.99319	0.0445692	0.0768878	2.25574	0.162383
A630023A22Rik	0.968722	1.8175	1.23289	0	0	0.649532	-1.47657	0.187869	0.267765	1.3397	0.324766
A630033H20Rik	55.863	61.0679	102.638	20.9592	38.3151	41.5701	-1.08554	0.0004775	0.00124168	73.1897	31.2647
A630066F11Rik	19.6974	23.991	28.3565	18.1647	9.57876	12.9906	-0.870062	0.0137945	0.0269813	24.0149	15.5777
A630072M18Rik	109.789	128.679	153.187	83.837	97.3841	103.925	-0.433026	0.0258687	0.047455	130.551	93.8811
A630075F10Rik	7.74978	5.45249	10.7878	8.3837	4.78938	6.17056	-0.322303	0.622534	0.709368	7.99669	7.27713
A630076J17Rik	0.322907	1.0905	1.23289	1.39728	0	0	-1.4836	0.228869	0.316034	0.882099	0.698641
A630077J23Rik	16.1454	12.359	18.1851	13.9728	9.57876	3.89719	-0.949549	0.0770371	0.12407	15.5632	8.93501
A630089N07Rik	41.3322	33.8054	69.6583	102.002	118.138	66.5771	0.960038	0.00750359	0.0155015	48.2653	84.2894
A630095N17Rik	0.322907	0.726999	0.308222	0	0	1.29906	0.672336	0.584953	0.675494	0.45271	0.649532
A730017C20Rik	0.322907	0.363499	2.46578	1.39728	1.59646	3.89719	1.25027	0.443903	0.5438	1.05073	2.64724
A730017L22Rik	62.967	74.1539	64.7267	41.9185	52.6832	47.0911	-0.50745	0.0245443	0.0452691	67.2825	44.5048
A730020E08Rik	0.968722	7.99699	1.23289	4.19185	1.59646	2.27336	-0.136721	0.908893	0.9379	3.39953	3.23261
A730020M07Rik	9.68722	8.72399	8.01378	4.19185	1.59646	3.24766	-1.45198	0.110771	0.170421	8.80833	3.71975
A730056A06Rik	15.4996	20.7195	12.0207	6.98641	6.38584	13.6402	-0.789278	0.18815	0.268079	16.0799	10.3133
A730085K08Rik	5.81233	4.72549	4.00689	4.19185	7.9823	2.27336	-0.249689	0.669625	0.749708	4.84824	3.23261
A730090H04Rik	3.22907	5.08899	4.31511	8.3837	11.1752	9.41822	1.20595	0.0784677	0.126134	4.21106	8.90096
A730090N16Rik	3.87489	3.63499	3.39045	1.39728	1.59646	3.89719	-0.334425	0.626526	0.713092	3.63344	2.64724
A830009L08Rik	2.90617	1.0905	5.85623	5.58913	3.19292	3.24766	0.265338	0.762284	0.826363	3.2843	4.4184
A830010M20Rik	216.348	214.101	275.243	155.098	154.857	132.505	-0.678842	0.010942	0.0218433	235.231	143.801
A830018L16Rik	64.9044	66.8839	49.932	37.7266	55.8761	53.5864	-0.28983	0.35078	0.449225	60.5734	45.6565
A830052D11Rik	6.78106	3.63499	4.00689	4.19185	3.19292	6.82009	0.167048	0.804604	0.859049	4.80765	5.50597
A830080D01Rik	263.492	306.794	385.586	226.36	271.398	221.815	-0.404211	0.0255234	0.0469005	318.624	224.088
A830082K12Rik	18.7286	27.9895	32.0551	5.58913	30.3328	22.4089	-0.417993	0.420199	0.520608	26.2577	13.999
A830082N09Rik	61.0295	75.9714	109.111	53.0967	71.8407	55.2102	-0.43695	0.0887103	0.140382	82.0372	54.1535
A930001C03Rik	2.26035	3.63499	5.23978	1.39728	7.9823	2.9229	0.051503	0.947209	0.964131	3.71171	2.16009
A930003O13Rik	0.968722	0.726999	2.46578	1.39728	0	0.649532	-0.86534	0.567641	0.659673	1.38717	1.02341
A930004D18Rik	30.3533	30.534	33.5963	33.5348	22.3505	25.007	-0.252584	0.42766	0.527658	31.4945	29.2709
A930005H10Rik	19.3744	27.9895	21.8838	20.9592	33.5257	21.7593	0.0939654	0.77574	0.837334	23.0826	21.3593
A930006I01Rik	0.322907	0.363499	0.308222	0	0	0.324766	-0.1779	0.901951	0.933125	0.331543	0.162383
A930006K02Rik	13.2392	11.9955	9.5549	11.1783	11.1752	8.44392	-0.200793	0.662498	0.743072	11.5965	9.81109
A930007I19Rik	10.6559	13.4495	13.87	9.78098	14.3681	10.0678	-0.197876	0.647297	0.730678	12.6585	9.92436
A930009A15Rik	1.61454	3.2715	2.46578	16.7674	12.7717	5.19626	2.27804	0.022025	0.0411407	2.4506	10.9818
A930012L18Rik	8.07269	12.7225	7.39734	11.1783	20.754	11.6916	0.571033	0.206386	0.289982	9.3975	11.4349
A930013F10Rik	57.8004	63.6124	67.5007	57.2886	102.173	69.8247	0.268517	0.437983	0.538147	62.9712	63.5567
A930015D03Rik	30.6762	25.445	32.6716	19.562	35.1221	29.8785	-0.0593988	0.839912	0.88533	29.5976	24.7202
A930016O22Rik	0.645815	0.726999	2.46578	0	1.59646	6.17056	1.16007	0.308321	0.403691	1.27953	3.08528
A930017M01Rik	2.58326	3.63499	0.924667	2.79457	1.59646	3.89719	0.302044	0.740848	0.808915	2.38097	3.34588
A930019D19Rik	25.5097	24.3545	27.1236	19.562	36.7186	19.486	-0.0781872	0.857827	0.899118	25.6626	19.524
A930024E05Rik	10.9789	8.72399	11.7125	20.9592	17.5611	19.486	0.87786	0.0309324	0.0556664	10.4718	20.2226
A930041C12Rik	7.10396	6.54299	13.5618	6.98641	7.9823	4.87149	-0.501221	0.396505	0.496662	9.06958	5.92895
AA387883	1.29163	0	0.308222	0	0	2.59813	2.32123	0.54815	0.642118	0.533284	1.29906
AA388235	17.1141	21.083	23.7331	16.7674	15.9646	17.2126	-0.293069	0.438934	0.539092	20.6434	16.99
AA413626	5.16652	6.54299	6.47267	6.98641	11.1752	6.49532	0.36737	0.516569	0.612574	6.06073	6.74087
AA414768	10.6559	15.994	17.2605	9.78098	11.1752	17.2126	-0.117417	0.792952	0.850452	14.6368	13.4968
AA415398	35.1969	43.2564	52.706	41.9185	39.9115	34.75	-0.178747	0.53206	0.627292	43.7198	38.3342
AA465934	1.61454	1.454	0.924667	6.98641	4.78938	6.49532	2.27352	0.0017771	0.0041873	1.33107	6.74087
AA467197	5.81233	15.267	7.39734	1.39728	1.59646	3.89719	-1.97787	0.0726227	0.117904	9.49222	2.64724
AA474331	25.8326	27.626	26.5071	19.562	28.7363	18.5117	-0.322165	0.29782	0.392201	26.6552	19.0368
AA543186	10.333	13.086	11.096	11.1783	4.78938	8.76869	-0.441689	0.303608	0.398521	11.505	9.97347
AA986860	26.1555	21.81	27.1236	27.9457	30.3328	20.1355	-0.0301377	0.919329	0.945146	25.0297	24.0406
Aaas	103.007	72.6999	85.3776	121.564	159.646	150.042	0.727822	0.00378184	0.00835021	87.0283	135.803
Aacs	1099.82	425.658	261.989	1011.63	873.264	690.128	0.72249	0.00539213	0.0114918	595.823	850.88
Aaed1	298.367	373.677	423.806	170.469	113.349	198.432	-1.15136	1.78492e-05	5.8277e-05	365.283	184.45
Aagab	416.874	504.174	397.299	343.732	304.924	360.815	-0.374733	0.00100069	0.00246507	439.449	352.273
Aak1	1010.05	1185.37	1169.09	873.302	1031.31	1101.28	-0.152647	0.131482	0.197603	1121.5	987.292
Aamdc	315.158	297.706	240.105	157.893	92.5947	174.075	-0.991866	5.59049e-05	0.000169591	284.323	165.984
Aamp	583.494	363.863	262.606	739.163	755.126	652.13	0.877961	1.85992e-10	1.1221e-09	403.321	695.647
Aanat	3.55198	0.726999	1.84933	6.98641	6.38584	2.9229	1.40502	0.0812216	0.129971	2.04277	4.95465
Aar2	223.452	190.474	162.125	222.168	201.154	204.927	0.135994	0.362382	0.46123	192.017	213.548
Aard	3.55198	5.45249	1.84933	0	1.59646	3.24766	-1.1617	0.346831	0.4451	3.61794	1.62383
Aars	900.912	772.073	579.458	700.039	732.776	718.058	-0.0522627	0.696845	0.772476	750.814	709.048
Aars2	74.2687	38.5309	29.2811	170.469	150.067	75.9953	1.46501	1.06974e-14	1.01743e-13	47.3603	123.232
Aarsd1	195.359	156.668	100.172	185.839	209.136	155.888	0.295657	0.0487256	0.0831521	150.733	170.863
Aasdh	175.339	147.944	181.851	197.017	255.434	183.168	0.307741	0.0538783	0.0907654	168.378	190.092
Aasdhppt	451.102	560.516	590.863	278.059	244.259	276.051	-0.996715	9.06108e-15	8.69265e-14	534.16	277.055
Aass	38.1031	79.6064	48.3909	25.1511	17.5611	31.8271	-1.11048	4.90744e-06	1.73875e-05	55.3668	28.4891
Aatf	174.047	193.018	190.79	290.635	225.101	272.804	0.505617	0.00157086	0.00373461	185.952	281.719
Aatk	133.361	71.2459	32.0551	198.414	231.487	91.2593	1.14835	9.36072e-06	3.18415e-05	78.8873	144.837
AB124611	42.9467	40.3484	63.1856	20.9592	38.3151	42.5444	-0.504534	0.153738	0.225915	48.8269	31.7518
Abat	453.039	853.497	506.718	187.236	186.786	233.182	-1.54355	7.46523e-10	4.1926e-09	604.418	210.209
Abca1	7001.6	8970.44	9249.45	4105.22	3881	4690.92	-0.969731	7.70181e-07	3.02255e-06	8407.16	4398.07
Abca12	2.90617	2.5445	1.84933	8.3837	6.38584	2.9229	1.13189	0.16074	0.234841	2.43333	5.6533
Abca13	0	1.0905	1.54111	0	1.59646	4.22196	1.67139	0.277823	0.370298	0.877204	2.11098
Abca17	2.26035	6.17949	3.08222	1.39728	1.59646	1.29906	-1.43719	0.241806	0.330548	3.84069	1.34817
Abca2	479.195	227.914	202.81	1061.93	961.069	557.948	1.52036	1.60912e-61	5.28e-59	303.306	809.942
Abca3	1051.06	753.534	627.233	774.095	748.74	674.864	-0.129296	0.259076	0.349145	810.61	724.479
Abca4	13.885	9.81449	10.7878	2.79457	14.3681	11.3668	-0.188328	0.707118	0.781136	11.4958	7.08069
Abca5	400.405	543.068	614.904	301.813	312.906	367.31	-0.636075	3.36219e-07	1.38032e-06	519.459	334.562
Abca6	378.125	407.119	828.502	282.251	260.223	513.78	-0.60672	0.0119552	0.0236739	537.915	398.016
Abca7	199.557	119.955	81.3707	227.757	245.855	162.708	0.704571	2.58988e-05	8.26253e-05	133.627	195.232
Abca8a	1604.85	1296.97	1969.23	1239.39	1446.39	1902.48	-0.0928238	0.640997	0.725786	1623.68	1570.93
Abca8b	510.84	674.655	687.953	234.744	250.644	305.605	-1.21814	1.30844e-23	2.80682e-22	624.482	270.174
Abca9	1192.5	1364.94	2145.23	751.738	1119.12	1448.13	-0.480785	0.0236314	0.0438042	1567.56	1099.94
Abcb10	290.94	316.245	251.51	212.387	234.68	240.002	-0.316022	0.0127302	0.0250825	286.231	226.195
Abcb11	0	1.8175	3.08222	1.39728	0	1.9486	-0.317416	0.728229	0.798186	1.63324	1.67294
Abcb1a	368.115	500.175	614.904	171.866	196.365	274.427	-1.17477	2.04826e-12	1.53849e-11	494.398	223.147
Abcb1b	221.192	334.42	340.278	115.974	114.945	100.353	-1.429	3.76812e-13	3.04595e-12	298.63	108.164
Abcb4	37.7802	43.2564	49.0074	41.9185	20.754	31.5023	-0.475189	0.22023	0.305916	43.348	36.7104
Abcb6	267.044	225.733	147.639	173.263	167.628	151.341	-0.361836	0.0129828	0.0255233	213.472	162.302
Abcb7	464.341	603.046	756.686	458.309	418.273	502.088	-0.37794	0.00470121	0.0101611	608.024	480.199
Abcb8	268.659	121.409	90.6174	315.786	268.205	188.04	0.770602	3.49856e-07	1.43166e-06	160.228	251.913
Abcb9	82.6643	46.8914	22.8085	57.2886	81.4195	27.2804	0.107405	0.723941	0.79447	50.7881	42.2845
Abcc1	1178.94	1107.58	911.414	670.696	739.161	775.542	-0.54835	0.00451437	0.0097955	1065.98	723.119
Abcc10	60.0608	31.988	26.1989	157.893	234.68	88.6612	1.9804	5.05391e-18	6.58457e-17	39.4159	123.277
Abcc12	1.93744	3.99849	3.39045	2.79457	3.19292	1.9486	-0.280163	0.796172	0.852873	3.1088	2.37158
Abcc2	16.7912	17.8115	3.39045	1.39728	6.38584	2.9229	-1.82921	0.0583542	0.0972698	12.6644	2.16009
Abcc3	208.275	241.727	162.741	238.935	127.717	153.939	-0.243676	0.419595	0.520134	204.248	196.437
Abcc4	221.515	227.914	211.132	257.1	261.82	277.026	0.273059	0.0615337	0.101946	220.187	267.063
Abcc5	729.448	786.613	721.241	679.079	943.508	796.976	0.109183	0.424247	0.524287	745.767	738.028
Abcc6	0.968722	1.0905	0.924667	0	4.78938	0.649532	0.54533	0.694371	0.770369	0.994629	0.324766
Abcc8	15.1767	4.72549	5.23978	41.9185	47.8938	21.1098	2.21009	2.02092e-06	7.50076e-06	8.38064	31.5141
Abcc9	1242.23	1521.97	1359.26	507.214	622.62	753.133	-1.12431	3.46626e-11	2.26386e-10	1374.49	630.173
Abcd1	164.037	118.864	130.378	173.263	217.119	195.834	0.5152	0.00281244	0.00637014	137.76	184.549
Abcd2	11088.3	14381.5	14193.3	1805.29	1770.48	2622.16	-2.67176	8.0477e-42	7.92206e-40	13221.1	2213.73
Abcd3	1308.74	1942.9	1607.69	1138.79	900.404	1180.2	-0.571964	2.20179e-05	7.09724e-05	1619.78	1159.49
Abcd4	113.663	69.7919	75.2063	136.934	122.927	99.3784	0.470938	0.00221207	0.00511093	86.2205	118.156
Abce1	1527.35	2260.97	2140.3	1165.33	1012.16	1496.85	-0.666191	3.4537e-09	1.79936e-08	1976.21	1331.09
Abcf1	499.861	425.658	344.593	760.122	755.126	789.831	0.873824	3.53305e-17	4.25286e-16	423.37	774.977
Abcf2	624.826	506.718	425.963	536.557	514.06	488.773	-0.00897947	0.91607	0.942835	519.169	512.665
Abcf3	528.6	460.917	425.963	501.625	445.413	451.425	-0.0175476	0.865256	0.904512	471.827	476.525
Abcg1	409.447	371.133	383.737	321.375	212.329	269.556	-0.532301	0.000321999	0.000866177	388.106	295.465
Abcg2	530.537	631.762	780.111	296.224	322.485	483.252	-0.818373	0.000341889	0.000915095	647.47	389.738
Abcg3	106.559	118.864	177.536	50.3022	44.7009	77.6191	-1.15595	4.21261e-06	1.50642e-05	134.32	63.9606
Abcg4	13.2392	3.99849	7.08912	32.1375	23.9469	13.3154	1.49753	0.00236847	0.00544176	8.10894	22.7265
Abcg5	0.645815	0.726999	0	0	9.57876	4.22196	3.56491	0.0878109	0.139183	0.457605	2.11098
Abcg8	0.968722	0.363499	0.308222	0	0	1.29906	0.109645	0.95835	0.972622	0.546815	0.649532
Abhd1	2.26035	0.726999	0.616445	4.19185	3.19292	4.87149	2.05378	0.0252113	0.0463689	1.20127	4.53167
Abhd10	119.799	175.934	146.097	129.947	108.559	104.25	-0.371197	0.0768505	0.123815	147.277	117.099
Abhd11	221.515	119.591	109.727	208.195	197.961	172.776	0.422692	0.00094586	0.00234041	150.278	190.485
Abhd11os	2.26035	1.0905	1.84933	13.9728	19.1575	8.11915	2.88387	1.91564e-08	9.17136e-08	1.7334	11.046
Abhd12	912.214	1042.52	834.975	409.404	403.905	489.423	-1.09176	2.62524e-12	1.94467e-11	929.902	449.413
Abhd13	547.005	726.272	764.084	511.406	410.29	546.257	-0.454597	9.14076e-08	4.03501e-07	679.12	528.831
Abhd14a	85.2476	46.1644	36.9867	99.2071	95.7876	91.2593	0.845696	2.80956e-05	8.91521e-05	56.1329	95.2332
Abhd14b	262.201	273.715	256.749	163.482	170.821	217.269	-0.504105	0.00226621	0.00522646	264.222	190.375
Abhd15	576.067	565.605	427.196	220.771	188.382	181.544	-1.41223	4.27732e-09	2.20063e-08	522.956	201.157
Abhd16a	423.978	256.267	172.605	349.321	322.485	201.03	0.0446467	0.784922	0.844176	284.283	275.175
Abhd16b	0.968722	2.908	1.23289	11.1783	6.38584	3.57243	1.91431	0.00982759	0.0198128	1.7032	7.37535
Abhd17a	83.9559	33.442	19.418	199.811	169.225	83.7897	1.83558	9.33479e-31	3.63469e-29	45.6053	141.801
Abhd17b	387.812	647.393	570.828	231.949	234.68	288.717	-1.0587	6.04971e-21	1.0458e-19	535.344	260.333
Abhd17c	267.044	270.807	229.626	269.676	226.697	230.259	-0.0806085	0.709473	0.783048	255.826	249.967
Abhd2	1032.01	751.353	870.42	1548.19	1468.74	1501.07	0.77169	2.11501e-11	1.41793e-10	884.595	1524.63
Abhd3	154.35	101.053	103.871	48.9049	49.4903	44.493	-1.32152	6.38442e-05	0.000192161	119.758	46.6989
Abhd4	595.441	509.626	474.354	501.625	514.06	670.642	0.0998039	0.613455	0.701324	526.474	586.133
Abhd5	1480.85	2117.38	1456.97	595.242	614.637	929.481	-1.23854	2.58378e-12	1.91637e-11	1685.07	762.362
Abhd6	126.58	135.585	134.385	115.974	94.1912	103.925	-0.332271	0.150677	0.221951	132.183	109.95
Abhd8	13.2392	6.17949	5.23978	54.494	60.6655	27.2804	2.5399	5.25076e-14	4.63107e-13	8.21949	40.8872
Abi1	825.029	1126.85	1225.49	596.64	582.708	807.369	-0.644851	4.83649e-15	4.77425e-14	1059.12	702.004
Abi2	674.877	860.767	990.011	522.584	563.551	643.686	-0.520611	0.000591184	0.00151201	841.885	583.135
Abi3	34.2282	33.8054	22.8085	54.494	60.6655	46.7663	0.821869	0.000908238	0.00225298	30.2807	50.6302
Abi3bp	726.865	780.433	885.831	384.253	571.533	682.009	-0.542883	0.00247175	0.00565957	797.71	533.131
Abl1	807.914	480.183	525.519	1387.5	1465.55	1044.12	1.10021	1.35385e-36	8.75503e-35	604.539	1215.81
Abl2	569.609	645.575	733.57	674.888	665.724	746.962	0.114162	0.226741	0.313674	649.584	710.925
Ablim1	2769.58	3075.21	3019.04	1525.83	1575.71	1666.38	-0.888302	5.31761e-22	9.99322e-21	2954.61	1596.1
Ablim2	63.2899	39.2579	29.5894	48.9049	75.0337	43.1939	0.353672	0.121062	0.184066	44.0457	46.0494
Ablim3	700.709	669.566	562.814	328.361	391.133	297.161	-0.944366	2.17962e-10	1.30521e-09	644.363	312.761
Abo	4.1978	0	1.23289	11.1783	11.1752	4.22196	2.55463	0.0626995	0.103645	1.81023	7.70011
Abr	396.207	335.874	328.257	561.708	533.218	585.553	0.665816	3.85371e-05	0.000119649	353.446	573.631
Abra	9.68722	7.99699	10.7878	19.562	6.38584	13.3154	0.496031	0.391985	0.491897	9.49067	16.4387
Abracl	193.422	231.186	310.38	190.03	161.243	210.448	-0.37011	0.0188047	0.0356784	244.996	200.239
Abt1	109.143	68.7014	77.3638	125.755	116.542	79.8925	0.296532	0.0603246	0.100177	85.0693	102.824
Abtb1	77.8207	32.715	30.514	159.29	148.471	81.1915	1.49684	1.36305e-07	5.87496e-07	47.0166	120.241
Abtb2	29.0617	19.2655	22.8085	170.469	130.91	75.6705	2.32488	2.96966e-20	4.80104e-19	23.7119	123.07
Acaa1a	477.58	286.438	227.16	353.513	376.765	229.285	-0.0450242	0.789143	0.847547	330.393	291.399
Acaa1b	219.577	159.576	76.7474	68.4669	30.3328	36.3738	-1.70958	0.000472868	0.00123126	151.967	52.4203
Acaa2	965.17	971.271	676.24	1021.41	467.763	539.112	-0.384232	0.175184	0.252652	870.894	780.263
Acaca	8617.11	5475.39	3511.58	10566.3	7085.09	12577.9	0.831966	0.0121342	0.023999	5868.03	11572.1
Acacb	374.896	149.762	115.892	2744.26	1676.28	1367.27	3.27316	2.56088e-28	8.03119e-27	213.516	2055.76
Acad10	102.362	89.0574	74.2816	108.988	97.3841	95.4812	0.194	0.273648	0.365779	88.5669	102.235
Acad11	1736.6	1999.61	1729.74	645.545	600.269	625.824	-1.54069	2.13196e-22	4.11058e-21	1821.98	635.685
Acad12	114.632	83.9684	75.8227	57.2886	55.8761	55.535	-0.670419	0.00386344	0.00851129	91.4744	56.4118
Acad8	450.779	470.368	398.223	268.278	218.715	270.53	-0.789109	1.49062e-12	1.13699e-11	439.79	269.404
Acad9	974.212	980.358	814.016	716.806	640.181	730.074	-0.400036	2.64518e-05	8.4268e-05	922.862	723.44
Acadl	2064.35	2798.95	1989.27	1627.83	1058.45	1182.8	-0.814208	0.105845	0.163753	2284.19	1405.32
Acadm	3225.85	4520.12	3515.59	1257.55	822.177	1121.74	-1.79749	2.22357e-20	3.63464e-19	3753.85	1189.65
Acads	504.059	193.745	125.755	532.365	387.94	229.285	0.593534	0.00902972	0.018342	274.52	380.825
Acadsb	2812.85	3346.01	3182.71	920.809	860.492	1342.58	-1.58264	3.18697e-44	3.81554e-42	3113.86	1131.7
Acadvl	1601.3	1196.28	997.1	1627.83	917.965	1043.8	-0.0779377	0.71784	0.789671	1264.89	1335.82
Acan	1.29163	0.363499	2.46578	0	0	1.29906	-0.99488	0.457363	0.557054	1.37364	0.649532
Acap1	18.0828	15.6305	14.1782	29.3429	35.1221	33.1261	1.0541	0.000369316	0.000983159	15.9638	31.2345
Acap2	1511.21	1656.83	2025.64	1212.84	1190.96	1352.33	-0.453652	0.000451575	0.00118085	1731.23	1282.58
Acap3	195.359	123.953	112.193	229.154	322.485	207.201	0.820075	7.16561e-08	3.21112e-07	143.835	218.178
Acat1	3071.82	3466.69	2911.16	1175.11	946.701	1295.82	-1.46342	8.14104e-62	2.72172e-59	3149.89	1235.47
Acat2	449.487	554.7	360.312	311.594	272.995	486.5	-0.355214	0.151988	0.223603	454.833	399.047
Acat3	3.22907	7.26999	11.096	12.5755	14.3681	12.3411	0.961962	0.0400735	0.0699913	7.19836	12.4583
Acbd3	712.011	884.758	909.565	512.803	558.761	629.397	-0.542242	3.6683e-07	1.49629e-06	835.444	571.1
Acbd4	817.925	460.917	227.468	444.336	478.938	269.556	-0.278627	0.188698	0.268752	502.103	356.946
Acbd5	1113.71	1665.92	1696.15	561.708	566.744	684.282	-1.27324	3.19468e-48	5.34024e-46	1491.92	622.995
Acbd6	111.726	107.959	100.481	155.098	121.331	130.556	0.344829	0.0198523	0.0375039	106.722	142.827
Acbd7	0.322907	1.0905	0.616445	1.39728	0	1.62383	0.830744	0.34456	0.442722	0.676617	1.51056
Accs	103.007	81.4239	82.9119	82.4397	143.681	111.72	0.339121	0.157509	0.230797	89.1144	97.0796
Accsl	0.322907	0.726999	0.924667	1.39728	0	1.29906	0.652171	0.670391	0.750104	0.658191	1.34817
Acd	38.426	23.6275	24.3496	82.4397	73.4372	90.9345	1.58485	1.10992e-12	8.58059e-12	28.801	86.6871
Ace	561.213	474.003	560.349	500.227	585.901	932.728	0.300317	0.567837	0.659857	531.855	716.478
Ace2	8.7185	8.72399	4.62334	5.58913	4.78938	3.89719	-0.733255	0.143414	0.212703	7.35528	4.74316
Acer2	290.94	313.7	261.681	192.825	177.207	169.853	-0.685934	0.00191136	0.00447803	288.774	181.339
Acer3	290.94	487.816	515.348	308.8	277.784	303.332	-0.484383	0.00526983	0.0112623	431.368	306.066
Ache	6.13524	3.63499	1.54111	13.9728	4.78938	3.89719	1.00335	0.17367	0.250654	3.77045	8.93501
Acin1	723.313	597.593	571.445	1303.66	1443.2	1352.98	1.11966	1.73607e-39	1.39825e-37	630.783	1328.32
Ackr1	41.0092	42.1659	42.5347	39.1239	57.4726	109.771	0.708093	0.0563894	0.0944122	41.9033	74.4474
Ackr2	57.1546	26.172	57.9458	19.562	39.9115	49.6892	-0.353649	0.435206	0.535274	47.0908	34.6256
Ackr3	288.356	341.689	256.441	104.796	142.085	244.549	-0.883828	0.00302064	0.00678792	295.496	174.673
Ackr4	34.874	19.2655	39.7607	36.3294	59.0691	78.5934	0.850954	0.0678854	0.111089	31.3001	57.4614
Acly	9366.25	4792.01	2507.39	12366	6023.45	12457.4	1.022	0.00238341	0.00547327	5555.22	12411.7
Acmsd	3.22907	5.81599	3.69867	6.98641	7.9823	2.27336	0.252485	0.736174	0.805152	4.24791	4.62989
Acnat1	1.29163	0	3.08222	1.39728	0	4.22196	-0.0722311	0.970572	0.981677	1.45795	2.80962
Aco1	2841.91	2265.69	2140.61	1482.52	1302.71	1575.12	-0.725558	1.61769e-06	6.09091e-06	2416.07	1528.82
Aco2	3602.68	2363.11	1838.55	4113.6	1968.44	2191.52	0.0821342	0.669548	0.749708	2601.45	3152.56
Acot1	95.9035	22.1735	84.7612	458.309	304.924	249.096	2.34228	0.000235204	0.000647442	67.6127	353.702
Acot10	4.5207	2.908	3.39045	0	0	0.324766	-3.67634	0.108818	0.167855	3.60638	0.162383
Acot11	24.2181	25.8085	18.8016	268.278	70.2443	33.4509	2.20374	7.54588e-05	0.000224451	22.9427	150.865
Acot12	0	1.454	2.15756	1.39728	1.59646	0	-0.104936	0.945827	0.963292	1.20385	0.698641
Acot13	185.672	204.65	176.611	104.796	105.366	121.787	-0.75929	0.000126199	0.000362596	188.978	113.292
Acot2	158.548	128.679	117.741	118.769	78.2266	95.806	-0.446622	0.0904576	0.142803	134.989	107.288
Acot3	0.645815	0	0.308222	0	1.59646	2.59813	2.2343	0.0431952	0.0748021	0.318012	1.29906
Acot4	21.3119	32.3515	29.8976	20.9592	20.754	28.5794	-0.210678	0.535362	0.630104	27.8536	24.7693
Acot5	0.645815	0	0	0	3.19292	2.59813	3.45313	0.0160039	0.0308633	0.215272	1.29906
Acot6	44.8841	26.172	38.5278	58.6859	49.4903	47.4159	0.488002	0.133193	0.199603	36.528	53.0509
Acot7	165.652	85.7859	62.2609	150.907	126.12	113.993	0.412387	0.0484891	0.0827964	104.566	132.45
Acot8	51.9881	30.1705	26.5071	64.275	62.262	50.9883	0.760685	7.44081e-05	0.000221437	36.2219	57.6316
Acot9	710.074	1033.79	989.394	286.443	271.398	353.67	-1.55388	2.59652e-49	4.51055e-47	911.087	320.057
Acox1	6515.95	7260.54	5264.13	1880.74	1736.95	2170.74	-1.71998	2.19616e-18	2.97733e-17	6346.87	2025.74
Acox2	6.45815	2.908	2.15756	2.79457	12.7717	6.49532	1.06716	0.0382629	0.0671601	3.84123	4.64494
Acox3	396.53	384.582	324.867	394.034	379.958	386.472	0.0741473	0.571676	0.663061	368.66	390.253
Acoxl	18.7286	27.626	5.23978	8.3837	3.19292	5.19626	-1.56251	0.0313105	0.0562781	17.1981	6.78998
Acp1	461.435	452.193	417.641	254.305	212.329	284.17	-0.80682	7.78695e-12	5.4818e-11	443.757	269.238
Acp2	644.523	795.7	634.63	455.514	437.43	583.605	-0.480448	0.000564062	0.00144808	691.618	519.559
Acp5	2102.13	1503.8	886.14	803.438	745.547	843.093	-0.856408	0.000119974	0.000346057	1497.35	823.265
Acp6	241.535	219.917	164.591	197.017	181.997	173.75	-0.172915	0.286169	0.379709	208.681	185.383
Acpp	50.0507	38.5309	55.48	58.6859	38.3151	65.278	0.172002	0.652461	0.734776	48.0206	61.9819
Acpt	2.26035	1.0905	1.54111	6.98641	7.9823	5.19626	2.01577	0.00297606	0.00670559	1.63065	6.09134
Acr	3.55198	3.2715	6.16445	2.79457	11.1752	2.9229	0.189404	0.819327	0.869739	4.32931	2.85873
Acrbp	25.8326	18.902	18.4933	69.8641	89.4018	43.8434	1.61001	3.78355e-09	1.96197e-08	21.076	56.8538
Acrv1	0	0	0	2.79457	0	0.974298	4.22724	0.00804643	0.0165055	0	1.88443
Acsbg1	45.207	16.721	24.966	106.193	75.0337	52.2873	1.45464	5.54081e-06	1.94874e-05	28.9647	79.2404
Acsf2	257.034	186.112	154.111	335.348	298.538	244.549	0.557349	0.000978358	0.00241375	199.086	289.948
Acsf3	175.016	86.1494	69.0418	209.592	158.05	119.189	0.612498	0.000257335	0.000703878	110.069	164.391
Acsl1	22277.4	22831.4	13701.1	6482	6127.22	6743.12	-1.59525	1.01817e-17	1.28681e-16	19603.3	6612.56
Acsl3	369.729	349.686	388.36	389.842	352.818	383.224	0.0279131	0.820794	0.870826	369.259	386.533
Acsl4	832.455	1292.6	1219.33	712.614	590.691	802.172	-0.631225	2.71012e-06	9.936e-06	1114.8	757.393
Acsl5	1044.28	1512.88	1472.69	920.809	613.041	901.551	-0.699392	4.69994e-06	1.66924e-05	1343.28	911.18
Acsl6	5.81233	4.72549	2.774	13.9728	4.78938	6.82009	0.971014	0.0126206	0.0248914	4.43728	10.3965
Acsm3	53.2797	52.7074	65.0349	47.5076	44.7009	49.6892	-0.265131	0.643317	0.727622	57.0074	48.5984
Acsm4	1.61454	1.8175	1.23289	4.19185	1.59646	3.57243	1.05517	0.286504	0.380067	1.55497	3.88214
Acsm5	56.5088	49.4359	60.1034	46.1103	52.6832	40.9205	-0.258304	0.534582	0.62947	55.3494	43.5154
Acss1	212.473	151.579	190.173	319.978	268.205	294.888	0.663757	6.52675e-05	0.00019598	184.742	307.433
Acss2	2284.25	1287.15	604.424	1583.12	788.652	1962.56	0.179399	0.642283	0.726913	1391.94	1772.84
Acss2os	25.5097	6.90649	6.16445	4.19185	15.9646	11.042	0.0703669	0.918434	0.944384	12.8602	7.61695
Acss3	947.088	1091.59	1251.38	314.389	379.958	375.43	-1.59684	1.6433e-06	6.17945e-06	1096.69	344.909
Acta1	775.947	216.282	256.441	5902.12	735.968	2092.47	3.12717	0.00779713	0.0160461	416.223	3997.3
Acta2	2685.94	2271.87	1446.8	4721.42	3288.71	4203.45	0.950139	1.72332e-05	5.65159e-05	2134.87	4462.43
Actb	19722.2	18444.7	12521.5	16598.3	14234	17587.7	-0.0577132	0.717165	0.789233	16896.1	17093
Actbl2	0	0	0	0	0	0.324766	2.26293	0.284186	0.377643	0	0.162383
Actc1	5.81233	5.81599	5.23978	37.7266	0	30.2033	2.13106	0.0271088	0.0494534	5.6227	33.9649
Actg1	2123.44	1489.98	1173.4	1587.31	1393.71	1679.37	-0.00700965	0.971284	0.982036	1595.61	1633.34
Actg2	85.8934	42.8929	49.6238	335.348	242.662	308.203	2.36823	1.79667e-21	3.22219e-20	59.47	321.775
Actl10	4.84361	1.0905	1.23289	1.39728	17.5611	3.24766	1.73832	0.052838	0.0891908	2.389	2.32247
Actl6a	304.179	333.329	348.908	322.772	340.046	364.063	0.0599358	0.591118	0.680706	328.805	343.418
Actl6b	2.26035	2.5445	1.23289	0	0	0	-3.67164	0.422604	0.522731	2.01258	0
Actl7a	3.55198	2.5445	4.31511	4.19185	1.59646	3.57243	-0.146073	0.874	0.911823	3.47053	3.88214
Actl9	1.93744	1.454	0.616445	2.79457	1.59646	0	-0.419384	0.749344	0.81603	1.33596	1.39728
Actn1	1066.24	873.489	794.289	1609.67	1218.1	1130.84	0.523085	0.000625797	0.00159409	911.34	1370.25
Actn2	13.2392	7.26999	10.7878	113.18	20.754	139	3.07037	2.41518e-05	7.74702e-05	10.4323	126.09
Actn3	216.671	93.7829	114.351	1277.12	213.926	480.654	2.29977	0.0422048	0.0732589	141.601	878.885
Actn4	2603.93	1701.54	1228.57	2794.57	2559.13	1582.26	0.312591	0.0356798	0.0631138	1844.68	2188.41
Actr10	684.564	916.746	867.955	353.513	317.696	511.182	-1.0457	4.47317e-18	5.88419e-17	823.088	432.347
Actr1a	1635.85	1367.48	1065.53	1109.44	981.823	1045.1	-0.364427	0.00967269	0.0195272	1356.29	1077.27
Actr1b	635.805	428.202	364.627	649.737	498.096	485.201	0.212411	0.0482313	0.0824277	476.211	567.469
Actr2	2158.31	3447.43	3415.41	1302.27	1358.59	1908.65	-0.944336	9.08358e-38	6.28719e-36	3007.05	1605.46
Actr3	1802.79	2547.04	2598.32	1226.81	1160.63	1607.59	-0.771285	2.04427e-22	3.9458e-21	2316.05	1417.2
Actr3b	39.7176	64.7029	44.6923	20.9592	14.3681	32.8014	-1.09329	0.015047	0.0291832	49.7043	26.8803
Actr5	52.9568	40.3484	32.9798	121.564	106.963	74.0467	1.23135	3.6455e-06	1.31691e-05	42.095	97.8051
Actr6	137.881	180.296	192.947	100.604	71.8407	96.1308	-0.905958	1.9794e-07	8.33683e-07	170.375	98.3676
Actr8	351	364.226	327.641	262.689	298.538	291.64	-0.288586	0.0283137	0.051387	347.622	277.165
Acvr1	336.792	322.424	339.045	333.951	407.098	352.696	0.127844	0.403023	0.503502	332.754	343.323
Acvr1b	271.565	327.15	187.399	331.156	327.274	279.948	0.238818	0.272919	0.36486	262.038	305.552
Acvr1c	5604.7	6530.63	7300.56	1029.8	1366.57	1317.9	-2.37388	9.17729e-21	1.56058e-19	6478.63	1173.85
Acvr2a	728.802	999.987	1283.44	479.268	472.552	573.537	-0.93946	6.53242e-16	7.00923e-15	1004.08	526.403
Acvr2b	17.437	5.45249	5.85623	78.2478	73.4372	18.8364	2.50856	2.21408e-12	1.65463e-11	9.58191	48.5421
Acvrl1	334.855	245.362	209.9	289.238	279.381	244.874	0.0565381	0.628421	0.714696	263.372	267.056
Acy1	53.6026	26.5355	25.5825	74.056	71.8407	74.6962	1.14951	3.9556e-07	1.6094e-06	35.2402	74.3761
Acy3	41.978	41.0754	23.7331	29.3429	28.7363	43.1939	-0.0211949	0.948511	0.965123	35.5955	36.2684
Acyp1	82.9872	78.1524	68.4254	39.1239	41.508	32.4766	-1.06214	3.44053e-06	1.24643e-05	76.5217	35.8003
Acyp2	274.471	359.501	236.407	96.4125	62.262	58.7827	-2.03325	3.05578e-16	3.35889e-15	290.126	77.5976
Ada	50.6965	35.2594	47.4663	75.4533	83.016	57.8084	0.639992	0.00643763	0.0134817	44.4741	66.6308
Adal	150.475	230.459	179.385	118.769	119.735	127.958	-0.602817	0.000227429	0.000627891	186.773	123.363
Adam10	2058.21	2398.01	2761.98	1824.85	1653.93	2006.41	-0.377603	2.1126e-06	7.82304e-06	2406.07	1915.63
Adam11	8.7185	3.2715	4.62334	34.9321	51.0867	13.6402	2.475	4.92635e-08	2.24569e-07	5.53778	24.2861
Adam12	455.945	422.386	274.318	494.638	704.039	640.114	0.68579	0.0264649	0.0484133	384.217	567.376
Adam15	944.504	558.699	464.8	720.998	798.23	575.486	0.119274	0.287671	0.381359	656.001	648.242
Adam17	803.071	969.09	998.641	779.684	795.037	959.359	-0.111168	0.18633	0.265829	923.6	869.521
Adam19	647.752	659.752	594.869	409.404	688.075	603.415	-0.161782	0.483973	0.582496	634.124	506.41
Adam1a	50.3736	53.0709	60.4116	58.6859	76.6301	56.8341	0.20414	0.35575	0.454243	54.6187	57.76
Adam1b	0.645815	0.363499	1.23289	0	0	1.29906	-0.673468	0.784377	0.843911	0.747401	0.649532
Adam21	6.78106	5.08899	6.47267	11.1783	11.1752	9.09345	0.764767	0.158092	0.231544	6.11424	10.1359
Adam22	182.443	276.623	299.9	162.085	233.083	239.353	-0.221968	0.185188	0.264491	252.989	200.719
Adam23	610.941	826.961	692.884	582.667	625.813	969.752	0.0323283	0.845403	0.889689	710.262	776.209
Adam28	0.322907	0.726999	0	1.39728	1.59646	0	1.10301	0.562716	0.654803	0.349969	0.698641
Adam3	5.81233	8.36049	8.01378	2.79457	1.59646	1.29906	-2.07553	0.0367441	0.0647572	7.39554	2.04682
Adam32	4.5207	5.08899	6.16445	4.19185	7.9823	5.19626	0.120285	0.85026	0.89358	5.25805	4.69405
Adam33	78.7894	49.0724	55.7883	103.399	142.085	111.07	0.975161	3.43226e-05	0.000107393	61.2167	107.234
Adam4	58.1233	74.1539	81.3707	67.0696	92.5947	65.9275	0.0834905	0.820462	0.870681	71.216	66.4986
Adam5	4.5207	5.81599	10.1713	11.1783	11.1752	10.0678	0.737556	0.229339	0.316558	6.83601	10.623
Adam8	107.205	71.2459	65.0349	177.455	202.751	150.367	1.13595	3.46792e-11	2.26412e-10	81.162	163.911
Adam9	1742.41	2584.12	2324.61	876.096	791.845	974.298	-1.30417	6.59301e-15	6.42583e-14	2217.05	925.197
Adamdec1	4.84361	6.90649	2.15756	5.58913	6.38584	7.14485	0.528267	0.306627	0.401858	4.63589	6.36699
Adamts1	1016.84	1683.37	1215.63	571.489	590.691	629.072	-1.10914	5.76699e-09	2.92041e-08	1305.28	600.28
Adamts10	409.447	211.557	216.064	536.557	657.742	346.201	0.8694	7.88675e-09	3.93871e-08	279.022	441.379
Adamts12	1786.65	1266.07	1738.07	1833.24	2147.24	2724.46	0.482509	0.0102805	0.0206664	1596.93	2278.85
Adamts13	0.645815	0	0.308222	0	7.9823	1.29906	3.274	0.00927665	0.018807	0.318012	0.649532
Adamts14	70.3938	30.8975	30.2058	127.153	213.926	101.977	1.78602	9.9602e-15	9.50376e-14	43.8324	114.565
Adamts15	515.683	359.501	468.19	1149.96	997.788	925.908	1.18426	8.63381e-12	6.04435e-11	447.791	1037.94
Adamts16	54.8943	53.7979	85.9941	6.98641	17.5611	19.1612	-2.06128	4.76748e-07	1.92032e-06	64.8954	13.0738
Adamts17	31.9678	13.086	9.24667	113.18	156.453	117.89	2.9926	1.61713e-15	1.67763e-14	18.1002	115.535
Adamts18	103.976	25.8085	61.0281	651.134	514.06	475.782	3.17247	3.82975e-20	6.15784e-19	63.6042	563.458
Adamts19	13.885	12.7225	18.4933	18.1647	43.1044	45.792	1.2651	0.00253494	0.00579195	15.0336	31.9784
Adamts2	1571.27	1593.58	1249.23	908.234	1056.86	1290.3	-0.439735	0.0313624	0.0563658	1471.36	1099.26
Adamts20	48.759	37.0769	49.3156	233.346	263.416	140.949	2.16832	2.29164e-16	2.549e-15	45.0505	187.147
Adamts3	132.715	65.4299	128.837	317.183	367.186	298.46	1.59093	2.65892e-09	1.40302e-08	108.994	307.822
Adamts4	51.3423	55.9789	46.5416	150.907	180.4	156.862	1.6549	6.21194e-08	2.80146e-07	51.2876	153.884
Adamts5	8658.76	15128.8	12320.6	1284.1	1460.76	1693.33	-2.96225	1.89362e-08	9.07573e-08	12036.1	1488.72
Adamts6	70.0709	94.8734	118.049	41.9185	79.823	49.3645	-0.731152	0.0102587	0.0206303	94.3312	45.6415
Adamts7	91.7057	35.2594	41.3018	315.786	320.889	190.962	2.34096	8.71244e-38	6.05395e-36	56.089	253.374
Adamts8	61.6753	16.3575	43.7676	134.139	142.085	99.0537	1.64127	2.45203e-05	7.8567e-05	40.6001	116.596
Adamts9	964.202	741.175	700.59	931.988	1192.56	901.876	0.324158	0.0652347	0.107295	801.989	916.932
Adamtsl1	216.348	225.37	233.633	152.304	266.609	296.511	0.0867656	0.698558	0.773754	225.117	224.408
Adamtsl2	32.2907	43.9834	27.4318	2.79457	1.59646	3.24766	-3.68276	2.0799e-06	7.70515e-06	34.5687	3.02111
Adamtsl3	142.725	114.866	139.933	93.6179	94.1912	92.2336	-0.497885	0.00973544	0.0196427	132.508	92.9258
Adamtsl4	147.892	111.958	94.6243	226.36	290.556	200.705	1.00961	3.62397e-09	1.88474e-08	118.158	213.533
Adamtsl5	41.978	39.2579	36.6785	100.604	113.349	115.292	1.49812	3.12647e-11	2.05558e-10	39.3048	107.948
Adap1	191.484	78.5159	40.0689	103.399	106.963	82.4906	0.143719	0.666423	0.74675	103.356	92.9448
Adap2	216.025	379.493	233.016	148.112	143.681	179.271	-0.792019	0.000184534	0.000517531	276.178	163.691
Adar	456.268	365.317	410.552	623.188	697.653	773.268	0.770092	3.69693e-06	1.33337e-05	410.713	698.228
Adarb1	350.355	396.578	312.846	181.647	167.628	152.965	-1.08998	7.215e-11	4.5658e-10	353.259	167.306
Adarb2	27.1242	35.6229	26.5071	12.5755	7.9823	8.76869	-1.62362	0.00367292	0.00813332	29.7514	10.6721
Adat1	50.3736	47.2549	51.4732	88.0288	122.927	89.3107	0.986658	4.28871e-06	1.53209e-05	49.7006	88.6698
Adat2	39.3947	32.3515	32.6716	29.3429	36.7186	47.0911	0.167037	0.556018	0.649018	34.8059	38.217
Adat3	7.10396	2.5445	0.616445	23.7538	30.3328	7.46962	2.78792	1.16777e-08	5.72068e-08	3.42164	15.6117
Adck1	149.829	122.863	82.9119	135.536	116.542	116.266	0.0786205	0.685183	0.763077	118.535	125.901
Adck2	147.246	130.86	130.995	155.098	137.296	160.434	0.175065	0.238784	0.327048	136.367	157.766
Adck3	361.979	229.005	209.9	486.254	218.715	263.71	0.279797	0.214619	0.299374	266.961	374.982
Adck4	115.924	74.8809	52.0896	146.715	154.857	92.8831	0.694605	0.000600613	0.00153325	80.9648	119.799
Adck5	68.7793	36.3499	32.3634	166.277	161.243	85.4135	1.56661	1.00912e-13	8.63378e-13	45.8309	125.845
Adcy1	43.9154	40.3484	28.3565	61.4804	51.0867	71.4485	0.745447	0.0270388	0.0493415	37.5401	66.4645
Adcy10	31.9678	21.4465	19.418	44.7131	44.7009	57.4836	1.05164	0.00462412	0.0100079	24.2774	51.0983
Adcy2	24.541	12.7225	23.7331	27.9457	17.5611	44.8177	0.583373	0.214514	0.299266	20.3322	36.3817
Adcy3	253.159	149.035	129.145	304.608	324.082	216.944	0.68237	0.000321102	0.000864026	177.113	260.776
Adcy4	186.963	138.857	108.494	233.346	221.908	168.229	0.516521	0.00755843	0.0155948	144.772	200.788
Adcy5	1274.52	1096.31	619.527	549.132	721.6	462.792	-0.817983	0.00486731	0.0104779	996.786	505.962
Adcy6	1302.29	1055.24	810.933	1563.56	1824.75	1291.27	0.547157	2.11776e-05	6.85379e-05	1056.15	1427.41
Adcy7	500.184	463.462	572.369	662.312	767.898	846.665	0.57502	0.000475687	0.00123733	512.005	754.489
Adcy8	3.22907	3.2715	5.23978	1.39728	0	3.57243	-1.25176	0.348481	0.446861	3.91345	2.48486
Adcy9	438.508	373.314	380.963	433.158	462.974	466.364	0.195381	0.238834	0.327091	397.595	449.761
Adcyap1r1	342.928	325.332	352.607	322.772	341.643	480.654	0.174347	0.301458	0.39608	340.289	401.713
Add1	1744.99	1676.82	1669.02	1446.19	1310.69	1579.66	-0.227349	0.0999591	0.155653	1696.95	1512.93
Add2	0.968722	0.726999	0	4.19185	1.59646	2.59813	2.42319	0.145869	0.215855	0.56524	3.39499
Add3	1032.98	912.384	1108.37	783.876	772.687	1046.4	-0.225941	0.118224	0.1804	1017.91	915.136
Adgb	44.8841	43.2564	37.6031	25.1511	20.754	26.3061	-0.763844	0.0854297	0.135785	41.9146	25.7286
Adgra1	0.322907	0.363499	0.308222	0	0	0	-1.00094	0.543609	0.63781	0.331543	0
Adgra2	588.337	506.718	450.93	772.697	656.145	740.142	0.495237	9.30924e-05	0.000273352	515.328	756.42
Adgra3	177.276	108.323	129.453	437.35	523.639	443.955	1.77298	9.03524e-26	2.28708e-24	138.351	440.652
Adgrb1	1.61454	0.726999	0.308222	12.5755	6.38584	0.974298	2.75048	0.00890126	0.0180998	0.883253	6.77492
Adgrb2	9.36432	2.181	1.84933	58.6859	54.2797	34.1004	3.69211	5.26806e-18	6.84346e-17	4.46488	46.3932
Adgrb3	2.58326	0.726999	2.46578	0	1.59646	2.27336	-0.481258	0.762349	0.826383	1.92535	1.13668
Adgrd1	362.948	258.812	339.045	349.321	464.57	794.703	0.707112	0.0236556	0.0438399	320.268	572.012
Adgre1	743.333	1352.94	1502.28	367.485	322.485	769.046	-1.27982	5.9635e-12	4.2625e-11	1199.52	568.266
Adgre4	86.2163	139.22	166.132	30.7402	36.7186	68.5257	-1.45561	1.69927e-07	7.23783e-07	130.523	49.6329
Adgre5	1197.66	1042.88	787.2	406.609	490.113	436.161	-1.17765	6.31714e-15	6.17734e-14	1009.25	421.385
Adgrf1	1.93744	2.181	1.23289	5.58913	3.19292	3.57243	1.14298	0.0349639	0.0619959	1.78378	4.58078
Adgrf2	3.55198	5.45249	4.93156	8.3837	1.59646	5.84579	0.221353	0.732155	0.801598	4.64534	7.11474
Adgrf3	1.29163	1.454	0.308222	1.39728	1.59646	1.9486	0.712292	0.509576	0.606555	1.01795	1.67294
Adgrf4	8.07269	2.908	4.93156	15.3701	9.57876	16.8878	1.47323	0.00329598	0.00735627	5.30408	16.129
Adgrf5	3234.56	4487.76	4184.74	1391.69	1446.39	1836.55	-1.33066	3.24802e-24	7.24832e-23	3969.02	1614.12
Adgrg1	296.429	243.545	151.645	624.585	530.025	453.049	1.22402	3.81594e-18	5.06856e-17	230.54	538.817
Adgrg2	106.882	109.413	187.091	107.591	132.506	161.734	0.0247253	0.917418	0.943729	134.462	134.662
Adgrg3	38.426	25.445	22.192	50.3022	52.6832	39.9462	0.753399	0.00828896	0.0169539	28.6877	45.1242
Adgrg5	7.74978	3.99849	3.08222	16.7674	19.1575	21.1098	2.09441	1.59605e-06	6.01326e-06	4.9435	18.9386
Adgrg6	221.515	259.175	296.818	335.348	280.977	386.796	0.39091	0.00726997	0.0150645	259.169	361.072
Adgrg7	3.22907	5.45249	2.46578	2.79457	3.19292	3.24766	-0.258998	0.705782	0.779953	3.71578	3.02111
Adgrl1	358.75	220.644	210.824	788.068	1002.58	616.081	1.6005	3.43402e-31	1.37976e-29	263.406	702.074
Adgrl2	773.04	821.872	734.186	676.285	707.232	746.637	-0.12689	0.495238	0.593326	776.366	711.461
Adgrl3	128.194	102.143	120.207	409.404	443.816	311.126	1.70637	5.08456e-14	4.49343e-13	116.848	360.265
Adgrl4	1071.73	1608.49	1599.67	347.923	330.467	478.381	-1.84846	4.42592e-68	1.96057e-65	1426.63	413.152
Adgrv1	2.90617	3.99849	4.00689	5.58913	1.59646	3.24766	-0.111834	0.879333	0.91577	3.63718	4.4184
Adh1	915.443	820.418	733.878	197.017	148.471	185.441	-2.21894	1.01267e-12	7.85964e-12	823.246	191.229
Adh4	0.645815	2.5445	0.924667	1.39728	1.59646	0	-0.72605	0.799605	0.855103	1.37166	0.698641
Adh5	1028.78	1058.87	906.791	539.351	442.22	628.422	-0.891581	1.35252e-09	7.37623e-09	998.149	583.887
Adh6-ps1	9.68722	11.2685	7.70556	1.39728	1.59646	2.9229	-2.22641	0.0221108	0.041288	9.55376	2.16009
Adh7	33.2595	36.3499	55.48	6.98641	14.3681	19.8107	-1.5514	1.15115e-05	3.86311e-05	41.6965	13.3986
Adhfe1	1234.48	1555.05	1194.36	423.377	389.536	455.972	-1.64133	7.68941e-22	1.42371e-20	1327.96	439.674
Adi1	228.618	321.697	261.989	167.674	159.646	242.925	-0.483094	0.00186906	0.00438647	270.768	205.3
Adig	683.595	380.22	350.757	345.129	242.662	363.089	-0.518578	0.0385588	0.0676392	471.524	354.109
Adipoq	30066.9	28500.9	21364.1	5836.45	4661.67	7796.34	-2.15373	1.2222e-08	5.9774e-08	26644	6816.39
Adipor1	1585.15	1456.91	1210.08	940.371	844.528	898.953	-0.661769	0.000144211	0.000411411	1417.38	919.662
Adipor2	6145.25	5974.11	4696.39	3754.5	3132.26	4717.55	-0.540419	0.00372603	0.00824238	5605.25	4236.03
Adk	1003.92	1096.68	977.374	461.103	371.975	507.285	-1.19461	1.36034e-28	4.39852e-27	1025.99	484.194
Adm	48.1132	65.0664	53.9389	48.9049	33.5257	90.6098	0.0699045	0.806765	0.860734	55.7062	69.7573
Adm2	0	0	0	0	0	0	0	1	1	0	0
Adnp	20.3432	16.3575	19.1098	19.562	28.7363	22.0841	0.336336	0.35205	0.45046	18.6035	20.823
Adnp2	202.14	199.198	186.783	241.73	292.152	253.642	0.41554	0.00606605	0.0127699	196.04	247.686
Ado	385.552	447.468	470.039	430.363	429.448	492.995	0.0633082	0.538365	0.633041	434.353	461.679
Adora1	365.531	456.919	243.804	198.414	146.874	146.145	-1.12161	4.39055e-05	0.000135063	355.418	172.279
Adora2a	35.5198	19.2655	17.8769	39.1239	20.754	18.1869	0.115656	0.700484	0.7755	24.2207	28.6554
Adora2b	17.1141	13.086	19.418	9.78098	14.3681	20.785	-0.056266	0.906059	0.936338	16.5394	15.283
Adora3	0.322907	1.454	1.84933	4.19185	0	1.29906	0.902823	0.52427	0.620047	1.20875	2.74546
Adpgk	258.649	295.525	292.195	243.127	257.03	277.026	-0.118801	0.307225	0.402466	282.123	260.076
Adprh	193.099	166.483	164.283	171.866	164.435	189.663	0.0301727	0.852695	0.895359	174.621	180.765
Adprhl1	2.26035	1.454	0.616445	12.5755	3.19292	3.89719	2.19304	0.0220746	0.0412247	1.4436	8.23637
Adprhl2	93.3203	39.9849	31.1305	190.03	143.681	100.028	1.48694	7.27747e-11	4.59897e-10	54.8119	145.029
Adprm	142.402	185.748	185.858	79.6451	79.823	98.4041	-0.958428	6.24317e-10	3.5354e-09	171.336	89.0246
Adra1a	441.415	454.374	277.4	516.995	399.115	284.82	0.0180351	0.961321	0.975023	391.063	400.907
Adra1b	2.58326	1.0905	1.54111	1.39728	3.19292	3.89719	0.85963	0.40675	0.507013	1.73829	2.64724
Adra1d	33.2595	32.715	24.0414	22.3565	22.3505	10.3925	-0.841518	0.0464046	0.0796207	30.0053	16.3745
Adra2a	15.4996	16.721	21.5756	50.3022	51.0867	32.8014	1.26395	0.00156686	0.00372611	17.932	41.5518
Adra2b	5.81233	10.905	5.548	6.98641	3.19292	4.54673	-0.602415	0.357908	0.456505	7.42177	5.76657
Adra2c	3.22907	3.63499	1.54111	1.39728	1.59646	0.974298	-1.12902	0.277918	0.370397	2.80173	1.18579
Adrb1	22.6035	24.718	20.3427	64.275	78.2266	43.5187	1.39053	4.52466e-06	1.61118e-05	22.5547	53.8968
Adrb2	100.747	94.1464	92.775	102.002	97.3841	102.301	0.0692602	0.731476	0.801053	95.8895	102.151
Adrb3	1223.5	664.477	1141.35	1275.72	1393.71	936.301	0.239446	0.21109	0.295325	1009.77	1106.01
Adrbk1	482.101	330.785	298.051	746.149	761.512	597.245	0.924924	1.00472e-18	1.40844e-17	370.312	671.697
Adrbk2	387.489	433.655	327.332	585.462	593.883	435.187	0.461428	0.00376251	0.00831162	382.825	510.324
Adrm1	136.59	85.0589	66.5761	240.333	218.715	120.488	0.966089	1.39639e-11	9.5458e-11	96.0749	180.41
Adsl	372.312	264.628	250.277	426.171	332.064	302.682	0.24977	0.0220223	0.0411401	295.739	364.427
Adss	427.529	581.963	709.528	740.56	627.409	762.226	0.347357	0.00617604	0.0129876	573.007	751.393
Adssl1	62.644	40.3484	64.7267	143.92	41.508	86.063	0.671244	0.0888095	0.140501	55.9064	114.992
Adtrp	36.1656	47.9819	28.3565	60.0832	25.5434	38.3224	0.148842	0.809644	0.862987	37.5013	49.2028
Aebp1	551.526	399.122	375.415	1341.39	1559.74	1437.09	1.72083	1.69838e-17	2.09858e-16	442.021	1389.24
Aebp2	743.979	1005.08	1110.53	653.928	732.776	802.497	-0.358459	2.78042e-05	8.83858e-05	953.193	728.213
Aen	90.737	116.683	81.3707	132.742	100.577	79.2429	0.0826506	0.733559	0.802887	96.2637	105.992
Aes	729.448	414.389	287.88	933.385	729.583	639.789	0.746531	4.61965e-09	2.36645e-08	477.239	786.587
AF251705	36.4885	46.5279	43.1511	30.7402	39.9115	58.7827	0.0867598	0.742207	0.809851	42.0559	44.7614
AF357355	1.29163	1.454	1.23289	2.79457	4.78938	2.27336	1.22849	0.285736	0.379332	1.32617	2.53396
AF357359	6.78106	9.45099	8.63023	9.78098	28.7363	19.1612	1.21052	0.0162569	0.0313084	8.28742	14.4711
AF357399	2.26035	3.2715	4.62334	6.98641	4.78938	7.14485	0.93749	0.0949234	0.148766	3.38506	7.06563
AF357425	3.22907	2.181	2.46578	2.79457	7.9823	7.79439	1.26243	0.169818	0.245915	2.62528	5.29448
AF357426	2.26035	1.0905	0.924667	0	1.59646	5.52102	0.830079	0.645013	0.729028	1.42517	2.76051
AF529169	48.1132	3.63499	29.8976	110.385	137.296	81.1915	2.12585	0.00035637	0.000951268	27.2153	95.7884
Afap1	1064.63	810.967	723.398	1038.18	1020.14	916.49	0.200835	0.0940659	0.147709	866.33	977.336
Afap1l1	432.373	415.48	345.517	201.209	197.961	176.673	-1.06009	2.43946e-13	2.00393e-12	397.79	188.941
Afap1l2	173.724	147.217	127.912	350.718	394.326	283.846	1.17549	6.23207e-18	8.01932e-17	149.618	317.282
Aff1	1171.51	1378.75	1202.68	1045.17	1037.7	956.761	-0.301671	0.101655	0.157989	1250.98	1000.96
Aff2	52.6339	113.775	53.9389	16.7674	25.5434	34.4252	-1.49641	0.00078495	0.00196698	73.4494	25.5963
Aff3	158.225	208.649	193.872	95.0152	151.664	108.147	-0.670695	0.00127719	0.00309245	186.915	101.581
Aff4	3428.31	4843.99	4365.05	2766.62	2512.83	2934.91	-0.599396	1.98446e-09	1.06103e-08	4212.45	2850.77
Afg3l1	440.769	382.765	301.442	346.526	421.466	368.934	0.0245765	0.83891	0.884537	374.992	357.73
Afg3l2	627.732	637.942	568.671	505.816	447.009	494.944	-0.335204	0.000180845	0.000507909	611.448	500.38
Afmid	36.1656	37.8039	24.3496	33.5348	51.0867	39.9462	0.344391	0.213088	0.297628	32.7731	36.7405
Aftph	759.478	927.651	1105.59	835.575	782.266	912.918	-0.11949	0.328727	0.425939	930.908	874.246
Aga	366.177	381.674	294.661	155.098	145.278	166.605	-1.14442	9.86728e-13	7.67508e-12	347.504	160.852
Agap1	588.337	424.931	480.827	839.767	978.63	836.273	0.827547	9.17581e-09	4.55169e-08	498.032	838.02
Agap2	18.7286	8.36049	8.32201	76.8506	110.156	38.9719	2.62703	1.79122e-13	1.4971e-12	11.8037	57.9112
Agap3	239.274	104.688	102.638	574.283	466.167	248.771	1.52237	8.8683e-22	1.63175e-20	148.867	411.527
Agbl1	2.90617	1.8175	2.46578	13.9728	4.78938	22.4089	2.45419	0.0113152	0.0225148	2.39648	18.1908
Agbl2	4.5207	5.81599	9.24667	1.39728	4.78938	8.11915	-0.31797	0.639977	0.724863	6.52779	4.75822
Agbl3	115.601	115.593	137.775	51.6995	55.8761	45.792	-1.29344	1.96071e-08	9.37702e-08	122.99	48.7457
Agbl5	112.049	86.1494	104.179	227.757	250.644	202.979	1.16072	7.16232e-15	6.94632e-14	100.792	215.368
Ager	7.10396	4.36199	4.00689	19.562	27.1398	10.3925	1.7919	0.0001079	0.00031404	5.15762	14.9772
Agfg1	584.14	665.204	694.425	525.378	520.446	660.899	-0.173	0.13104	0.197105	647.923	593.139
Agfg2	277.055	326.059	203.735	110.385	108.559	105.549	-1.31342	5.48861e-11	3.51855e-10	268.95	107.967
Aggf1	384.583	463.825	450.005	440.144	429.448	508.909	0.102493	0.340048	0.437855	432.804	474.526
Agk	164.037	184.658	193.256	125.755	105.366	127.308	-0.588835	0.00013148	0.000377094	180.65	126.532
Agl	913.828	1009.44	925.592	789.465	584.305	790.156	-0.391609	0.00410623	0.00898804	949.619	789.81
Agmat	0.322907	0.726999	0.616445	1.39728	1.59646	1.62383	1.56751	0.296362	0.390571	0.55545	1.51056
Agmo	605.452	856.041	898.469	174.66	221.908	280.598	-1.77648	1.00191e-21	1.83778e-20	786.654	227.629
Ago1	674.554	625.946	624.767	890.069	807.809	977.871	0.479895	0.000203837	0.000567801	641.756	933.97
Ago2	910.599	918.927	746.823	927.796	1007.37	834.324	0.0927119	0.48163	0.580307	858.783	881.06
Ago3	504.381	662.296	702.439	454.117	517.253	475.458	-0.350478	0.0635054	0.104801	623.039	464.787
Ago4	178.245	212.647	265.38	222.168	207.54	240.327	0.0559196	0.755345	0.820497	218.757	231.247
Agpat1	241.212	120.682	98.9394	368.883	304.924	247.472	1.06483	1.00355e-16	1.14945e-15	153.611	308.177
Agpat2	2191.25	1142.48	583.465	1721.45	1117.52	1268.54	0.180657	0.630824	0.716557	1305.73	1494.99
Agpat3	854.09	551.792	433.361	890.069	731.179	623.876	0.305759	0.251496	0.341131	613.081	756.972
Agpat4	65.2273	53.7979	47.158	54.494	84.6124	91.2593	0.488277	0.0896605	0.141708	55.3944	72.8767
Agpat5	353.584	502.356	422.265	223.565	218.715	256.24	-0.859378	4.50589e-09	2.31152e-08	426.068	239.903
Agpat6	1335.55	1224.27	1125.01	1068.92	1008.96	1044.12	-0.236852	0.170698	0.246987	1228.27	1056.52
Agpat9	1544.47	1431.1	1186.96	306.005	520.446	542.359	-1.63202	7.03038e-06	2.43589e-05	1387.51	424.182
Agps	1355.24	2918.9	3156.51	1177.91	1091.98	1263.67	-0.958607	9.52429e-07	3.70171e-06	2476.88	1220.79
Agr2	0.645815	1.8175	0.616445	0	0	1.62383	-0.329107	0.748582	0.815375	1.02659	0.811915
Agrn	788.54	386.036	447.847	2916.13	2923.12	1738.8	2.2185	5.34946e-108	1.3541e-104	540.808	2327.46
Agrp	7.74978	2.5445	3.69867	9.78098	4.78938	8.76869	0.887252	0.169807	0.245915	4.66432	9.27483
Agt	147.246	82.5144	101.097	37.7266	20.754	63.0046	-1.37225	9.2028e-06	3.13586e-05	110.286	50.3656
Agtpbp1	856.351	1087.95	1008.5	475.076	595.48	577.434	-0.832262	2.92322e-14	2.65487e-13	984.27	526.255
Agtr1a	410.738	161.757	442.299	1131.8	828.563	807.369	1.43989	0.000329622	0.00088507	338.265	969.584
Agtr2	8.7185	5.45249	43.1511	2.79457	3.19292	8.11915	-1.836	0.06975	0.11374	19.1074	5.45686
Agtrap	296.752	286.438	379.114	373.075	322.485	458.895	0.27841	0.0885757	0.140207	320.768	415.985
Agxt2	4.84361	2.181	4.31511	4.19185	1.59646	3.24766	-0.232504	0.752222	0.818058	3.77991	3.71975
Ahctf1	1331.99	1492.89	1849.95	1293.88	1345.82	1404.94	-0.193293	0.0870665	0.138089	1558.28	1349.41
Ahcy	103.33	59.9774	78.5967	187.236	197.961	151.991	1.13556	3.02802e-08	1.41529e-07	80.6348	169.613
Ahcyl1	1307.45	1788.42	1915.6	1369.34	1261.2	1570.24	-0.227636	0.00619041	0.0130132	1670.49	1469.79
Ahcyl2	3205.5	4470.68	3619.46	1054.95	873.264	1274.38	-1.80661	1.49888e-27	4.43383e-26	3765.21	1164.67
Ahdc1	134.33	41.4389	42.5347	823	795.037	230.584	3.05546	7.72343e-55	1.7323e-52	72.7677	526.792
Ahi1	180.828	157.032	194.18	143.92	177.207	168.878	-0.111673	0.564877	0.656891	177.347	156.399
Ahnak	84385.4	117715	118348	27797.5	27590	34234.6	-1.81355	1.49236e-50	2.78348e-48	106816	31016.1
Ahr	408.478	315.881	477.745	877.494	609.848	876.219	0.994278	1.56686e-06	5.91211e-06	400.701	876.856
Ahrr	7.42687	14.1765	17.2605	11.1783	7.9823	12.9906	-0.145362	0.78645	0.84518	12.9546	12.0845
Ahsa1	567.026	588.142	543.088	574.283	464.57	618.355	-0.0283753	0.805829	0.860046	566.085	596.319
Ahsa2	193.099	236.275	242.571	195.62	265.012	227.012	0.0346133	0.816653	0.868091	223.981	211.316
Ahsg	4.84361	6.90649	1.23289	0	0	1.29906	-3.01593	0.169285	0.245263	4.32766	0.649532
AI118078	4.1978	3.63499	2.774	4.19185	7.9823	2.9229	0.373225	0.612273	0.700279	3.5356	3.55737
AI182371	6.13524	6.54299	12.0207	6.98641	9.57876	4.54673	-0.31169	0.662901	0.743414	8.23297	5.76657
AI197445	2.26035	3.63499	5.85623	12.5755	9.57876	9.74298	1.51264	0.0105375	0.0211286	3.91719	11.1593
AI314180	2284.25	3135.55	2988.83	1715.86	1767.28	1965.48	-0.605658	5.8335e-17	6.86803e-16	2802.88	1840.67
AI314278	6.13524	8.72399	5.85623	1.39728	0	0.974298	-3.00312	0.02428	0.0448517	6.90515	1.18579
AI317395	8.39559	4.72549	5.85623	11.1783	7.9823	7.14485	0.480538	0.447651	0.547294	6.32577	9.16156
AI413582	47.1445	33.8054	24.3496	33.5348	36.7186	36.3738	0.0783118	0.813239	0.865462	35.0998	34.9543
AI414108	19.6974	14.54	22.8085	57.2886	38.3151	53.2616	1.40781	7.67432e-06	2.64967e-05	19.0153	55.2751
AI427809	12.2705	10.905	15.1029	12.5755	3.19292	11.042	-0.380028	0.584405	0.674993	12.7595	11.8088
AI429214	36.8115	54.5249	41.9183	25.1511	23.9469	38.3224	-0.547677	0.056387	0.0944122	44.4182	31.7367
AI450353	3.22907	3.99849	6.47267	4.19185	12.7717	15.9135	1.30007	0.045422	0.078139	4.56675	10.0527
AI463170	10.333	5.08899	12.0207	16.7674	20.754	15.5888	0.89337	0.0165963	0.0318983	9.14757	16.1781
AI464131	607.712	717.548	487.608	216.579	217.119	201.355	-1.51008	6.12023e-09	3.09046e-08	604.289	208.967
AI467606	54.8943	39.9849	62.2609	20.9592	30.3328	35.0747	-0.808729	0.0124832	0.0246424	52.3801	28.017
AI504432	38.1031	41.8024	43.7676	13.9728	17.5611	29.5537	-0.930346	0.00633252	0.0132835	41.2244	21.7633
AI506816	34.874	18.175	22.8085	32.1375	35.1221	30.2033	0.385129	0.266557	0.357921	25.2858	31.1704
AI507597	0.322907	0.363499	0.308222	1.39728	0	0.649532	1.0843	0.457722	0.557453	0.331543	1.02341
AI597479	399.114	535.798	528.602	268.278	244.259	333.21	-0.762051	1.07978e-12	8.36219e-12	487.838	300.744
AI606473	20.0203	53.4344	35.4456	13.9728	9.57876	22.4089	-1.16053	0.0353028	0.0625468	36.3001	18.1908
AI607873	316.772	565.969	650.966	183.044	249.048	377.703	-0.875251	0.000416656	0.00109569	511.236	280.374
AI661453	37.7802	12.359	29.2811	141.126	103.77	79.8925	2.0154	3.23845e-13	2.63463e-12	26.4734	110.509
AI662270	102.685	121.045	196.338	47.5076	62.262	79.5677	-1.14399	0.0282541	0.0512997	140.023	63.5377
AI837181	64.5815	21.083	16.9522	117.372	87.8053	93.5326	1.7745	2.60715e-10	1.5445e-09	34.2056	105.452
AI839979	13.2392	10.905	14.1782	9.78098	7.9823	8.76869	-0.513138	0.305965	0.401229	12.7741	9.27483
AI846148	87.185	60.3409	56.0965	185.839	164.435	122.112	1.19502	8.82932e-17	1.0192e-15	67.8741	153.975
AI847159	0.968722	1.0905	0.616445	0	0	0.974298	-0.856783	0.725467	0.795701	0.891889	0.487149
AI854703	10.6559	9.45099	7.39734	6.98641	7.9823	9.41822	-0.184603	0.825292	0.874288	9.16809	8.20232
AI987944	260.263	351.504	396.682	125.755	114.945	159.46	-1.30351	5.39706e-18	6.99564e-17	336.15	142.608
Aicda	1.29163	0.726999	0.924667	1.39728	0	0.649532	-0.512568	0.83121	0.878903	0.981099	1.02341
Aida	667.127	991.627	1049.81	292.032	312.906	450.126	-1.32471	1.59193e-19	2.42748e-18	902.853	371.079
Aif1	74.9145	101.78	111.577	68.4669	71.8407	121.138	-0.114754	0.687085	0.764439	96.0903	94.8023
Aif1l	222.16	125.044	201.269	125.755	114.945	188.364	-0.337366	0.305915	0.401192	182.824	157.06
Aifm1	336.147	467.46	394.217	286.443	249.048	357.568	-0.405061	0.00206411	0.00479595	399.275	322.005
Aifm2	1652.64	1747.34	1058.13	732.176	557.165	458.895	-1.36454	9.25232e-08	4.07917e-07	1486.04	595.535
Aifm3	7.42687	2.181	3.39045	12.5755	19.1575	14.2897	1.97768	1.172e-06	4.49984e-06	4.33277	13.4326
Aig1	58.1233	53.4344	43.4594	69.8641	75.0337	80.8668	0.570493	0.00192154	0.00449952	51.6724	75.3655
Aim1	627.086	512.898	674.083	1495.09	1227.68	1189.62	1.09657	1.85352e-09	9.95831e-09	604.689	1342.36
Aim1l	3.87489	1.454	3.69867	20.9592	12.7717	11.3668	2.26508	2.44019e-07	1.01688e-06	3.00919	16.163
Aim2	44.2383	61.7949	99.5559	41.9185	54.2797	74.3714	-0.192933	0.440358	0.540129	68.5297	58.145
Aimp1	361.656	412.572	374.799	304.608	237.873	312.1	-0.419698	0.0047215	0.0102025	383.009	308.354
Aimp2	107.528	92.6924	69.3501	131.345	114.945	105.874	0.384429	0.0451911	0.0778384	89.8569	118.609
Aip	151.121	113.048	81.0625	174.66	172.418	146.145	0.533013	0.00555179	0.0118023	115.077	160.403
Airn	172.433	173.753	229.009	206.798	234.68	175.049	0.100407	0.715435	0.788132	191.732	190.923
Ajuba	218.931	182.113	191.098	435.952	333.66	328.663	0.884853	1.84954e-08	8.88129e-08	197.381	382.308
AK010878	30.9991	32.3515	45.9252	47.5076	39.9115	37.3481	0.165239	0.535628	0.630324	36.4252	42.4279
Ak1	231.525	177.751	112.809	384.253	137.296	274.103	0.648817	0.0593906	0.0988207	174.028	329.178
Ak2	1501.2	1592.49	1002.34	980.893	871.668	822.633	-0.613839	2.63028e-06	9.65524e-06	1365.34	901.763
Ak3	2744.39	4012.31	2906.23	1022.81	807.809	1314.98	-1.61217	6.17236e-22	1.15246e-20	3220.98	1168.89
Ak4	31.9678	16.721	38.836	74.056	78.2266	104.899	1.56213	6.02732e-07	2.39565e-06	29.1749	89.4777
Ak5	20.6661	22.537	17.8769	19.562	12.7717	15.9135	-0.325703	0.390296	0.490124	20.36	17.7378
Ak6	82.0185	89.0574	78.2885	61.4804	44.7009	53.9112	-0.647527	0.00032609	0.000876516	83.1215	57.6958
Ak7	0.645815	1.0905	1.23289	4.19185	3.19292	5.19626	2.1421	0.00960662	0.0194093	0.989734	4.69405
Ak8	8.07269	5.45249	8.32201	2.79457	4.78938	8.44392	-0.38573	0.674216	0.753148	7.2824	5.61924
Akap1	573.161	470.732	431.203	783.876	700.846	631.995	0.517037	2.11301e-07	8.85954e-07	491.699	707.935
Akap10	517.944	618.313	720.624	445.733	429.448	495.918	-0.419769	0.000471763	0.00122875	618.96	470.826
Akap11	1377.2	1973.44	1992.35	1108.05	1155.84	1123.04	-0.628819	1.93974e-08	9.28174e-08	1781	1115.54
Akap12	2152.5	2184.63	1947.04	913.823	929.14	1051.59	-1.1149	1.89102e-13	1.57532e-12	2094.72	982.708
Akap13	2397.59	2926.17	2637.46	1935.24	2230.26	2257.77	-0.30401	0.00495189	0.0106509	2653.74	2096.51
Akap14	0	1.0905	2.46578	5.58913	4.78938	2.59813	2.45742	0.0297523	0.0537227	1.18543	4.09363
Akap17b	144.663	238.092	201.269	156.496	130.91	186.741	-0.266904	0.145173	0.214951	194.675	171.618
Akap2	4.84361	2.908	3.39045	4.19185	3.19292	3.24766	-0.0371046	0.964429	0.977056	3.71402	3.71975
Akap5	40.3634	46.5279	34.2127	43.3158	36.7186	37.3481	-0.0491929	0.875172	0.912723	40.368	40.3319
Akap6	53.6026	51.6169	73.357	74.056	59.0691	72.7476	0.243573	0.300165	0.394703	59.5255	73.4018
Akap7	576.067	656.844	792.44	321.375	300.135	350.423	-1.04034	1.39884e-15	1.46021e-14	675.117	335.899
Akap8	709.105	777.162	910.489	1053.55	1245.24	1076.92	0.498718	4.00519e-06	1.43631e-05	798.919	1065.24
Akap8l	294.169	264.628	272.469	511.406	665.724	459.219	0.951982	1.15086e-14	1.08932e-13	277.088	485.312
Akap9	2043.36	2511.42	2477.49	2638.07	2702.81	2359.1	0.135613	0.364791	0.463649	2344.09	2498.59
Akip1	126.58	137.039	130.995	62.8777	55.8761	63.9789	-1.10573	0.00290699	0.00656751	131.538	63.4283
Akirin1	619.014	1209.73	815.865	269.676	215.522	293.264	-1.72042	5.361e-20	8.51179e-19	881.535	281.47
Akirin2	411.061	555.791	565.897	272.47	269.802	339.056	-0.769762	1.76234e-12	1.33221e-11	510.916	305.763
Akna	143.048	101.053	76.131	261.292	266.609	231.233	1.27286	3.04374e-12	2.24811e-11	106.744	246.263
Aknad1	2.90617	5.81599	8.63023	8.3837	7.9823	4.22196	0.260459	0.707957	0.781917	5.78413	6.30283
Akr1a1	3920.1	3667.71	3240.96	2030.25	1776.86	2079.48	-0.877239	2.04993e-12	1.5391e-11	3609.59	2054.86
Akr1b10	243.795	217.736	186.475	129.947	124.524	169.853	-0.577993	0.000193323	0.000540312	216.002	149.9
Akr1b8	303.856	322.061	253.359	88.0288	103.77	135.427	-1.41676	3.73552e-05	0.000116183	293.092	111.728
Akr1c12	7.10396	14.54	27.4318	5.58913	1.59646	3.57243	-2.08322	0.0308233	0.0554757	16.3586	4.58078
Akr1c13	104.622	171.572	160.584	22.3565	17.5611	27.6051	-2.66204	1.99345e-21	3.55709e-20	145.593	24.9808
Akr1c14	593.504	639.032	734.186	57.2886	86.2089	151.991	-2.77611	4.43436e-16	4.81153e-15	655.574	104.64
Akr1c18	166.943	79.9699	221.612	27.9457	60.6655	127.958	-1.25461	0.141971	0.210932	156.175	77.9518
Akr1c19	11.6247	9.81449	21.2674	2.79457	7.9823	4.22196	-1.576	0.0437805	0.07569	14.2355	3.50826
Akr1c21	7.10396	12.359	9.24667	4.19185	4.78938	1.29906	-1.73555	0.0342532	0.0609125	9.56987	2.74546
Akr1cl	144.34	145.763	325.791	18.1647	11.1752	20.1355	-3.52094	2.24811e-10	1.34394e-09	205.298	19.1501
Akr1e1	383.937	503.81	460.176	169.071	135.699	226.362	-1.31298	2.9709e-19	4.41993e-18	449.308	197.717
Akr7a5	100.424	42.1659	34.5209	159.29	97.3841	91.2593	1.08954	2.53086e-08	1.19204e-07	59.037	125.275
Akt1	707.813	315.154	308.531	1247.77	1289.94	810.292	1.37596	6.96216e-30	2.49722e-28	443.833	1029.03
Akt1s1	104.299	71.9729	46.2334	176.058	174.014	109.121	1.04221	7.6172e-10	4.27253e-09	74.1685	142.59
Akt2	1526.38	1003.62	644.493	877.494	817.388	800.549	-0.296282	0.173671	0.250654	1058.17	839.021
Akt3	562.182	702.644	859.324	599.434	592.287	680.385	-0.153419	0.144471	0.214055	708.05	639.91
Aktip	594.15	865.492	792.748	280.854	288.959	351.722	-1.2635	3.00659e-17	3.63892e-16	750.797	316.288
Alad	237.337	113.412	91.8503	279.457	276.188	187.39	0.814201	1.05791e-11	7.33663e-11	147.533	233.423
Alas1	1407.88	1327.86	742.2	607.818	566.744	581.981	-0.967729	0.000456045	0.00119166	1159.31	594.899
Alas2	261.878	216.282	201.578	163.482	237.873	202.654	-0.168774	0.589622	0.67969	226.579	183.068
Alb	346.48	299.524	148.871	22.3565	30.3328	21.7593	-3.41144	1.14439e-18	1.59539e-17	264.958	22.0579
Alcam	2550.32	3695.34	2810.06	1052.15	1047.28	985.665	-1.53689	1.11768e-22	2.19558e-21	3018.57	1018.91
Aldh16a1	84.6018	26.899	23.1167	219.373	225.101	91.2593	2.0894	1.54095e-32	7.2699e-31	44.8725	155.316
Aldh18a1	255.097	147.581	183.084	470.884	470.956	463.441	1.27337	1.29615e-07	5.6043e-07	195.254	467.163
Aldh1a1	2007.84	3355.1	2986.68	294.827	223.505	401.086	-3.15751	3.40938e-27	9.75942e-26	2783.2	347.956
Aldh1a2	39.3947	47.2549	71.8158	9.78098	11.1752	26.3061	-1.64351	0.000415485	0.00109277	52.8218	18.0435
Aldh1a3	452.07	300.251	950.866	881.685	589.094	694.675	0.421718	0.541545	0.635936	567.729	788.18
Aldh1a7	1899.66	2150.83	1045.8	343.732	292.152	502.413	-2.16757	7.23254e-14	6.29437e-13	1698.76	423.072
Aldh1b1	6.13524	5.45249	3.69867	13.9728	4.78938	13.6402	1.18869	0.0323418	0.0579087	5.09547	13.8065
Aldh1l1	2333.65	1459.81	835.591	631.572	531.621	601.467	-1.29893	5.8924e-09	2.98052e-08	1543.02	616.519
Aldh1l2	68.1335	55.9789	46.8498	107.591	178.804	189.663	1.50048	2.53299e-05	8.09415e-05	56.9874	148.627
Aldh2	2076.3	1244.26	972.442	1412.65	1254.82	1225.99	-0.0888046	0.556679	0.649575	1431	1319.32
Aldh3a1	5.16652	0.726999	9.24667	6.98641	0	7.14485	-0.0133693	0.993123	0.996634	5.04673	7.06563
Aldh3a2	744.625	918.563	850.078	614.804	541.2	692.401	-0.433686	0.000278187	0.000756475	837.755	653.603
Aldh3b1	103.653	89.4209	61.0281	64.275	59.0691	46.4416	-0.598077	0.00564255	0.0119852	84.7007	55.3583
Aldh3b2	97.5181	102.143	43.4594	29.3429	35.1221	37.3481	-1.19886	0.00772169	0.0159001	81.0403	33.3455
Aldh3b3	4.5207	2.908	0.616445	2.79457	1.59646	0.649532	-0.709285	0.689535	0.766376	2.68172	1.72205
Aldh4a1	470.476	279.531	207.434	423.377	405.501	359.841	0.368272	0.036763	0.0647776	319.147	391.609
Aldh5a1	227.973	221.735	215.756	195.62	181.997	211.098	-0.170061	0.18717	0.26694	221.821	203.359
Aldh6a1	5173.95	6731.65	6200.2	1560.76	1408.08	2327.6	-1.77936	2.65399e-23	5.52597e-22	6035.27	1944.18
Aldh7a1	787.248	547.794	532.608	695.847	629.006	702.469	0.136722	0.318377	0.41435	622.55	699.158
Aldh9a1	579.942	561.243	536.924	391.239	375.168	390.044	-0.535121	6.79759e-08	3.05469e-07	559.37	390.642
Aldoa	9593.26	6960.29	3416.34	7133.13	3153.01	4591.22	-0.377728	0.164279	0.239124	6656.63	5862.17
Aldoart1	1.93744	0.363499	0.616445	4.19185	1.59646	0	0.489361	0.826553	0.875101	0.972463	2.09592
Aldob	0.968722	1.454	2.46578	0	3.19292	0.974298	-0.321167	0.81313	0.865441	1.6295	0.487149
Aldoc	134.975	53.4344	42.2265	406.609	287.363	327.364	2.29093	2.65025e-22	5.08222e-21	76.8787	366.987
Alg1	111.726	83.2414	69.6583	134.139	124.524	89.6355	0.363421	0.0099569	0.0200507	88.2085	111.887
Alg10b	562.182	768.801	804.769	431.76	453.395	562.17	-0.537085	6.62453e-06	2.30157e-05	711.917	496.965
Alg11	317.741	476.911	462.334	254.305	212.329	330.937	-0.626545	1.42711e-05	4.73096e-05	418.995	292.621
Alg12	80.7269	57.7964	59.4869	88.0288	94.1912	99.3784	0.548611	0.00175065	0.00412991	66.0034	93.7036
Alg13	138.204	176.661	193.256	114.577	150.067	122.112	-0.397993	0.0293556	0.053093	169.374	118.345
Alg14	158.548	199.925	169.831	132.742	100.577	149.717	-0.438572	0.000451095	0.00117977	176.101	141.23
Alg2	264.138	316.608	274.626	180.249	189.979	250.07	-0.447637	0.00399065	0.00876429	285.124	215.16
Alg3	37.1344	35.6229	30.2058	50.3022	87.8053	74.0467	1.04651	2.9784e-06	1.08544e-05	34.321	62.1744
Alg5	293.846	449.649	356.613	184.441	151.664	230.909	-0.928113	2.18473e-12	1.63545e-11	366.703	207.675
Alg6	129.809	163.938	211.132	120.166	122.927	140.624	-0.375696	0.0580506	0.0968367	168.293	130.395
Alg8	76.5291	93.7829	77.3638	83.837	97.3841	118.54	0.301751	0.0662373	0.108717	82.5586	101.188
Alg9	280.607	247.907	213.598	227.757	217.119	276.051	-0.0208341	0.888155	0.92268	247.37	251.904
Alk	10.9789	2.181	1.84933	18.1647	17.5611	6.17056	1.74005	0.00429918	0.00937218	5.00306	12.1676
Alkbh1	132.392	131.223	161.2	240.333	258.627	210.773	0.729192	2.33363e-06	8.61271e-06	141.605	225.553
Alkbh2	21.9577	7.26999	9.86312	34.9321	36.7186	19.1612	1.24473	3.67137e-05	0.000114369	13.0303	27.0466
Alkbh3	266.076	252.269	179.385	152.304	167.628	147.769	-0.575431	0.000245757	0.000674918	232.577	150.036
Alkbh4	37.1344	29.807	34.8291	39.1239	33.5257	40.5958	0.189889	0.437224	0.537327	33.9235	39.8598
Alkbh5	1061.07	1508.89	1240.9	964.125	860.492	1070.75	-0.378986	0.000578425	0.00148173	1270.29	1017.44
Alkbh6	61.3524	38.5309	31.7469	88.0288	78.2266	62.3551	0.815595	4.04494e-05	0.000125148	43.8768	75.192
Alkbh7	40.6863	21.4465	22.5002	47.5076	35.1221	24.3575	0.298426	0.275739	0.368074	28.211	35.9325
Alkbh8	194.067	242.818	243.804	185.839	162.839	189.014	-0.323271	0.0823951	0.131563	226.896	187.426
Alms1	294.169	256.631	447.231	461.103	502.885	471.56	0.52805	0.0425925	0.073874	332.677	466.332
Alms1-ps2	0.645815	0	0.308222	0	1.59646	0.324766	1.09502	0.510703	0.607692	0.318012	0.162383
Alox12	28.0929	21.4465	26.8154	30.7402	33.5257	38.3224	0.457784	0.101938	0.1584	25.4516	34.5313
Alox12e	15.4996	4.36199	11.4042	23.7538	20.754	18.5117	1.07037	0.109904	0.169323	10.4219	21.1327
Alox15	2.58326	6.17949	5.548	12.5755	11.1752	23.0584	1.7973	0.000533991	0.00137646	4.77025	17.817
Alox5	70.3938	53.0709	72.1241	40.5212	51.0867	45.4673	-0.50735	0.0677011	0.110896	65.1963	42.9942
Alox5ap	149.183	129.769	226.852	50.3022	71.8407	110.42	-1.10096	0.000138865	0.000397184	168.601	80.3613
Alox8	2.26035	3.63499	1.23289	6.98641	3.19292	6.17056	1.22641	0.16413	0.238927	2.37608	6.57849
Aloxe3	0	1.454	0.308222	4.19185	1.59646	2.9229	2.50788	0.0229889	0.0427699	0.587407	3.55737
Alpk1	162.422	201.742	227.776	122.961	180.4	163.033	-0.332324	0.0448486	0.0773179	197.314	142.997
Alpk2	5.81233	7.26999	4.00689	25.1511	6.38584	29.8785	1.86241	0.0233412	0.0433252	5.69641	27.5148
Alpk3	14.5308	5.45249	10.1713	95.0152	17.5611	81.5163	2.64099	0.000461527	0.00120457	10.0516	88.2658
Alpl	109.789	101.416	87.5352	234.744	156.453	132.505	0.774083	0.000200443	0.000558698	99.58	183.624
Als2	457.237	491.815	454.936	346.526	392.729	347.175	-0.377383	0.00166953	0.00395169	467.996	346.851
Als2cl	239.597	183.931	186.475	496.035	534.814	287.743	1.0425	9.96023e-12	6.93187e-11	203.334	391.889
Als2cr12	180.828	318.062	199.728	43.3158	52.6832	56.1845	-2.1777	5.58324e-13	4.44227e-12	232.873	49.7502
Alx3	1.29163	0	1.84933	2.79457	1.59646	0.974298	0.768404	0.677139	0.755651	1.04699	1.88443
Alx4	40.0405	26.172	54.5554	265.484	343.239	331.586	2.97406	8.24528e-30	2.9396e-28	40.256	298.535
Alyref	316.449	251.542	278.941	346.526	300.135	273.128	0.0988361	0.515889	0.612137	282.311	309.827
Alyref2	19.0515	16.721	12.0207	13.9728	20.754	23.3832	0.375357	0.257063	0.346915	15.9311	18.678
Amacr	112.372	100.689	85.3776	74.056	68.6478	65.9275	-0.522384	0.00289234	0.0065369	99.4796	69.9918
Ambra1	500.829	441.288	429.354	599.434	616.234	596.92	0.406957	9.67912e-06	3.28615e-05	457.157	598.177
Amdhd2	64.5815	24.718	24.966	148.112	134.103	60.4065	1.5898	3.16915e-09	1.65793e-08	38.0885	104.259
Amelx	9.68722	14.54	17.8769	11.1783	22.3505	12.0163	0.0871857	0.852479	0.895222	14.0347	11.5973
Amer1	657.763	928.378	781.036	484.857	522.043	503.712	-0.635044	6.94788e-05	0.000207885	789.059	494.285
Amer2	1.29163	0.363499	0.924667	15.3701	14.3681	13.3154	4.09417	3.69708e-06	1.33337e-05	0.859932	14.3428
Amfr	1916.13	1920.37	1741.46	1036.78	986.613	1310.43	-0.737847	4.05018e-11	2.63069e-10	1859.32	1173.61
Amh	0.968722	0.363499	0.616445	5.58913	0	1.29906	1.81501	0.137872	0.205671	0.649556	3.4441
Amhr2	21.6348	8.72399	12.0207	5.58913	1.59646	3.24766	-1.82937	0.00956524	0.0193301	14.1265	4.4184
Amica1	12.5934	21.083	17.2605	16.7674	17.5611	20.4603	0.130104	0.767821	0.831044	16.9789	18.6138
Amigo1	175.662	150.489	168.289	209.592	175.611	205.252	0.269215	0.0569282	0.0952062	164.813	207.422
Amigo2	100.747	135.222	111.268	118.769	92.5947	136.402	0.0228339	0.932862	0.954352	115.746	127.585
Amigo3	33.5824	26.172	22.192	47.5076	71.8407	44.493	0.979778	0.00164999	0.00390911	27.3155	46.0003
Ammecr1	114.632	118.501	132.536	163.482	217.119	185.441	0.628816	0.0216853	0.0405703	121.89	174.462
Ammecr1l	634.513	779.706	782.269	690.258	720.004	804.446	0.0266372	0.827169	0.875544	732.163	747.352
Amn	0.645815	0	0.308222	9.78098	7.9823	3.89719	4.56108	0.000127008	0.000364802	0.318012	6.83909
Amn1	96.5493	137.403	148.563	74.056	60.6655	66.9018	-0.911314	1.43493e-05	4.75421e-05	127.505	70.4789
Amot	267.69	268.99	380.038	374.472	399.115	435.187	0.411126	0.0589425	0.0981396	305.573	404.829
Amotl1	4894.95	4497.94	4505.9	3143.89	2913.54	2902.76	-0.636203	1.56131e-20	2.60253e-19	4632.93	3023.32
Amotl2	2058.86	1869.48	2244.17	1028.4	1144.66	789.831	-1.09195	1.20594e-08	5.90442e-08	2057.5	909.116
Ampd1	48.759	24.718	55.1718	199.811	33.5257	147.444	1.5736	0.0162989	0.0313776	42.8829	173.628
Ampd2	192.13	87.6034	114.042	360.499	431.044	311.775	1.51721	8.99087e-15	8.63933e-14	131.259	336.137
Ampd3	228.618	331.875	240.414	210.99	194.768	218.243	-0.348815	0.0727142	0.118031	266.969	214.616
Amph	2.58326	2.181	2.774	6.98641	11.1752	15.9135	2.19513	0.000682196	0.00172585	2.51275	11.45
Amt	95.2577	52.3439	74.8981	159.29	142.085	147.119	1.02586	1.94056e-09	1.03946e-08	74.1666	153.205
Amy1	3600.74	4461.59	5059.78	750.341	601.866	1228.92	-2.37023	8.64775e-12	6.05172e-11	4374.04	989.628
Amz1	22.2806	10.5415	6.78089	29.3429	36.7186	30.2033	1.45945	1.42294e-05	4.71801e-05	13.201	29.7731
Amz2	459.497	519.804	494.697	384.253	298.538	474.483	-0.335632	0.0166003	0.0319004	491.333	429.368
Anapc1	2291.67	2528.14	2712.67	1958.99	1912.56	2082.08	-0.332255	2.65226e-05	8.44784e-05	2510.83	2020.53
Anapc10	157.579	237.365	212.057	67.0696	78.2266	93.5326	-1.31536	5.87256e-16	6.33329e-15	202.334	80.3011
Anapc11	115.278	83.9684	72.1241	131.345	150.067	106.523	0.508022	0.00871391	0.0177453	90.4568	118.934
Anapc13	190.193	137.039	91.2339	135.536	106.963	129.582	-0.10613	0.57176	0.663112	139.489	132.559
Anapc15	121.09	101.416	88.1516	82.4397	95.7876	92.2336	-0.178587	0.29614	0.390396	103.553	87.3366
Anapc16	338.73	440.925	331.339	184.441	161.243	169.203	-1.11143	2.34156e-13	1.92709e-12	370.331	176.822
Anapc2	468.539	331.875	316.545	533.762	573.129	513.78	0.553679	2.0323e-06	7.53987e-06	372.319	523.771
Anapc4	883.152	1060.33	1027.61	585.462	624.216	721.955	-0.607155	1.8442e-12	1.38934e-11	990.365	653.708
Anapc5	1982.65	1844.76	1830.53	1700.49	1848.7	1687.48	-0.116422	0.292858	0.386961	1885.98	1693.99
Anapc7	288.356	221.371	217.297	294.827	288.959	265.659	0.232074	0.0422288	0.0732934	242.341	280.243
Ang	53.6026	42.1659	73.6652	33.5348	41.508	60.4065	-0.30718	0.351955	0.450371	56.4779	46.9706
Angel1	60.3837	29.4435	31.4387	72.6587	76.6301	56.5093	0.811498	8.35389e-06	2.86588e-05	40.4219	64.584
Angel2	614.816	710.641	740.967	380.061	453.395	465.715	-0.659356	9.19474e-07	3.57912e-06	688.808	422.888
Angpt1	424.3	394.76	564.664	146.715	201.154	257.864	-1.19672	3.68769e-05	0.000114837	461.241	202.29
Angpt2	216.671	237.365	193.564	289.238	324.082	469.287	0.745519	0.000120808	0.000348179	215.867	379.262
Angpt4	1.93744	3.2715	0.924667	1.39728	4.78938	3.89719	0.695402	0.527431	0.622788	2.04454	2.64724
Angptl1	126.58	201.742	117.741	22.3565	25.5434	37.6729	-2.35618	3.62846e-11	2.36457e-10	148.688	30.0147
Angptl2	1704.63	1387.11	1260.63	1443.39	1665.11	1944.37	0.223577	0.224752	0.311171	1450.79	1693.88
Angptl3	29.3846	44.3469	40.6854	23.7538	39.9115	26.6308	-0.363318	0.278425	0.37092	38.139	25.1923
Angptl4	2192.86	3545.57	1835.16	1569.15	884.439	885.312	-1.18842	0.153569	0.225703	2524.53	1227.23
Angptl6	4.84361	1.454	1.54111	4.19185	6.38584	3.89719	1.09237	0.110465	0.17004	2.61291	4.04452
Angptl7	17.1141	11.2685	12.9453	29.3429	46.2974	17.5374	1.04687	0.00132591	0.00319601	13.776	23.4402
Ank	506.642	528.528	392.675	473.679	336.853	426.093	-0.203384	0.27627	0.368673	475.948	449.886
Ank1	18.0828	14.9035	12.9453	58.6859	41.508	45.792	1.67508	4.49764e-07	1.81825e-06	15.3105	52.239
Ank2	576.39	638.305	594.869	236.141	312.906	319.57	-1.05304	4.2635e-08	1.95611e-07	603.188	277.855
Ank3	373.604	213.011	332.264	908.234	820.581	616.406	1.33528	9.04685e-11	5.66035e-10	306.293	762.32
Ankdd1b	23.2493	26.5355	28.3565	26.5484	19.1575	22.7336	-0.18994	0.568795	0.66051	26.0471	24.641
Ankef1	249.285	237.002	280.174	108.988	130.91	83.1401	-1.27458	1.46034e-06	5.53968e-06	255.487	96.0641
Ankfn1	8.7185	9.81449	7.08912	5.58913	4.78938	5.84579	-0.628232	0.369754	0.468837	8.5407	5.71746
Ankfy1	1429.83	1527.79	1654.85	1224.02	1203.73	1415.01	-0.251844	0.00178884	0.00421159	1537.49	1319.51
Ankhd1	1147.94	1456.54	1623.41	1585.92	1669.9	1568.3	0.210892	0.0984431	0.15367	1409.3	1577.11
Ankib1	1248.36	1738.62	1562.38	697.244	712.022	841.469	-0.995517	1.11359e-28	3.63382e-27	1516.45	769.357
Ankle1	19.3744	5.45249	10.1713	62.8777	126.12	40.271	2.68003	2.59534e-06	9.53687e-06	11.6661	51.5744
Ankle2	1050.1	1174.83	1339.23	669.298	608.252	805.745	-0.758823	3.59969e-10	2.09124e-09	1188.05	737.522
Ankmy1	1.29163	0.726999	0.924667	2.79457	4.78938	0.974298	1.2793	0.173728	0.250705	0.981099	1.88443
Ankmy2	361.979	392.943	390.518	306.005	231.487	327.039	-0.391683	0.00242722	0.00556592	381.813	316.522
Ankra2	177.276	185.748	239.797	100.604	146.874	154.589	-0.565759	0.00413294	0.00904092	200.941	127.597
Ankrd1	3.87489	16.721	16.3358	19.562	4.78938	17.2126	0.446428	0.538633	0.633272	12.3106	18.3873
Ankrd10	323.876	286.438	343.976	448.528	517.253	445.579	0.558223	1.76298e-05	5.76034e-05	318.097	447.053
Ankrd11	1215.42	1102.49	972.134	2059.59	2167.99	1522.5	0.776722	9.2328e-14	7.93e-13	1096.68	1791.05
Ankrd12	663.252	845.5	971.517	616.202	734.372	680.71	-0.266168	0.0342163	0.060853	826.756	648.456
Ankrd13a	838.268	619.04	555.109	760.122	684.882	630.696	0.0515098	0.542624	0.63695	670.805	695.409
Ankrd13b	54.8943	13.086	18.4933	244.524	249.048	130.881	2.98283	8.27026e-44	9.70469e-42	28.8245	187.703
Ankrd13c	684.887	976.723	880.592	307.402	328.871	435.836	-1.22058	7.86957e-29	2.62107e-27	847.4	371.619
Ankrd13d	30.0304	15.994	13.2536	58.6859	94.1912	41.5701	1.70813	6.29173e-11	4.01163e-10	19.7593	50.128
Ankrd16	147.246	179.205	195.413	180.249	276.188	159.785	0.215767	0.335792	0.433192	173.955	170.017
Ankrd17	2055.63	2423.81	2577.66	2336.26	2471.32	2509.14	0.0647084	0.596704	0.685801	2352.37	2422.7
Ankrd2	2.90617	1.8175	1.84933	2.79457	0	4.22196	0.218717	0.833035	0.880176	2.191	3.50826
Ankrd22	0.645815	1.454	1.23289	6.98641	1.59646	3.57243	1.82751	0.00890821	0.0181118	1.1109	5.27942
Ankrd23	56.5088	30.534	34.5209	190.03	86.2089	76.32	1.51271	3.80771e-05	0.000118263	40.5212	133.175
Ankrd24	61.6753	26.172	33.9045	122.961	156.453	103.6	1.68779	1.83562e-18	2.50596e-17	40.5839	113.281
Ankrd26	118.507	119.955	157.502	216.579	186.786	183.493	0.560782	0.0032599	0.00728585	131.988	200.036
Ankrd27	613.201	577.601	546.478	579.872	614.637	531.642	-0.0176718	0.877123	0.914158	579.093	555.757
Ankrd28	530.537	624.492	762.234	519.789	504.482	503.063	-0.314307	0.0282727	0.0513198	639.088	511.426
Ankrd29	256.389	346.415	265.688	33.5348	28.7363	42.5444	-3.00515	5.27495e-28	1.61707e-26	289.497	38.0396
Ankrd32	352.292	479.819	476.82	209.592	239.469	192.586	-1.01897	5.67561e-06	1.9915e-05	436.311	201.089
Ankrd33b	84.6018	61.0679	88.1516	181.647	156.453	135.427	1.00155	9.31823e-06	3.17214e-05	77.9404	158.537
Ankrd34a	0.968722	0.726999	0.308222	5.58913	3.19292	4.54673	2.86866	0.00173522	0.00409624	0.667981	5.06793
Ankrd34b	1.29163	1.454	2.46578	0	3.19292	0.324766	-0.901561	0.527701	0.623064	1.73714	0.162383
Ankrd35	15.1767	8.36049	7.70556	26.5484	36.7186	29.229	1.62374	1.11854e-05	3.76438e-05	10.4142	27.8887
Ankrd37	9.36432	9.08749	11.096	9.78098	4.78938	5.19626	-0.62684	0.221999	0.308083	9.84927	7.48862
Ankrd39	49.7278	47.9819	36.9867	51.6995	62.262	46.1168	0.231433	0.273917	0.366028	44.8988	48.9081
Ankrd40	1491.19	1869.84	1368.2	751.738	560.358	791.13	-1.16153	5.92554e-17	6.96713e-16	1576.41	771.434
Ankrd42	77.4978	77.4254	94.0079	97.8098	100.577	80.542	0.148733	0.480785	0.579526	82.977	89.1759
Ankrd44	619.982	797.154	752.371	414.993	469.359	485.85	-0.650003	1.4118e-08	6.85362e-08	723.169	450.422
Ankrd45	0.322907	0	0.924667	0	0	0.649532	-0.253035	0.888391	0.922816	0.415858	0.324766
Ankrd46	710.396	724.454	687.644	378.664	325.678	407.257	-0.922868	3.79699e-16	4.14526e-15	707.498	392.96
Ankrd49	177.922	227.551	263.222	157.893	153.26	180.895	-0.43041	0.00286675	0.00648487	222.898	169.394
Ankrd50	430.113	600.501	560.965	321.375	317.696	372.507	-0.631233	1.22278e-07	5.3e-07	530.526	346.941
Ankrd52	338.407	226.097	206.509	741.957	825.37	535.215	1.4321	5.7248e-45	7.24555e-43	257.004	638.586
Ankrd53	2.58326	4.72549	1.54111	9.78098	6.38584	4.22196	1.10296	0.182416	0.261275	2.94996	7.00147
Ankrd54	82.6643	43.6199	43.7676	131.345	121.331	80.8668	0.969935	1.40749e-10	8.62358e-10	56.6839	106.106
Ankrd55	3.55198	2.5445	8.01378	1.39728	3.19292	2.59813	-0.92793	0.391043	0.490889	4.70342	1.99771
Ankrd6	44.8841	43.6199	40.0689	114.577	94.1912	90.285	1.19909	3.57452e-09	1.86011e-08	42.8577	102.431
Ankrd61	11.6247	17.0845	18.1851	15.3701	22.3505	15.5888	0.168243	0.672729	0.752103	15.6314	15.4794
Ankrd63	0	0	0.616445	8.3837	7.9823	5.84579	5.1704	0.000185013	0.000518547	0.205482	7.11474
Ankrd66	0.322907	1.8175	1.54111	1.39728	0	1.9486	0.139973	0.891976	0.925726	1.22717	1.67294
Ankrd9	15.1767	7.99699	4.31511	47.5076	33.5257	15.5888	1.81201	5.44907e-07	2.17852e-06	9.16292	31.5482
Anks1	392.978	263.901	192.639	618.996	747.144	382.899	1.01	9.61029e-13	7.49493e-12	283.173	500.948
Anks1b	3.55198	6.17949	5.23978	5.58913	4.78938	6.17056	0.188903	0.791691	0.849408	4.99042	5.87984
Anks3	186.641	138.857	135.926	265.484	298.538	224.413	0.763947	2.75398e-10	1.62497e-09	153.808	244.949
Anks6	46.4987	19.9925	25.8907	78.2478	105.366	40.271	1.21633	0.000209005	0.000581466	30.7939	59.2594
Ankub1	2.90617	2.181	1.23289	0	3.19292	0.974298	-0.585309	0.675312	0.75404	2.10668	0.487149
Ankzf1	141.756	135.222	125.755	169.071	154.857	172.126	0.309747	0.0660511	0.108447	134.244	170.599
Anln	287.388	243.908	273.085	349.321	427.851	338.731	0.448521	0.224598	0.311031	268.127	344.026
Ano1	923.515	600.138	693.809	3012.54	2345.2	2547.14	1.83717	2.05693e-39	1.64174e-37	739.154	2779.84
Ano10	992.618	1035.25	854.393	449.925	448.605	480.004	-1.05925	4.1975e-18	5.53802e-17	960.752	464.965
Ano2	1.61454	6.17949	2.774	0	4.78938	2.59813	-0.51442	0.676376	0.754943	3.52268	1.29906
Ano3	27.4471	24.3545	83.2201	2.79457	25.5434	24.3575	-1.28324	0.0270134	0.0493149	45.0072	13.576
Ano4	31.6449	17.448	16.644	46.1103	41.508	25.007	0.754747	0.0505601	0.0858281	21.9123	35.5587
Ano5	13.5621	10.905	21.2674	100.604	12.7717	69.8247	2.04575	0.00813723	0.0166763	15.2448	85.2145
Ano6	2057.24	1988.34	1976.32	1659.97	1673.09	1731.33	-0.246804	0.00108229	0.00264768	2007.3	1695.65
Ano7	0	1.454	2.46578	0	1.59646	3.57243	0.883346	0.429588	0.529669	1.30659	1.78621
Ano8	154.35	120.318	84.1447	234.744	272.995	150.042	0.825822	3.05726e-05	9.64079e-05	119.604	192.393
Ano9	51.3423	16.721	38.836	99.2071	159.646	120.813	1.84729	3.46281e-05	0.000108272	35.6331	110.01
Anp32a	462.403	561.97	572.061	651.134	603.462	1044.77	0.523323	0.000141396	0.000404032	532.145	847.953
Anp32b	135.298	168.664	185.242	247.319	365.59	509.558	1.2046	3.20522e-09	1.67581e-08	163.068	378.439
Anp32e	332.595	388.944	412.402	435.952	480.535	617.056	0.446704	0.000401425	0.00105988	377.98	526.504
Anpep	373.604	285.711	314.387	468.09	550.779	693.051	0.826764	0.000947589	0.00234404	324.567	580.57
Antxr1	763.676	722.273	922.51	1390.3	1392.11	2093.44	1.01288	5.54524e-08	2.51294e-07	802.82	1741.87
Antxr2	1284.85	1448.18	1838.24	518.392	561.954	1018.79	-1.13834	3.75755e-08	1.73566e-07	1523.76	768.592
Antxrl	1.61454	1.8175	0.308222	2.79457	0	1.29906	0.352635	0.690127	0.766861	1.24675	2.04682
Anxa1	4810.35	8609.85	7741.32	1282.71	1093.58	1775.82	-2.30785	1.84951e-18	2.52282e-17	7053.84	1529.26
Anxa11	152.735	96.3274	72.7405	155.098	140.489	106.523	0.350192	0.0279608	0.0508663	107.268	130.811
Anxa2	7594.14	6431.76	4349.94	2196.53	1671.49	2264.92	-1.56857	5.97428e-09	3.02021e-08	6125.28	2230.72
Anxa3	1001.98	942.554	1692.14	540.748	565.147	863.878	-0.87241	0.000265144	0.000723563	1212.23	702.313
Anxa4	1161.5	1233.72	1304.4	1108.05	755.126	1102.26	-0.306949	0.10737	0.165795	1233.2	1105.15
Anxa5	5281.15	6748.37	6648.67	2002.31	1856.68	2352.93	-1.57261	6.43507e-32	2.79468e-30	6226.06	2177.62
Anxa6	7640.96	7865.04	5859.62	2844.87	2397.88	3040.79	-1.36449	7.81471e-19	1.11131e-17	7121.87	2942.83
Anxa7	1524.12	1642.29	1386.08	767.108	705.636	903.824	-0.932548	9.97284e-13	7.74698e-12	1517.5	835.466
Anxa8	67.8106	114.866	62.8774	39.1239	28.7363	37.3481	-1.21654	0.00300557	0.00675833	81.8513	38.236
Anxa9	43.5925	47.6184	42.2265	82.4397	59.0691	71.1238	0.687788	0.0115449	0.0229203	44.4791	76.7817
Aoah	59.415	208.285	159.659	46.1103	75.0337	112.369	-0.73787	0.00946936	0.019156	142.453	79.2397
Aoc1	1.29163	39.9849	0	0	1.59646	1.62383	-3.23703	0.29966	0.394127	13.7589	0.811915
Aoc2	23.8952	24.3545	20.3427	36.3294	47.8938	32.8014	0.728295	0.0050867	0.0109039	22.8641	34.5654
Aoc3	10319.5	9233.98	7887.41	2464.81	2353.18	2490.31	-1.90743	6.38081e-23	1.28479e-21	9146.96	2477.56
Aox1	1261.92	1795.32	1187.27	479.268	498.096	491.046	-1.51608	5.63257e-12	4.03573e-11	1414.84	485.157
Aox2	4.5207	0.726999	1.23289	8.3837	1.59646	1.62383	0.938269	0.319927	0.416098	2.1602	5.00376
Aox3	59.0921	31.261	127.296	34.9321	30.3328	74.3714	-0.730077	0.206266	0.289849	72.5496	54.6518
Aox4	0	1.0905	0.924667	0	0	0.324766	-0.681135	0.715992	0.788345	0.671722	0.162383
Ap1ar	295.46	320.243	304.216	279.457	260.223	258.189	-0.215123	0.0501349	0.0852125	306.64	268.823
Ap1b1	609.326	563.061	452.471	570.091	571.533	647.259	0.149658	0.292814	0.386932	541.619	608.675
Ap1g1	1370.74	1906.55	1852.11	1193.28	1269.19	1514.71	-0.342631	0.00406276	0.0089039	1709.8	1353.99
Ap1g2	114.309	65.4299	65.3432	153.701	174.014	134.453	0.946139	1.2624e-10	7.76952e-10	81.6941	144.077
Ap1m1	208.275	150.489	146.714	227.757	260.223	218.892	0.48823	0.0001377	0.000394234	168.493	223.325
Ap1m2	111.403	31.6245	56.4047	306.005	257.03	243.25	2.10051	2.44188e-17	2.97987e-16	66.4774	274.627
Ap1s1	299.658	268.263	173.221	209.592	150.067	200.056	-0.369941	0.0321343	0.0575837	247.047	204.824
Ap1s2	273.826	347.869	560.349	157.893	164.435	209.474	-1.09604	1.21569e-09	6.65869e-09	394.014	183.684
Ap1s3	25.5097	13.813	28.0482	27.9457	36.7186	37.3481	0.614189	0.0930994	0.146374	22.457	32.6469
Ap2a1	313.22	201.015	138.084	571.489	472.552	306.904	1.04342	6.10761e-14	5.35747e-13	217.44	439.196
Ap2a2	2039.48	2152.64	1972.32	1176.51	1203.73	1287.7	-0.745498	2.07407e-20	3.39968e-19	2054.81	1232.1
Ap2b1	1737.57	1866.57	1755.33	1490.9	1414.46	1809.6	-0.180182	0.0872421	0.13833	1786.49	1650.25
Ap2m1	571.546	548.157	512.574	483.46	518.85	585.553	-0.0289525	0.752851	0.818506	544.092	534.507
Ap2s1	248.962	153.033	159.659	283.648	272.995	182.519	0.365199	0.00723382	0.0149931	187.218	233.083
Ap3b1	618.691	820.418	772.406	698.641	766.301	897.654	0.113978	0.239749	0.328166	737.172	798.148
Ap3b2	41.3322	45.0739	27.4318	0	6.38584	2.59813	-3.72778	6.54432e-07	2.58837e-06	37.946	1.29906
Ap3d1	1394.31	1218.45	859.324	1229.61	1385.73	1259.77	0.168744	0.173735	0.250705	1157.36	1244.69
Ap3m1	503.736	845.863	779.495	333.951	304.924	448.502	-0.928254	7.3397e-12	5.19357e-11	709.698	391.226
Ap3m2	290.94	374.768	309.764	106.193	111.752	150.042	-1.38023	1.02028e-15	1.07673e-14	325.157	128.118
Ap3s1	754.958	1326.05	1107.44	265.484	234.68	311.126	-1.93513	9.6062e-48	1.54738e-45	1062.82	288.305
Ap3s2	293.523	272.261	262.297	310.197	252.241	310.801	0.0896015	0.501175	0.599091	276.027	310.499
Ap4b1	251.222	259.539	242.263	185.839	178.804	194.86	-0.428974	0.00112572	0.00274784	251.008	190.349
Ap4e1	299.981	384.219	430.279	269.676	340.046	355.619	-0.186842	0.120409	0.183198	371.493	312.647
Ap4m1	177.276	132.677	129.453	212.387	236.276	225.063	0.635011	4.43155e-05	0.000136229	146.469	218.725
Ap4s1	219.577	268.263	255.516	104.796	83.016	124.71	-1.21938	2.679e-17	3.25355e-16	247.785	114.753
Ap5b1	30.9991	13.086	9.5549	85.2343	84.6124	39.6215	2.03437	1.27875e-16	1.44874e-15	17.88	62.4279
Ap5m1	235.077	296.979	359.079	194.222	191.575	248.771	-0.462092	0.000372299	0.000990802	297.045	221.497
Ap5s1	75.5603	33.442	29.5894	68.4669	44.7009	60.7313	0.496286	0.0466676	0.080041	46.1972	64.5991
Ap5z1	80.7269	43.2564	37.2949	185.839	183.593	87.0373	1.46018	9.21635e-18	1.16813e-16	53.7594	136.438
Apaf1	403.634	460.19	580.075	413.596	477.342	502.738	-0.0311548	0.818523	0.869196	481.3	458.167
Apba1	155.964	188.293	161.509	96.4125	106.963	118.54	-0.637174	0.00480258	0.01036	168.589	107.476
Apba2	2.26035	1.454	0.308222	2.79457	3.19292	0.649532	0.732388	0.64878	0.73156	1.34086	1.72205
Apba3	66.196	24.3545	19.7262	202.606	175.611	71.4485	2.05958	1.99313e-26	5.35908e-25	36.7589	137.027
Apbb1	87.185	33.0785	31.1305	88.0288	84.6124	67.2266	0.802789	0.000384799	0.00102024	50.4646	77.6277
Apbb1ip	149.183	208.285	221.92	166.277	177.207	234.481	0.0285554	0.849998	0.893451	193.13	200.379
Apbb2	973.889	1170.1	1098.2	782.478	886.036	921.362	-0.316396	0.0143865	0.0280342	1080.73	851.92
Apbb3	93.9661	65.4299	84.7612	152.304	194.768	164.981	1.07171	3.59588e-08	1.6662e-07	81.3857	158.643
Apc	2315.57	3257.68	2966.64	1754.99	1816.77	1908.33	-0.618254	2.04418e-06	7.58235e-06	2846.63	1831.66
Apc2	20.3432	9.45099	8.93845	53.0967	63.8584	27.9299	1.88249	9.82192e-13	7.64651e-12	12.9109	40.5133
Apcdd1	1377.2	1085.77	981.689	359.102	456.588	425.768	-1.46209	1.35997e-12	1.03958e-11	1148.22	392.435
Apeh	321.293	209.376	166.748	325.567	268.205	260.138	0.331025	0.0210043	0.0394309	232.472	292.852
Apex1	40.6863	17.0845	12.3289	97.8098	60.6655	40.9205	1.58412	2.23482e-11	1.4943e-10	23.3666	69.3652
Apex2	126.257	94.5099	91.8503	111.783	166.032	103.276	0.261414	0.203481	0.286514	104.206	107.529
Aph1a	151.444	142.128	140.241	145.317	161.243	206.551	0.268035	0.142318	0.211271	144.604	175.934
Aph1b	381.354	527.438	473.122	131.345	135.699	160.759	-1.66812	2.73775e-25	6.73752e-24	460.638	146.052
Aph1c	46.4987	54.8884	77.9803	30.7402	23.9469	37.3481	-0.902639	0.00248405	0.00568375	59.7891	34.0442
Api5	839.882	1138.84	1269.26	775.492	748.74	1048.35	-0.310147	0.00348471	0.00774725	1082.66	911.919
Apip	366.823	494.359	402.539	115.974	114.945	150.691	-1.70242	3.65606e-36	2.32193e-34	421.24	133.333
Apitd1	10.0101	3.99849	10.7878	15.3701	19.1575	13.3154	0.878477	0.114564	0.17559	8.26547	14.3428
Aplf	76.2062	76.6984	94.6243	92.2207	121.331	100.353	0.335127	0.125715	0.190079	82.5096	96.2867
Apln	367.469	205.741	137.159	75.4533	129.313	131.206	-0.971726	0.00463881	0.0100348	236.789	103.329
Aplnr	801.779	745.174	790.591	554.721	676.899	1113.95	-0.0109757	0.95819	0.972543	779.181	834.335
Aplp1	11.9476	2.5445	6.16445	46.1103	41.508	33.7757	2.64937	6.39751e-19	9.18618e-18	6.88551	39.943
Aplp2	12113.9	14754.4	10480.2	5123.84	4366.32	6488.5	-1.22804	1.41525e-13	1.19357e-12	12449.5	5806.17
Apmap	2202.87	2579.39	1856.42	695.847	633.795	770.345	-1.65391	8.24469e-30	2.9396e-28	2212.9	733.096
Apoa1bp	371.989	285.711	256.133	241.73	201.154	269.556	-0.318557	0.0232473	0.0431646	304.611	255.643
Apoa2	2.90617	2.181	1.54111	0	4.78938	1.29906	-0.274166	0.777185	0.838465	2.20943	0.649532
Apob	19.3744	20.7195	22.8085	12.5755	20.754	9.41822	-0.659676	0.145844	0.215836	20.9675	10.9969
Apobec1	351.969	515.806	423.806	269.676	306.52	388.745	-0.402301	0.0144355	0.0281172	430.527	329.21
Apobec2	49.4048	29.08	70.8912	195.62	20.754	238.703	1.55273	0.0153975	0.0297944	49.792	217.161
Apobec3	338.407	299.887	332.572	687.463	758.319	803.147	1.21344	3.17427e-18	4.23212e-17	323.622	745.305
Apobec4	3.22907	1.8175	1.23289	2.79457	3.19292	2.59813	0.585064	0.505769	0.603077	2.09315	2.69635
Apobr	120.444	134.858	111.885	32.1375	65.4549	85.0887	-0.988668	0.000852754	0.00212368	122.396	58.6131
Apoc1	560.89	435.109	264.147	278.059	181.997	301.708	-0.703345	0.0592001	0.0985408	420.049	289.884
Apoc3	0.968722	0.363499	0.616445	4.19185	9.57876	8.44392	3.59498	0.000692345	0.00174952	0.649556	6.31788
Apod	374.25	475.821	524.903	184.441	204.347	481.953	-0.725664	0.0255323	0.0469107	458.324	333.197
Apoe	7415.89	4818.91	4606.69	6111.72	5170.94	4903.64	-0.0442505	0.832327	0.87966	5613.83	5507.68
Apof	7.10396	2.181	4.62334	33.5348	17.5611	23.3832	2.43767	3.49911e-06	1.26558e-05	4.6361	28.459
Apol10b	92.3515	102.87	125.447	44.7131	47.8938	75.9953	-0.89423	0.000405957	0.00107009	106.889	60.3542
Apol11b	7.74978	4.72549	4.93156	2.79457	11.1752	13.6402	0.70612	0.27595	0.368301	5.80228	8.21737
Apol6	2061.44	2274.78	1537.72	470.884	565.147	394.591	-2.066	8.81773e-26	2.23521e-24	1957.98	432.738
Apol7a	2.90617	6.17949	3.69867	1.39728	0	5.52102	-0.461066	0.427421	0.527401	4.26144	3.45915
Apol7c	7.10396	7.26999	4.00689	0	0	10.0678	-1.00038	0.374447	0.473341	6.12695	5.03388
Apol7e	2.90617	0.363499	1.23289	4.19185	6.38584	3.89719	1.88259	0.0310301	0.0558194	1.50085	4.04452
Apol8	0	1.8175	1.54111	1.39728	1.59646	1.29906	1.16525	0.459977	0.559545	1.11954	1.34817
Apol9a	5.48943	6.54299	14.4865	6.98641	12.7717	14.9392	0.451166	0.352505	0.45088	8.83962	10.9628
Apol9b	8.07269	3.99849	12.9453	5.58913	9.57876	14.6145	0.305597	0.580239	0.671014	8.33884	10.1018
Apold1	124.965	193.745	150.104	93.6179	49.4903	35.0747	-1.45702	2.25436e-05	7.2614e-05	156.272	64.3463
Apom	0.968722	3.63499	5.23978	1.39728	7.9823	7.79439	1.00816	0.133181	0.199603	3.28117	4.59584
Apon	1.29163	1.8175	0.924667	1.39728	3.19292	1.9486	0.669077	0.597862	0.686926	1.3446	1.67294
Apoo	20.6661	28.7165	25.5825	20.9592	11.1752	13.6402	-0.748823	0.0756361	0.122124	24.9883	17.2997
Apool	330.657	474.367	422.573	145.317	114.945	173.75	-1.46858	3.04899e-15	3.07135e-14	409.199	159.534
Apopt1	265.43	319.88	247.811	139.728	111.752	147.769	-1.04601	9.4991e-09	4.70152e-08	277.707	143.748
App	3327.88	4906.15	3214.45	5228.63	4222.64	4921.83	0.335735	0.0657423	0.10804	3816.16	5075.23
Appbp2	511.163	642.304	604.424	370.28	389.536	431.289	-0.548532	6.96722e-07	2.74766e-06	585.963	400.785
Appbp2os	9.68722	13.813	10.7878	9.78098	14.3681	7.46962	-0.229041	0.603452	0.692255	11.4293	8.6253
Appl1	954.192	1362.03	1499.5	646.942	763.108	859.006	-0.71532	2.98275e-12	2.20489e-11	1271.91	752.974
Appl2	587.369	579.055	759.46	613.407	616.234	597.894	-0.0701526	0.675422	0.754115	641.961	605.651
Aprt	71.3626	30.8975	25.5825	183.044	119.735	110.745	1.78755	6.33794e-15	6.19426e-14	42.6142	146.895
Aptx	246.055	265.718	242.263	210.99	188.382	183.493	-0.381135	0.00592213	0.0124981	251.345	197.241
Aqp1	3891.04	4424.15	3906.1	1637.62	1262.8	1682.29	-1.41087	1.03153e-21	1.8882e-20	4073.76	1659.95
Aqp11	12.5934	14.54	15.4111	16.7674	9.57876	21.1098	0.203221	0.621829	0.708851	14.1815	18.9386
Aqp2	1.93744	0.726999	1.54111	0	0	2.27336	-1.06009	0.647934	0.731258	1.40185	1.13668
Aqp3	3.22907	2.181	1.54111	0	1.59646	0.974298	-1.22538	0.13386	0.200411	2.31706	0.487149
Aqp4	4.84361	2.908	10.1713	46.1103	1.59646	31.5023	2.20752	0.0314995	0.0565607	5.97432	38.8063
Aqp5	75.8833	54.1614	68.1172	255.703	183.593	125.035	1.43104	1.83677e-06	6.86765e-06	66.0539	190.369
Aqp7	1236.74	1360.21	1134.88	382.855	368.782	305.28	-1.83516	1.79968e-26	4.84628e-25	1243.94	344.068
Aqp9	22.2806	14.54	25.5825	22.3565	22.3505	37.0233	0.370379	0.332557	0.429917	20.801	29.6899
Aqr	578.973	629.945	692.884	722.395	625.813	764.175	0.161462	0.0734156	0.119006	633.934	743.285
Ar	1669.43	1913.46	2187.15	546.338	834.949	1084.39	-1.22785	1.2042e-07	5.22329e-07	1923.35	815.366
Araf	570.9	531.073	485.759	547.735	652.952	508.259	0.0899499	0.366614	0.465565	529.244	527.997
Arap1	556.692	259.539	257.982	1113.63	1265.99	841.469	1.63223	3.64888e-46	4.86125e-44	358.071	977.552
Arap2	1659.74	2275.51	2123.34	565.9	622.62	522.224	-1.81711	6.75453e-45	8.48819e-43	2019.53	544.062
Arap3	384.906	287.165	253.359	441.541	525.236	357.568	0.501377	0.000114231	0.000330351	308.476	399.554
Arc	8.39559	5.45249	6.78089	111.783	44.7009	66.5771	3.45868	1.39035e-13	1.17593e-12	6.87633	89.1798
Arcn1	2133.77	2997.42	2810.99	1541.2	1447.99	1946.65	-0.665961	2.09472e-23	4.40288e-22	2647.39	1743.93
Areg	494.048	53.7979	906.791	1201.66	897.211	961.308	1.02872	0.471986	0.570783	484.879	1081.49
Arel1	794.998	928.014	817.406	625.983	613.041	757.355	-0.339181	0.00385643	0.00849901	846.806	691.669
Arf1	1763.07	1786.96	1405.8	1430.82	1159.03	1478.98	-0.281268	0.0296661	0.0535835	1651.95	1454.9
Arf2	415.905	470.732	466.649	219.373	242.662	310.476	-0.786975	1.63895e-09	8.86463e-09	451.095	264.925
Arf3	676.168	729.907	608.739	901.247	1004.17	1317.25	0.681126	4.93955e-07	1.98467e-06	671.605	1109.25
Arf4	1338.13	2263.87	1901.12	796.451	871.668	1246.13	-0.885946	3.19951e-15	3.21931e-14	1834.37	1021.29
Arf5	178.891	115.229	86.6105	388.445	367.186	251.694	1.40903	2.70711e-16	2.99234e-15	126.91	320.069
Arf6	1106.28	1350.4	1545.74	1285.5	1098.37	1420.53	-0.0572392	0.599039	0.688038	1334.14	1353.01
Arfgap1	420.103	312.246	270.003	540.748	635.391	528.719	0.777272	7.26997e-09	3.64403e-08	334.117	534.734
Arfgap2	582.848	482.364	451.546	676.285	651.356	629.397	0.373136	2.92253e-06	1.06596e-05	505.586	652.841
Arfgap3	553.786	408.573	362.161	276.662	330.467	308.203	-0.512388	0.000750599	0.0018865	441.507	292.433
Arfgef1	2028.83	2555.4	2720.68	1725.64	1676.28	1801.8	-0.469735	1.54123e-07	6.59004e-07	2434.97	1763.72
Arfgef2	862.809	963.637	734.802	788.068	806.213	730.724	-0.141679	0.341475	0.439404	853.749	759.396
Arfgef3	29.7075	25.445	28.3565	127.153	105.366	65.278	1.76919	1.49782e-05	4.95333e-05	27.8363	96.2154
Arfip1	662.283	812.785	853.16	532.365	514.06	637.191	-0.448077	3.94507e-06	1.41618e-05	776.076	584.778
Arfip2	386.52	350.413	289.113	447.131	472.552	424.794	0.388605	6.40166e-05	0.000192648	342.015	435.962
Arfrp1	170.495	153.76	177.536	237.538	249.048	273.453	0.614793	1.45756e-05	4.8265e-05	167.264	255.496
Arg1	15.4996	22.9005	83.2201	18.1647	7.9823	14.6145	-1.38002	0.00992574	0.0199971	40.54	16.3896
Arg2	71.0396	39.6214	91.8503	163.482	114.945	155.888	1.11024	2.52324e-05	8.06444e-05	67.5038	159.685
Arglu1	356.49	623.402	580.691	484.857	566.744	695	0.208769	0.171602	0.248153	520.194	589.928
Arhgap1	675.845	676.836	581.308	482.063	577.919	712.537	-0.122513	0.439123	0.539286	644.663	597.3
Arhgap10	303.21	307.884	352.607	301.813	387.94	369.584	0.138926	0.229793	0.317042	321.234	335.698
Arhgap11a	150.475	140.311	147.33	194.222	263.416	223.764	0.624561	0.110558	0.170124	146.039	208.993
Arhgap12	799.196	1042.88	1191.9	628.777	641.777	719.032	-0.581169	5.33424e-10	3.04502e-09	1011.32	673.905
Arhgap15	109.143	151.579	210.208	47.5076	71.8407	99.3784	-1.04274	3.62695e-06	1.31048e-05	156.977	73.443
Arhgap15os	4.5207	3.63499	5.23978	4.19185	6.38584	2.59813	-0.166426	0.859677	0.900592	4.46516	3.39499
Arhgap17	281.575	315.154	310.688	278.059	443.816	397.839	0.303989	0.132099	0.198311	302.473	337.949
Arhgap18	1042.35	1250.07	1317.96	414.993	450.202	557.948	-1.32476	6.03094e-27	1.70707e-25	1203.46	486.471
Arhgap19	160.485	174.116	202.194	238.935	258.627	284.495	0.540804	0.0861432	0.136821	178.932	261.715
Arhgap20	293.2	358.774	391.134	142.523	170.821	210.773	-0.968181	4.0287e-08	1.85222e-07	347.703	176.648
Arhgap20os	4.5207	5.81599	7.08912	2.79457	11.1752	7.14485	0.269154	0.684044	0.762184	5.8086	4.96971
Arhgap21	1245.45	1247.53	1352.48	1302.27	1398.5	1281.85	0.0480387	0.555116	0.64838	1281.82	1292.06
Arhgap22	29.0617	15.267	13.5618	23.7538	25.5434	16.5631	0.217416	0.481353	0.580092	19.2968	20.1584
Arhgap23	518.912	516.169	371.716	401.02	400.712	249.096	-0.477899	0.0475466	0.0813832	468.933	325.058
Arhgap24	349.063	326.786	264.455	230.552	180.4	215.32	-0.581644	0.00381218	0.00841197	313.435	222.936
Arhgap25	98.4868	127.225	102.022	118.769	140.489	143.547	0.308209	0.0923032	0.145354	109.244	131.158
Arhgap26	500.829	515.079	514.115	433.158	379.958	410.504	-0.321267	0.0493214	0.0840474	510.008	421.831
Arhgap27	146.923	65.0664	71.8158	254.305	272.995	152.64	1.26823	1.21351e-15	1.27156e-14	94.6017	203.473
Arhgap27os3	21.6348	10.905	16.644	34.9321	54.2797	25.6565	1.16102	0.000337815	0.000904874	16.3946	30.2943
Arhgap28	190.838	149.398	214.831	276.662	447.009	528.719	1.17422	3.69682e-08	1.70895e-07	185.023	402.691
Arhgap29	6118.77	9439.35	8870.64	1615.26	1743.34	1997.96	-2.15575	7.11085e-89	7.87482e-86	8142.92	1806.61
Arhgap30	186.963	227.914	255.516	184.441	178.804	281.572	-0.0252191	0.883369	0.918839	223.465	233.007
Arhgap31	1434.68	1710.63	1512.45	873.302	1052.07	1063.28	-0.636539	3.57089e-05	0.000111415	1552.58	968.293
Arhgap32	541.516	544.886	625.075	739.163	962.666	875.569	0.595686	0.00819674	0.0167808	570.492	807.366
Arhgap33	13.5621	6.17949	4.62334	36.3294	59.0691	26.6308	2.38078	6.01541e-13	4.76686e-12	8.12165	31.4801
Arhgap35	2041.74	2245.7	2102.08	1644.6	1626.79	1571.87	-0.400995	5.14314e-06	1.81645e-05	2129.84	1608.23
Arhgap39	113.341	61.7949	52.3978	238.935	303.328	144.521	1.57391	7.72754e-21	1.32039e-19	75.8444	191.728
Arhgap4	80.0811	65.0664	75.2063	96.4125	108.559	118.215	0.571311	0.00731575	0.0151467	73.4512	107.314
Arhgap40	13.2392	11.2685	9.24667	20.9592	27.1398	9.09345	0.599355	0.26417	0.355308	11.2515	15.0263
Arhgap42	588.983	623.402	749.289	700.039	767.898	766.448	0.198658	0.17943	0.257664	653.891	733.243
Arhgap44	55.863	34.1689	34.5209	163.482	94.1912	98.0794	1.53388	4.77995e-10	2.74363e-09	41.5176	130.781
Arhgap5	2934.91	3887.26	4174.87	2135.05	1751.32	2112.28	-0.845117	2.59531e-14	2.37165e-13	3665.68	2123.66
Arhgap6	191.807	221.735	238.564	280.854	272.995	238.054	0.274822	0.0686821	0.112208	217.369	259.454
Arhgap8	28.4159	9.08749	17.8769	89.4261	62.262	60.7313	1.97074	4.49045e-07	1.81575e-06	18.4601	75.0787
Arhgap9	76.2062	46.1644	68.1172	51.6995	71.8407	78.2686	0.107714	0.679732	0.758103	63.4959	64.9841
Arhgdia	993.909	613.951	510.108	1277.12	1285.15	1061.34	0.805292	4.03959e-09	2.08559e-08	705.989	1169.23
Arhgdib	168.235	225.37	264.147	110.385	132.506	299.759	-0.293987	0.245119	0.334354	219.25	205.072
Arhgdig	5.48943	1.454	1.84933	29.3429	9.57876	10.3925	2.5362	6.5124e-05	0.000195582	2.93092	19.8677
Arhgef1	388.458	237.729	195.105	659.517	841.335	475.782	1.26017	9.60628e-21	1.6304e-19	273.764	567.65
Arhgef10	689.407	447.831	384.662	514.2	517.253	388.096	-0.0895402	0.445101	0.544928	507.3	451.148
Arhgef10l	127.226	79.2429	81.679	448.528	451.798	213.696	1.87609	1.84979e-15	1.9045e-14	96.0491	331.112
Arhgef11	688.762	535.798	483.293	708.422	697.653	661.224	0.283013	0.0381472	0.0669834	569.284	684.823
Arhgef12	4519.74	5640.42	5186.77	3428.93	3333.41	3625.69	-0.552277	1.09274e-10	6.7653e-10	5115.64	3527.31
Arhgef15	317.418	285.711	261.989	212.387	225.101	214.346	-0.40342	0.0078789	0.0161956	288.373	213.366
Arhgef16	38.7489	11.632	16.0276	142.523	126.12	71.7733	2.41215	1.12177e-30	4.29303e-29	22.1361	107.148
Arhgef17	419.457	283.53	258.29	1127.61	1154.24	612.834	1.53578	4.86841e-26	1.26301e-24	320.426	870.22
Arhgef18	488.559	408.21	385.278	592.448	514.06	430.965	0.243764	0.0385779	0.0676659	427.349	511.706
Arhgef19	30.0304	6.17949	8.32201	181.647	153.26	63.0046	3.28526	3.25059e-43	3.59982e-41	14.844	122.326
Arhgef2	896.714	760.804	720.624	1158.35	1175	1022.69	0.490684	1.70444e-07	7.25464e-07	792.714	1090.52
Arhgef25	216.025	142.492	172.913	413.596	478.938	408.556	1.29771	8.32405e-23	1.64982e-21	177.143	411.076
Arhgef26	119.153	111.958	146.406	153.701	215.522	145.17	0.424671	0.0264416	0.0483758	125.839	149.436
Arhgef28	775.947	823.69	688.261	384.253	370.379	285.469	-1.16537	2.199e-13	1.81651e-12	762.632	334.861
Arhgef3	722.021	692.466	951.175	716.806	662.531	878.168	-0.0565643	0.700348	0.775495	788.554	797.487
Arhgef33	5.48943	1.454	4.31511	9.78098	1.59646	1.29906	-0.0386072	0.967745	0.979584	3.75285	5.54002
Arhgef37	58.1233	51.2534	24.3496	33.5348	20.754	30.528	-0.567565	0.0565448	0.0946365	44.5754	32.0314
Arhgef38	17.437	9.45099	11.4042	69.8641	71.8407	47.7406	2.28944	1.99347e-19	3.00872e-18	12.7641	58.8024
Arhgef39	28.4159	8.72399	10.7878	25.1511	59.0691	25.6565	1.29712	0.0024029	0.00551515	15.9759	25.4038
Arhgef4	24.2181	13.086	16.3358	69.8641	75.0337	60.0817	1.95485	1.81486e-13	1.51543e-12	17.8799	64.9729
Arhgef40	812.758	436.926	405.313	1038.18	1040.89	655.053	0.732659	7.09675e-11	4.4974e-10	551.666	846.617
Arhgef5	334.855	295.162	386.203	620.394	552.375	737.544	0.916508	1.16845e-10	7.2214e-10	338.74	678.969
Arhgef6	667.45	1085.05	1066.14	374.472	330.467	507.934	-1.17276	5.33702e-21	9.25309e-20	939.546	441.203
Arhgef7	826.643	737.904	707.679	744.752	833.353	744.364	0.0297938	0.742194	0.809851	757.409	744.558
Arhgef9	108.174	131.95	141.166	96.4125	113.349	84.4392	-0.395247	0.0528577	0.0892071	127.097	90.4259
Arid1a	930.619	736.45	766.858	1437.8	1593.27	1235.74	0.796509	1.05446e-11	7.31559e-11	811.309	1336.77
Arid1b	1000.69	855.678	796.755	1362.35	1237.26	936.301	0.387938	0.000856567	0.00213227	884.374	1149.33
Arid2	1016.51	952.005	1189.12	1314.84	1369.76	1272.76	0.32617	0.000445531	0.00116643	1052.55	1293.8
Arid3a	70.7167	56.3424	78.905	76.8506	100.577	70.799	0.239747	0.230455	0.317826	68.6547	73.8248
Arid3b	38.7489	30.8975	34.5209	62.8777	71.8407	57.8084	0.87691	1.72906e-05	5.66726e-05	34.7224	60.343
Arid4a	391.364	543.795	560.657	483.46	593.883	617.056	0.205409	0.178208	0.256283	498.605	550.258
Arid4b	560.567	769.165	888.605	743.354	818.984	876.219	0.168626	0.0474768	0.0812877	739.446	809.787
Arid5a	147.569	89.7844	80.1378	209.592	215.522	140.949	0.831076	3.36601e-05	0.000105468	105.83	175.27
Arid5b	419.78	423.477	378.805	542.146	523.639	580.357	0.435117	0.00662262	0.0138315	407.354	561.251
Arih1	986.159	1245.71	1327.51	1141.58	1088.79	1319.85	0.0173501	0.820525	0.870696	1186.46	1230.71
Arih2	506.319	629.945	582.849	414.993	419.869	417.974	-0.450366	0.00325465	0.00727502	573.037	416.484
Arl1	767.874	953.823	919.119	428.966	408.694	503.388	-0.965026	1.16286e-21	2.11764e-20	880.272	466.177
Arl10	45.8529	22.9005	25.8907	74.056	76.6301	43.8434	1.03333	1.69081e-05	5.55423e-05	31.548	58.9497
Arl11	20.3432	18.5385	31.4387	9.78098	4.78938	10.0678	-1.47316	0.00306394	0.00687911	23.4401	9.92436
Arl13a	3.55198	4.72549	8.01378	2.79457	1.59646	3.89719	-0.91672	0.22887	0.316034	5.43042	3.34588
Arl13b	233.139	302.068	341.511	244.524	301.731	278.325	-0.070632	0.652558	0.734793	292.239	261.425
Arl14ep	299.658	343.87	382.196	276.662	300.135	313.075	-0.195226	0.0768787	0.123838	341.908	294.868
Arl14epl	5.16652	23.264	5.23978	0	0	0.324766	-5.1139	0.259433	0.349574	11.2234	0.162383
Arl15	240.566	299.16	325.483	222.168	237.873	299.759	-0.158926	0.18893	0.269038	288.403	260.964
Arl16	124.642	179.569	121.44	55.8913	75.0337	69.5	-1.083	5.44302e-06	1.91665e-05	141.884	62.6956
Arl2	87.5079	45.8009	30.514	74.056	67.0514	58.1331	0.399307	0.0920474	0.145041	54.6076	66.0946
Arl2bp	555.724	564.878	435.827	328.361	328.871	404.983	-0.542308	0.00102978	0.00253005	518.81	366.672
Arl3	95.2577	102.507	98.6312	96.4125	79.823	111.07	-0.0294157	0.887878	0.922499	98.7986	103.741
Arl4a	2278.11	2816.39	2933.35	732.176	708.829	745.014	-1.86168	6.92936e-21	1.1909e-19	2675.95	738.595
Arl4c	161.131	150.125	192.023	338.142	303.328	393.617	1.0431	6.04585e-06	2.1117e-05	167.76	365.879
Arl4d	39.0718	23.264	30.2058	85.2343	59.0691	60.7313	1.1433	0.011287	0.0224688	30.8472	72.9828
Arl5a	1401.74	2170.46	1958.75	700.039	617.83	987.939	-1.24024	6.1504e-20	9.67841e-19	1843.65	843.989
Arl5b	270.919	396.214	437.06	240.333	261.82	326.39	-0.374417	0.0113051	0.0224971	368.064	283.361
Arl5c	12.9163	32.715	16.644	15.3701	12.7717	31.8271	0.00150923	0.997393	0.999367	20.7584	23.5986
Arl6	135.621	175.207	177.228	76.8506	70.2443	87.6869	-1.03395	3.24712e-08	1.51132e-07	162.685	82.2687
Arl6ip1	1423.38	1995.25	1942.42	800.643	777.476	1279.58	-0.899221	5.25221e-07	2.10314e-06	1787.01	1040.11
Arl6ip4	99.1326	58.8869	54.8636	148.112	199.558	125.684	1.15754	8.27509e-12	5.80239e-11	70.961	136.898
Arl6ip5	607.712	782.614	672.85	287.84	322.485	419.273	-0.990476	3.46249e-11	2.26307e-10	687.725	353.557
Arl6ip6	117.215	147.217	221.612	114.577	105.366	127.958	-0.451057	0.0395078	0.0691055	162.015	121.268
Arl8a	168.558	161.757	123.905	153.701	166.032	213.696	0.255376	0.234226	0.322049	151.407	183.699
Arl8b	1661.68	2471.07	2159.72	726.587	662.531	885.962	-1.44338	5.5699e-26	1.43241e-24	2097.49	806.275
Arl9	0.322907	0.726999	2.774	0	1.59646	0	-1.24996	0.621991	0.708886	1.27464	0
Armc1	532.152	835.322	716.926	325.567	279.381	386.147	-1.04585	6.41529e-22	1.19655e-20	694.8	355.857
Armc10	362.625	338.781	442.299	339.54	312.906	382.25	-0.128713	0.438176	0.538347	381.235	360.895
Armc2	14.5308	6.54299	12.3289	12.5755	9.57876	12.9906	0.125417	0.810444	0.863515	11.1342	12.7831
Armc3	0	0	1.84933	0	0	0.649532	0.299541	0.936431	0.957112	0.616445	0.324766
Armc5	63.9357	30.8975	33.5963	166.277	158.05	63.9789	1.50525	2.98938e-10	1.7535e-09	42.8098	115.128
Armc6	39.0718	19.9925	13.2536	74.056	65.4549	25.007	1.1275	1.3002e-05	4.33621e-05	24.1059	49.5315
Armc7	39.0718	36.3499	45.0005	51.6995	59.0691	42.8691	0.311794	0.180045	0.258421	40.1407	47.2843
Armc8	627.732	834.231	811.242	389.842	418.273	482.927	-0.79689	3.60745e-17	4.33653e-16	757.735	436.385
Armc9	85.2476	60.3409	61.6445	100.604	130.91	103.6	0.704564	0.000271876	0.000740906	69.0777	102.102
Armcx1	224.421	246.816	278.325	155.098	186.786	223.114	-0.383729	0.00994946	0.0200403	249.854	189.106
Armcx2	313.543	214.828	286.647	484.857	451.798	606.663	0.926837	1.94504e-05	6.32719e-05	271.673	545.76
Armcx3	122.059	139.947	160.584	156.496	151.664	206.551	0.314137	0.0453347	0.0780319	140.863	181.523
Armcx4	395.562	243.545	365.244	1303.66	1258.01	1205.21	1.91615	2.42244e-26	6.44492e-25	334.783	1254.44
Armcx5	93.9661	147.581	142.399	44.7131	47.8938	69.5	-1.17999	5.09917e-09	2.59857e-08	127.982	57.1065
Armcx6	20.0203	13.4495	20.3427	46.1103	41.508	46.7663	1.3349	9.62613e-06	3.2713e-05	17.9375	46.4383
Armt1	112.049	105.778	130.378	113.18	113.349	125.684	0.0194102	0.905367	0.935842	116.068	119.432
Arnt	750.437	994.535	998.641	556.119	644.97	705.717	-0.505649	1.52936e-07	6.54401e-07	914.537	630.918
Arnt2	15.4996	9.81449	11.7125	41.9185	68.6478	29.5537	1.84492	7.09504e-06	2.45733e-05	12.3422	35.7361
Arntl	264.784	359.864	310.072	192.825	207.54	228.311	-0.564081	0.000138809	0.00039715	311.573	210.568
Arntl2	97.5181	87.2399	110.035	166.277	119.735	151.016	0.584034	0.00151657	0.0036172	98.2645	158.646
Arpc1a	758.51	605.59	561.273	500.227	530.025	571.913	-0.250335	0.0378363	0.0664903	641.791	536.07
Arpc1b	1054.62	784.068	658.055	857.932	921.158	750.859	0.0254743	0.806753	0.860734	832.246	804.395
Arpc2	998.43	1320.59	1163.54	834.178	735.968	1064.91	-0.387853	0.000875129	0.00217664	1160.85	949.543
Arpc3	814.05	641.213	570.828	598.037	456.588	587.502	-0.292877	0.111988	0.172115	675.364	592.769
Arpc4	576.067	693.92	552.951	361.896	333.66	486.175	-0.613875	1.14173e-05	3.83659e-05	607.646	424.036
Arpc5	1574.17	1944	2121.19	909.631	830.16	1173.06	-0.93682	1.43613e-07	6.17489e-07	1879.79	1041.34
Arpc5l	262.847	390.398	357.538	227.757	241.066	283.196	-0.404973	0.00056671	0.00145445	336.928	255.477
Arpin	213.442	169.391	189.249	224.963	164.435	218.892	0.102271	0.577441	0.668387	190.694	221.927
Arpp19	681.981	951.642	909.565	519.789	486.921	673.565	-0.576872	1.94642e-06	7.24703e-06	847.729	596.677
Arpp21	0	0.363499	1.23289	5.58913	1.59646	6.49532	3.78155	0.0754278	0.121833	0.53213	6.04223
Arr3	0.968722	1.454	1.54111	1.39728	1.59646	0.974298	-0.115217	0.917606	0.943867	1.32128	1.18579
Arrb1	2043.68	1835.31	1715.26	3405.18	2781.03	3076.18	0.725831	5.83274e-07	2.32248e-06	1864.75	3240.68
Arrb2	149.829	145.763	105.72	233.346	237.873	220.841	0.788622	1.71197e-06	6.42405e-06	133.771	227.094
Arrdc1	103.33	53.4344	55.48	285.046	316.099	183.168	1.88144	8.23696e-24	1.79301e-22	70.7483	234.107
Arrdc2	79.4352	57.0694	53.0143	100.604	110.156	73.0724	0.5755	0.175372	0.252903	63.173	86.8384
Arrdc3	1279.68	1398.38	1325.05	670.696	641.777	810.292	-0.907976	9.50523e-14	8.15214e-13	1334.37	740.494
Arrdc4	437.217	470.732	573.294	850.945	625.813	813.214	0.650395	0.000348624	0.000931995	493.747	832.08
Arrdc5	0	0	0	0	0	0	0	1	1	0	0
Arsa	248.316	166.119	160.584	185.839	199.558	214.995	0.103523	0.562669	0.654797	191.673	200.417
Arsb	375.864	388.944	328.257	304.608	360.8	408.881	-0.0158947	0.93176	0.95368	364.355	356.744
Arsg	98.8097	99.5989	118.357	57.2886	59.0691	55.8598	-0.882188	5.12276e-06	1.80961e-05	105.589	56.5742
Arsi	81.3727	33.8054	27.74	43.3158	116.542	59.757	0.703179	0.0504816	0.0857195	47.6394	51.5364
Arsj	31.6449	29.08	30.8222	34.9321	73.4372	48.3902	0.758065	0.0347124	0.0615746	30.5157	41.6611
Arsk	248.316	353.321	390.21	170.469	145.278	176.348	-0.978478	1.5933e-06	6.00417e-06	330.616	173.408
Art1	9.36432	3.2715	4.00689	34.9321	7.9823	23.0584	2.10415	0.00475163	0.0102651	5.54757	28.9952
Art2a-ps	4.1978	13.086	4.62334	6.98641	4.78938	14.2897	0.244601	0.784956	0.844176	7.30237	10.6381
Art2b	0.322907	1.454	0.924667	0	0	2.59813	0.0287145	0.988288	0.993221	0.900524	1.29906
Art3	2708.55	2862.19	2337.25	447.131	557.165	539.761	-2.35613	9.35125e-38	6.44727e-36	2636	493.446
Art4	15.8225	11.632	8.01378	20.9592	17.5611	30.8528	1.06078	0.00418735	0.00914642	11.8227	25.906
Art5	2.58326	0	0.308222	4.19185	1.59646	4.87149	2.86917	0.0110982	0.0221152	0.963827	4.53167
Artn	1.29163	0	0.616445	2.79457	4.78938	0.974298	2.14044	0.073704	0.119386	0.636025	1.88443
Arv1	45.8529	43.2564	52.3978	58.6859	55.8761	54.2359	0.24521	0.244076	0.333137	47.169	56.4609
Arvcf	198.911	123.953	94.9325	266.881	258.627	122.437	0.570855	0.00138251	0.00332203	139.266	194.659
Arxes1	82.6643	129.042	92.775	36.3294	38.3151	50.014	-1.26399	0.000160068	0.000453292	101.494	43.1717
Arxes2	545.391	763.712	670.076	236.141	223.505	302.033	-1.36744	0.000660952	0.00167689	659.726	269.087
As3mt	178.568	182.84	176.92	107.591	103.77	178.946	-0.446715	0.0259974	0.0476467	179.443	143.268
Asah1	1308.1	1786.6	2204.72	644.147	672.11	906.098	-1.21735	2.33119e-24	5.25526e-23	1766.47	775.122
Asah2	665.512	814.966	891.996	317.183	335.257	463.441	-1.06596	1.9931e-20	3.27604e-19	790.825	390.312
Asap1	736.229	977.45	799.221	579.872	678.496	691.102	-0.361534	0.0386098	0.0677153	837.633	635.487
Asap2	352.938	383.855	374.799	356.307	418.273	342.304	-0.00331499	0.983726	0.990715	370.531	349.305
Asap3	167.266	148.671	126.679	250.114	330.467	260.787	0.919673	0.000218499	0.000605692	147.539	255.45
Asb1	419.134	485.635	398.532	178.852	196.365	238.703	-1.07407	1.73868e-09	9.38973e-09	434.434	208.778
Asb10	2.26035	1.454	3.39045	8.3837	1.59646	5.52102	1.19964	0.268857	0.360458	2.36827	6.95236
Asb11	8.39559	3.99849	5.23978	16.7674	1.59646	10.7173	0.805309	0.366846	0.465827	5.87796	13.7423
Asb12	28.7388	36.3499	22.5002	9.78098	3.19292	10.0678	-1.90397	0.000335319	0.000898867	29.1963	9.92436
Asb13	164.037	181.023	194.797	142.523	126.12	159.135	-0.329939	0.127683	0.192627	179.952	150.829
Asb14	14.2079	18.902	22.8085	33.5348	6.38584	21.1098	0.2096	0.705503	0.779745	18.6395	27.3223
Asb15	4.84361	3.2715	6.47267	15.3701	4.78938	6.17056	0.787439	0.237536	0.325665	4.86259	10.7703
Asb16	0	0	0	6.98641	0	2.59813	5.61054	0.00142911	0.00342566	0	4.79227
Asb2	32.2907	9.45099	7.39734	122.961	68.6478	82.8154	2.73324	4.24924e-15	4.22753e-14	16.3797	102.888
Asb3	198.588	272.261	310.072	148.112	121.331	172.776	-0.779222	1.52319e-08	7.37821e-08	260.307	160.444
Asb4	13.5621	17.8115	17.5687	9.78098	1.59646	12.3411	-0.962841	0.139208	0.207332	16.3141	11.061
Asb5	10.6559	11.9955	11.4042	26.5484	1.59646	31.1775	0.734161	0.336864	0.434385	11.3519	28.863
Asb6	69.1022	26.899	32.3634	111.783	150.067	64.6285	1.33987	2.68256e-11	1.77558e-10	42.7882	88.2055
Asb7	318.387	331.148	329.49	257.1	221.908	262.086	-0.386355	0.00101649	0.00249913	326.342	259.593
Asb8	149.183	187.202	159.659	148.112	156.453	206.226	0.0737808	0.555549	0.64865	165.348	177.169
Ascc1	153.058	120.682	112.809	125.755	124.524	112.694	-0.0852175	0.526497	0.622017	128.85	119.225
Ascc2	296.106	258.812	219.763	317.183	384.747	245.198	0.260419	0.142062	0.210979	258.227	281.191
Ascc3	918.349	1287.88	1448.34	925.001	962.666	1074	-0.266732	0.0295058	0.053332	1218.19	999.501
Ascl1	1.93744	4.36199	1.23289	1.39728	6.38584	2.27336	0.222577	0.862377	0.902366	2.51078	1.83532
Ascl2	1.29163	0	0.924667	1.39728	0	2.27336	1.08837	0.526435	0.621985	0.738766	1.83532
Ascl3	0.968722	1.0905	0	0	1.59646	0.649532	0.316586	0.848662	0.892377	0.686407	0.324766
Asf1a	279.315	354.048	392.984	212.387	166.032	196.484	-0.823622	7.22177e-09	3.6209e-08	342.116	204.435
Asf1b	41.3322	19.9925	33.5963	48.9049	71.8407	61.3808	0.930576	0.0453795	0.0780736	31.6403	55.1428
Asgr2	10.0101	8.36049	9.24667	11.1783	6.38584	19.8107	0.550642	0.353056	0.451421	9.20576	15.4945
Ash1l	2387.58	3107.19	3131.54	2316.69	2662.9	2390.6	-0.209879	0.0977826	0.152761	2875.44	2353.65
Ash2l	454.008	438.744	486.992	408.007	431.044	523.198	-0.0107317	0.939351	0.958997	459.914	465.602
Asic1	30.3533	22.9005	20.0345	50.3022	43.1044	38.9719	0.848529	0.000393872	0.00104242	24.4294	44.6371
Asic2	1.93744	0.726999	0.308222	0	0	0.974298	-0.653063	0.704503	0.778878	0.990889	0.487149
Asic3	5.81233	5.45249	3.39045	12.5755	19.1575	6.49532	1.23398	0.0354234	0.0627165	4.88509	9.53543
Asic4	0.645815	0	0.308222	1.39728	0	1.29906	1.98309	0.134508	0.201229	0.318012	1.34817
Asl	138.85	80.6969	85.6859	114.577	89.4018	98.4041	0.0345904	0.835613	0.881871	101.744	106.491
Asna1	231.848	163.938	117.741	171.866	174.014	212.397	0.175669	0.412322	0.512553	171.176	192.131
Asns	749.145	857.495	844.221	183.044	194.768	307.229	-1.83926	7.56988e-19	1.07996e-17	816.954	245.136
Asnsd1	479.518	714.276	642.952	290.635	257.03	371.208	-0.974018	3.40993e-09	1.77812e-08	612.249	330.921
Aspa	437.54	692.83	499.629	118.769	108.559	167.904	-2.03701	9.31455e-12	6.50038e-11	543.333	143.337
Aspdh	0	1.0905	0.924667	0	3.19292	0.974298	1.33453	0.361445	0.460321	0.671722	0.487149
Aspg	9.36432	1.8175	3.39045	134.139	78.2266	59.757	4.35552	2.63259e-34	1.42651e-32	4.85742	96.9481
[truncated: 15,720 more rows]

## Sheet: Virgin vs L1
Gene	WT_Virgin rep1	WT_Virgin rep2	WT_Virgin rep3	WT_L1 rep1	WT_L1 rep2	WT_L1 rep3	WT_L1 rep4	log2FoldChange	pvalue	padj	mean_Virgin	mean_L1
0610005C13Rik	4.1978	10.178	9.24667	16.4122	4.98068	3.08768	8.38529	0.1025	0.866017	0.893707	7.87415	8.21647
0610007P14Rik	137.559	118.864	117.433	273.537	278.088	295.388	173.042	1.0072	2.0061e-17	1.18251e-16	124.619	255.014
0610009B22Rik	190.193	200.288	188.94	126.609	123.687	119.39	99.8612	-0.717463	1.35848e-07	3.96294e-07	193.14	117.387
0610009L18Rik	23.8952	19.9925	18.8016	6.25227	7.47102	10.2923	14.4837	-1.15719	0.00244175	0.00454372	20.8964	9.62481
0610009O20Rik	262.524	181.023	167.981	351.69	375.211	412.719	372.764	0.904901	7.17802e-15	3.63704e-14	203.843	378.096
0610010F05Rik	880.892	1344.58	1195.6	506.434	482.296	539.314	441.371	-1.19173	6.27537e-23	4.93534e-22	1140.36	492.354
0610010K14Rik	82.3414	50.1629	65.0349	88.3134	104.594	89.5426	118.156	0.604955	0.00482735	0.00863475	65.8464	100.152
0610011F06Rik	64.2586	45.0739	49.3156	136.768	146.1	152.325	168.468	1.51677	2.52314e-17	1.47696e-16	52.8827	150.915
0610012G03Rik	193.099	187.929	147.947	182.097	163.532	205.845	183.714	0.0642167	0.69783	0.752624	176.325	183.797
0610030E20Rik	384.26	406.756	513.807	502.527	469.844	398.31	461.191	0.085448	0.457438	0.531115	434.941	457.968
0610037L13Rik	252.514	233.003	202.194	222.737	230.771	188.348	176.091	-0.162407	0.292912	0.363618	229.237	204.487
0610038B21Rik	6.13524	6.17949	4.62334	8.59688	5.81079	7.20458	11.4345	0.523712	0.225887	0.289636	5.64602	8.26168
0610039H22Rik	7.42687	8.36049	8.93845	9.37841	10.7915	7.20458	9.90989	0.162582	0.731968	0.781084	8.24194	9.32109
0610039K10Rik	0.645815	0.363499	1.84933	0.781534	0	1.02923	0	-1.2406	0.457419	0.531115	0.952883	0.45269
0610040B10Rik	23.2493	35.2594	29.2811	15.6307	5.81079	12.3507	12.9591	-1.29755	0.000551319	0.00111529	29.2633	11.6878
0610040F04Rik	0.322907	0.726999	0.616445	0	0.830113	0	2.2869	0.0801676	0.965145	0.972831	0.55545	0.779253
0610040J01Rik	38.1031	17.448	32.6716	135.205	149.42	228.488	321.69	2.7976	2.93254e-21	2.13483e-20	29.4075	208.701
0610043K17Rik	14.5308	18.5385	24.3496	23.446	9.13124	18.5261	30.492	0.0954366	0.777825	0.819155	19.1396	20.3988
1010001N08Rik	6.78106	3.99849	7.39734	2.3446	2.49034	1.02923	0	-2.22102	0.0309581	0.0485482	6.05896	1.46604
1110001J03Rik	53.6026	27.626	26.5071	96.1287	94.6329	79.2503	55.6479	1.23129	1.52074e-08	4.82558e-08	35.9119	81.4149
1110002L01Rik	20.6661	22.537	26.1989	23.446	29.8841	19.5553	24.3936	0.0747803	0.784657	0.824831	23.134	24.3197
1110004E09Rik	72.9771	74.1539	57.9458	109.415	101.274	117.332	108.247	0.683446	0.00286115	0.00527651	68.3589	109.067
1110004F10Rik	476.611	591.777	543.396	492.367	467.354	589.746	468.814	-0.0780024	0.611505	0.674922	537.262	504.57
1110006O24Rik	2.90617	0.726999	0.924667	3.12614	2.49034	7.20458	7.62299	1.88663	0.0133501	0.0222951	1.51928	5.11101
1110007C09Rik	54.8943	24.3545	24.6578	67.9935	73.88	109.098	125.779	1.50149	3.0524e-11	1.20673e-10	34.6355	94.1877
1110008F13Rik	96.5493	105.415	92.1585	227.426	204.208	296.417	176.853	1.18699	1.67662e-19	1.11642e-18	98.0409	226.226
1110008L16Rik	216.994	214.101	219.763	161.778	174.324	157.471	271.379	-0.209706	0.180581	0.237826	216.953	191.238
1110008P14Rik	74.5916	62.8854	36.3703	559.579	596.021	744.13	554.192	3.42844	3.16065e-67	1.26134e-65	57.9491	613.48
1110012L19Rik	131.423	124.68	145.481	104.726	78.0306	102.923	105.197	-0.450969	0.0140147	0.0233192	133.862	97.719
1110017D15Rik	0.968722	1.454	0.616445	3.12614	0.830113	0	2.2869	0.619299	0.587752	0.653676	1.01306	1.56079
1110019D14Rik	91.0599	123.226	128.837	73.4642	58.938	66.8996	43.4511	-0.906694	6.06051e-06	1.51933e-05	114.374	60.6882
1110020A21Rik	15.1767	17.0845	20.0345	6.25227	3.32045	10.2923	9.90989	-1.23143	0.0189896	0.0308694	17.4319	7.44372
1110028F11Rik	14.2079	10.178	8.93845	80.498	51.467	41.169	67.8446	2.46775	7.12649e-11	2.73084e-10	11.1081	60.2447
1110032A03Rik	418.488	627.764	490.998	174.282	135.308	177.027	144.075	-1.68184	3.77962e-29	3.94179e-28	512.417	157.673
1110032F04Rik	9.68722	0.363499	7.39734	3.90767	3.32045	2.05845	1.5246	-1.03513	0.258687	0.325892	5.81602	2.70279
1110034G24Rik	46.1758	38.5309	45.6169	26.5722	24.0733	26.7599	28.2051	-0.717305	0.00332616	0.00606964	43.4412	26.4026
1110037F02Rik	1230.28	1460.18	1533.72	1308.29	1153.86	1182.58	1112.19	-0.231531	0.00557798	0.00988956	1408.06	1189.23
1110038B12Rik	47.7903	46.1644	51.7814	171.938	207.528	180.114	209.632	1.98379	2.90322e-36	4.00016e-35	48.5787	192.303
1110038F14Rik	79.7581	61.0679	56.4047	88.3134	106.254	101.893	99.0989	0.593925	0.000300192	0.000627696	65.7436	98.89
1110046J04Rik	19.6974	29.08	29.8976	6.25227	0	3.08768	3.0492	-3.0453	3.06047e-08	9.42447e-08	26.225	3.09729
1110051M20Rik	111.08	114.139	118.049	57.8335	53.1272	47.3444	53.361	-1.10914	7.06952e-11	2.71077e-10	114.423	52.9165
1110058D11Rik	15.4996	14.9035	21.5756	15.6307	7.47102	13.3799	17.5329	-0.368861	0.332314	0.405529	17.3262	13.5036
1110059E24Rik	242.504	290.8	323.634	189.913	195.907	213.05	171.517	-0.558383	7.1284e-07	1.9498e-06	285.646	192.597
1110059G10Rik	95.5806	146.854	154.419	97.6918	77.2005	73.075	99.8612	-0.566297	0.000102	0.000224849	132.285	86.9571
1110065P20Rik	3.22907	0.726999	0.308222	4.68921	8.30113	8.2338	9.90989	3.06715	1.45505e-05	3.50919e-05	1.42143	7.78351
1190002F15Rik	11.9476	3.63499	3.69867	16.4122	19.9227	86.4549	14.4837	2.30592	2.77009e-05	6.49162e-05	6.42708	34.3184
1190002N15Rik	734.292	1112.67	925.9	218.83	278.088	237.751	178.378	-1.9973	4.07027e-46	8.11261e-45	924.288	228.262
1190007I07Rik	23.5722	21.81	22.8085	33.606	48.9767	36.0229	35.8281	0.761587	0.00772566	0.0134115	22.7302	38.6084
1200014J11Rik	396.853	439.834	505.177	371.229	366.08	364.346	375.814	-0.269375	0.00989205	0.0168617	447.288	369.367
1300002E11Rik	114.309	159.213	161.2	125.827	98.7834	104.981	177.616	-0.197542	0.186761	0.245109	144.907	126.802
1300017J02Rik	0.968722	0.363499	0.616445	27.3537	18.2625	10.2923	22.1067	4.95455	3.19065e-14	1.56002e-13	0.649556	19.5038
1500004A13Rik	29.3846	24.718	27.74	33.606	34.0346	25.7306	38.115	0.25798	0.326063	0.399054	27.2809	32.8715
1500009L16Rik	8.7185	8.72399	9.5549	3.90767	4.15056	2.05845	3.0492	-1.43032	0.0150271	0.0248543	8.99913	3.29147
1500011B03Rik	50.3736	64.3394	55.7883	25.0091	23.2432	25.7306	26.6805	-1.16332	2.43963e-06	6.34117e-06	56.8337	25.1658
1500011K16Rik	173.401	215.919	177.536	45.329	53.1272	41.169	44.9757	-2.03393	7.44195e-15	3.76754e-14	188.952	46.1502
1500012F01Rik	140.465	119.955	154.419	214.14	260.655	138.945	283.575	0.676584	0.000488359	0.000993368	138.28	224.329
1500015A07Rik	25.8326	23.6275	27.1236	21.1014	20.7528	15.4384	41.9265	-0.145886	0.582819	0.64921	25.5279	24.8048
1500015L24Rik	0	1.0905	1.23289	0.781534	0	0	0	-0.811558	0.712082	0.764643	0.774463	0.195384
1500015O10Rik	8.07269	10.5415	11.096	18.7568	37.3551	36.0229	33.5412	1.65038	1.55755e-05	3.74619e-05	9.90339	31.419
1500017E21Rik	22.2806	17.8115	14.7947	0	0	0	1.5246	-5.57107	6.80325e-07	1.8649e-06	18.2956	0.38115
1500026H17Rik	15.1767	17.448	17.8769	18.7568	11.6216	10.2923	22.869	-0.092817	0.800555	0.838806	16.8338	15.8849
1600002D24Rik	1.61454	1.8175	0.924667	12.5045	4.15056	3.08768	6.09839	2.16799	0.0040459	0.00731374	1.45223	6.4603
1600002H07Rik	61.0295	34.1689	50.2403	80.498	88.8221	147.179	81.566	1.00402	1.25377e-05	3.04616e-05	48.4796	99.5163
1600002K03Rik	38.426	33.442	18.4933	106.289	104.594	98.8056	67.0823	1.66617	3.54587e-14	1.72608e-13	30.1204	94.1927
1600010M07Rik	4.5207	5.81599	11.7125	3.90767	1.66023	4.1169	4.5738	-0.954773	0.221249	0.284349	7.34972	3.56465
1600012H06Rik	389.104	417.297	472.197	361.069	340.346	327.294	371.24	-0.277876	0.0159837	0.0263456	426.199	349.987
1600014C10Rik	992.295	853.497	705.83	450.945	348.647	304.651	400.207	-1.16932	5.99112e-12	2.49253e-11	850.54	376.113
1600015I10Rik	1.29163	1.8175	0.308222	0.781534	1.66023	0	0	-0.819028	0.679316	0.736105	1.13912	0.61044
1600020E01Rik	48.4361	62.1584	76.7474	47.6736	34.0346	41.169	48.0249	-0.529138	0.0245707	0.0392223	62.4473	42.7255
1600023N17Rik	4.5207	3.99849	2.46578	7.03381	3.32045	1.02923	3.8115	0.0866224	0.915354	0.933262	3.66166	3.79875
1600029I14Rik	0.968722	1.454	1.23289	4.68921	3.32045	2.05845	2.2869	1.35965	0.131952	0.180405	1.21854	3.08875
1600029O15Rik	6.78106	3.2715	9.5549	0	3.32045	0	2.2869	-2.29982	0.0842231	0.120721	6.53582	1.40184
1700001C19Rik	0.968722	1.454	0.616445	3.90767	3.32045	3.08768	0	1.2294	0.241674	0.307278	1.01306	2.57895
1700001D01Rik	15.4996	12.359	20.6509	7.03381	11.6216	13.3799	9.90989	-0.647416	0.126555	0.173832	16.1698	10.4863
1700001G11Rik	8.39559	7.99699	8.01378	2.3446	3.32045	0	0.762299	-2.30148	0.00659324	0.0115623	8.13546	1.60684
1700001G17Rik	0.968722	0.726999	0	1.56307	1.66023	1.02923	2.2869	1.70242	0.21245	0.274373	0.56524	1.63485
1700001J03Rik	3.87489	3.2715	4.31511	0.781534	1.66023	2.05845	2.2869	-1.26068	0.0918984	0.130613	3.8205	1.69678
1700001K19Rik	14.8537	6.54299	4.62334	7.03381	4.15056	7.20458	9.90989	-0.201404	0.674308	0.731305	8.67336	7.07471
1700001K23Rik	4.5207	5.81599	12.6371	7.03381	6.6409	5.14613	2.2869	-0.485713	0.421281	0.496058	7.65794	5.27693
1700001L05Rik	97.5181	155.941	85.6859	183.661	156.891	161.588	177.616	0.596561	0.00865055	0.0148901	113.048	169.939
1700001L19Rik	0	0.363499	0.308222	2.3446	0	1.02923	0	1.80408	0.304259	0.375901	0.223907	0.843457
1700001O22Rik	2.26035	1.454	1.54111	63.3043	71.3897	101.893	30.492	5.23343	4.41498e-35	5.86425e-34	1.75182	66.7698
1700001P01Rik	1.29163	1.8175	1.23289	4.68921	1.66023	5.14613	2.2869	1.23092	0.122495	0.168922	1.44734	3.44561
1700003E16Rik	1.29163	0.363499	0.308222	26.5722	27.3937	29.8475	23.6313	5.49888	9.89889e-17	5.61275e-16	0.654451	26.8612
1700003F12Rik	1.29163	1.454	0.308222	2.3446	0.830113	2.05845	2.2869	0.963196	0.335851	0.409281	1.01795	1.88002
1700003G13Rik	1.29163	0.363499	0	25.0091	17.4324	15.4384	15.246	5.23025	3.44161e-11	1.35455e-10	0.55171	18.2815
1700003G18Rik	1.29163	1.454	1.23289	0.781534	0	0	0.762299	-1.71226	0.276364	0.345508	1.32617	0.385958
1700007B14Rik	1.29163	1.0905	2.15756	0.781534	0.830113	0	0.762299	-1.35466	0.431137	0.505212	1.51323	0.593487
1700007G11Rik	0.645815	1.0905	1.84933	0	0	0	0	-2.81062	0.437775	0.511609	1.19522	0
1700007J10Rik	20.3432	24.3545	22.8085	22.6645	25.7335	14.4092	33.5412	0.0500512	0.864114	0.892212	22.502	24.0871
1700007K13Rik	1.61454	0.363499	0.924667	2.3446	0	4.1169	3.0492	1.32817	0.131411	0.179736	0.967568	2.37768
1700007L15Rik	14.5308	12.7225	10.4796	6.25227	13.2818	6.17535	12.1968	-0.433481	0.30565	0.377435	12.5776	9.47655
1700008J07Rik	17.437	18.902	23.4249	16.4122	9.13124	10.2923	19.0575	-0.540078	0.110699	0.154302	19.9213	13.7233
1700008O03Rik	0.645815	0	0	0.781534	0.830113	1.02923	0.762299	2.50267	0.16079	0.214697	0.215272	0.850793
1700010I14Rik	10.0101	9.81449	12.9453	19.5384	12.4517	12.3507	16.7706	0.498895	0.172539	0.228474	10.9233	15.2778
1700011H14Rik	0.645815	1.8175	2.774	3.90767	2.49034	1.02923	1.5246	0.549915	0.542115	0.612376	1.74577	2.23796
1700011I03Rik	0.645815	1.0905	0.616445	0.781534	0.830113	2.05845	1.5246	0.737299	0.638499	0.699447	0.784253	1.29867
1700011L22Rik	2.26035	2.181	1.54111	0.781534	0.830113	2.05845	1.5246	-0.690835	0.518899	0.590804	1.99415	1.29867
1700012B07Rik	0.322907	0	0	199.291	161.042	232.605	184.476	10.6758	3.60626e-19	2.36314e-18	0.107636	194.354
1700012D01Rik	10.6559	6.90649	10.1713	7.03381	3.32045	4.1169	11.4345	-0.59823	0.248382	0.314902	9.24459	6.47641
1700012D14Rik	15.8225	9.81449	15.7193	1.56307	7.47102	6.17535	10.6722	-1.1723	0.0260927	0.0414578	13.7854	6.47041
1700012D16Rik	2.58326	1.0905	3.39045	12.5045	16.6023	7.20458	12.9591	2.37745	4.10893e-05	9.48491e-05	2.35474	12.3176
1700015E13Rik	10.9789	14.54	6.47267	18.7568	11.6216	5.14613	29.7297	0.404624	0.405084	0.479888	10.6638	16.3136
1700016C15Rik	1.93744	1.0905	6.47267	5.47074	1.66023	2.05845	6.86069	0.349518	0.667315	0.725319	3.16687	4.01253
1700017B05Rik	158.225	90.5114	89.3845	479.862	527.952	568.132	469.576	2.21253	3.42009e-66	1.31741e-64	112.707	511.381
1700018L02Rik	1.61454	0.363499	1.23289	0.781534	2.49034	2.05845	0	-0.0487092	0.963434	0.971383	1.07031	1.33258
1700019A02Rik	0.645815	1.8175	0.308222	1.56307	0.830113	0	0	-0.658337	0.778897	0.819846	0.923845	0.598295
1700019D03Rik	20.0203	19.9925	31.1305	78.1534	73.88	121.449	26.6805	1.52587	2.47363e-05	5.82308e-05	23.7144	75.0406
1700019E08Rik	1.93744	1.8175	3.69867	0	0	0	0.762299	-3.30372	0.0221462	0.0356217	2.48454	0.190575
1700019G17Rik	44.2383	23.264	30.2058	36.7321	45.6562	74.1042	67.0823	0.775407	0.00731401	0.0127393	32.5694	55.8937
1700019L03Rik	8.39559	4.36199	6.78089	8.59688	7.47102	8.2338	13.7214	0.519015	0.24473	0.310718	6.51283	9.50577
1700020D05Rik	10.333	5.81599	10.1713	3.90767	4.15056	2.05845	3.8115	-1.33861	0.0170033	0.0278705	8.77346	3.48205
1700020I14Rik	753.666	889.483	986.004	612.723	559.496	599.009	546.569	-0.584415	2.49886e-14	1.22992e-13	876.384	579.449
1700020L24Rik	77.4978	66.1569	41.61	21.883	14.942	24.7014	19.8198	-1.5833	2.76592e-08	8.55311e-08	61.7549	20.3365
1700021F05Rik	151.444	162.484	154.111	147.71	166.023	168.793	135.689	-0.014286	0.911306	0.92983	156.013	154.554
1700021K19Rik	513.1	400.576	367.401	343.094	368.57	363.316	444.421	-0.169604	0.127826	0.175427	427.026	379.85
1700022H01Rik	3.22907	1.0905	3.69867	1.56307	1.66023	0	3.0492	-0.984299	0.31508	0.387379	2.67275	1.56812
1700022I11Rik	2.58326	5.81599	3.39045	13.2861	5.81079	4.1169	8.38529	1.02079	0.0922906	0.131117	3.9299	7.89977
1700024F13Rik	0.968722	0.726999	0.924667	0.781534	1.66023	0	0.762299	-0.156507	0.896225	0.917825	0.873463	0.801015
1700024P16Rik	20.3432	15.267	34.8291	130.516	82.1812	71.0165	141.025	2.16487	2.19878e-14	1.08615e-13	23.4798	106.185
1700025G04Rik	324.199	270.807	392.367	983.952	883.24	996.29	1528.41	1.72083	8.86985e-23	6.92357e-22	329.124	1097.97
1700025N23Rik	5.48943	6.90649	7.70556	3.90767	4.98068	1.02923	3.8115	-0.974759	0.15305	0.205758	6.70049	3.43227
1700026D08Rik	0	0.363499	0.308222	3.90767	1.66023	3.08768	0.762299	3.40193	0.00900716	0.0154499	0.223907	2.35447
1700026L06Rik	2.26035	2.908	2.15756	0.781534	0.830113	1.02923	2.2869	-1.13974	0.319334	0.391847	2.44197	1.23194
1700027J07Rik	0.322907	0	0.308222	2.3446	4.98068	7.20458	0.762299	3.7975	0.00674782	0.0118194	0.210377	3.82304
1700028E10Rik	12.5934	26.172	20.9591	72.6827	40.6755	42.1982	26.6805	1.24019	0.0115557	0.0194893	19.9082	45.5592
1700028J19Rik	1.29163	0.726999	0.924667	3.90767	3.32045	1.02923	3.0492	1.55364	0.0943131	0.133605	0.981099	2.82664
1700028K03Rik	7.74978	11.2685	15.1029	8.59688	7.47102	10.2923	8.38529	-0.356678	0.396916	0.471788	11.3737	8.68636
1700029H14Rik	1.93744	1.8175	1.54111	1.56307	0.830113	0	3.0492	-0.630654	0.567001	0.634552	1.76535	1.36059
1700029I15Rik	9.68722	9.45099	5.23978	19.5384	7.47102	12.3507	14.4837	0.741752	0.139599	0.189617	8.126	13.4609
1700029J07Rik	26.8013	32.3515	56.7129	15.6307	16.6023	15.4384	19.8198	-1.15868	0.00102365	0.00199912	38.6219	16.8728
1700030C10Rik	20.3432	19.9925	20.6509	26.5722	7.47102	18.5261	15.246	-0.260234	0.567221	0.634716	20.3288	16.9538
1700030F18Rik	1.61454	2.908	2.774	0	0	0	0	-3.90581	0.080851	0.116226	2.43218	0
1700030J22Rik	7.42687	4.72549	7.70556	9.37841	11.6216	5.14613	12.1968	0.513598	0.298084	0.369276	6.61931	9.58573
1700030K09Rik	73.3	52.3439	68.1172	69.5565	48.9767	71.0165	75.4676	0.0314217	0.87549	0.901226	64.587	66.2543
1700034H15Rik	5.48943	2.181	3.39045	3.90767	2.49034	4.1169	9.14759	0.285837	0.641589	0.702485	3.68696	4.91563
1700034I23Rik	6.45815	4.36199	11.096	7.81534	3.32045	0	6.86069	-0.832521	0.249329	0.315877	7.30538	4.49912
1700034J05Rik	15.4996	27.626	27.4318	22.6645	19.9227	28.8183	34.3035	0.205285	0.515536	0.587597	23.5191	26.4272
1700034P13Rik	5.48943	3.63499	2.774	0.781534	0.830113	3.08768	1.5246	-1.39267	0.245522	0.311589	3.96614	1.55598
1700037C18Rik	13.2392	8.72399	4.93156	14.8492	18.2625	15.4384	25.1559	1.07189	0.00298991	0.00549566	8.96492	18.4265
1700037H04Rik	144.017	94.5099	62.8774	84.4057	91.3124	91.601	128.829	0.0181695	0.94243	0.955261	100.468	99.0369
1700040L02Rik	0.968722	1.454	1.23289	10.9415	9.13124	13.3799	10.6722	3.18176	1.20415e-06	3.22302e-06	1.21854	11.0312
1700042G15Rik	0.322907	0	0	14.0676	13.2818	14.4092	2.2869	6.31519	7.14913e-07	1.95517e-06	0.107636	11.0114
1700047A11Rik	5.81233	9.45099	14.1782	9.37841	4.15056	4.1169	9.14759	-0.531184	0.352631	0.426473	9.81385	6.69837
1700047G03Rik	181.797	523.439	145.481	1.56307	5.81079	1.02923	2.2869	-6.63463	1.36259e-24	1.16412e-23	283.572	2.6725
1700047M11Rik	1.61454	2.181	3.08222	0	1.66023	2.05845	0	-1.67852	0.162228	0.216243	2.29259	0.929669
1700048M11Rik	3.22907	7.99699	11.4042	2.3446	4.98068	4.1169	8.38529	-0.557795	0.345253	0.418809	7.54343	4.95687
1700048O20Rik	3.87489	5.08899	10.1713	14.0676	14.1119	27.7891	6.86069	1.25998	0.0353021	0.0547403	6.37841	15.7073
1700049G17Rik	154.996	191.201	257.982	93.7841	95.463	94.6887	112.058	-1.00088	6.46799e-10	2.30364e-09	201.393	98.9984
1700052K11Rik	52.311	67.9744	59.1787	39.0767	34.8647	25.7306	45.738	-0.727853	0.00159582	0.00304538	59.8214	36.3525
1700056E22Rik	7.74978	11.632	6.16445	0.781534	1.66023	0	0.762299	-3.3974	0.000486857	0.000990542	8.5154	0.801015
1700061G19Rik	6.45815	4.36199	4.31511	9.37841	2.49034	6.17535	8.38529	0.401546	0.495316	0.567691	5.04509	6.60735
1700065J18Rik	2.90617	0.726999	1.23289	1.56307	1.66023	1.02923	1.5246	-0.0366263	0.976253	0.981293	1.62202	1.44428
1700066B19Rik	4.5207	1.454	5.548	8.59688	8.30113	21.6137	8.38529	1.488	0.0200913	0.032535	3.8409	11.7243
1700066M21Rik	166.62	217.736	186.475	122.701	98.7834	159.53	106.722	-0.642154	9.30328e-05	0.000206236	190.277	121.934
1700067G17Rik	0	0.363499	0	1.56307	2.49034	1.02923	0.762299	3.63606	0.0312416	0.0489755	0.121166	1.46123
1700067K01Rik	5.48943	3.2715	7.08912	7.81534	4.98068	7.20458	12.9591	0.576618	0.325171	0.398101	5.28335	8.23992
1700071M16Rik	16.7912	17.0845	19.418	12.5045	9.96135	6.17535	14.4837	-0.746798	0.0461425	0.0700419	17.7646	10.7812
1700073E17Rik	2.26035	2.5445	1.84933	0	0	1.02923	0	-3.1618	0.10718	0.149856	2.21806	0.257306
1700074H08Rik	3.22907	2.908	2.46578	0.781534	0	1.02923	1.5246	-1.85728	0.0971574	0.137349	2.86762	0.833839
1700084E18Rik	1.29163	0.726999	2.15756	4.68921	2.49034	5.14613	4.5738	1.56822	0.123207	0.169772	1.39206	4.22487
1700084J12Rik	3.87489	4.72549	4.62334	0.781534	3.32045	3.08768	3.8115	-0.738474	0.300309	0.371721	4.40791	2.75029
1700085C21Rik	0	1.0905	2.46578	0.781534	0.830113	0	0	-0.479436	0.794594	0.833644	1.18543	0.402912
1700086O06Rik	30.9991	41.4389	39.7607	46.1105	49.8068	54.5489	50.3118	0.422166	0.114385	0.158902	37.3996	50.1945
1700088E04Rik	3.55198	2.181	1.84933	1.56307	2.49034	1.02923	1.5246	-0.604349	0.523185	0.594945	2.52744	1.65181
1700092M07Rik	0.645815	0.363499	0.924667	3.90767	4.15056	4.1169	6.86069	2.8166	0.000910787	0.00179035	0.644661	4.75896
1700093K21Rik	0.322907	2.908	3.39045	0.781534	1.66023	2.05845	2.2869	0.00884933	0.993209	0.994388	2.20712	1.69678
1700094D03Rik	41.978	42.1659	53.3225	75.0273	63.9187	53.5197	69.3692	0.515979	0.010714	0.0181737	45.8221	65.4587
1700094J05Rik	1.61454	1.0905	1.84933	3.90767	0.830113	1.02923	1.5246	0.281273	0.769928	0.812722	1.51812	1.8229
1700095J12Rik	8.07269	4.72549	6.78089	16.4122	10.7915	10.2923	15.246	1.01536	0.03357	0.0522734	6.52636	13.1855
1700096K18Rik	30.3533	45.4374	40.3771	28.9168	14.1119	16.4676	20.5821	-0.942251	0.00858211	0.0147795	38.7226	20.0196
1700099I09Rik	5.16652	4.72549	11.7125	13.2861	9.96135	4.1169	19.0575	0.623785	0.224418	0.28794	7.20149	11.6055
1700100L14Rik	1.29163	1.454	2.15756	0.781534	1.66023	0	1.5246	-0.806608	0.56902	0.636359	1.6344	0.99159
1700101I11Rik	1.61454	1.0905	2.46578	0	0	1.02923	0	-2.76773	0.0679023	0.0994348	1.72361	0.257306
1700102H20Rik	3.55198	5.08899	4.00689	4.68921	5.81079	8.2338	2.2869	0.216916	0.730572	0.780055	4.21596	5.25517
1700102P08Rik	2.90617	5.08899	8.63023	10.1599	6.6409	4.1169	8.38529	0.485708	0.347737	0.421418	5.5418	7.32576
1700105P06Rik	0.645815	0.726999	0.616445	2.3446	1.66023	1.02923	3.0492	1.52048	0.161629	0.215591	0.663086	2.02081
1700108F19Rik	11.9476	8.36049	6.78089	0	0	1.02923	1.5246	-4.0681	0.00145447	0.00278915	9.02965	0.638456
1700108J01Rik	2.90617	3.2715	4.62334	7.03381	5.81079	3.08768	2.2869	0.342144	0.614589	0.677654	3.60033	4.55479
1700109G15Rik	0	0.363499	0	4.68921	0	2.05845	0	3.69234	0.0232281	0.0372233	0.121166	1.68691
1700109H08Rik	30.3533	32.715	45.3087	43.7659	27.3937	33.9644	29.7297	-0.0897237	0.787507	0.827276	36.1257	33.7134
1700109K24Rik	39.7176	48.7089	48.0827	56.2705	56.4477	48.3736	59.4593	0.27843	0.207283	0.26866	45.5031	55.1378
1700110C19Rik	4.1978	5.08899	7.08912	3.90767	4.15056	0	3.0492	-0.973063	0.200825	0.261241	5.45864	2.77686
1700110K17Rik	1.93744	1.0905	0.924667	7.03381	5.81079	5.14613	2.2869	1.97661	0.00578525	0.0102274	1.31754	5.06941
1700112E06Rik	13.5621	18.902	14.4865	7.81534	3.32045	6.17535	6.86069	-1.37494	0.00408993	0.00739108	15.6502	6.04296
1700112J16Rik	10.9789	10.905	13.87	6.25227	3.32045	8.2338	8.38529	-0.895345	0.0555296	0.0827666	11.918	6.54795
1700113A16Rik	63.9357	60.7044	49.6238	42.9844	43.1659	43.2275	50.3118	-0.364146	0.0695777	0.101556	58.088	44.9224
1700113H08Rik	3.55198	5.45249	8.32201	0	0	1.02923	0	-4.50124	0.0110325	0.0186692	5.77549	0.257306
1700119H24Rik	0.322907	1.0905	1.23289	5.47074	7.47102	5.14613	5.3361	2.88198	0.000997708	0.0019519	0.882099	5.85599
1700120C14Rik	2.26035	1.8175	1.23289	0	2.49034	0	2.2869	-0.890474	0.523192	0.594945	1.77025	1.19431
1700120E14Rik	2.90617	2.5445	6.47267	14.8492	9.96135	9.26303	17.5329	1.68394	0.000651429	0.00130677	3.97445	12.9016
1700120K04Rik	2.58326	2.181	2.15756	7.81534	6.6409	6.17535	7.62299	1.61493	0.00372933	0.00676911	2.30727	7.06365
1700123I01Rik	2.90617	0.726999	1.23289	1.56307	0	0	1.5246	-1.16464	0.44983	0.523826	1.62202	0.771917
1700123L14Rik	0.645815	0.726999	1.54111	0	0	1.02923	0	-1.94673	0.28789	0.358049	0.971309	0.257306
1700123M08Rik	18.7286	21.083	26.8154	4.68921	2.49034	7.20458	3.8115	-2.32242	7.71552e-06	1.90857e-05	22.209	4.5489
1700123O20Rik	201.171	216.282	171.063	235.242	211.679	245.985	218.018	0.217853	0.0934156	0.132535	196.172	227.731
1700124L16Rik	0.322907	0.363499	1.84933	0	2.49034	1.02923	0	0.0813711	0.955097	0.964624	0.845247	0.879891
1700125H03Rik	8.39559	8.72399	10.1713	3.90767	3.32045	1.02923	2.2869	-1.76594	0.00824899	0.0142543	9.09697	2.63606
1810006J02Rik	2.26035	1.454	4.00689	0.781534	0.830113	3.08768	4.5738	-0.283882	0.756703	0.801244	2.57375	2.31828
1810010D01Rik	2.58326	3.2715	3.08222	3.12614	1.66023	6.17535	4.5738	0.361523	0.588542	0.65438	2.97899	3.88388
1810010H24Rik	32.2907	29.08	30.514	1.56307	8.30113	3.08768	8.38529	-2.57051	4.15251e-08	1.26619e-07	30.6282	5.33429
1810011H11Rik	34.5511	50.5264	48.3909	35.9506	22.413	17.4968	45.738	-0.594421	0.0315155	0.049383	44.4895	30.3996
1810011O10Rik	703.615	500.175	469.731	448.601	333.705	259.365	417.74	-0.597181	0.0106026	0.0179984	557.841	364.853
1810012K16Rik	4.1978	2.5445	5.23978	9.37841	4.98068	3.08768	6.09839	0.558399	0.389615	0.464482	3.99403	5.88629
1810013A23Rik	4.5207	2.908	2.46578	9.37841	5.81079	5.14613	15.246	1.38253	0.0124735	0.0209218	3.29816	8.89533
1810013L24Rik	802.102	1308.23	1185.12	676.027	596.021	567.103	699.028	-0.757371	2.16808e-17	1.27544e-16	1098.48	634.545
1810014B01Rik	49.4048	63.2489	73.9734	21.1014	20.7528	22.643	18.2952	-1.56711	9.42971e-10	3.31584e-09	62.209	20.6981
1810019D21Rik	14.5308	6.54299	5.548	126.609	123.687	131.741	152.46	3.98918	1.09989e-60	3.59574e-59	8.87394	133.624
1810020O05Rik	0.322907	0.363499	2.15756	0.781534	0.830113	0	0.762299	-0.278858	0.873892	0.899947	0.947988	0.593487
1810021B22Rik	3.87489	1.454	1.23289	15.6307	14.942	11.3215	12.1968	2.75108	2.08935e-08	6.54664e-08	2.18726	13.5227
1810022K09Rik	172.433	319.153	256.441	243.839	194.246	193.494	207.345	-0.19759	0.284267	0.354164	249.342	209.731
1810024B03Rik	4.1978	2.5445	4.31511	3.90767	4.15056	5.14613	7.62299	0.445913	0.423648	0.498184	3.6858	5.20684
1810026B05Rik	283.836	416.934	505.177	435.315	342.837	276.862	345.322	-0.157328	0.259115	0.326384	401.982	350.084
1810026J23Rik	356.49	465.279	424.114	418.902	445.771	373.609	435.273	0.0306604	0.838924	0.871746	415.294	418.389
1810030O07Rik	372.312	464.552	509.184	303.235	265.636	256.277	298.059	-0.656215	4.5604e-11	1.7783e-10	448.683	280.802
1810032O08Rik	30.3533	23.264	26.8154	81.2796	91.3124	58.6658	106.722	1.63292	3.77538e-16	2.06405e-15	26.8109	84.4949
1810034E14Rik	30.6762	22.1735	22.5002	18.7568	13.2818	16.4676	19.8198	-0.561142	0.0695804	0.101556	25.1166	17.0815
1810037I17Rik	412.03	484.908	462.95	342.312	301.331	459.034	266.042	-0.420583	0.00495649	0.0088461	453.296	342.18
1810041H14Rik	3.55198	2.908	2.15756	4.68921	3.32045	4.1169	3.8115	0.479997	0.468497	0.541966	2.87251	3.98451
1810043G02Rik	111.08	77.4254	66.8843	92.221	110.405	168.793	170.755	0.665903	0.000450068	0.000919597	85.1299	135.544
1810043H04Rik	16.1454	11.632	11.096	21.1014	24.9034	30.8768	35.8281	1.09367	0.00112935	0.0021937	12.9578	28.1774
1810044D09Rik	6.78106	6.90649	5.548	6.25227	4.98068	8.2338	13.7214	0.330784	0.489518	0.562575	6.41185	8.29703
1810046K07Rik	0.968722	1.0905	0.924667	0	0	0	0	-2.86775	0.182709	0.240325	0.994629	0
1810055G02Rik	91.3828	70.8824	53.0143	139.113	165.192	173.939	105.96	1.02124	1.28912e-11	5.23192e-11	71.7598	146.051
1810058I24Rik	227.004	283.166	163.358	129.735	128.667	111.156	149.411	-0.785654	0.000834172	0.00164724	224.509	129.742
1810062G17Rik	17.7599	10.178	14.1782	15.6307	20.7528	20.5845	12.9591	0.294575	0.350925	0.424787	14.0387	17.4818
1810062O18Rik	3.22907	6.17949	5.23978	0.781534	2.49034	2.05845	1.5246	-1.51968	0.061635	0.0911156	4.88278	1.71373
1810064F22Rik	4.1978	2.908	4.62334	8.59688	3.32045	4.1169	4.5738	0.385247	0.564621	0.632517	3.90971	5.15201
2010001A14Rik	12.5934	14.9035	17.5687	14.8492	19.0926	11.3215	20.5821	0.138412	0.660332	0.719185	15.0219	16.4613
2010001E11Rik	14.5308	11.632	12.3289	3.90767	1.66023	3.08768	1.5246	-2.36118	0.000256851	0.000542125	12.8306	2.54504
2010003K11Rik	69.748	64.7029	10.4796	6.25227	7.47102	1.02923	4.5738	-3.17137	4.24692e-06	1.08088e-05	48.3102	4.83158
2010009K17Rik	3.22907	2.5445	4.62334	7.03381	1.66023	3.08768	4.5738	0.228464	0.752873	0.798334	3.46564	4.08888
2010012O05Rik	169.526	203.196	157.502	55.4889	53.9573	47.3444	50.3118	-1.76452	5.15937e-22	3.89348e-21	176.741	51.7756
2010016I18Rik	18.4057	6.90649	18.8016	12.5045	6.6409	6.17535	8.38529	-0.78522	0.11822	0.163614	14.7046	8.42652
2010106C02Rik	12.9163	5.45249	7.70556	7.03381	2.49034	2.05845	3.0492	-1.19122	0.0719	0.104537	8.69145	3.65795
2010107E04Rik	455.945	596.503	481.444	665.086	527.952	664.879	410.117	0.138145	0.392925	0.467861	511.297	567.008
2010107G12Rik	3.55198	1.0905	2.774	3.12614	3.32045	1.02923	2.2869	0.0299283	0.970915	0.977146	2.47216	2.44068
2010107G23Rik	17.1141	21.81	24.3496	52.3628	53.1272	72.0458	99.8612	1.70084	2.25903e-11	9.02135e-11	21.0912	69.3492
2010109A12Rik	5.16652	4.36199	4.93156	7.81534	1.66023	6.17535	6.09839	0.171373	0.784091	0.824431	4.82002	5.43733
2010109I03Rik	0.968722	1.8175	0.616445	0.781534	0.830113	0	0	-1.41643	0.358129	0.432445	1.13422	0.402912
2010111I01Rik	452.393	384.219	403.463	901.891	772.005	675.172	660.914	0.873258	6.70082e-06	1.6704e-05	413.359	752.495
2010204K13Rik	2.90617	2.908	1.84933	10.1599	12.4517	4.1169	5.3361	1.67647	0.00696395	0.0121703	2.5545	8.01616
2010300C02Rik	36.1656	13.813	19.418	320.429	358.609	469.327	298.821	4.00887	3.59926e-150	9.2428e-148	23.1322	361.796
2010310C07Rik	5.81233	5.08899	4.31511	3.90767	0.830113	3.08768	4.5738	-0.79108	0.275181	0.344152	5.07215	3.09981
2010315B03Rik	375.864	387.49	497.779	525.191	413.396	471.385	320.166	0.0320882	0.81691	0.852765	420.378	432.535
2010320M18Rik	28.0929	21.083	23.4249	65.6489	75.5403	88.5134	83.8529	1.69272	8.13667e-13	3.59088e-12	24.2003	78.3889
2200002D01Rik	7.42687	7.26999	3.08222	15.6307	30.7142	24.7014	73.1807	2.42047	5.63695e-09	1.85549e-08	5.92636	36.0567
2210013O21Rik	137.881	187.202	178.461	105.507	114.556	109.098	102.148	-0.617424	3.26423e-05	7.60838e-05	167.848	107.827
2210015D19Rik	96.2264	98.5084	79.8296	96.9102	89.6522	88.5134	70.1315	-0.0848364	0.572181	0.639369	91.5215	86.3018
2210016F16Rik	593.504	639.032	511.033	375.136	369.4	421.982	318.641	-0.651587	7.46545e-11	2.85579e-10	581.19	371.29
2210016L21Rik	112.695	75.6079	69.6583	83.6242	87.992	111.156	134.927	0.288214	0.130255	0.178333	85.987	104.425
2210018M11Rik	275.763	291.527	319.01	319.648	292.2	332.44	297.297	0.0730099	0.490666	0.563655	295.433	310.396
2210039B01Rik	0.322907	1.8175	3.08222	3.90767	2.49034	3.08768	3.0492	1.02539	0.215556	0.277878	1.74088	3.13372
2210404O09Rik	74.9145	99.9624	148.255	35.169	28.2238	47.3444	37.3527	-1.49849	3.90645e-09	1.30281e-08	107.711	37.0225
2210406O10Rik	6.13524	5.45249	3.08222	4.68921	4.15056	6.17535	7.62299	0.204825	0.749138	0.795277	4.88999	5.65953
2210408F21Rik	63.9357	109.413	85.0694	42.9844	25.7335	27.7891	33.5412	-1.37612	7.62551e-09	2.48239e-08	86.1395	32.512
2210408I21Rik	235.4	313.337	322.401	147.71	122.857	94.6887	89.9513	-1.33213	3.63428e-15	1.87524e-14	290.379	113.802
2210416O15Rik	6.45815	8.36049	6.78089	4.68921	3.32045	4.1169	5.3361	-0.736027	0.183005	0.240678	7.19984	4.36566
2210417A02Rik	0	2.181	3.08222	0	0	1.02923	0	-1.41766	0.654657	0.713933	1.75441	0.257306
2300009A05Rik	31.322	34.1689	21.8838	28.1352	37.3551	40.1398	24.3936	0.138822	0.564912	0.632803	29.1249	32.5059
2310001H17Rik	28.7388	30.1705	31.1305	91.4395	73.0499	81.3088	76.9922	1.42988	6.71586e-10	2.38713e-09	30.0132	80.6976
2310002F09Rik	2.26035	1.0905	3.39045	0.781534	0	0	3.0492	-1.80368	0.177342	0.233977	2.2471	0.957683
2310002L09Rik	5.16652	3.63499	8.32201	0	0	0	0	-5.20443	0.000291223	0.000610238	5.70784	0
2310007B03Rik	2.58326	1.0905	0.308222	0	0	0	0	-2.78967	0.121515	0.167676	1.32733	0
2310009A05Rik	73.6229	90.8749	67.8089	76.5904	73.88	81.3088	73.943	-0.0116048	0.953726	0.963734	77.4356	76.4306
2310009B15Rik	19.6974	18.902	12.0207	25.0091	32.3744	39.1106	37.3527	0.987794	0.00222305	0.00416035	16.8733	33.4617
2310010G23Rik	6.78106	11.632	6.16445	2.3446	4.15056	3.08768	2.2869	-1.44623	0.0385391	0.0593856	8.1925	2.96744
2310010J17Rik	43.9154	47.9819	46.8498	10.9415	7.47102	5.14613	6.86069	-2.57766	1.37584e-11	5.57223e-11	46.2491	7.60483
2310011J03Rik	160.162	118.137	90.9256	202.417	252.354	231.576	246.223	0.940853	2.88146e-12	1.22939e-11	123.075	233.142
2310015A10Rik	108.497	110.504	123.597	89.8764	83.8414	84.3965	131.115	-0.260339	0.0631269	0.0931113	114.199	97.3074
2310015D24Rik	1.29163	3.63499	6.16445	0	0	1.02923	0.762299	-2.86452	0.0197331	0.0320076	3.69702	0.447881
2310022A10Rik	51.9881	34.8959	27.4318	61.7412	39.0153	57.6366	44.2134	0.445578	0.108106	0.151008	38.1053	50.6516
2310022B05Rik	123.674	117.047	92.1585	121.138	190.926	157.471	150.173	0.474764	0.00449828	0.00808614	110.96	154.927
2310030G06Rik	48.759	29.4435	49.932	34.3875	40.6755	56.6074	96.812	0.358645	0.25391	0.320817	42.7115	57.1206
2310033P09Rik	74.9145	70.1554	55.7883	75.0273	80.5209	88.5134	79.2791	0.267989	0.147403	0.198967	66.9527	80.8352
2310034G01Rik	15.4996	9.81449	10.7878	30.4798	38.1852	38.0813	51.0741	1.69685	5.42815e-09	1.78809e-08	12.0339	39.4551
2310035C23Rik	631.93	901.479	986.928	1065.23	947.989	1052.9	926.956	0.277868	0.0813723	0.116918	840.112	998.268
2310036O22Rik	237.337	250.451	222.228	275.882	273.937	328.323	345.322	0.368813	0.0124319	0.0208619	236.672	305.866
2310039H08Rik	59.415	58.1599	48.3909	80.498	92.1425	91.601	92.2382	0.687547	0.000306516	0.000640165	55.3219	89.12
2310040G24Rik	17.7599	8.36049	15.7193	7.81534	11.6216	11.3215	9.14759	-0.493869	0.276207	0.345336	13.9466	9.9765
2310045N01Rik	186.641	164.302	112.809	224.3	206.698	235.693	221.067	0.53206	0.000742162	0.00147608	154.584	221.939
2310047M10Rik	64.9044	55.6154	49.6238	43.7659	45.6562	58.6658	48.0249	-0.218553	0.255594	0.322584	56.7145	49.0282
2310057J18Rik	0	0	0	7.81534	7.47102	10.2923	2.2869	6.62949	2.72919e-07	7.74977e-07	0	6.96638
2310057M21Rik	83.633	87.6034	85.3776	70.3381	71.3897	65.8704	67.8446	-0.308039	0.0514339	0.0772664	85.538	68.8607
2310061I04Rik	42.3009	29.08	28.6647	62.5227	73.0499	74.1042	60.9839	1.02672	8.94923e-06	2.20269e-05	33.3485	67.6652
2310065F04Rik	0.968722	0.363499	0.924667	0	0	0	0	-2.2961	0.172079	0.227967	0.752296	0
2310067B10Rik	231.525	89.4209	82.6036	293.857	376.041	426.099	460.429	1.652	7.44283e-50	1.70828e-48	134.516	389.106
2310068J16Rik	0.322907	1.8175	1.54111	2.3446	2.49034	3.08768	1.5246	1.24419	0.208663	0.270162	1.22717	2.3618
2310069B03Rik	1.61454	3.63499	4.00689	0	0.830113	0	0	-3.60905	0.00997665	0.0169961	3.08547	0.207528
2310069G16Rik	3.22907	3.99849	1.54111	1.56307	0.830113	1.02923	0.762299	-1.47782	0.148551	0.200348	2.92289	1.04618
2400006E01Rik	0.322907	1.0905	0	4.68921	8.30113	1.02923	13.7214	3.6888	0.000256327	0.000541212	0.471135	6.93524
2410002F23Rik	157.902	115.229	147.33	258.688	314.613	241.868	301.108	0.988106	3.14061e-11	1.24021e-10	140.154	279.069
2410004B18Rik	144.663	149.762	139.625	80.498	97.1232	88.5134	83.0906	-0.732422	1.55446e-06	4.1122e-06	144.683	87.3063
2410004I01Rik	1.93744	2.181	0.308222	0	0	1.02923	0	-2.42174	0.273361	0.342141	1.47555	0.257306
2410004P03Rik	3.87489	1.454	0.308222	0	0	0	2.2869	-2.04681	0.119925	0.165676	1.87904	0.571724
2410006H16Rik	88.4766	66.5204	59.1787	112.541	124.517	126.595	197.436	0.951233	1.97104e-08	6.18906e-08	71.3919	140.272
2410015M20Rik	359.396	244.272	180.618	437.659	391.813	425.07	317.117	0.622109	0.000199038	0.000425269	261.429	392.915
2410016O06Rik	68.1335	37.8039	47.158	188.35	234.922	166.734	160.083	1.89699	9.71095e-26	8.71232e-25	51.0318	187.522
2410021H03Rik	1.93744	0.726999	2.46578	2.3446	4.98068	2.05845	2.2869	0.758374	0.386527	0.461545	1.71007	2.91766
2410089E03Rik	630.961	680.471	771.173	362.632	346.157	272.745	390.297	-1.01869	4.21653e-14	2.04077e-13	694.202	342.958
2410127L17Rik	89.1225	103.961	109.111	57.8335	58.938	56.6074	64.0331	-0.751579	2.10401e-05	4.99411e-05	100.731	59.353
2410131K14Rik	136.267	108.323	91.2339	180.534	169.343	135.858	150.173	0.521416	0.00508285	0.00906157	111.941	158.977
2500002B13Rik	11.6247	14.9035	16.644	6.25227	7.47102	9.26303	8.38529	-0.85511	0.0277992	0.0439405	14.3907	7.8429
2500004C02Rik	40.3634	49.7994	61.9527	24.2276	19.9227	19.5553	24.3936	-1.18818	2.07573e-06	5.42715e-06	50.7052	22.0248
2510002D24Rik	67.1648	79.9699	75.8227	78.935	85.5016	73.075	89.9513	0.14993	0.372423	0.447023	74.3191	81.8657
2510003B16Rik	2.26035	3.63499	1.23289	5.47074	0	5.14613	3.8115	0.60743	0.524003	0.595715	2.37608	3.60709
2510009E07Rik	819.862	958.185	972.442	267.285	323.744	232.605	295.772	-1.70282	2.15651e-42	3.71343e-41	916.83	279.851
2510039O18Rik	194.713	111.594	106.645	237.586	369.4	390.076	432.986	1.38956	5.10392e-20	3.47565e-19	137.651	357.512
2610001J05Rik	217.317	418.024	372.333	131.298	133.648	110.127	124.255	-1.34959	7.64855e-12	3.15835e-11	335.891	124.832
2610002M06Rik	335.178	384.946	507.951	259.469	249.864	240.839	230.214	-0.71678	1.37588e-08	4.38002e-08	409.358	245.097
2610005L07Rik	72.0084	59.9774	69.6583	85.9688	72.2198	63.812	94.5251	0.224507	0.202205	0.262828	67.2147	79.1314
2610008E11Rik	502.444	641.213	776.721	283.697	256.505	235.693	262.993	-1.27641	4.99318e-27	4.74138e-26	640.126	259.722
2610015P09Rik	88.7996	106.869	107.878	108.633	96.2931	101.893	84.6152	-0.0424754	0.813895	0.849968	101.182	97.8587
2610016A17Rik	367.469	423.113	375.415	16.4122	6.6409	15.4384	8.38529	-5.07571	2.19317e-80	1.22977e-78	388.666	11.7192
2610020C07Rik	34.5511	46.8914	42.5347	28.1352	22.413	34.9937	33.5412	-0.481648	0.092883	0.131853	41.3257	29.7708
2610020H08Rik	103.653	96.3274	121.748	71.9011	56.4477	99.8348	69.3692	-0.540033	0.0401806	0.0617377	107.243	74.3882
2610027K06Rik	11.6247	5.45249	9.86312	10.9415	4.15056	3.08768	11.4345	-0.357905	0.490321	0.563424	8.98009	7.40355
2610028H24Rik	0.645815	0	0.308222	3.90767	1.66023	1.02923	3.8115	2.90494	0.0230059	0.036904	0.318012	2.60215
2610035D17Rik	41.6551	26.172	43.7676	39.8582	29.8841	36.0229	53.361	0.0837384	0.760069	0.804327	37.1982	39.7815
2610037D02Rik	2.58326	2.5445	0.308222	4.68921	11.6216	11.3215	9.14759	2.45714	1.27625e-05	3.0982e-05	1.81199	9.19496
2610042L04Rik	2.26035	1.0905	1.84933	0.781534	2.49034	0	0.762299	-0.73216	0.490542	0.563569	1.7334	1.00854
2610044O15Rik8	192.13	252.269	266.612	93.0026	90.4823	98.8056	129.591	-1.18925	3.06221e-12	1.30337e-11	237.004	102.97
2610203C22Rik	51.0194	53.0709	85.0694	32.8244	25.7335	42.1982	24.3936	-0.998143	0.00118913	0.00230327	63.0532	31.2874
2610206C17Rik	1.93744	4.36199	4.93156	0	0.830113	0	3.8115	-2.22622	0.054828	0.0818104	3.74367	1.1604
2610301B20Rik	125.611	191.928	176.303	86.7503	59.7681	71.0165	76.2299	-1.13523	1.24293e-12	5.41961e-12	164.614	73.4412
2610305D13Rik	173.078	246.453	295.585	60.1781	71.3897	67.9289	53.361	-1.88087	1.49261e-24	1.27336e-23	238.372	63.2144
2610306M01Rik	18.4057	16.3575	15.7193	21.1014	24.0733	15.4384	18.2952	0.235999	0.480193	0.553617	16.8275	19.7271
2610307P16Rik	126.257	47.2549	91.8503	73.4642	57.2778	53.5197	151.698	-0.153443	0.556204	0.624681	88.454	83.9898
2610316D01Rik	0	0.363499	0.616445	1.56307	4.15056	3.08768	3.0492	3.55722	0.00885717	0.0152148	0.326648	2.96263
2610318N02Rik	2.58326	1.454	0	2.3446	4.15056	5.14613	1.5246	1.47165	0.131028	0.17928	1.34575	3.29147
2610507B11Rik	4692.81	5186.41	4354.57	5902.15	5341.78	5596.93	4591.33	0.173656	0.114275	0.158762	4744.6	5358.04
2610507I01Rik	178.891	173.753	202.81	301.672	260.655	243.926	279.002	0.554649	3.04992e-06	7.86631e-06	185.151	271.314
2610524H06Rik	35.1969	65.4299	61.3363	32.0429	43.996	60.7243	26.6805	-0.403742	0.109775	0.153157	53.9877	40.8609
2610528A11Rik	2.26035	2.5445	0.616445	14.8492	27.3937	36.0229	14.4837	3.65798	5.71834e-10	2.04487e-09	1.8071	23.1874
2610528J11Rik	5.16652	6.90649	4.00689	102.381	84.6715	99.8348	61.7462	4.02686	1.02269e-45	2.01344e-44	5.35997	87.1584
2700029M09Rik	179.537	214.101	233.324	193.82	175.984	273.774	103.673	-0.229991	0.13451	0.183464	208.987	186.813
2700038G22Rik	14.8537	13.086	22.192	42.2028	47.3164	32.9352	49.5495	1.3638	3.37105e-05	7.84188e-05	16.7106	43.001
2700046A07Rik	0	0	0	0	2.49034	3.08768	0.762299	4.45041	0.0271058	0.0429097	0	1.58508
2700046G09Rik	33.5824	39.2579	36.3703	24.2276	14.942	10.2923	14.4837	-1.17718	0.000812974	0.00160753	36.4035	15.9864
2700049A03Rik	241.212	205.377	265.071	243.057	191.756	284.066	207.345	-0.0446266	0.802191	0.840127	237.22	231.556
2700054A10Rik	17.7599	19.2655	26.1989	13.2861	17.4324	12.3507	32.0166	-0.258131	0.417928	0.492863	21.0748	18.7714
2700060E02Rik	897.683	1061.42	1146.9	1267.65	922.255	1138.32	875.12	0.0258943	0.838376	0.871429	1035.33	1050.84
2700062C07Rik	127.548	120.682	108.494	105.507	109.575	111.156	100.624	-0.154314	0.31435	0.386615	118.908	106.715
2700069I18Rik	5.48943	5.45249	6.47267	0	0.830113	0	0	-4.51572	0.000576658	0.00116455	5.80486	0.207528
2700081O15Rik	290.617	273.352	270.619	129.735	132.818	133.799	183.714	-0.964847	6.6108e-15	3.36117e-14	278.196	145.017
2700094K13Rik	54.2485	55.9789	54.2472	47.6736	63.0886	90.5718	80.0414	0.334014	0.183434	0.241153	54.8248	70.3439
2700097O09Rik	50.3736	58.5234	66.8843	64.8673	53.1272	33.9644	45.738	-0.230651	0.348764	0.42246	58.5938	49.4242
2700099C18Rik	30.3533	16.3575	28.3565	21.1014	24.0733	75.1334	17.5329	0.257366	0.601667	0.666011	25.0224	34.4603
2810001G20Rik	32.9366	41.8024	46.2334	40.6398	28.2238	32.9352	44.9757	-0.129762	0.554694	0.623485	40.3241	36.6936
2810002D19Rik	44.8841	58.1599	75.2063	28.1352	31.5443	34.9937	39.6396	-0.787147	0.000951057	0.00186661	59.4168	33.5782
2810004N23Rik	197.296	195.199	191.406	275.1	277.258	234.663	262.231	0.432926	0.000130947	0.000285324	194.634	262.313
2810006K23Rik	102.039	105.051	88.4599	42.9844	64.7488	67.9289	49.5495	-0.817282	2.53788e-05	5.96481e-05	98.5167	56.3029
2810013P06Rik	106.559	134.131	145.789	98.4733	93.8028	79.2503	119.681	-0.396111	0.00791453	0.0137156	128.827	97.8018
2810021J22Rik	80.0811	85.7859	106.645	61.7412	63.0886	64.8412	75.4676	-0.448559	0.018553	0.0301929	90.8373	66.2846
2810025M15Rik	96.8722	85.0589	81.0625	78.935	91.3124	101.893	73.1807	-0.0335266	0.82958	0.863953	87.6645	86.3303
2810029C07Rik	8.7185	8.72399	8.63023	4.68921	2.49034	6.17535	2.2869	-1.21125	0.0334196	0.0520628	8.69091	3.91045
2810032G03Rik	31.9678	80.6969	45.6169	93.7841	73.88	50.432	36.5904	0.322365	0.289659	0.359996	52.7605	63.6716
2810047C21Rik1	2.90617	3.2715	1.23289	2.3446	0.830113	3.08768	4.5738	0.0859409	0.921775	0.938642	2.47018	2.70905
2810403A07Rik	654.533	704.462	740.967	805.762	864.978	856.315	888.079	0.291013	0.000608666	0.00122515	699.987	853.783
2810403D21Rik	27.77	35.2594	30.8222	15.6307	13.2818	7.20458	14.4837	-1.30326	8.31483e-05	0.000185158	31.2839	12.6502
2810408A11Rik	25.5097	8.36049	15.4111	14.8492	16.6023	19.5553	30.492	0.329581	0.367281	0.441862	16.4271	20.3747
2810408I11Rik	1.93744	5.08899	1.84933	25.7906	21.5829	51.4613	4.5738	2.82043	1.50332e-06	3.98644e-06	2.95859	25.8522
2810410L24Rik	21.6348	18.902	24.6578	24.2276	20.7528	18.5261	34.3035	0.117078	0.681078	0.737429	21.7315	24.4525
2810417H13Rik	138.527	46.8914	107.57	119.575	246.544	565.045	44.9757	0.830767	0.185359	0.243468	97.6628	244.035
2810428I15Rik	60.0608	28.353	16.644	51.5813	68.8994	89.5426	76.9922	1.16187	5.26448e-06	1.32653e-05	35.0193	71.7539
2810429I04Rik	2.58326	0.726999	4.31511	1.56307	1.66023	5.14613	2.2869	-0.0526921	0.952749	0.962857	2.54179	2.66408
2810433D01Rik	6.45815	12.359	11.4042	5.47074	8.30113	11.3215	7.62299	-0.275291	0.542637	0.612849	10.0738	8.17908
2810442N19Rik	10.333	21.083	16.0276	10.9415	4.98068	7.20458	4.5738	-1.15346	0.0213774	0.0344852	15.8145	6.92513
2810454H06Rik	15.8225	13.813	20.6509	22.6645	17.4324	16.4676	16.0083	0.110895	0.770219	0.812981	16.7621	18.1432
2810459M11Rik	8.39559	6.54299	9.5549	87.5318	112.895	51.4613	56.4102	3.23261	3.22566e-19	2.11923e-18	8.16449	77.0746
2810468N07Rik	16.1454	13.4495	12.0207	12.5045	23.2432	15.4384	13.7214	0.226465	0.525969	0.597605	13.8718	16.2269
2810474O19Rik	879.6	1360.94	1215.32	983.17	690.654	721.487	969.645	-0.441238	0.00538118	0.00956196	1151.95	841.239
2900005J15Rik	24.8639	26.172	21.2674	24.2276	28.2238	22.643	19.8198	-0.0222072	0.939817	0.953267	24.1011	23.7285
2900008C10Rik	5.16652	2.181	2.15756	4.68921	2.49034	3.08768	4.5738	0.269264	0.680784	0.7372	3.16836	3.71025
2900009J06Rik	0.322907	0.726999	0.308222	0	2.49034	1.02923	0.762299	1.18705	0.383874	0.45881	0.45271	1.07047
2900011O08Rik	0.645815	2.181	0.308222	0.781534	0.830113	0	0	-1.19464	0.4108	0.485588	1.04501	0.402912
2900026A02Rik	371.666	331.148	337.812	363.413	444.94	390.076	665.487	0.386322	0.00138994	0.00267292	346.875	465.979
2900041M22Rik	7.42687	6.17949	2.46578	2.3446	3.32045	4.1169	2.2869	-0.805857	0.24	0.305456	5.35738	3.01721
2900057B20Rik	15.8225	10.5415	10.7878	7.81534	7.47102	7.20458	4.5738	-0.867472	0.0331629	0.0517128	12.3839	6.76618
2900060B14Rik	5.81233	6.90649	9.24667	17.9753	14.1119	17.4968	11.4345	1.06823	0.0141404	0.0235107	7.32183	15.2546
2900076A07Rik	72.9771	101.78	74.2816	70.3381	61.4284	45.2859	48.7872	-0.545676	0.028274	0.0446473	83.0129	56.4599
2900097C17Rik	1753.06	2321.31	2390.57	1774.86	1623.7	1605.59	1468.19	-0.391563	1.61191e-05	3.86959e-05	2154.98	1618.09
3000002C10Rik	7.42687	7.99699	9.24667	56.2705	48.1465	57.6366	27.4428	2.48291	1.28365e-17	7.66598e-17	8.22351	47.3741
3010001F23Rik	3.87489	4.36199	5.23978	2.3446	2.49034	2.05845	0	-1.56201	0.0484067	0.0731529	4.49222	1.72335
3010026O09Rik	47.7903	29.807	31.7469	34.3875	31.5443	44.2567	27.4428	-0.0901617	0.712562	0.765113	36.4481	34.4078
3110001I22Rik	48.759	61.0679	58.5623	67.9935	55.6176	42.1982	64.0331	0.0363897	0.86781	0.894933	56.1297	57.4606
3110002H16Rik	363.917	398.032	270.003	307.924	274.767	280.978	300.346	-0.237194	0.114764	0.159316	343.984	291.004
3110009E18Rik	10.0101	17.448	20.0345	9.37841	9.13124	7.20458	9.14759	-0.788991	0.041869	0.0640985	15.8309	8.71545
3110021A11Rik	3.22907	1.8175	1.54111	2.3446	2.49034	2.05845	3.8115	0.287202	0.711462	0.764265	2.19589	2.67622
3110021N24Rik	58.7692	51.9804	85.3776	25.7906	16.6023	16.4676	24.3936	-1.65226	2.55494e-09	8.67261e-09	65.3757	20.8135
3110035E14Rik	21.6348	22.537	20.9591	24.2276	10.7915	31.906	12.9591	-0.11713	0.844926	0.876434	21.7103	19.971
3110039I08Rik	253.805	285.711	330.723	200.073	190.926	141.004	188.288	-0.677684	0.000164677	0.00035515	290.08	180.073
3110040N11Rik	89.7683	108.323	85.6859	125.827	132.818	124.536	96.812	0.340953	0.0301495	0.0473808	94.5923	119.998
3110043O21Rik	1620.35	2377.65	1880.47	187.568	166.853	180.114	282.051	-3.27445	1.31093e-108	1.54855e-106	1959.49	204.147
3110045C21Rik	13.885	22.537	25.5825	17.1938	12.4517	12.3507	7.62299	-0.690787	0.0736666	0.10693	20.6682	12.4048
3110052M02Rik	115.924	155.214	197.571	117.23	94.6329	99.8348	88.4267	-0.607313	8.23522e-05	0.000183501	156.236	100.031
3110056K07Rik	69.1022	75.9714	114.967	85.9688	72.2198	71.0165	79.2791	-0.150023	0.481726	0.555167	86.6802	77.1211
3110057O12Rik	72.3313	95.2369	120.823	89.8764	57.2778	65.8704	89.189	-0.318325	0.0524358	0.0786316	96.1305	75.5534
3110062M04Rik	43.2696	43.9834	56.7129	21.883	32.3744	25.7306	41.9265	-0.688318	0.00505583	0.00901704	47.9887	30.4786
3110070M22Rik	2.26035	2.181	4.62334	3.90767	3.32045	7.20458	5.3361	0.76172	0.284216	0.354151	3.02156	4.9422
3110079O15Rik	2.90617	0.363499	0.616445	0.781534	4.15056	4.1169	3.0492	1.66283	0.0331907	0.0517471	1.29537	3.02455
3110082I17Rik	19.0515	18.175	16.0276	83.6242	92.1425	107.039	64.7954	2.26841	3.76191e-32	4.42906e-31	17.7514	86.9004
3200001D21Rik	6.78106	8.36049	10.1713	11.723	9.96135	10.2923	8.38529	0.263338	0.530937	0.602014	8.43763	10.0905
3300002I08Rik	20.3432	25.8085	25.2742	17.9753	11.6216	10.2923	9.14759	-0.940804	0.00523241	0.00931042	23.8086	12.2592
3300002P13Rik	0.645815	0	1.23289	0	0	0	0	-29.9502	2.72121e-12	1.16298e-11	0.626235	0
3300005D01Rik	1.61454	1.0905	5.23978	0.781534	1.66023	0	1.5246	-1.49843	0.264243	0.332008	2.64827	0.99159
3425401B19Rik	15.8225	14.9035	13.2536	0	0	0	0	-6.55785	4.66248e-07	1.29551e-06	14.6598	0
3632451O06Rik	72.9771	74.1539	77.6721	43.7659	33.2045	40.1398	22.1067	-1.13512	7.5989e-05	0.000169877	74.9343	34.8042
3632454L22Rik	14.5308	21.4465	34.2127	11.723	11.6216	10.2923	9.90989	-1.03688	0.00839372	0.0144762	23.3967	10.8867
3830403N18Rik	4.5207	6.17949	9.24667	0.781534	0	0	0	-4.63902	0.00207885	0.00390203	6.64896	0.195384
3830406C13Rik	292.554	492.542	435.518	227.426	200.057	195.553	205.821	-0.932122	8.9142e-12	3.6639e-11	406.871	207.214
3830408C21Rik	10.0101	11.632	19.7262	10.1599	4.15056	4.1169	4.5738	-1.21693	0.0215725	0.0347589	13.7895	5.7503
3830417A13Rik	10.9789	25.445	13.2536	1.56307	0	1.02923	0.762299	-4.28958	3.53386e-06	9.05575e-06	16.5591	0.838648
3830432H09Rik	7.74978	2.908	4.62334	2.3446	1.66023	2.05845	5.3361	-0.9258	0.175989	0.23247	5.0937	2.84984
3930402G23Rik	6.45815	7.63349	4.93156	14.0676	9.13124	7.20458	6.09839	0.531362	0.314587	0.386853	6.34107	9.12546
4430402I18Rik	55.5401	66.1569	68.1172	7.03381	8.30113	8.2338	3.8115	-3.25529	3.03514e-20	2.09015e-19	63.2714	6.84506
4631405J19Rik	5.16652	2.181	4.93156	74.2458	50.6369	60.7243	33.5412	3.73149	4.16132e-18	2.562e-17	4.09303	54.787
4632404H12Rik	28.0929	24.718	32.0551	60.9597	46.4863	57.6366	67.8446	1.02936	1.05203e-06	2.8304e-06	28.2887	58.2318
4632415L05Rik	127.548	145.4	188.632	241.494	191.756	208.933	220.305	0.503786	0.00097362	0.00190794	153.86	215.622
4632427E13Rik	57.4775	46.1644	57.9458	44.5475	46.4863	59.6951	56.4102	-0.0742068	0.774448	0.816618	53.8626	51.7847
4632428C04Rik	6.13524	7.63349	6.78089	3.12614	5.81079	6.17535	6.86069	-0.361016	0.541654	0.612078	6.84988	5.49324
4632428N05Rik	1428.87	1481.62	1386.38	359.506	376.871	348.907	506.929	-1.86209	9.67998e-63	3.38303e-61	1432.29	398.053
4732416N19Rik	1.29163	1.454	2.46578	3.12614	1.66023	0	3.8115	0.0993193	0.920159	0.937244	1.73714	2.14946
4732471J01Rik	70.0709	85.0589	69.6583	35.9506	29.0539	21.6137	57.1724	-1.16954	4.56945e-06	1.15997e-05	74.9294	35.9477
4732490B19Rik	5.48943	3.63499	6.78089	50.0182	42.3358	76.1627	112.058	3.68321	1.64714e-22	1.26894e-21	5.30177	70.1437
4732491K20Rik	23.8952	25.445	19.7262	15.6307	18.2625	19.5553	16.0083	-0.407264	0.193613	0.253089	23.0221	17.3642
4831440E17Rik	61.9982	89.0574	88.4599	63.3043	47.3164	45.2859	42.6888	-0.657744	0.00028906	0.000606136	79.8385	49.6488
4833411C07Rik	2.58326	1.454	3.69867	14.8492	4.15056	3.08768	6.09839	1.40011	0.0483722	0.0731292	2.57864	7.04645
4833412C05Rik	1.61454	1.8175	0.924667	0	0	0	0	-3.21559	0.0513381	0.0771422	1.45223	0
4833417C18Rik	11.9476	8.36049	9.24667	7.81534	5.81079	3.08768	8.38529	-0.673608	0.175322	0.23171	9.85158	6.27478
4833418N02Rik	19.3744	19.9925	25.8907	24.2276	21.5829	12.3507	17.5329	-0.180623	0.598825	0.663617	21.7525	18.9235
4833419F23Rik	10.0101	11.9955	13.5618	1.56307	1.66023	4.1169	3.0492	-2.21457	0.000293332	0.000614149	11.8558	2.59735
4833420G17Rik	398.145	422.023	504.252	354.035	236.582	328.323	336.174	-0.486775	0.00151304	0.00289646	441.473	313.778
4833422C13Rik	25.8326	31.6245	31.1305	23.446	14.942	14.4092	19.8198	-0.704857	0.0228817	0.0367114	29.5292	18.1542
4833427F10Rik	0.645815	1.0905	1.54111	2.3446	1.66023	0	1.5246	0.384731	0.744721	0.791631	1.09248	1.38236
4833427G06Rik	0.322907	0	0	0	0.830113	1.02923	0	1.91348	0.245213	0.311241	0.107636	0.464834
4833439L19Rik	1094.33	1280.97	1029.46	955.035	933.047	1028.2	894.177	-0.247106	0.0247757	0.0395105	1134.92	952.614
4921504A21Rik	6.13524	4.72549	5.548	2.3446	3.32045	2.05845	2.2869	-1.12052	0.11654	0.161582	5.46958	2.5026
4921506M07Rik	8.7185	14.9035	22.192	0.781534	0.830113	0	3.8115	-4.04473	1.64089e-06	4.32792e-06	15.2713	1.35579
4921507L20Rik	17.437	15.994	16.9522	18.7568	16.6023	11.3215	19.0575	-0.0511694	0.901229	0.92215	16.7944	16.4345
4921507P07Rik	18.0828	23.6275	21.8838	15.6307	9.13124	19.5553	20.5821	-0.40229	0.222268	0.285472	21.198	16.2248
4921511C10Rik	24.2181	33.8054	36.062	28.9168	19.0926	17.4968	22.1067	-0.498005	0.115683	0.160491	31.3618	21.9032
4921511H03Rik	1.61454	1.0905	0.616445	11.723	7.47102	7.20458	12.1968	3.13773	3.94673e-06	1.00665e-05	1.10716	9.64885
4921511I17Rik	16.1454	25.0815	22.8085	8.59688	9.96135	1.02923	7.62299	-1.64094	0.00123835	0.00239546	21.3451	6.80261
4921513I03Rik	10.333	8.72399	11.4042	4.68921	3.32045	3.08768	3.0492	-1.51403	0.00646106	0.0113474	10.1538	3.53663
4921518K17Rik	15.1767	11.9955	19.1098	0.781534	4.15056	1.02923	1.5246	-3.04968	2.79225e-06	7.21748e-06	15.4273	1.87148
4921524J17Rik	74.2687	104.324	123.905	109.415	117.046	127.624	116.632	0.262535	0.101305	0.142553	100.833	117.679
4921525O09Rik	0	3.2715	0.616445	1.56307	0.830113	0	0.762299	0.0243569	0.993109	0.994388	1.29598	0.78887
4921531C22Rik	68.7793	81.4239	78.2885	35.9506	39.0153	31.906	38.8773	-1.06063	1.77755e-07	5.13222e-07	76.1639	36.4373
4921534H16Rik	4.84361	3.63499	3.39045	0	0	1.02923	0.762299	-3.32419	0.0150632	0.0249071	3.95635	0.447881
4921536K21Rik	4.84361	4.36199	3.69867	10.1599	3.32045	10.2923	9.14759	0.935136	0.0928533	0.131822	4.30143	8.23006
4930402H24Rik	2283.92	2740.42	2172.66	519.72	464.863	382.872	573.249	-2.31963	1.06079e-50	2.49616e-49	2399	485.176
4930404H11Rik	3.87489	3.99849	4.62334	1.56307	0	1.02923	0.762299	-2.39379	0.0635786	0.0936605	4.16557	0.838648
4930404I05Rik	11.6247	16.3575	13.2536	17.9753	14.942	10.2923	16.7706	0.133276	0.690297	0.745906	13.7452	14.995
4930404N11Rik	24.541	8.72399	6.47267	70.3381	130.328	138.945	80.0414	3.18652	1.97136e-39	3.02691e-38	13.2459	104.913
4930405A10Rik	9.04141	13.086	7.39734	3.12614	2.49034	1.02923	9.14759	-1.70759	0.0129896	0.021734	9.84158	3.94832
4930405A21Rik	4.5207	4.36199	8.32201	3.90767	3.32045	5.14613	3.8115	-0.499859	0.41666	0.491499	5.7349	4.04644
4930405J17Rik	4.1978	2.5445	5.85623	50.0182	19.9227	27.7891	38.8773	3.04462	2.51746e-09	8.5503e-09	4.19951	34.1518
4930405O22Rik	39.3947	37.0769	63.1856	62.5227	39.8454	30.8768	41.9265	-0.0473934	0.902835	0.923208	46.5524	43.7928
4930406D18Rik	0	0	0.308222	4.68921	0	0	3.0492	3.77434	0.052919	0.0792623	0.102741	1.9346
4930412C18Rik	46.4987	74.1539	84.1447	17.9753	10.7915	16.4676	16.0083	-2.11538	2.60177e-14	1.27809e-13	68.2658	15.3107
4930412O13Rik	57.4775	39.2579	53.6307	142.239	134.478	164.676	147.124	1.54743	3.47638e-19	2.28056e-18	50.1221	147.129
4930413F20Rik	1.61454	1.454	2.46578	21.1014	11.6216	17.4968	16.0083	3.15441	7.35249e-11	2.81319e-10	1.84477	16.557
4930413G21Rik	0.322907	0.726999	0	1.56307	2.49034	4.1169	5.3361	3.39129	0.00379989	0.00689083	0.349969	3.3766
4930414N06Rik	6.45815	7.26999	8.32201	6.25227	6.6409	5.14613	6.86069	-0.263635	0.655135	0.714349	7.35005	6.225
4930415F15Rik	2.90617	1.8175	1.84933	5.47074	0.830113	1.02923	0.762299	-0.103863	0.929854	0.945217	2.191	2.02309
4930415O20Rik	7.10396	9.08749	7.70556	7.81534	7.47102	5.14613	6.86069	-0.219986	0.592557	0.657864	7.96567	6.82329
4930419G24Rik	1.29163	6.17949	1.54111	3.12614	0	1.02923	0	-1.60207	0.178477	0.235317	3.00408	1.03884
4930425L21Rik	6.13524	9.45099	6.16445	0	0	0	0.762299	-4.87684	0.000857622	0.00169072	7.25023	0.190575
4930426L09Rik	1.61454	5.08899	3.08222	2.3446	0	1.02923	0	-1.94132	0.0651226	0.0957679	3.26192	0.843457
4930427A07Rik	34.874	7.63349	15.7193	74.2458	114.556	315.972	51.8364	2.64311	2.21085e-11	8.8389e-11	19.4089	139.152
4930429B21Rik	6.13524	6.54299	7.39734	2.3446	2.49034	1.02923	2.2869	-1.70583	0.0149371	0.0247171	6.69186	2.03777
4930429F24Rik	17.437	23.264	31.7469	14.0676	9.96135	12.3507	8.38529	-1.08285	0.00295076	0.00542934	24.1493	11.1912
4930430F08Rik	66.5189	77.7889	88.1516	39.8582	36.525	52.4905	30.492	-0.975004	3.25583e-06	8.37057e-06	77.4865	39.8414
4930431P03Rik	8.07269	6.54299	4.62334	141.458	127.837	115.273	109.009	4.28046	3.8343e-45	7.39282e-44	6.413	123.394
4930432J09Rik	1.61454	1.454	2.774	0	0	1.02923	1.5246	-1.89872	0.195842	0.255611	1.94751	0.638456
4930432K21Rik	13.2392	5.81599	7.70556	13.2861	13.2818	15.4384	10.6722	0.593551	0.111325	0.155039	8.92025	13.1696
4930438E09Rik	16.4683	24.3545	32.6716	1.56307	5.81079	4.1169	5.3361	-2.54761	1.80027e-05	4.30777e-05	24.4981	4.20671
4930443O20Rik	17.1141	14.54	18.8016	10.1599	7.47102	4.1169	12.1968	-1.02238	0.00800365	0.0138615	16.8185	8.48616
4930444F02Rik	0.322907	0.363499	0.924667	1.56307	2.49034	0	0.762299	1.37687	0.345895	0.419472	0.537025	1.20393
4930444M15Rik	2.58326	1.0905	1.23289	0	0	1.02923	0	-2.60771	0.202397	0.263039	1.63555	0.257306
4930444P10Rik	0	0.726999	1.23289	0	0	0	0	-1.50032	0.44538	0.519464	0.653296	0
4930445N18Rik	1.61454	3.63499	1.84933	0.781534	1.66023	3.08768	1.5246	-0.378441	0.729632	0.77938	2.36629	1.76351
4930447A16Rik	1.29163	1.454	2.774	6.25227	4.98068	7.20458	5.3361	1.65758	0.0449101	0.0683469	1.83988	5.94341
4930447C04Rik	1.61454	8.36049	6.16445	0.781534	0	0	0	-4.07342	0.00473308	0.00848408	5.37982	0.195384
4930447F24Rik	0.322907	0.363499	0.616445	0	0	0	0.762299	-0.743911	0.741105	0.788356	0.434284	0.190575
4930447K03Rik	1.61454	3.2715	4.93156	0.781534	0.830113	0	3.0492	-1.78307	0.100409	0.141404	3.27253	1.16521
4930447M23Rik	1.61454	0.726999	0	1.56307	1.66023	1.02923	2.2869	1.32545	0.385942	0.460971	0.780512	1.63485
4930447N08Rik	1.29163	1.454	3.39045	1.56307	1.66023	5.14613	3.8115	0.58307	0.495866	0.568284	2.04536	3.04523
4930449E18Rik	14.8537	19.2655	25.8907	9.37841	4.98068	5.14613	9.90989	-1.45906	0.000806245	0.00159476	20.0033	7.35378
4930451G09Rik	17.7599	6.54299	8.32201	58.6151	55.6176	94.6887	80.0414	2.80379	8.30601e-21	5.88932e-20	10.875	72.2407
4930452B06Rik	1.93744	2.5445	2.15756	2.3446	5.81079	18.5261	3.0492	1.45429	0.0897107	0.127862	2.21317	7.43266
4930453N24Rik	422.363	603.046	559.424	321.211	276.428	353.024	253.083	-0.797382	3.01281e-17	1.75663e-16	528.277	300.936
4930455C13Rik	6.45815	11.632	10.4796	15.6307	9.13124	7.20458	11.4345	0.215479	0.630199	0.692067	9.52323	10.8502
4930455G09Rik	5.16652	5.08899	6.16445	3.90767	4.15056	1.02923	6.86069	-0.589889	0.399697	0.474522	5.47332	3.98704
4930455H04Rik	4.5207	6.17949	13.87	2.3446	2.49034	3.08768	4.5738	-1.30806	0.0711213	0.103558	8.19007	3.1241
4930465K10Rik	2.26035	0.363499	0.308222	0	0.830113	1.02923	0	-0.746835	0.614903	0.677874	0.977358	0.464834
4930471G03Rik	0.322907	0.726999	1.23289	7.03381	5.81079	5.14613	0	2.33464	0.0183785	0.0299391	0.760932	4.49768
4930471M09Rik	0.968722	0.363499	1.54111	0	0	0	1.5246	-1.80891	0.415925	0.490795	0.957778	0.38115
4930473A02Rik	15.1767	15.6305	24.3496	21.883	21.5829	16.4676	15.246	0.0512538	0.881819	0.906165	18.3856	18.7949
4930474M22Rik	7.42687	7.63349	9.5549	2.3446	2.49034	0	2.2869	-2.23848	0.0118177	0.019907	8.20509	1.78046
4930478L05Rik	10.6559	9.08749	13.87	10.1599	14.942	6.17535	12.1968	-0.061753	0.891794	0.91445	11.2045	10.8685
4930479D17Rik	3.22907	0.726999	1.54111	1.56307	1.66023	0	3.0492	-0.272533	0.809424	0.846297	1.8324	1.56812
4930480G23Rik	4.84361	9.08749	7.70556	0.781534	0.830113	3.08768	3.8115	-1.68535	0.0483467	0.0730997	7.21222	2.1277
4930480K15Rik	2.26035	0	4.00689	2.3446	1.66023	0	0.762299	-0.796018	0.6649	0.723273	2.08908	1.19178
4930480K23Rik	55.863	66.1569	75.8227	34.3875	32.3744	26.7599	27.4428	-1.11269	4.11585e-07	1.15084e-06	65.9475	30.2411
4930481A15Rik	29.0617	10.178	17.8769	39.0767	37.3551	27.7891	67.8446	1.16161	4.77814e-05	0.000109427	19.0389	43.0164
4930482G09Rik	0.322907	1.0905	0.924667	3.12614	1.66023	1.02923	0.762299	1.21591	0.317639	0.390173	0.779358	1.64447
4930483K19Rik	0.322907	0.726999	0.924667	3.12614	4.98068	3.08768	7.62299	2.80426	0.00130205	0.00251209	0.658191	4.70437
4930483O08Rik	0	2.5445	1.54111	1.56307	0	0	3.8115	-0.119953	0.945817	0.957654	1.36187	1.34364
4930486L24Rik	27.77	58.8869	52.3978	6.25227	7.47102	11.3215	9.14759	-2.35557	1.84869e-08	5.82035e-08	46.3516	8.54809
4930487H11Rik	22.6035	29.08	27.74	6.25227	6.6409	17.4968	9.14759	-1.44128	0.00829761	0.0143258	26.4745	9.8844
4930488L21Rik	0.645815	2.908	2.15756	1.56307	0.830113	1.02923	0.762299	-0.735361	0.527457	0.59895	1.90379	1.04618
4930502A04Rik	0.645815	4.36199	2.15756	1.56307	0.830113	0	0	-1.83366	0.286254	0.356239	2.38846	0.598295
4930502E09Rik	5.16652	5.81599	11.4042	3.90767	1.66023	2.05845	5.3361	-1.27576	0.0690833	0.100922	7.46225	3.24061
4930502E18Rik	2.26035	7.26999	1.54111	0	0	0	0	-4.62162	0.189351	0.248118	3.69048	0
4930503B20Rik	0	1.8175	0.616445	0	0.830113	2.05845	0	-0.115835	0.942048	0.954983	0.811314	0.722141
4930503L19Rik	129.809	162.848	183.084	60.9597	64.7488	60.7243	77.7545	-1.25664	9.2345e-15	4.64979e-14	158.58	66.0468
4930505A04Rik	6.45815	13.813	10.7878	0.781534	0	1.02923	0	-4.62734	0.000281863	0.000591955	10.353	0.45269
4930506A18Rik	10.0101	8.72399	13.87	3.12614	0.830113	1.02923	0.762299	-2.94817	0.000363187	0.0007517	10.868	1.43694
4930506C21Rik	15.4996	21.4465	23.4249	25.7906	23.2432	22.643	22.1067	0.259671	0.556536	0.624961	20.1236	23.4459
4930507D05Rik	3.55198	5.45249	5.548	7.03381	3.32045	5.14613	5.3361	0.112942	0.840398	0.872912	4.85083	5.20912
4930509E16Rik	0.968722	0.726999	0.616445	0.781534	0.830113	2.05845	1.5246	0.740411	0.486495	0.559754	0.770722	1.29867
4930511A08Rik	10.0101	13.4495	19.418	14.0676	19.0926	10.2923	9.14759	-0.0682818	0.890914	0.913822	14.2925	13.15
4930511E03Rik	5.48943	6.17949	4.31511	0	0.830113	0	0	-4.36674	0.000689593	0.00137724	5.32801	0.207528
4930511M06Rik	2.26035	2.5445	3.08222	4.68921	4.15056	6.17535	9.90989	1.1869	0.0704697	0.102711	2.62902	6.23125
4930512B01Rik	30.3533	36.7134	44.0758	28.1352	15.7721	23.6722	31.2543	-0.595637	0.0802891	0.115511	37.0475	24.7085
4930512J16Rik	11.3018	14.1765	14.7947	1.56307	0	3.08768	5.3361	-2.54342	0.000975859	0.00191169	13.4243	2.49671
4930513N10Rik	9.04141	7.99699	6.78089	7.81534	9.96135	13.3799	9.14759	0.328128	0.484492	0.557774	7.93976	10.0761
4930515G01Rik	14.2079	21.81	14.1782	12.5045	10.7915	5.14613	12.1968	-0.711021	0.0805702	0.11586	16.732	10.1597
4930517E11Rik	1.29163	0.726999	2.15756	0	0.830113	0	0.762299	-1.94632	0.312097	0.384192	1.39206	0.398103
4930520O04Rik	14.2079	9.81449	15.1029	11.723	13.2818	12.3507	22.869	0.146072	0.658816	0.717843	13.0418	15.0561
4930521E06Rik	13.2392	10.178	24.966	8.59688	18.2625	4.1169	8.38529	-0.62285	0.354236	0.428269	16.1277	9.84039
4930523C07Rik	264.138	353.685	326.408	120.356	121.196	94.6887	106.722	-1.49332	4.44497e-13	2.00561e-12	314.744	110.741
4930525G20Rik	25.1868	36.3499	40.6854	44.5475	33.2045	25.7306	20.5821	-0.110748	0.739978	0.787346	34.074	31.0162
4930526I15Rik	6.13524	2.5445	0.924667	6.25227	6.6409	14.4092	14.4837	1.9708	0.000217247	0.000462336	3.20147	10.4465
4930526L06Rik	1.29163	1.8175	3.08222	0.781534	0	0	0	-2.92704	0.15156	0.204007	2.06378	0.195384
4930528A17Rik	3.87489	1.0905	3.08222	3.12614	2.49034	1.02923	6.09839	0.108986	0.904324	0.924311	2.68254	3.18602
4930532I03Rik	3.22907	2.5445	6.47267	0.781534	0.830113	3.08768	0.762299	-1.70852	0.142136	0.192664	4.08208	1.36541
4930533B01Rik	4.5207	8.36049	8.63023	12.5045	14.942	13.3799	9.14759	0.842248	0.116961	0.162073	7.17047	12.4935
4930538K18Rik	1.29163	2.5445	4.00689	0	0	3.08768	1.5246	-1.115	0.271936	0.340597	2.61434	1.15307
4930539E08Rik	2.90617	2.908	3.69867	3.90767	6.6409	6.17535	121.968	2.08306	0.00305108	0.00560042	3.17094	34.673
4930539J05Rik	6.45815	13.086	12.9453	9.37841	9.13124	5.14613	10.6722	-0.318387	0.459513	0.533175	10.8298	8.58199
4930545L23Rik	23.8952	30.8975	34.2127	26.5722	12.4517	11.3215	10.6722	-0.93083	0.0488566	0.0737637	29.6684	15.2544
4930546C10Rik	1.29163	0.726999	0	2.3446	1.66023	2.05845	1.5246	2.01099	0.0649141	0.095493	0.672876	1.89697
4930546K05Rik	0.645815	1.454	0.924667	0	0	0	0.762299	-2.01833	0.262763	0.330416	1.00816	0.190575
4930547E08Rik	2.26035	0.363499	0.308222	1.56307	0	0	0.762299	-0.333473	0.870908	0.897239	0.977358	0.581342
4930547E14Rik	0.968722	0.726999	1.84933	0.781534	0	2.05845	0	-1.19292	0.510714	0.582813	1.18169	0.709996
4930548H24Rik	1.61454	2.181	2.15756	1.56307	0	0	1.5246	-1.67126	0.198386	0.258433	1.98436	0.771917
4930549C15Rik	28.0929	25.445	44.0758	10.1599	12.4517	12.3507	16.7706	-1.35083	0.000309151	0.00064506	32.5379	12.9332
4930549G23Rik	6.13524	9.81449	6.47267	8.59688	14.942	5.14613	7.62299	0.315511	0.565288	0.633181	7.47413	9.07701
4930550C14Rik	9.68722	13.4495	14.7947	2.3446	1.66023	2.05845	6.09839	-2.17824	0.000936452	0.00183917	12.6438	3.04042
4930552P12Rik	0.968722	0	1.23289	2.3446	2.49034	4.1169	2.2869	1.86019	0.0576411	0.0856615	0.733871	2.80968
4930556M19Rik	17.437	17.0845	13.87	29.6983	30.7142	28.8183	41.1642	1.00054	0.000118676	0.000259607	16.1305	32.5987
4930556N13Rik	10.333	10.905	14.7947	46.1105	19.9227	37.0521	34.3035	1.54206	0.00142658	0.00273953	12.0109	34.3472
4930557K07Rik	7.42687	9.08749	11.096	8.59688	8.30113	3.08768	9.14759	-0.350971	0.415441	0.490289	9.20346	7.28332
4930558J18Rik	1.93744	0.363499	0.308222	3.12614	2.49034	3.08768	0.762299	1.66645	0.105887	0.148247	0.869722	2.36661
4930558K02Rik	1.61454	1.8175	1.54111	0	0	0	0.762299	-2.7888	0.107202	0.149863	1.65772	0.190575
4930562C15Rik	11.9476	8.72399	13.5618	38.2952	20.7528	19.5553	33.5412	1.28151	0.000370883	0.000766018	11.4111	28.0361
4930562F07Rik	3.87489	6.54299	8.32201	1.56307	4.15056	2.05845	3.8115	-1.06221	0.109762	0.153151	6.24663	2.89589
4930563D23Rik	0.968722	1.0905	1.23289	0.781534	2.49034	1.02923	0	-0.259569	0.863182	0.891457	1.09737	1.07527
4930563E18Rik	0.645815	2.908	0.924667	1.56307	0.830113	2.05845	1.5246	0.212179	0.845075	0.876537	1.49283	1.49406
4930563E22Rik	7.74978	8.72399	12.9453	6.25227	6.6409	9.26303	12.9591	-0.175834	0.696377	0.751468	9.80637	8.77882
4930563F08Rik	14.2079	16.3575	22.8085	21.883	23.2432	16.4676	18.2952	0.191714	0.601772	0.666011	17.7913	19.9722
4930563M21Rik	2.26035	0.363499	3.08222	3.90767	1.66023	2.05845	2.2869	0.39891	0.671539	0.729105	1.90203	2.47831
4930564C03Rik	2.90617	2.181	2.774	4.68921	1.66023	0	3.0492	-0.216347	0.790039	0.829651	2.62039	2.34966
4930565N06Rik	82.3414	106.142	130.995	82.8426	65.5789	43.2275	92.2382	-0.594338	0.0167752	0.0275273	106.493	70.9718
4930570G19Rik	14.2079	19.2655	16.3358	2.3446	3.32045	2.05845	3.8115	-2.52039	4.61607e-05	0.000105907	16.6031	2.88375
4930577N17Rik	21.6348	21.083	26.8154	12.5045	9.96135	6.17535	18.2952	-1.08086	0.00187596	0.00354637	23.1777	11.7341
4930578C19Rik	107.205	118.501	141.782	38.2952	26.5636	36.0229	33.5412	-1.86364	1.10734e-16	6.25867e-16	122.496	33.6057
4930578M01Rik	22.2806	29.08	23.1167	2.3446	4.15056	4.1169	2.2869	-2.96143	1.12807e-07	3.31316e-07	24.8258	3.22474
4930579G18Rik	28.0929	46.8914	57.0212	74.2458	57.2778	60.7243	72.4184	0.641045	0.0118179	0.019907	44.0018	66.1666
4930579G24Rik	55.2172	40.3484	48.0827	26.5722	31.5443	63.812	17.5329	-0.62111	0.0803383	0.115564	47.8828	34.8653
4930579H20Rik	14.2079	11.9955	14.4865	10.9415	9.13124	8.2338	5.3361	-0.700983	0.102431	0.144	13.5633	8.41065
4930579J19Rik	5.48943	10.905	8.93845	3.12614	0.830113	0	0.762299	-2.77825	0.00570407	0.010099	8.44429	1.17964
4930579K19Rik	3.87489	2.908	3.39045	4.68921	5.81079	3.08768	6.86069	0.578092	0.335524	0.408938	3.39111	5.11209
4930581F22Rik	40.6863	36.3499	48.3909	50.7997	46.4863	34.9937	44.2134	0.0815465	0.737528	0.785541	41.8091	44.1233
4930583K01Rik	0.968722	1.8175	1.84933	0.781534	0.830113	0	0.762299	-1.3532	0.301487	0.372943	1.54518	0.593487
4930583P06Rik	1.93744	1.0905	1.54111	0.781534	1.66023	1.02923	0	-1.03804	0.411673	0.48636	1.52302	0.867746
4930590J08Rik	3.22907	5.81599	3.39045	6.25227	0.830113	8.2338	3.8115	0.215873	0.806457	0.843627	4.14517	4.78192
4930592A05Rik	1.61454	0.363499	1.54111	2.3446	0	0	0	-0.999387	0.59674	0.661721	1.17305	0.586151
4930592I03Rik	16.4683	20.7195	31.7469	29.6983	28.2238	21.6137	32.0166	0.303446	0.321257	0.393912	22.9782	27.8881
4930593A02Rik	2.90617	2.908	2.46578	3.12614	2.49034	0	1.5246	-0.608853	0.555006	0.623757	2.75998	1.78527
4930594C11Rik	29.7075	41.4389	50.8567	50.0182	36.525	43.2275	57.1724	0.217803	0.378153	0.452951	40.6677	46.7358
4930595D18Rik	7.74978	8.72399	9.86312	9.37841	6.6409	6.17535	9.14759	-0.169238	0.793181	0.832359	8.77896	7.83556
4930596I21Rik	8.7185	11.2685	17.2605	18.7568	13.2818	18.5261	25.1559	0.615336	0.110302	0.153845	12.4158	18.9301
4930597A21Rik	1.61454	1.0905	3.39045	0	0	0	0	-3.72289	0.118393	0.163835	2.03183	0
4930599N23Rik	7.10396	6.90649	13.2536	5.47074	3.32045	5.14613	3.0492	-1.09471	0.050879	0.0765041	9.08801	4.24663
4931402G19Rik	5.48943	7.26999	6.47267	0.781534	1.66023	3.08768	4.5738	-1.44231	0.0383324	0.0590979	6.4107	2.52581
4931403E22Rik	6.13524	6.17949	4.93156	11.723	10.7915	4.1169	3.8115	0.405352	0.434137	0.508122	5.74876	7.61072
4931403G20Rik	32.2907	40.3484	38.5278	39.8582	29.8841	16.4676	32.7789	-0.322099	0.260885	0.32831	37.0557	29.7472
4931406C07Rik	1182.81	2043.96	1277.27	513.468	375.211	415.807	400.207	-1.7844	2.83471e-17	1.65551e-16	1501.35	426.173
4931406H21Rik	142.725	161.394	132.227	157.87	87.1618	64.8412	180.665	-0.328584	0.161511	0.215465	145.449	122.634
4931406P16Rik	862.163	943.645	915.729	767.467	721.368	701.931	808.037	-0.276465	0.0453366	0.0689189	907.179	749.701
4931408D14Rik	175.662	178.478	149.18	11.723	14.1119	6.17535	9.90989	-3.97648	8.33785e-39	1.26164e-37	167.773	10.48
4931414P19Rik	37.4573	21.81	28.6647	42.9844	43.996	58.6658	51.0741	0.745386	0.000896866	0.00176455	29.3106	49.1801
4931423N10Rik	0.645815	0.363499	1.84933	0.781534	1.66023	4.1169	1.5246	1.04469	0.389229	0.46417	0.952883	2.02081
4931428F04Rik	28.4159	11.2685	13.2536	31.2614	34.8647	36.0229	38.8773	1.07698	2.41041e-05	5.68027e-05	17.646	35.2566
4931429P17Rik	0.968722	0.363499	0	0	0	0	0	-1.12057	0.611705	0.674922	0.444074	0
4931430N09Rik	15.8225	19.629	29.2811	14.0676	13.2818	13.3799	22.1067	-0.472522	0.160478	0.214362	21.5775	15.709
4931431C16Rik	9.68722	6.90649	8.63023	5.47074	2.49034	4.1169	3.8115	-1.08377	0.0686133	0.100327	8.40798	3.97237
4931440F15Rik	3.55198	0.726999	3.69867	3.12614	0	2.05845	1.5246	-0.62845	0.511348	0.583424	2.65922	1.6773
4931440J10Rik	0.645815	0	1.84933	0	0.830113	0	0.762299	-1.06328	0.513664	0.585652	0.831717	0.398103
4931440P22Rik	1.29163	0.726999	0.616445	0.781534	0.830113	0	1.5246	-0.201085	0.877439	0.90276	0.878358	0.784061
4932411E22Rik	2.26035	4.72549	3.69867	0	0	0	0	-4.43598	0.00120487	0.00233273	3.56151	0
4932413F04Rik	0.322907	0	0	0	1.66023	0	1.5246	2.51188	0.270164	0.338618	0.107636	0.796206
4932416H05Rik	27.4471	31.6245	49.6238	23.446	15.7721	26.7599	28.2051	-0.595311	0.0319147	0.0499379	36.2318	23.5458
4932418E24Rik	7.10396	0.726999	1.84933	51.5813	92.1425	55.5782	58.697	4.62534	9.61299e-24	7.92244e-23	3.22677	64.4997
4932435O22Rik	6.78106	10.178	11.096	0	0	3.08768	0.762299	-3.33002	0.00814199	0.0140845	9.35168	0.962494
4932438A13Rik	2736.32	3653.9	3974.84	2509.51	2215.57	2089.33	2340.26	-0.571359	1.93662e-05	4.6172e-05	3455.02	2288.67
4932438H23Rik	7.74978	7.99699	9.86312	5.47074	3.32045	2.05845	5.3361	-1.11831	0.0524527	0.0786436	8.53663	4.04643
4932441J04Rik	4.1978	3.2715	1.84933	1.56307	3.32045	4.1169	0.762299	-0.498945	0.52569	0.59751	3.10621	2.44068
4933400A11Rik	12.2705	17.0845	17.2605	3.90767	4.98068	3.08768	3.0492	-2.0224	0.000337029	0.000700014	15.5385	3.75631
4933400F21Rik	39.0718	44.3469	61.3363	121.138	81.3511	82.338	121.206	1.08232	2.83175e-07	8.02942e-07	48.2517	101.508
4933401H06Rik	2.58326	0.726999	2.774	47.6736	20.7528	42.1982	40.4019	4.2473	5.63738e-13	2.51799e-12	2.02809	37.7566
4933402D24Rik	3.22907	3.99849	4.31511	5.47074	3.32045	0	3.0492	-0.395264	0.629554	0.691573	3.84756	2.9601
4933404O12Rik	22.6035	19.629	22.192	21.1014	34.0346	20.5845	20.5821	0.164523	0.595404	0.660528	21.4748	24.0757
4933405D12Rik	2.26035	3.99849	1.23289	1.56307	0	1.02923	1.5246	-1.23255	0.28621	0.356209	2.49725	1.02922
4933405L10Rik	1.93744	0	0.308222	0	0	4.1169	0	0.332008	0.86487	0.89268	0.748556	1.02923
4933406C10Rik	5.81233	8.72399	9.5549	8.59688	9.13124	13.3799	8.38529	0.308129	0.469324	0.542711	8.03041	9.87333
4933406I18Rik	34.874	39.2579	41.9183	8.59688	4.98068	1.02923	5.3361	-2.94973	9.79335e-10	3.43892e-09	38.6834	4.98572
4933406J10Rik	4.84361	5.45249	8.93845	11.723	5.81079	8.2338	12.9591	0.583972	0.203451	0.264274	6.41152	9.68167
4933406M09Rik	1.29163	2.908	1.84933	0	1.66023	0	3.8115	-1.2138	0.291114	0.361576	2.01632	1.36793
4933407K13Rik	36.1656	39.9849	61.9527	38.2952	34.8647	22.643	33.5412	-0.482849	0.0719809	0.104646	46.0344	32.336
4933408B17Rik	5.81233	6.54299	10.7878	14.8492	9.96135	17.4968	12.1968	0.817377	0.0568105	0.0845122	7.71437	13.626
4933408N05Rik	0.322907	1.454	1.23289	0.781534	0.830113	0	0	-0.984308	0.587555	0.65354	1.00327	0.402912
4933411K16Rik	5.48943	4.72549	5.23978	45.329	32.3744	10.2923	24.3936	2.4509	4.87983e-08	1.4783e-07	5.15157	28.0973
4933412E12Rik	14.8537	21.083	18.8016	39.0767	28.2238	28.8183	26.6805	0.775113	0.00471372	0.00845282	18.2461	30.6998
4933413J09Rik	2.58326	5.45249	7.39734	21.1014	14.1119	12.3507	25.9182	1.87444	1.15259e-06	3.09062e-06	5.14436	18.3706
4933416M07Rik	1.61454	2.908	2.46578	5.47074	5.81079	1.02923	5.3361	0.915118	0.180307	0.237536	2.32944	4.41171
4933417A18Rik	0.645815	1.0905	3.39045	0	0	0	0.762299	-2.52861	0.150618	0.202858	1.70892	0.190575
4933417D19Rik	5.48943	3.99849	5.548	13.2861	4.15056	5.14613	10.6722	0.719053	0.201045	0.261439	5.01198	8.31374
4933417E11Rik	1.29163	0.726999	0.924667	1.56307	0.830113	0	0	-0.729171	0.697611	0.752433	0.981099	0.598295
4933417G07Rik	4.84361	2.908	3.69867	19.5384	8.30113	7.20458	12.9591	1.64611	0.00145537	0.00279057	3.81676	12.0008
4933417O13Rik	6.78106	3.99849	5.23978	1.56307	2.49034	6.17535	1.5246	-0.960532	0.228816	0.292884	5.33978	2.93834
4933421O10Rik	100.101	148.308	139.933	89.0949	83.8414	91.601	122.73	-0.407343	0.101933	0.143368	129.447	96.8169
4933422A05Rik	0.322907	0.726999	2.46578	3.90767	0.830113	2.05845	1.5246	1.0182	0.423196	0.497751	1.1719	2.08021
4933424G05Rik	17.1141	9.81449	15.1029	37.5136	24.0733	18.5261	32.0166	1.00912	0.0115951	0.0195521	14.0105	28.0324
4933424G06Rik	0.968722	3.2715	0.616445	0	0	1.02923	0	-2.81286	0.194954	0.254654	1.61889	0.257306
4933427D14Rik	175.662	132.314	167.365	203.199	192.586	187.319	190.575	0.286961	0.0310926	0.0487505	158.447	193.42
4933427E11Rik	0.968722	0.363499	1.84933	0.781534	1.66023	3.08768	0	-0.091175	0.948175	0.959218	1.06052	1.38236
4933427G17Rik	11.9476	15.267	7.39734	3.90767	4.15056	2.05845	2.2869	-1.87656	0.0037906	0.00687482	11.5373	3.1009
4933427I22Rik	0.322907	2.181	0.924667	2.3446	3.32045	1.02923	3.8115	1.23066	0.291418	0.361928	1.14286	2.62644
4933428G20Rik	6.13524	14.54	11.7125	4.68921	4.15056	1.02923	3.0492	-1.69299	0.0103171	0.0175406	10.7959	3.22955
4933430I17Rik	2.58326	5.81599	4.62334	3.12614	1.66023	5.14613	0.762299	-0.898941	0.242942	0.308713	4.34086	2.6737
4933431E20Rik	57.8004	72.6999	68.7336	135.205	93.8028	108.069	120.443	0.796992	1.99988e-07	5.74698e-07	66.4113	114.38
4933431G14Rik	7.10396	7.26999	11.4042	5.47074	7.47102	5.14613	7.62299	-0.417403	0.436884	0.510765	8.59273	6.42772
4933433G15Rik	9.04141	10.178	13.5618	7.81534	10.7915	6.17535	9.14759	-0.353654	0.414344	0.489092	10.9271	8.48244
4933433G19Rik	24.8639	33.0785	33.5963	21.883	17.4324	16.4676	28.2051	-0.542984	0.0512431	0.0770125	30.5129	20.997
4933433H22Rik	4.1978	7.99699	1.84933	0.781534	0.830113	2.05845	3.8115	-1.4862	0.139516	0.18954	4.68137	1.8704
4933434E20Rik	419.78	554.7	500.553	690.095	671.561	656.646	582.397	0.417961	1.04018e-07	3.06517e-07	491.678	650.175
4933439C10Rik	33.5824	30.534	33.5963	36.7321	30.7142	38.0813	51.8364	0.246388	0.232067	0.296554	32.5709	39.341
4933439K11Rik	3.22907	5.08899	2.774	21.1014	11.6216	7.20458	12.9591	1.85765	9.60329e-05	0.000212568	3.69736	13.2217
4933440M02Rik	0	0	1.23289	5.47074	3.32045	3.08768	3.0492	3.50204	0.00239355	0.00445871	0.410963	3.73202
5031414D18Rik	30.9991	21.4465	34.5209	10.1599	9.96135	10.2923	16.7706	-1.33445	0.000132003	0.000287554	28.9888	11.796
5031425E22Rik	235.077	217.373	314.695	194.602	188.436	183.202	221.067	-0.382846	0.0312375	0.0489735	255.715	196.827
5031425F14Rik	7.10396	11.9955	7.70556	3.12614	2.49034	2.05845	7.62299	-1.41606	0.0205968	0.0333018	8.935	3.82448
5031426D15Rik	155.318	242.091	330.723	78.935	43.1659	52.4905	60.2216	-1.97292	1.2353e-11	5.02485e-11	242.711	58.7032
5031434C07Rik	20.6661	30.8975	32.6716	13.2861	7.47102	9.26303	12.9591	-1.40545	0.004601	0.0082666	28.0784	10.7448
5031434O11Rik	5.16652	8.36049	8.63023	2.3446	1.66023	6.17535	9.14759	-0.745854	0.221212	0.284322	7.38575	4.83194
5031439G07Rik	624.503	462.371	447.231	849.528	840.904	1315.35	1224.25	1.04557	6.19881e-12	2.57651e-11	511.368	1057.51
5033403F01Rik	4.84361	3.99849	2.46578	3.90767	1.66023	2.05845	6.09839	-0.235183	0.739188	0.786742	3.7693	3.43119
5033403H07Rik	0	0	0	0.781534	1.66023	0	0	3.3275	0.0325164	0.0507762	0	0.61044
5033406O09Rik	10.9789	6.17949	7.70556	30.4798	27.3937	36.0229	22.1067	1.79929	1.95971e-09	6.70219e-09	8.28797	29.0008
5330417C22Rik	20.0203	5.81599	11.4042	27.3537	38.1852	47.3444	70.8938	1.90754	1.09308e-07	3.21251e-07	12.4135	45.9443
5330426P16Rik	117.538	155.214	166.748	50.0182	57.2778	39.1106	41.1642	-1.61585	9.22812e-19	5.90513e-18	146.5	46.8927
5330434G04Rik	0	2.5445	1.23289	0.781534	0	0	0.762299	-0.745967	0.784591	0.82481	1.25913	0.385958
5330439B14Rik	1.61454	2.5445	3.69867	2.3446	0	0	3.8115	-1.19623	0.330065	0.403339	2.61923	1.53902
5430402O13Rik	10.6559	13.813	5.85623	3.90767	2.49034	3.08768	3.8115	-1.58913	0.012889	0.0215738	10.1084	3.3243
5430403N17Rik	0	0.363499	2.15756	0.781534	0.830113	0	2.2869	0.644354	0.674187	0.731263	0.840352	0.974636
5430405H02Rik	13.2392	11.632	12.3289	13.2861	19.0926	14.4092	16.0083	0.33468	0.322761	0.395423	12.4	15.699
5430416N02Rik	19.6974	9.45099	21.2674	36.7321	53.1272	32.9352	51.0741	1.35419	0.000183269	0.000392855	16.8052	43.4671
5430416O09Rik	141.111	175.57	171.988	96.1287	96.2931	99.8348	128.829	-0.642127	0.000363174	0.0007517	162.89	105.271
5430419D17Rik	2.58326	48.3454	68.1172	1.56307	0.830113	0	0.762299	-4.70768	6.09494e-08	1.83405e-07	39.682	0.78887
5430421F17Rik	3.22907	3.2715	3.08222	0	0.830113	1.02923	0.762299	-2.35959	0.0312885	0.0490447	3.19426	0.655409
5430425K12Rik	8.07269	3.63499	4.31511	1.56307	0	0	0.762299	-3.1167	0.017224	0.0281933	5.34093	0.581342
5430427M07Rik	2.26035	3.99849	3.69867	0.781534	0.830113	2.05845	0	-2.14747	0.0430451	0.0656948	3.31917	0.917524
5430427O19Rik	24.8639	29.08	45.0005	14.8492	7.47102	7.20458	8.38529	-1.7597	6.66553e-06	1.6623e-05	32.9814	9.47751
5430428K19Rik	5.16652	3.63499	5.548	6.25227	2.49034	2.05845	4.5738	-0.331678	0.647764	0.708064	4.78317	3.84371
5430431A17Rik	2.90617	1.454	1.84933	12.5045	10.7915	7.20458	16.7706	2.4841	4.8738e-06	1.23247e-05	2.06983	11.8178
5430437J10Rik	3.22907	7.26999	3.69867	6.25227	1.66023	7.20458	9.14759	0.330521	0.603343	0.667372	4.73258	6.06617
5530601H04Rik	95.5806	100.326	107.261	92.221	65.5789	69.9873	83.0906	-0.380242	0.0396224	0.0609487	101.056	77.7195
5730405O15Rik	20.989	15.6305	18.4933	7.03381	11.6216	5.14613	14.4837	-1.00135	0.0125634	0.0210647	18.3709	9.5713
5730408K05Rik	6.78106	1.8175	6.16445	20.3199	27.3937	26.7599	28.9674	2.38941	7.30311e-08	2.18145e-07	4.921	25.8602
5730409E04Rik	177.599	238.456	177.844	370.447	302.161	342.732	287.387	0.726661	2.66089e-08	8.2384e-08	197.966	325.682
5730420D15Rik	0.322907	0.363499	1.23289	5.47074	5.81079	5.14613	3.0492	2.89005	0.000784024	0.00155375	0.639766	4.86921
5730422E09Rik	5.16652	3.63499	3.08222	2.3446	4.98068	3.08768	0.762299	-0.613362	0.431117	0.505212	3.96125	2.79381
5730435O14Rik	1.61454	0	0.616445	0.781534	0.830113	2.05845	1.5246	1.05473	0.450505	0.524503	0.743661	1.29867
5730455P16Rik	473.382	631.035	613.363	159.433	158.552	194.524	150.935	-1.77372	1.08131e-60	3.54154e-59	572.593	165.861
5730480H06Rik	22.6035	32.3515	38.2196	18.7568	26.5636	16.4676	25.1559	-0.508092	0.120493	0.166343	31.0582	21.736
5730507C01Rik	11.6247	25.8085	22.5002	5.47074	7.47102	6.17535	3.8115	-1.74457	0.000147641	0.000320085	19.9778	5.73215
5730508B09Rik	338.407	424.567	319.935	52.3628	62.2585	55.5782	59.4593	-2.64475	3.38541e-41	5.5801e-40	360.97	57.4147
5730522E02Rik	1.61454	0.363499	2.46578	0.781534	1.66023	3.08768	1.5246	0.148001	0.891032	0.91388	1.48127	1.76351
5730559C18Rik	15.1767	1.8175	3.39045	52.3628	60.5982	79.2503	31.2543	3.24966	3.43765e-24	2.88681e-23	6.79487	55.8664
5830411N06Rik	0.645815	1.8175	0	0	0	2.05845	0.762299	-0.556426	0.737182	0.785361	0.821104	0.705187
5830415F09Rik	46.4987	32.715	34.8291	77.3719	77.2005	101.893	73.943	1.11303	2.00272e-10	7.40992e-10	38.0143	82.6022
5830416P10Rik	3.22907	3.2715	2.15756	2.3446	4.98068	8.2338	9.14759	1.05597	0.116032	0.160949	2.88604	6.17667
5830417I10Rik	157.579	161.394	166.748	164.904	163.532	188.348	186.001	0.114099	0.37398	0.448711	161.907	175.696
5830428M24Rik	0.968722	6.17949	2.774	10.1599	10.7915	11.3215	12.1968	1.96712	0.000783002	0.00155208	3.30741	11.1174
5830432E09Rik	19.3744	22.9005	32.6716	21.883	12.4517	13.3799	20.5821	-0.54122	0.0883829	0.126132	24.9822	17.0742
5830444B04Rik	10.9789	3.99849	14.4865	10.9415	9.13124	9.26303	6.86069	-0.136523	0.812211	0.84851	9.82127	9.04911
5830454E08Rik	4.1978	3.99849	2.15756	3.12614	3.32045	3.08768	4.5738	0.016429	0.978025	0.982851	3.45128	3.52701
5930403L14Rik	71.6855	62.8854	46.8498	19.5384	9.96135	9.26303	9.14759	-2.30607	2.25168e-09	7.67113e-09	60.4736	11.9776
5930412G12Rik	19.6974	15.994	15.7193	5.47074	4.98068	3.08768	7.62299	-1.69794	8.24016e-05	0.000183588	17.1369	5.29052
5930430L01Rik	112.695	106.505	85.6859	33.606	31.5443	23.6722	53.361	-1.59482	1.19834e-12	5.2299e-12	101.629	35.5458
6030407O03Rik	1.93744	2.908	2.774	0.781534	0	2.05845	0.762299	-1.54352	0.181888	0.239334	2.53981	0.900571
6030408B16Rik	0	0.363499	0.616445	2.3446	0.830113	3.08768	3.0492	2.97437	0.03089	0.0484544	0.326648	2.3279
6030419C18Rik	30.3533	13.4495	8.63023	15.6307	22.413	16.4676	35.0658	0.447304	0.130349	0.178448	17.4777	22.3943
6030443J06Rik	35.5198	39.6214	33.5963	38.2952	34.8647	24.7014	36.5904	-0.112068	0.648212	0.70838	36.2458	33.6129
6030458C11Rik	245.087	292.617	320.551	387.641	390.153	398.31	348.371	0.4245	5.20449e-05	0.000118716	286.085	381.119
6030466F02Rik	0	0.363499	0	0.781534	0	0	3.0492	2.51862	0.131315	0.179619	0.121166	0.957683
6030468B19Rik	0.645815	0	0.616445	2.3446	1.66023	2.05845	3.0492	2.45548	0.0733218	0.106465	0.420753	2.27812
6030469F06Rik	1.29163	0.363499	2.774	0.781534	0	0	0.762299	-1.85947	0.285496	0.355421	1.47638	0.385958
6230400D17Rik	8.7185	11.9955	10.7878	6.25227	9.13124	4.1169	9.14759	-0.559154	0.191134	0.250241	10.5006	7.162
6330403A02Rik	17.437	20.7195	20.6509	8.59688	7.47102	6.17535	28.2051	-0.940681	0.0167673	0.0275168	19.6025	12.6121
6330403K07Rik	3.55198	2.908	3.08222	12.5045	12.4517	14.4092	10.6722	1.96261	9.42033e-06	2.31575e-05	3.18073	12.5094
6330407A03Rik	30.6762	52.3439	54.5554	25.0091	23.2432	23.6722	24.3936	-0.886924	0.0074935	0.0130314	45.8585	24.0795
6330408A02Rik	23.8952	27.2625	32.3634	39.8582	42.3358	56.6074	43.4511	0.712984	0.00173346	0.00329386	27.8403	45.5631
6330409D20Rik	17.1141	31.6245	29.5894	11.723	13.2818	5.14613	15.246	-1.23771	0.00336927	0.00614515	26.1093	11.3492
6330410L21Rik	0	0	0.308222	4.68921	1.66023	4.1169	4.5738	5.00081	4.5952e-05	0.000105469	0.102741	3.76003
6330415G19Rik	10.6559	5.08899	6.78089	8.59688	5.81079	3.08768	5.3361	-0.358918	0.523691	0.595437	7.50861	5.70786
6330416G13Rik	157.902	183.931	99.5559	250.872	283.899	421.982	234.026	0.990046	1.91112e-06	5.01602e-06	147.129	297.695
6330418K02Rik	4.84361	4.72549	10.1713	4.68921	2.49034	2.05845	1.5246	-1.26298	0.0868079	0.124154	6.58015	2.69065
6330549D23Rik	23.5722	31.988	42.2265	23.446	31.5443	13.3799	32.7789	-0.371578	0.237449	0.302681	32.5956	25.2873
6430531B16Rik	4.84361	2.181	2.774	3.90767	2.49034	5.14613	7.62299	0.542813	0.447665	0.521579	3.2662	4.79178
6430548M08Rik	149.829	108.323	108.494	876.1	790.267	855.286	618.987	2.68134	4.29714e-80	2.36463e-78	122.215	785.16
6430550D23Rik	22.2806	18.5385	28.3565	16.4122	18.2625	16.4676	12.9591	-0.530526	0.139976	0.190056	23.0585	16.0253
6430562O15Rik	15.4996	10.905	8.32201	5.47074	10.7915	9.26303	16.0083	-0.201043	0.623033	0.685642	11.5755	10.3834
6430571L13Rik	4.84361	2.181	3.39045	5.47074	13.2818	10.2923	12.9591	1.59367	0.0127608	0.0213753	3.47169	10.501
6430573F11Rik	35.8427	33.0785	29.5894	31.2614	28.2238	48.3736	16.0083	-0.18559	0.466554	0.540036	32.8368	30.9668
6430584L05Rik	2.26035	2.5445	1.84933	0	1.66023	2.05845	1.5246	-0.996881	0.448528	0.522413	2.21806	1.31082
6430710C18Rik	0.645815	0.363499	0.616445	0	0	1.02923	0	-1.09926	0.431525	0.505534	0.54192	0.257306
6530402F18Rik	204.4	242.091	169.831	50.7997	42.3358	27.7891	48.7872	-2.277	2.491e-20	1.71944e-19	205.441	42.4279
6720489N17Rik	64.5815	101.053	114.659	16.4122	14.942	21.6137	5.3361	-2.76464	7.70004e-18	4.6741e-17	93.431	14.576
6820408C15Rik	1.93744	3.2715	1.23289	7.81534	4.15056	7.20458	3.0492	1.33313	0.0450989	0.0685988	2.14728	5.55492
6820431F20Rik	23.5722	35.6229	36.6785	47.6736	40.6755	37.0521	50.3118	0.475429	0.0891307	0.127097	31.9579	43.9282
7420701I03Rik	0.645815	1.0905	1.84933	0	0	0	0.762299	-2.169	0.321124	0.393799	1.19522	0.190575
8030451O07Rik	0.322907	0	0.308222	0.781534	1.66023	0	0.762299	1.90002	0.29318	0.363888	0.210377	0.801015
8030462N17Rik	306.116	354.048	388.052	302.454	289.709	282.008	301.871	-0.23785	0.0262597	0.0416969	349.406	294.01
8430408G22Rik	146.277	175.934	117.433	113.322	117.876	111.156	155.509	-0.239672	0.452921	0.526882	146.548	124.466
8430419L09Rik	147.569	133.041	116.816	708.07	665.751	951.004	543.519	2.41204	2.80272e-117	4.03751e-115	132.475	717.086
8430423G03Rik	1.29163	0.726999	0	2.3446	0	0	2.2869	0.651842	0.70235	0.756624	0.672876	1.15788
8430426J06Rik	21.3119	4.36199	11.4042	126.609	72.2198	20.5845	41.9265	2.53838	7.05923e-07	1.93118e-06	12.3594	65.3348
8430429K09Rik	32.9366	25.0815	30.8222	21.883	14.942	12.3507	24.3936	-0.699855	0.0220535	0.035479	29.6134	18.3923
8430430B14Rik	0.322907	1.0905	0	0	0.830113	1.02923	1.5246	0.791739	0.615127	0.678037	0.471135	0.845984
8430431K14Rik	28.4159	35.2594	44.384	53.9259	43.1659	20.5845	33.5412	0.0971919	0.799843	0.838208	36.0198	37.8044
8430436N08Rik	0.968722	1.8175	1.23289	0.781534	1.66023	0	0	-1.12613	0.418734	0.493583	1.3397	0.61044
9030025P20Rik	20.0203	27.9895	31.1305	10.1599	11.6216	6.17535	16.0083	-1.29255	0.000138992	0.000302073	26.3801	10.9913
9030404E10Rik	0.968722	0.726999	0.308222	1.56307	0	1.02923	3.0492	0.863338	0.533584	0.604783	0.667981	1.41037
9030612E09Rik	1.29163	0.726999	1.23289	1.56307	2.49034	1.02923	0.762299	0.412576	0.723673	0.774321	1.08384	1.46123
9030617O03Rik	310.637	330.785	235.79	101.599	69.7295	65.8704	81.566	-1.8683	2.74773e-22	2.09949e-21	292.404	79.6913
9030619P08Rik	8.07269	31.988	18.4933	0	0.830113	0	0	-6.06007	1.29516e-06	3.45719e-06	19.518	0.207528
9030624G23Rik	12.2705	12.7225	16.3358	3.90767	9.13124	2.05845	10.6722	-1.21848	0.0124252	0.0208526	13.7763	6.44239
9030624J02Rik	605.774	461.644	431.203	506.434	541.234	526.963	610.602	0.133693	0.286526	0.356527	499.541	546.308
9130008F23Rik	46.8216	55.6154	63.4938	40.6398	58.1079	45.2859	57.9347	-0.140487	0.548168	0.617717	55.3103	50.4921
9130011E15Rik	190.838	251.178	225.002	150.055	167.683	169.822	173.042	-0.418029	0.0026322	0.00487866	222.34	165.15
9130019O22Rik	40.3634	35.9864	34.5209	29.6983	39.0153	30.8768	54.1233	0.0203496	0.937149	0.95116	36.9569	38.4284
9130019P16Rik	9.68722	7.63349	8.32201	11.723	6.6409	10.2923	9.90989	0.17398	0.736521	0.784893	8.54757	9.64151
9130023H24Rik	85.5705	104.324	114.042	93.7841	95.463	117.332	109.009	0.0500641	0.762264	0.806169	101.312	103.897
9130024F11Rik	0.968722	0	0	0.781534	0	3.08768	1.5246	2.81551	0.097272	0.137467	0.322907	1.34845
9130221H12Rik	39.3947	41.0754	40.6854	40.6398	36.525	28.8183	44.9757	-0.0966992	0.647305	0.707694	40.3852	37.7397
9130230L23Rik	2.58326	3.2715	2.15756	41.4213	38.1852	29.8475	14.4837	3.50413	1.50993e-17	8.98404e-17	2.67077	30.9844
9130401M01Rik	177.922	136.312	124.214	78.1534	106.254	104.981	121.968	-0.518798	0.00519523	0.0092489	146.149	102.839
9230102O04Rik	7.74978	4.36199	5.23978	18.7568	16.6023	12.3507	16.7706	1.47723	0.00105861	0.00206377	5.78385	16.1201
9230104L09Rik	7.74978	9.45099	14.7947	1.56307	1.66023	0	0	-3.69269	0.00156306	0.00298607	10.6651	0.805824
9230110C19Rik	44.2383	56.7059	68.4254	19.5384	17.4324	12.3507	23.6313	-1.63613	1.45896e-09	5.04417e-09	56.4565	18.2382
9230112D13Rik	0	0.363499	0.308222	3.12614	3.32045	2.05845	0	3.0588	0.0838207	0.120202	0.223907	2.12626
9230112J17Rik	1.93744	1.8175	2.774	0.781534	1.66023	0	0.762299	-1.43387	0.22608	0.289801	2.17631	0.801015
9230114K14Rik	88.4766	125.044	114.967	46.1105	31.5443	45.2859	23.6313	-1.59357	3.7098e-14	1.80241e-13	109.496	36.643
9230116L04Rik	0.322907	2.5445	1.84933	18.7568	6.6409	7.20458	3.8115	2.64965	0.000370263	0.000765005	1.57225	9.10345
9230116N13Rik	11.6247	12.7225	11.7125	3.12614	1.66023	5.14613	3.8115	-1.83145	0.00138267	0.00265924	12.0199	3.436
9330020H09Rik	15.4996	15.994	12.9453	35.169	38.1852	29.8475	43.4511	1.30392	2.73871e-07	7.77556e-07	14.813	36.6632
9330102E08Rik	81.6956	124.68	65.9596	13.2861	8.30113	7.20458	10.6722	-3.21451	3.71979e-15	1.91824e-14	90.7785	9.86599
9330111N05Rik	5.16652	5.81599	7.08912	1.56307	0	0	0.762299	-3.35585	0.00545311	0.00968075	6.02388	0.581342
9330133O14Rik	22.2806	22.9005	28.0482	30.4798	43.1659	39.1106	56.4102	0.783	0.00296797	0.00545703	24.4098	42.2916
9330136K24Rik	25.8326	38.8944	36.9867	14.8492	9.96135	9.26303	19.0575	-1.37203	1.84928e-05	4.41966e-05	33.9046	13.2828
9330151L19Rik	37.4573	44.3469	70.2747	64.0858	56.4477	47.3444	84.6152	0.325647	0.0925195	0.131411	50.693	63.1233
9330159F19Rik	75.2374	206.104	144.865	28.1352	9.13124	6.17535	13.7214	-3.23905	6.90829e-18	4.20213e-17	142.069	14.2908
9330159M07Rik	34.874	49.7994	46.2334	18.7568	19.0926	13.3799	12.9591	-1.42068	1.1409e-06	3.06065e-06	43.6356	16.0471
9330162012Rik	26.4784	33.442	20.6509	5.47074	8.30113	13.3799	12.1968	-1.47754	0.000176468	0.00037901	26.8571	9.83715
9330162B11Rik	2.58326	2.181	2.774	7.03381	6.6409	6.17535	1.5246	1.06725	0.187039	0.24542	2.51275	5.34367
9330175E14Rik	28.4159	22.537	25.5825	6.25227	4.98068	9.26303	9.90989	-1.77625	0.000181682	0.000389595	25.5118	7.60147
9330175M20Rik	3.87489	6.90649	6.16445	2.3446	1.66023	3.08768	1.5246	-1.36865	0.0631854	0.0931743	5.64861	2.15428
9330179D12Rik	4.84361	6.17949	10.4796	2.3446	1.66023	1.02923	1.5246	-2.06994	0.00648415	0.0113845	7.16756	1.63966
9330182L06Rik	3.55198	5.45249	6.16445	0.781534	3.32045	2.05845	2.2869	-1.23659	0.0955205	0.135218	5.05631	2.11183
9330188P03Rik	9.04141	13.813	17.8769	5.47074	8.30113	11.3215	16.0083	-0.402898	0.416265	0.49113	13.5771	10.2754
9430015G10Rik	96.8722	67.2474	84.1447	93.0026	117.046	152.325	113.583	0.508211	0.00811756	0.0140437	82.7548	118.989
9430016H08Rik	135.621	173.026	169.214	116.449	107.915	90.5718	117.394	-0.540347	0.000117888	0.000258011	159.287	108.082
9430018G01Rik	9.04141	12.359	13.87	16.4122	4.98068	12.3507	6.86069	-0.210879	0.665721	0.723898	11.7568	10.1511
9430020K01Rik	1632.3	1621.57	1351.56	547.855	590.21	500.203	524.462	-1.50478	3.23568e-14	1.57986e-13	1535.14	540.683
9430037G07Rik	42.3009	49.4359	52.0896	16.4122	16.6023	15.4384	9.90989	-1.71934	1.73815e-08	5.485e-08	47.9421	14.5907
9430038I01Rik	39.3947	30.534	36.6785	60.1781	54.7874	68.9581	53.361	0.725871	0.0232503	0.0372522	35.5357	59.3212
9430041J12Rik	0.968722	0	0	7.03381	2.49034	8.2338	0.762299	4.01765	0.000367792	0.000760432	0.322907	4.63006
9430060I03Rik	3.55198	4.72549	6.47267	2.3446	1.66023	2.05845	2.2869	-1.1936	0.12007	0.165836	4.91672	2.08754
9430065F17Rik	7.74978	5.45249	8.32201	4.68921	4.98068	5.14613	3.8115	-0.637766	0.272487	0.341192	7.17476	4.65688
9430069I07Rik	3.87489	6.54299	4.62334	3.90767	0.830113	1.02923	0.762299	-1.59872	0.0752084	0.108963	5.01374	1.63233
9430076C15Rik	41.978	24.3545	42.8429	14.0676	22.413	13.3799	25.9182	-0.97424	0.00502233	0.00895909	36.3918	18.9447
9430078K24Rik	8.7185	2.908	4.62334	1.56307	2.49034	0	5.3361	-1.49377	0.0460477	0.0699159	5.41661	2.34738
9430083A17Rik	8.7185	11.9955	11.7125	32.8244	26.5636	23.6722	38.8773	1.50353	4.53809e-08	1.37925e-07	10.8088	30.4844
9430091E24Rik	92.6744	126.498	148.563	85.1872	60.5982	50.432	86.9021	-0.779868	8.70859e-06	2.14614e-05	122.579	70.7799
9530014B07Rik	46.8216	16.3575	38.836	4.68921	9.96135	1.02923	1.5246	-2.97158	1.53288e-06	4.05996e-06	34.005	4.3011
9530026P05Rik	27.77	42.1659	62.2609	11.723	9.96135	11.3215	27.4428	-1.56162	3.7098e-06	9.49363e-06	44.0656	15.1122
9530027J09Rik	4.84361	4.36199	5.548	8.59688	3.32045	7.20458	6.09839	0.352979	0.533726	0.604906	4.91787	6.30507
9530051G07Rik	4.5207	9.08749	7.70556	4.68921	0.830113	2.05845	1.5246	-1.59559	0.0321747	0.0502825	7.10458	2.27559
9530052E02Rik	2.58326	2.5445	0.924667	2.3446	0.830113	1.02923	1.5246	-0.393517	0.680383	0.736901	2.01747	1.43213
9530053A07Rik	1.61454	0	0.924667	5.47074	1.66023	2.05845	6.09839	2.31238	0.0142914	0.0237372	0.846402	3.82195
9530059O14Rik	4.5207	9.08749	8.63023	2.3446	1.66023	3.08768	3.0492	-1.5468	0.0323992	0.050611	7.41281	2.53543
9530062K07Rik	8.07269	9.81449	12.0207	4.68921	3.32045	6.17535	9.90989	-0.782424	0.1149	0.159492	9.96928	6.02372
9530068E07Rik	1742.73	2337.67	2134.75	926.9	870.788	904.689	1029.1	-1.13127	5.83907e-19	3.76638e-18	2071.72	932.87
9530077C05Rik	15.4996	14.1765	24.6578	26.5722	23.2432	12.3507	32.7789	0.359165	0.266825	0.334883	18.1113	23.7362
9530080O11Rik	0.322907	0	0.616445	5.47074	6.6409	2.05845	3.0492	3.79979	0.00156457	0.00298864	0.313117	4.30482
9530082P21Rik	268.336	203.923	181.851	160.215	139.459	155.413	157.034	-0.501412	0.00365286	0.00663778	218.037	153.03
9530091C08Rik	218.931	247.907	292.503	139.895	86.3317	68.9581	96.0497	-1.35661	6.62888e-07	1.81963e-06	253.114	97.8085
9630013A20Rik	8.07269	14.54	14.1782	12.5045	11.6216	10.2923	13.7214	0.019896	0.962983	0.970984	12.2636	12.0349
9630013K17Rik	3.55198	2.5445	3.39045	7.81534	4.15056	4.1169	3.8115	0.670843	0.317349	0.389844	3.16231	4.97358
9630028B13Rik	3.87489	4.72549	5.548	8.59688	4.98068	2.05845	7.62299	0.251258	0.693232	0.748576	4.71613	5.81475
9630028I04Rik	7.10396	4.72549	5.85623	0.781534	0	1.02923	1.5246	-2.8629	0.0022186	0.0041529	5.89523	0.833839
9830107B12Rik	0.645815	0	1.23289	0	0	0	0.762299	-4.85239	0.19154	0.250694	0.626235	0.190575
9830132P13Rik	2.90617	2.181	3.39045	0	0	0	0	-4.31266	0.131516	0.179866	2.82587	0
9830147E19Rik	147.892	192.291	235.79	131.298	126.177	106.01	115.869	-0.653785	9.6957e-05	0.00021448	191.991	119.839
9830166K06Rik	1.29163	2.181	1.23289	2.3446	0.830113	3.08768	2.2869	0.449109	0.653651	0.713139	1.56851	2.13732
9930012K11Rik	19.0515	8.36049	13.5618	14.0676	19.9227	17.4968	8.38529	0.133743	0.776491	0.818139	13.6579	14.9681
9930014A18Rik	37.7802	33.8054	54.8636	55.4889	65.5789	69.9873	55.6479	0.554148	0.0912589	0.129818	42.1497	61.6758
9930021J03Rik	480.809	609.225	725.864	441.567	434.149	392.135	529.036	-0.414223	1.80284e-06	4.73955e-06	605.299	449.222
9930104L06Rik	114.632	140.311	115.583	114.886	117.876	112.186	109.771	-0.115542	0.483756	0.557036	123.509	113.68
9930111J21Rik1	62.3211	47.6184	67.1925	28.1352	17.4324	13.3799	23.6313	-1.53037	1.14125e-06	3.06114e-06	59.044	20.6447
9930111J21Rik2	4.1978	3.63499	8.32201	3.90767	0.830113	1.02923	1.5246	-1.5698	0.113993	0.158432	5.38493	1.8229
A130010J15Rik	85.5705	82.1509	99.8641	173.501	131.158	154.384	93.0005	0.607985	0.000264142	0.000556587	89.1951	138.011
A130077B15Rik	3.22907	3.2715	12.6371	1.56307	2.49034	0	3.8115	-1.69876	0.068706	0.100429	6.37923	1.96623
A1bg	6.13524	9.08749	7.70556	3.12614	0.830113	3.08768	4.5738	-1.51109	0.0287087	0.0452651	7.64276	2.90443
A230001M10Rik	0.968722	3.63499	4.93156	0	0.830113	1.02923	0	-2.64353	0.0334186	0.0520628	3.17843	0.464834
A230009B12Rik	2.58326	3.2715	2.46578	3.12614	0.830113	0	2.2869	-0.911211	0.361723	0.436309	2.77351	1.56079
A230020J21Rik	1.61454	2.181	2.15756	1.56307	1.66023	2.05845	2.2869	-0.0777743	0.933172	0.947873	1.98436	1.89216
A230028O05Rik	3.87489	6.17949	4.93156	1.56307	1.66023	2.05845	1.5246	-1.5712	0.0610388	0.090302	4.99531	1.70159
A230046K03Rik	1121.78	1504.16	1694.3	836.242	758.723	762.656	891.128	-0.799166	1.55526e-23	1.26411e-22	1440.08	812.187
A230050P20Rik	24.2181	13.4495	19.7262	53.1443	54.7874	44.2567	75.4676	1.55385	1.91238e-10	7.08457e-10	19.1313	56.914
A230056J06Rik	0.645815	0.726999	1.84933	0.781534	0.830113	0	0.762299	-0.773706	0.644005	0.704695	1.07405	0.593487
A230056P14Rik	35.8427	49.4359	57.6376	12.5045	14.942	8.2338	12.9591	-1.93034	1.59686e-10	5.95679e-10	47.6388	12.1599
A230057D06Rik	11.6247	14.9035	17.2605	3.12614	4.98068	1.02923	0.762299	-2.55756	0.000238163	0.000504907	14.5962	2.47458
A230065H16Rik	1.29163	0.363499	0.308222	3.12614	4.98068	4.1169	9.14759	3.19838	0.000291518	0.000610785	0.654451	5.34283
A230072C01Rik	52.6339	70.8824	65.3432	31.2614	29.8841	31.906	26.6805	-1.071	6.93194e-05	0.000155615	62.9532	29.933
A230072E10Rik	2.58326	4.36199	7.39734	46.8921	31.5443	25.7306	38.8773	2.99699	2.88116e-12	1.22939e-11	4.78086	35.7611
A230103J11Rik	8.07269	3.99849	6.16445	17.1938	14.1119	5.14613	19.0575	1.16116	0.00734319	0.0127889	6.07854	13.8773
A230108P19Rik	0.645815	0.726999	1.23289	0.781534	0.830113	3.08768	0	0.0210683	0.987733	0.990528	0.868568	1.17483
A330009N23Rik	6.13524	5.45249	4.93156	3.90767	5.81079	8.2338	9.90989	0.298106	0.568688	0.636068	5.50643	6.96554
A330015K06Rik	3.55198	6.54299	5.548	3.90767	3.32045	3.08768	3.8115	-0.559563	0.428563	0.502861	5.21433	3.53182
A330023F24Rik	148.537	222.825	251.818	71.9011	62.2585	40.1398	103.673	-1.62005	1.06802e-17	6.40416e-17	207.727	69.493
A330032B11Rik	4.5207	11.632	5.85623	5.47074	6.6409	3.08768	4.5738	-0.537314	0.397928	0.472707	7.3363	4.94328
A330033J07Rik	2.58326	0	0.616445	1.56307	1.66023	0	0	0.164102	0.901106	0.922078	1.06657	0.805824
A330035P11Rik	26.8013	30.534	32.6716	32.8244	24.0733	33.9644	27.4428	-0.0167335	0.954821	0.964511	30.0023	29.5762
A330040F15Rik	7.10396	12.7225	15.1029	10.9415	4.15056	5.14613	3.8115	-0.903932	0.0990329	0.139692	11.6431	6.01242
A330041J22Rik	5.16652	3.99849	5.85623	17.1938	9.13124	16.4676	9.90989	1.36329	0.00116844	0.00226566	5.00708	13.1756
A330048O09Rik	0	0	0.308222	0.781534	0	1.02923	0	1.76871	0.430302	0.504534	0.102741	0.45269
A330069E16Rik	8.07269	5.45249	10.1713	3.90767	4.15056	4.1169	3.0492	-1.08901	0.0940408	0.133283	7.89884	3.80608
A330074K22Rik	5.16652	3.99849	4.31511	5.47074	1.66023	4.1169	2.2869	-0.444761	0.565782	0.633578	4.49338	3.38369
A330076H08Rik	11.9476	17.8115	20.9591	4.68921	2.49034	2.05845	2.2869	-2.50822	6.95068e-05	0.000155996	16.9061	2.88122
A330102I10Rik	4.1978	2.5445	1.84933	4.68921	4.98068	5.14613	7.62299	0.956547	0.172296	0.228204	2.86388	5.60975
A3galt2	3.22907	2.181	3.08222	1.56307	0.830113	3.08768	5.3361	-0.2297	0.783611	0.824073	2.83077	2.70424
A430005L14Rik	87.185	60.3409	49.932	135.987	145.27	170.851	160.083	1.24015	3.99053e-14	1.93456e-13	65.8193	153.048
A430033K04Rik	101.393	92.3289	147.33	148.492	158.552	149.238	123.492	0.358159	0.0584162	0.0867407	113.684	144.943
A430035B10Rik	46.8216	55.6154	53.9389	10.1599	8.30113	3.08768	9.90989	-2.71366	9.81304e-15	4.93829e-14	52.1253	7.86466
A430046D13Rik	107.851	106.869	94.0079	30.4798	25.7335	31.906	32.7789	-1.76699	6.4021e-17	3.66405e-16	102.909	30.2245
A430078G23Rik	13.2392	9.08749	19.1098	8.59688	9.13124	5.14613	11.4345	-0.715567	0.151198	0.203578	13.8122	8.57718
A430078I02Rik	9.36432	13.4495	12.0207	12.5045	14.1119	10.2923	13.7214	0.115116	0.788878	0.828481	11.6115	12.6575
A430088P11Rik	9.68722	10.5415	8.93845	22.6645	18.2625	29.8475	21.3444	1.24146	0.00179235	0.00339628	9.72239	23.0297
A430090L17Rik	34.2282	35.2594	45.3087	29.6983	26.5636	26.7599	34.3035	-0.384152	0.256077	0.323087	38.2654	29.3313
A430093F15Rik	1.29163	0	0.616445	1.56307	0	1.02923	0.762299	0.516017	0.797254	0.835791	0.636025	0.838648
A430105I19Rik	484.038	771.346	397.915	73.4642	73.0499	61.7535	56.4102	-3.04649	4.68432e-38	6.88237e-37	551.1	66.1695
A4galt	129.809	129.042	132.227	54.7074	68.0693	57.6366	122.73	-0.847002	2.08513e-05	4.9526e-05	130.36	75.7859
A530013C23Rik	17.7599	11.632	13.5618	18.7568	17.4324	8.2338	22.869	0.20948	0.527889	0.599213	14.3179	16.823
A530016L24Rik	1705.27	1077.41	634.938	141.458	104.594	81.3088	91.4759	-3.35785	1.76855e-32	2.11023e-31	1139.21	104.709
A530032D15Rik	11.9476	13.086	19.1098	1.56307	0.830113	1.02923	2.2869	-3.41769	2.06052e-05	4.89677e-05	14.7145	1.42733
A530053G22Rik	95.2577	138.857	129.453	3.12614	4.15056	0	4.5738	-5.38201	1.32814e-24	1.13523e-23	121.189	2.96262
A530064D06Rik	5.81233	7.26999	8.93845	2.3446	1.66023	2.05845	0.762299	-2.16958	0.00883398	0.0151808	7.34026	1.70639
A530065N20Rik	2.90617	2.5445	1.54111	1.56307	0.830113	1.02923	0.762299	-1.12389	0.264138	0.33191	2.33059	1.04618
A530072M11Rik	15.1767	21.81	23.1167	3.12614	3.32045	2.05845	6.09839	-2.54558	3.07718e-06	7.932e-06	20.0344	3.65086
A530088E08Rik	0.645815	1.0905	0.924667	0.781534	0	0	1.5246	-0.831595	0.551149	0.620406	0.886994	0.576533
A530099J19Rik	9.68722	14.9035	18.4933	6.25227	3.32045	7.20458	8.38529	-1.13599	0.0239573	0.0383018	14.3614	6.29065
A630001G21Rik	37.7802	48.3454	37.9114	32.8244	19.0926	23.6722	20.5821	-0.778524	0.0194398	0.031561	41.3457	24.0428
A630012P03Rik	2.26035	1.0905	4.93156	1.56307	1.66023	2.05845	0.762299	-0.974141	0.356599	0.430744	2.7608	1.51101
A630019I02Rik	0	3.63499	1.54111	0	1.66023	1.02923	0.762299	0.153053	0.932591	0.947511	1.72537	0.862938
A630020A06	1.61454	1.454	3.69867	2.3446	0.830113	2.05845	0	-1.06616	0.391413	0.466311	2.25574	1.30829
A630023A22Rik	0.968722	1.8175	1.23289	40.6398	30.7142	32.9352	244.698	5.51587	1.46728e-20	1.02681e-19	1.3397	87.2468
A630033H20Rik	55.863	61.0679	102.638	32.8244	32.3744	34.9937	28.9674	-1.14252	5.46039e-05	0.000124185	73.1897	32.29
A630066F11Rik	19.6974	23.991	28.3565	20.3199	12.4517	15.4384	11.4345	-0.679096	0.0299542	0.0470906	24.0149	14.9111
A630072M18Rik	109.789	128.679	153.187	67.2119	58.938	60.7243	74.7053	-0.99157	7.01151e-08	2.09895e-07	130.551	65.3949
A630075F10Rik	7.74978	5.45249	10.7878	3.12614	2.49034	2.05845	3.0492	-1.56257	0.0196811	0.0319292	7.99669	2.68103
A630076J17Rik	0.322907	1.0905	1.23289	7.03381	8.30113	5.14613	1.5246	2.62028	0.00111377	0.00216581	0.882099	5.50142
A630077J23Rik	16.1454	12.359	18.1851	24.2276	6.6409	15.4384	39.6396	0.335971	0.462854	0.536314	15.5632	21.4866
A630089N07Rik	41.3322	33.8054	69.6583	131.298	93.8028	128.653	81.566	1.16877	0.000441868	0.000904302	48.2653	108.83
A630095N17Rik	0.322907	0.726999	0.308222	5.47074	6.6409	5.14613	2.2869	3.4758	0.000354515	0.000734611	0.45271	4.88617
A730017C20Rik	0.322907	0.363499	2.46578	0	0.830113	1.02923	0	-1.02846	0.544157	0.614135	1.05073	0.464834
A730017L22Rik	62.967	74.1539	64.7267	37.5136	38.1852	29.8475	46.5003	-0.843598	6.82511e-05	0.000153372	67.2825	38.0117
A730020E08Rik	0.968722	7.99699	1.23289	3.12614	0	1.02923	3.8115	-0.801114	0.482123	0.555589	3.39953	1.99171
A730020M07Rik	9.68722	8.72399	8.01378	0.781534	0	0	2.2869	-3.90211	0.00048798	0.000992712	8.80833	0.767108
A730056A06Rik	15.4996	20.7195	12.0207	5.47074	1.66023	3.08768	5.3361	-2.07748	0.000607186	0.00122244	16.0799	3.88868
A730085K08Rik	5.81233	4.72549	4.00689	18.7568	14.1119	15.4384	24.3936	1.88599	2.40404e-05	5.66602e-05	4.84824	18.1752
A730090H04Rik	3.22907	5.08899	4.31511	0.781534	3.32045	1.02923	5.3361	-0.866084	0.249955	0.316557	4.21106	2.61683
A730090N16Rik	3.87489	3.63499	3.39045	13.2861	14.1119	9.26303	19.0575	1.89098	0.000310578	0.000647961	3.63344	13.9296
A830009L08Rik	2.90617	1.0905	5.85623	2.3446	3.32045	3.08768	3.0492	-0.156524	0.850137	0.880391	3.2843	2.95048
A830010M20Rik	216.348	214.101	275.243	62.5227	61.4284	91.601	79.2791	-1.67423	3.59291e-11	1.41191e-10	235.231	73.7078
A830018L16Rik	64.9044	66.8839	49.932	7.03381	4.98068	7.20458	6.86069	-3.20785	8.73814e-18	5.28073e-17	60.5734	6.51994
A830052D11Rik	6.78106	3.63499	4.00689	3.12614	3.32045	4.1169	4.5738	-0.327591	0.610399	0.674041	4.80765	3.78432
A830080D01Rik	263.492	306.794	385.586	96.1287	113.725	116.302	121.206	-1.49883	5.37917e-18	3.28894e-17	318.624	111.841
A830082K12Rik	18.7286	27.9895	32.0551	4.68921	7.47102	5.14613	9.14759	-1.99068	0.00015078	0.000326372	26.2577	6.61348
A830082N09Rik	61.0295	75.9714	109.111	40.6398	44.8261	26.7599	49.5495	-1.009	3.38633e-05	7.87434e-05	82.0372	40.4438
A930001C03Rik	2.26035	3.63499	5.23978	4.68921	5.81079	4.1169	3.0492	0.303068	0.662591	0.721379	3.71171	4.41652
A930003O13Rik	0.968722	0.726999	2.46578	0.781534	0	0	1.5246	-1.48158	0.304917	0.376609	1.38717	0.576533
A930004D18Rik	30.3533	30.534	33.5963	17.1938	24.9034	17.4968	13.7214	-0.79075	0.00892774	0.0153271	31.4945	18.3288
A930005H10Rik	19.3744	27.9895	21.8838	25.0091	16.6023	20.5845	22.869	-0.107154	0.725602	0.77591	23.0826	21.2662
A930006I01Rik	0.322907	0.363499	0.308222	7.03381	9.13124	4.1169	3.8115	4.20316	5.61887e-05	0.000127658	0.331543	6.02336
A930006K02Rik	13.2392	11.9955	9.5549	7.81534	7.47102	5.14613	10.6722	-0.615794	0.160622	0.214506	11.5965	7.77617
A930007I19Rik	10.6559	13.4495	13.87	10.1599	14.942	9.26303	12.1968	-0.110173	0.777757	0.819143	12.6585	11.6404
A930009A15Rik	1.61454	3.2715	2.46578	3.12614	0	0	1.5246	-1.08868	0.326702	0.399781	2.4506	1.16268
A930012L18Rik	8.07269	12.7225	7.39734	12.5045	10.7915	15.4384	16.7706	0.561642	0.175218	0.231607	9.3975	13.8762
A930013F10Rik	57.8004	63.6124	67.5007	106.289	73.0499	61.7535	64.0331	0.296161	0.355551	0.429654	62.9712	76.2813
A930015D03Rik	30.6762	25.445	32.6716	76.5904	70.5596	50.432	67.0823	1.16035	3.8361e-06	9.79844e-06	29.5976	66.1661
A930016O22Rik	0.645815	0.726999	2.46578	1.56307	1.66023	1.02923	1.5246	0.383089	0.731057	0.780411	1.27953	1.44428
A930017M01Rik	2.58326	3.63499	0.924667	4.68921	1.66023	4.1169	0	-0.180734	0.83911	0.87183	2.38097	2.61658
A930019D19Rik	25.5097	24.3545	27.1236	14.0676	6.6409	5.14613	10.6722	-1.51768	0.000596454	0.00120193	25.6626	9.13171
A930024E05Rik	10.9789	8.72399	11.7125	40.6398	24.9034	31.906	21.3444	1.49187	3.90323e-05	9.02771e-05	10.4718	29.6984
A930041C12Rik	7.10396	6.54299	13.5618	7.03381	4.15056	4.1169	9.90989	-0.584373	0.285851	0.355813	9.06958	6.30279
AA387883	1.29163	0	0.308222	0	0	0	0	-19.1194	2.94193e-07	8.33116e-07	0.533284	0
AA388235	17.1141	21.083	23.7331	6.25227	9.96135	7.20458	13.7214	-1.15879	0.00202214	0.00380485	20.6434	9.2849
AA413626	5.16652	6.54299	6.47267	4.68921	3.32045	6.17535	4.5738	-0.382727	0.489121	0.562203	6.06073	4.6897
AA414768	10.6559	15.994	17.2605	8.59688	4.15056	3.08768	10.6722	-1.20555	0.00831163	0.0143444	14.6368	6.62683
AA415398	35.1969	43.2564	52.706	25.7906	17.4324	25.7306	38.115	-0.716549	0.00830158	0.0143298	43.7198	26.7671
AA465934	1.61454	1.454	0.924667	4.68921	11.6216	22.643	6.86069	2.97925	6.0063e-06	1.50659e-05	1.33107	11.4536
AA467197	5.81233	15.267	7.39734	0	1.66023	1.02923	3.8115	-2.58407	0.0135748	0.0226383	9.49222	1.62524
AA474331	25.8326	27.626	26.5071	19.5384	23.2432	15.4384	21.3444	-0.41891	0.139956	0.190044	26.6552	19.8911
AA543186	10.333	13.086	11.096	8.59688	8.30113	10.2923	12.1968	-0.226407	0.552096	0.621129	11.505	9.84676
AA986860	26.1555	21.81	27.1236	103.944	102.104	167.764	66.32	2.05344	4.59889e-17	2.65346e-16	25.0297	110.033
Aaas	103.007	72.6999	85.3776	121.919	112.895	247.014	79.2791	0.573697	0.0141513	0.0235267	87.0283	140.277
Aacs	1099.82	425.658	261.989	1258.27	1809.65	1557.22	722.66	1.33359	3.67233e-08	1.1252e-07	595.823	1336.95
Aaed1	298.367	373.677	423.806	215.703	166.853	172.91	380.387	-0.677953	0.00605339	0.0106748	365.283	233.963
Aagab	416.874	504.174	397.299	455.634	454.902	492.999	424.601	0.0599833	0.559112	0.627457	439.449	457.034
Aak1	1010.05	1185.37	1169.09	1197.31	1079.98	1102.3	1167.08	0.0272556	0.770491	0.813045	1121.5	1136.67
Aamdc	315.158	297.706	240.105	150.055	142.779	146.15	166.944	-0.899954	7.32481e-05	0.000163998	284.323	151.482
Aamp	583.494	363.863	262.606	1287.97	1503.33	1413.13	1225.02	1.80295	1.11977e-45	2.19969e-44	403.321	1357.36
Aanat	3.55198	0.726999	1.84933	3.90767	9.96135	2.05845	6.86069	1.57715	0.0335706	0.0522734	2.04277	5.69704
Aar2	223.452	190.474	162.125	294.638	337.026	310.826	293.485	0.69066	3.0711e-07	8.68169e-07	192.017	308.994
Aard	3.55198	5.45249	1.84933	7.03381	2.49034	2.05845	0.762299	-0.384086	0.718316	0.770311	3.61794	3.08622
Aars	900.912	772.073	579.458	1680.3	1871.9	2074.92	1308.87	1.19896	2.10573e-22	1.61591e-21	750.814	1734
Aars2	74.2687	38.5309	29.2811	107.852	147.76	131.741	118.919	1.50367	1.15516e-17	6.91496e-17	47.3603	126.568
Aarsd1	195.359	156.668	100.172	312.614	393.473	453.888	233.264	1.19502	4.33677e-19	2.82512e-18	150.733	348.31
Aasdh	175.339	147.944	181.851	135.987	122.857	127.624	140.263	-0.35923	0.0176627	0.0288554	168.378	131.683
Aasdhppt	451.102	560.516	590.863	377.481	398.454	345.82	296.534	-0.578801	5.6355e-07	1.55781e-06	534.16	354.572
Aass	38.1031	79.6064	48.3909	499.4	406.755	546.519	215.731	2.89685	2.05962e-59	6.52852e-58	55.3668	417.101
Aatf	174.047	193.018	190.79	416.558	335.366	320.089	290.436	0.875866	2.14608e-09	7.32827e-09	185.952	340.612
Aatk	133.361	71.2459	32.0551	42.2028	56.4477	46.3151	68.6069	-0.448451	0.0766883	0.110772	78.8873	53.3931
AB124611	42.9467	40.3484	63.1856	20.3199	16.6023	11.3215	22.1067	-1.46747	1.80765e-05	4.32367e-05	48.8269	17.5876
Abat	453.039	853.497	506.718	76.5904	97.1232	59.6951	48.0249	-3.07606	2.27004e-37	3.25691e-36	604.418	70.3584
Abca1	7001.6	8970.44	9249.45	1547.44	1203.66	867.637	1257.03	-2.77927	1.54478e-51	3.74444e-50	8407.16	1218.94
Abca12	2.90617	2.5445	1.84933	0.781534	1.66023	2.05845	2.2869	-0.541857	0.527892	0.599213	2.43333	1.69678
Abca13	0	1.0905	1.54111	0.781534	0.830113	0	1.5246	0.558565	0.712041	0.764643	0.877204	0.784061
Abca17	2.26035	6.17949	3.08222	2.3446	0	2.05845	0.762299	-1.57587	0.16015	0.213972	3.84069	1.29134
Abca2	479.195	227.914	202.81	423.592	514.67	539.314	490.158	0.776666	7.98432e-19	5.12031e-18	303.306	491.933
Abca3	1051.06	753.534	627.233	1080.08	980.363	1336.96	974.219	0.443778	2.49412e-05	5.86741e-05	810.61	1092.91
Abca4	13.885	9.81449	10.7878	7.81534	12.4517	8.2338	17.5329	-0.0573717	0.899784	0.920991	11.4958	11.5084
Abca5	400.405	543.068	614.904	189.913	193.416	165.705	179.903	-1.47954	1.42998e-35	1.92684e-34	519.459	182.234
Abca6	378.125	407.119	828.502	170.374	139.459	168.793	100.624	-1.87003	2.38986e-16	1.32207e-15	537.915	144.812
Abca7	199.557	119.955	81.3707	240.713	309.632	386.989	302.633	1.2624	1.59986e-16	8.93694e-16	133.627	309.992
Abca8a	1604.85	1296.97	1969.23	959.724	728.009	804.854	728.758	-1.01462	5.28596e-08	1.59615e-07	1623.68	805.336
Abca8b	510.84	674.655	687.953	117.23	131.988	131.741	130.353	-2.26862	1.82042e-81	1.05412e-79	624.482	127.828
Abca9	1192.5	1364.94	2145.23	511.905	532.102	451.83	432.986	-1.65925	8.6688e-17	4.93899e-16	1567.56	482.206
Abcb10	290.94	316.245	251.51	377.481	364.42	368.463	259.944	0.25106	0.0265852	0.0421722	286.231	342.577
Abcb11	0	1.8175	3.08222	19.5384	14.1119	25.7306	4.5738	3.62337	2.04765e-07	5.88043e-07	1.63324	15.9887
Abcb1a	368.115	500.175	614.904	117.23	102.934	80.2796	84.6152	-2.32016	4.59019e-47	9.56866e-46	494.398	96.2647
Abcb1b	221.192	334.42	340.278	50.7997	45.6562	57.6366	43.4511	-2.57498	9.06671e-41	1.47118e-39	298.63	49.3859
Abcb4	37.7802	43.2564	49.0074	3.12614	0.830113	3.08768	0.762299	-4.53869	1.52634e-14	7.60767e-14	43.348	1.95156
Abcb6	267.044	225.733	147.639	310.269	312.122	427.128	202.009	0.526341	4.27573e-05	9.84812e-05	213.472	312.882
Abcb7	464.341	603.046	756.686	744.802	683.183	858.374	482.535	0.187918	0.123353	0.169918	608.024	692.224
Abcb8	268.659	121.409	90.6174	385.296	465.693	475.502	311.78	1.46494	2.24041e-26	2.06115e-25	160.228	409.568
Abcb9	82.6643	46.8914	22.8085	165.685	249.864	443.596	112.82	2.20929	2.23002e-16	1.23635e-15	50.7881	242.991
Abcc1	1178.94	1107.58	911.414	329.026	314.613	236.722	320.928	-1.83057	9.90163e-24	8.14579e-23	1065.98	300.322
Abcc10	60.0608	31.988	26.1989	146.928	181.795	171.881	167.706	2.15298	5.57734e-24	4.64839e-23	39.4159	167.077
Abcc12	1.93744	3.99849	3.39045	0	1.66023	1.02923	1.5246	-1.5726	0.157691	0.211064	3.1088	1.05351
Abcc2	16.7912	17.8115	3.39045	0	0.830113	1.02923	1.5246	-3.95941	0.000326447	0.000679469	12.6644	0.845984
Abcc3	208.275	241.727	162.741	59.3966	81.3511	53.5197	114.345	-1.45786	3.74162e-07	1.04918e-06	204.248	77.1531
Abcc4	221.515	227.914	211.132	118.793	128.667	100.864	107.484	-0.943699	3.43643e-11	1.35281e-10	220.187	113.952
Abcc5	729.448	786.613	721.241	244.62	267.296	215.108	268.329	-1.5864	2.22571e-33	2.74442e-32	745.767	248.838
Abcc6	0.968722	1.0905	0.924667	0.781534	0.830113	1.02923	0.762299	-0.270869	0.843079	0.874979	0.994629	0.850793
Abcc8	15.1767	4.72549	5.23978	0.781534	1.66023	0	0	-3.56496	0.000135452	0.000294776	8.38064	0.61044
Abcc9	1242.23	1521.97	1359.26	756.525	684.013	693.698	711.988	-0.941386	2.22282e-09	7.57717e-09	1374.49	711.556
Abcd1	164.037	118.864	130.378	232.116	268.957	327.294	285.1	1.01298	1.15522e-10	4.36076e-10	137.76	278.366
Abcd2	11088.3	14381.5	14193.3	443.13	452.412	363.316	452.806	-4.93256	1.75214e-154	4.92796e-152	13221.1	427.916
Abcd3	1308.74	1942.9	1607.69	2223.46	1922.54	2119.17	1495.63	0.268874	0.0308192	0.0483561	1619.78	1940.2
Abcd4	113.663	69.7919	75.2063	118.793	133.648	146.15	109.771	0.567938	5.09954e-05	0.000116412	86.2205	127.091
Abce1	1527.35	2260.97	2140.3	3525.5	3233.29	3289.4	1961.4	0.605036	5.04484e-09	1.66709e-08	1976.21	3002.4
Abcf1	499.861	425.658	344.593	1535.71	1559.78	1683.81	1274.56	1.83887	4.12512e-84	2.59195e-82	423.37	1513.47
Abcf2	624.826	506.718	425.963	949.564	1025.19	1151.7	692.168	0.864038	2.84583e-30	3.12037e-29	519.169	954.656
Abcf3	528.6	460.917	425.963	851.091	910.634	819.263	695.217	0.794607	1.23911e-17	7.40247e-17	471.827	819.051
Abcg1	409.447	371.133	383.737	199.291	208.358	213.05	187.526	-0.944687	8.18609e-12	3.37402e-11	388.106	202.056
Abcg2	530.537	631.762	780.111	10693.7	6526.35	7052.25	2752.66	3.28329	1.68843e-55	4.68923e-54	647.47	6756.25
Abcg3	106.559	118.864	177.536	45.329	33.2045	42.1982	61.7462	-1.55079	3.84912e-11	1.50857e-10	134.32	45.6195
Abcg4	13.2392	3.99849	7.08912	12.5045	10.7915	7.20458	12.9591	0.521333	0.276832	0.345996	8.10894	10.8649
Abcg5	0.645815	0.726999	0	0.781534	1.66023	0	0	0.553722	0.792994	0.832211	0.457605	0.61044
Abcg8	0.968722	0.363499	0.308222	1.56307	0	0	2.2869	0.369808	0.84742	0.878426	0.546815	0.962492
Abhd1	2.26035	0.726999	0.616445	1.56307	1.66023	1.02923	3.0492	0.656287	0.489191	0.562235	1.20127	1.82543
Abhd10	119.799	175.934	146.097	115.667	114.556	156.442	100.624	-0.276961	0.148802	0.200657	147.277	121.822
Abhd11	221.515	119.591	109.727	382.17	416.717	411.69	382.674	1.45702	2.00435e-38	2.98445e-37	150.278	398.313
Abhd11os	2.26035	1.0905	1.84933	61.7412	59.7681	104.981	110.533	5.61048	2.5013e-35	3.35254e-34	1.7334	84.2559
Abhd12	912.214	1042.52	834.975	425.936	396.794	439.479	413.166	-1.14386	2.45001e-15	1.27794e-14	929.902	418.844
Abhd13	547.005	726.272	764.084	1026.94	938.028	1005.55	804.226	0.492428	4.2073e-11	1.64531e-10	679.12	943.686
Abhd14a	85.2476	46.1644	36.9867	146.928	144.44	143.062	95.2874	1.29011	1.73626e-12	7.49447e-12	56.1329	132.429
Abhd14b	262.201	273.715	256.749	288.386	268.126	269.657	327.026	0.127878	0.390043	0.464866	264.222	288.299
Abhd15	576.067	565.605	427.196	84.4057	59.7681	58.6658	68.6069	-2.93184	1.28522e-36	1.78891e-35	522.956	67.8616
Abhd16a	423.978	256.267	172.605	276.663	365.25	413.748	347.608	0.358523	0.0173234	0.0283481	284.283	350.817
Abhd16b	0.968722	2.908	1.23289	5.47074	7.47102	5.14613	7.62299	1.8931	0.00617346	0.0108724	1.7032	6.42772
Abhd17a	83.9559	33.442	19.418	234.46	371.891	393.164	259.944	2.97677	5.36157e-97	4.75008e-95	45.6053	314.865
Abhd17b	387.812	647.393	570.828	387.641	353.628	399.339	324.74	-0.508519	3.19905e-07	9.02067e-07	535.344	366.337
Abhd17c	267.044	270.807	229.626	964.413	937.197	891.309	2256.41	2.18947	1.26473e-28	1.28718e-27	255.826	1262.33
Abhd2	1032.01	751.353	870.42	930.807	949.649	901.601	951.35	0.0800589	0.459143	0.532841	884.595	933.352
Abhd3	154.35	101.053	103.871	25.0091	22.413	21.6137	22.869	-2.34791	1.88964e-13	8.76277e-13	119.758	22.9762
Abhd4	595.441	509.626	474.354	458.761	418.377	435.362	551.142	-0.176265	0.339023	0.412381	526.474	465.911
Abhd5	1480.85	2117.38	1456.97	3971.76	3222.5	4392.73	3984.54	1.22347	6.01241e-14	2.87696e-13	1685.07	3892.88
Abhd6	126.58	135.585	134.385	69.5565	43.1659	37.0521	58.697	-1.34572	1.52542e-09	5.26674e-09	132.183	52.1179
Abhd8	13.2392	6.17949	5.23978	48.4551	63.0886	122.478	78.5168	3.31715	1.07066e-26	1.00058e-25	8.21949	78.1346
Abi1	825.029	1126.85	1225.49	899.546	827.623	863.52	869.021	-0.260274	0.000452892	0.000925261	1059.12	864.927
Abi2	674.877	860.767	990.011	352.472	309.632	338.615	327.026	-1.31662	2.47946e-20	1.71214e-19	841.885	331.936
Abi3	34.2282	33.8054	22.8085	60.1781	80.5209	78.2211	64.7954	1.22506	4.16396e-08	1.26903e-07	30.2807	70.9289
Abi3bp	726.865	780.433	885.831	201.636	202.548	168.793	226.403	-1.99463	1.83651e-31	2.11994e-30	797.71	199.845
Abl1	807.914	480.183	525.519	907.361	1096.58	1116.71	1126.68	0.827781	2.78619e-24	2.34642e-23	604.539	1061.83
Abl2	569.609	645.575	733.57	761.214	708.916	640.178	739.43	0.14386	0.0980331	0.138432	649.584	712.435
Ablim1	2769.58	3075.21	3019.04	973.01	943.838	731.779	1080.18	-1.67001	9.79942e-83	5.92614e-81	2954.61	932.201
Ablim2	63.2899	39.2579	29.5894	32.0429	28.2238	27.7891	33.5412	-0.49077	0.0288805	0.0455199	44.0457	30.3992
Ablim3	700.709	669.566	562.814	262.596	263.146	301.563	329.313	-1.16419	3.73622e-17	2.16772e-16	644.363	289.154
Abo	4.1978	0	1.23289	0.781534	3.32045	0	0	-0.474102	0.741763	0.788961	1.81023	1.0255
Abr	396.207	335.874	328.257	1606.05	1378.82	1628.23	736.381	1.86586	4.6869e-36	6.43278e-35	353.446	1337.37
Abra	9.68722	7.99699	10.7878	7.03381	2.49034	3.08768	6.86069	-0.994293	0.0914185	0.130004	9.49067	4.86813
Abracl	193.422	231.186	310.38	464.231	488.106	448.742	301.871	0.804732	7.80861e-09	2.54013e-08	244.996	425.738
Abt1	109.143	68.7014	77.3638	125.045	122.027	123.507	137.214	0.588949	3.30064e-05	7.68778e-05	85.0693	126.948
Abtb1	77.8207	32.715	30.514	91.4395	88.8221	100.864	196.673	1.39873	1.38991e-07	4.05063e-07	47.0166	119.45
Abtb2	29.0617	19.2655	22.8085	298.546	281.408	432.275	293.485	3.76595	5.33321e-60	1.71817e-58	23.7119	326.429
Acaa1a	477.58	286.438	227.16	328.244	436.639	417.865	490.921	0.379038	0.0145303	0.0241114	330.393	418.417
Acaa1b	219.577	159.576	76.7474	7.81534	14.1119	14.4092	54.8856	-2.99136	2.28219e-10	8.40012e-10	151.967	22.8055
Acaa2	965.17	971.271	676.24	444.693	477.315	430.216	650.241	-0.807976	0.00229415	0.00428616	870.894	500.616
Acaca	8617.11	5475.39	3511.58	27621	23902.3	20684.3	7655.01	1.74008	2.00474e-08	6.29154e-08	5868.03	19965.6
Acacb	374.896	149.762	115.892	4976.03	5086.1	7086.21	1718.98	4.49346	4.51127e-59	1.41478e-57	213.516	4716.83
Acad10	102.362	89.0574	74.2816	87.5318	98.7834	87.4841	89.189	0.0382406	0.815524	0.851418	88.5669	90.7471
Acad11	1736.6	1999.61	1729.74	824.519	690.654	529.022	585.446	-1.46672	1.60716e-23	1.3039e-22	1821.98	657.41
Acad12	114.632	83.9684	75.8227	31.2614	20.7528	18.5261	28.9674	-1.86109	2.03954e-15	1.06919e-14	91.4744	24.8769
Acad8	450.779	470.368	398.223	306.361	278.918	303.621	229.452	-0.657796	6.77977e-11	2.60192e-10	439.79	279.588
Acad9	974.212	980.358	814.016	1016.78	1011.91	1038.49	901.8	0.104108	0.229569	0.293763	922.862	992.243
Acadl	2064.35	2798.95	1989.27	683.842	566.137	378.755	1691.54	-1.64998	0.000458978	0.00093683	2284.19	830.069
Acadm	3225.85	4520.12	3515.59	761.214	669.901	576.366	708.938	-2.45012	2.03753e-41	3.39313e-40	3753.85	679.105
Acads	504.059	193.745	125.755	209.451	265.636	231.576	413.929	0.189042	0.375076	0.449903	274.52	280.148
Acadsb	2812.85	3346.01	3182.71	2921.37	2479.55	2669.81	1361.47	-0.441145	2.18155e-05	5.16707e-05	3113.86	2358.05
Acadvl	1601.3	1196.28	997.1	1069.14	1037.64	896.455	1143.45	-0.265409	0.187741	0.246249	1264.89	1036.67
Acan	1.29163	0.363499	2.46578	0	2.49034	2.05845	3.0492	0.47777	0.654663	0.713933	1.37364	1.8995
Acap1	18.0828	15.6305	14.1782	22.6645	19.9227	24.7014	33.5412	0.636922	0.0234802	0.0375899	15.9638	25.2074
Acap2	1511.21	1656.83	2025.64	2976.08	2827.36	2485.58	2082.6	0.588884	8.28997e-07	2.25425e-06	1731.23	2592.91
Acap3	195.359	123.953	112.193	193.82	236.582	245.985	302.633	0.778171	3.62477e-08	1.11101e-07	143.835	244.755
Acat1	3071.82	3466.69	2911.16	1459.91	1337.31	1542.81	779.07	-1.3376	5.98966e-61	1.98005e-59	3149.89	1279.77
Acat2	449.487	554.7	360.312	901.891	908.143	934.536	202.009	0.51648	0.0243237	0.0388526	454.833	736.645
Acat3	3.22907	7.26999	11.096	11.723	8.30113	6.17535	15.246	0.573361	0.200717	0.261124	7.19836	10.3614
Acbd3	712.011	884.758	909.565	701.818	689.824	660.762	661.676	-0.285169	0.00344471	0.00627628	835.444	678.52
Acbd4	817.925	460.917	227.468	171.156	199.227	163.647	191.337	-1.34752	1.88273e-11	7.55438e-11	502.103	181.342
Acbd5	1113.71	1665.92	1696.15	832.334	734.65	787.357	665.487	-0.950066	1.59415e-33	1.98083e-32	1491.92	754.957
Acbd6	111.726	107.959	100.481	131.298	153.571	149.238	144.837	0.437572	0.0011626	0.00225483	106.722	144.736
Acbd7	0.322907	1.0905	0.616445	102.381	54.7874	50.432	64.7954	6.91958	1.43919e-25	1.28404e-24	0.676617	68.099
Accs	103.007	81.4239	82.9119	52.3628	46.4863	53.5197	64.7954	-0.715318	0.00195865	0.00369206	89.1144	54.2911
Accsl	0.322907	0.726999	0.924667	1.56307	0	0	1.5246	0.241405	0.869688	0.896387	0.658191	0.771917
Acd	38.426	23.6275	24.3496	104.726	114.556	141.004	142.55	2.13591	4.88128e-26	4.44229e-25	28.801	125.709
Ace	561.213	474.003	560.349	794.82	605.982	759.568	455.093	0.288305	0.557283	0.625621	531.855	653.866
Ace2	8.7185	8.72399	4.62334	68.775	42.3358	74.1042	21.3444	2.71807	2.5751e-15	1.34121e-14	7.35528	51.6398
Acer2	290.94	313.7	261.681	175.064	99.6135	121.449	140.263	-1.10587	8.33958e-08	2.47935e-07	288.774	134.097
Acer3	290.94	487.816	515.348	240.713	253.184	233.634	257.657	-0.750533	3.19452e-06	8.21652e-06	431.368	246.297
Ache	6.13524	3.63499	1.54111	3.90767	2.49034	11.3215	6.86069	0.777092	0.26131	0.328706	3.77045	6.14504
Acin1	723.313	597.593	571.445	1197.31	1256.79	1332.85	1276.09	1.00512	7.54955e-37	1.05915e-35	630.783	1265.76
Ackr1	41.0092	42.1659	42.5347	18.7568	26.5636	18.5261	31.2543	-0.829818	0.0215872	0.0347794	41.9033	23.7752
Ackr2	57.1546	26.172	57.9458	21.883	22.413	12.3507	28.2051	-1.18009	0.00604478	0.0106606	47.0908	21.2129
Ackr3	288.356	341.689	256.441	230.553	168.513	154.384	275.19	-0.541695	0.0490705	0.0740613	295.496	207.16
Ackr4	34.874	19.2655	39.7607	145.365	159.382	79.2503	40.4019	1.64905	0.00011861	0.000259496	31.3001	106.1
Acly	9366.25	4792.01	2507.39	40451.4	39866.2	45448.5	9247.45	2.56273	3.69037e-16	2.01944e-15	5555.22	33753.4
Acmsd	3.22907	5.81599	3.69867	3.90767	8.30113	4.1169	3.0492	0.163221	0.812749	0.848921	4.24791	4.84372
Acnat1	1.29163	0	3.08222	0.781534	0.830113	2.05845	0	-1.23478	0.505649	0.57789	1.45795	0.917524
Aco1	2841.91	2265.69	2140.61	2285.21	2309.37	2234.45	1629.03	-0.19714	0.161117	0.215069	2416.07	2114.52
Aco2	3602.68	2363.11	1838.55	4337.51	4282.55	5034.97	2463.75	0.63073	0.000446945	0.00091385	2601.45	4029.7
Acot1	95.9035	22.1735	84.7612	451.727	434.979	294.358	996.325	2.94666	7.36431e-07	2.01216e-06	67.6127	544.347
Acot10	4.5207	2.908	3.39045	1.56307	0	0	0	-3.21896	0.134836	0.183824	3.60638	0.390767
Acot11	24.2181	25.8085	18.8016	82.8426	113.725	62.7827	75.4676	1.81644	0.000497723	0.00101149	22.9427	83.7046
Acot12	0	1.454	2.15756	0.781534	0.830113	1.02923	0.762299	-0.0201608	0.98872	0.991181	1.20385	0.850793
Acot13	185.672	204.65	176.611	190.694	138.629	225.4	208.87	0.0162065	0.926938	0.942957	188.978	190.898
Acot2	158.548	128.679	117.741	56.2705	79.6908	51.4613	127.304	-0.842153	0.000652727	0.00130907	134.989	78.6816
Acot3	0.645815	0	0.308222	51.5813	50.6369	29.8475	13.7214	6.70484	1.10404e-12	4.83026e-12	0.318012	36.4468
Acot4	21.3119	32.3515	29.8976	61.7412	48.9767	29.8475	39.6396	0.72221	0.0141182	0.0234781	27.8536	45.0512
Acot5	0.645815	0	0	19.5384	28.2238	9.26303	5.3361	6.2846	1.16949e-06	3.13451e-06	0.215272	15.5903
Acot6	44.8841	26.172	38.5278	363.413	304.651	226.43	159.321	2.82966	7.97436e-23	6.23556e-22	36.528	263.454
Acot7	165.652	85.7859	62.2609	67.9935	76.3704	67.9289	79.2791	-0.43001	0.031778	0.0497635	104.566	72.893
Acot8	51.9881	30.1705	26.5071	93.0026	117.046	96.7472	110.533	1.56589	6.36047e-21	4.53708e-20	36.2219	104.332
Acot9	710.074	1033.79	989.394	379.044	361.099	404.485	389.535	-1.21911	1.90946e-38	2.84556e-37	911.087	383.541
Acox1	6515.95	7260.54	5264.13	1591.2	1307.43	1030.25	1558.14	-2.22021	1.39752e-33	1.74017e-32	6346.87	1371.76
Acox2	6.45815	2.908	2.15756	33.606	34.8647	59.6951	14.4837	3.19315	3.51915e-14	1.71354e-13	3.84123	35.6624
Acox3	396.53	384.582	324.867	274.319	288.049	278.92	337.699	-0.329453	0.00722305	0.0125908	368.66	294.747
Acoxl	18.7286	27.626	5.23978	0.781534	2.49034	3.08768	0	-3.94866	5.09942e-06	1.2864e-05	17.1981	1.58989
Acp1	461.435	452.193	417.641	367.321	350.308	411.69	312.543	-0.304701	0.00375401	0.00681251	443.757	360.465
Acp2	644.523	795.7	634.63	304.798	293.03	279.949	323.215	-1.19705	6.56083e-20	4.44726e-19	691.618	300.248
Acp5	2102.13	1503.8	886.14	295.42	239.903	290.241	295.01	-2.37024	1.66888e-29	1.76543e-28	1497.35	280.143
Acp6	241.535	219.917	164.591	121.919	119.536	136.887	177.616	-0.597071	8.61527e-05	0.000191656	208.681	138.99
Acpp	50.0507	38.5309	55.48	19.5384	33.2045	30.8768	12.9591	-1.05337	0.00420102	0.00758254	48.0206	24.1447
Acpt	2.26035	1.0905	1.54111	9.37841	6.6409	2.05845	12.9591	2.13701	0.000751557	0.00149342	1.63065	7.75921
Acr	3.55198	3.2715	6.16445	2.3446	4.15056	5.14613	3.0492	-0.252605	0.747802	0.794383	4.32931	3.67262
Acrbp	25.8326	18.902	18.4933	56.2705	47.3164	28.8183	64.0331	1.19986	3.66454e-06	9.38053e-06	21.076	49.1096
Acrv1	0	0	0	12.5045	8.30113	3.08768	2.2869	6.70396	1.86447e-06	4.89792e-06	0	6.54506
Acsbg1	45.207	16.721	24.966	6.25227	7.47102	5.14613	13.7214	-1.83713	1.24755e-06	3.33414e-06	28.9647	8.1477
Acsf2	257.034	186.112	154.111	87.5318	76.3704	68.9581	108.247	-1.21499	5.31532e-13	2.37834e-12	199.086	85.2767
Acsf3	175.016	86.1494	69.0418	187.568	223.3	229.517	206.583	1.03297	1.28916e-11	5.23192e-11	110.069	211.742
Acsl1	22277.4	22831.4	13701.1	27569.4	22728.5	20003	17325.5	0.166469	0.338103	0.411403	19603.3	21906.6
Acsl3	369.729	349.686	388.36	314.958	367.74	303.621	339.986	-0.154948	0.174885	0.231253	369.259	331.576
Acsl4	832.455	1292.6	1219.33	4757.98	4316.59	4386.56	5820.16	2.13978	2.37368e-68	9.82694e-67	1114.8	4820.32
Acsl5	1044.28	1512.88	1472.69	878.444	866.638	921.156	679.209	-0.663628	2.89844e-06	7.48542e-06	1343.28	836.362
Acsl6	5.81233	4.72549	2.774	0.781534	0.830113	2.05845	1.5246	-1.76886	0.00649899	0.0114054	4.43728	1.29867
Acsm3	53.2797	52.7074	65.0349	56.2705	20.7528	10.2923	28.9674	-0.999127	0.0626594	0.0925218	57.0074	29.0707
Acsm4	1.61454	1.8175	1.23289	2.3446	0.830113	1.02923	2.2869	0.054276	0.956046	0.965417	1.55497	1.62271
Acsm5	56.5088	49.4359	60.1034	35.169	14.1119	8.2338	12.1968	-1.66461	3.75092e-05	8.68904e-05	55.3494	17.4279
Acss1	212.473	151.579	190.173	2089.82	1600.46	2079.03	1089.33	3.17219	1.25604e-99	1.19015e-97	184.742	1714.66
Acss2	2284.25	1287.15	604.424	930.026	951.309	1016.87	248.51	-0.848539	0.0189032	0.0307374	1391.94	786.68
Acss2os	25.5097	6.90649	6.16445	7.03381	6.6409	12.3507	3.0492	-0.627965	0.337729	0.411004	12.8602	7.26865
Acss3	947.088	1091.59	1251.38	175.845	98.7834	61.7535	100.624	-3.3312	3.93097e-26	3.5885e-25	1096.69	109.251
Acta1	775.947	216.282	256.441	6.25227	27.3937	12.3507	23.6313	-4.31945	0.000104957	0.000231165	416.223	17.407
Acta2	2685.94	2271.87	1446.8	9286.97	11219.8	9183.78	13710.7	2.3431	7.539e-30	8.09597e-29	2134.87	10850.3
Actb	19722.2	18444.7	12521.5	19946.3	21280.8	22814.8	22192.8	0.35836	0.0161026	0.0265268	16896.1	21558.7
Actbl2	0	0	0	2.3446	3.32045	7.20458	0.762299	5.46791	0.00252965	0.00469841	0	3.40798
Actc1	5.81233	5.81599	5.23978	1.56307	3.32045	2.05845	9.90989	-0.74925	0.441002	0.514967	5.6227	4.21297
Actg1	2123.44	1489.98	1173.4	1910.07	2011.36	2038.89	2428.69	0.413398	0.0228261	0.0366355	1595.61	2097.25
Actg2	85.8934	42.8929	49.6238	425.155	430.829	378.755	551.142	2.93553	7.99526e-37	1.12079e-35	59.47	446.47
Actl10	4.84361	1.0905	1.23289	3.12614	5.81079	3.08768	1.5246	0.800359	0.360664	0.43518	2.389	3.3873
Actl6a	304.179	333.329	348.908	617.412	594.361	720.458	506.167	0.884875	5.54118e-19	3.5835e-18	328.805	609.599
Actl6b	2.26035	2.5445	1.23289	0	0	0	0	-3.74787	0.37928	0.454178	2.01258	0
Actl7a	3.55198	2.5445	4.31511	7.03381	0.830113	3.08768	2.2869	-0.0901994	0.913932	0.932134	3.47053	3.30962
Actl9	1.93744	1.454	0.616445	7.03381	1.66023	4.1169	3.0492	1.74044	0.0927131	0.131654	1.33596	3.96503
Actn1	1066.24	873.489	794.289	911.269	1148.88	987.027	1401.11	0.268793	0.0599959	0.0889075	911.34	1112.07
Actn2	13.2392	7.26999	10.7878	15.6307	12.4517	20.5845	3.0492	0.145056	0.836825	0.870068	10.4323	12.929
Actn3	216.671	93.7829	114.351	3.90767	4.15056	4.1169	2.2869	-5.07256	5.27361e-06	1.32864e-05	141.601	3.61551
Actn4	2603.93	1701.54	1228.57	3552.07	4221.95	4212.62	4320.71	1.17799	1.95498e-17	1.15352e-16	1844.68	4076.84
Actr10	684.564	916.746	867.955	669.775	643.337	630.915	490.158	-0.421298	0.000106933	0.000235168	823.088	608.546
Actr1a	1635.85	1367.48	1065.53	1106.65	1231.06	1255.65	1434.65	-0.104843	0.423041	0.497634	1356.29	1257
Actr1b	635.805	428.202	364.627	831.552	866.638	1014.82	761.537	0.885589	1.43279e-19	9.57302e-19	476.211	868.636
Actr2	2158.31	3447.43	3415.41	2852.6	2672.96	2732.59	2251.07	-0.15136	0.0233596	0.0374138	3007.05	2627.31
Actr3	1802.79	2547.04	2598.32	1566.98	1431.94	1539.72	1405.68	-0.608948	5.70659e-17	3.27339e-16	2316.05	1486.08
Actr3b	39.7176	64.7029	44.6923	10.1599	12.4517	6.17535	21.3444	-2.04062	2.5242e-06	6.55285e-06	49.7043	12.5328
Actr5	52.9568	40.3484	32.9798	71.9011	93.8028	67.9289	82.3283	0.926776	0.000196847	0.00042084	42.095	78.9903
Actr6	137.881	180.296	192.947	75.8088	58.938	64.8412	71.6561	-1.3103	9.31206e-16	4.98792e-15	170.375	67.811
Actr8	351	364.226	327.641	291.512	259.825	293.329	284.338	-0.297685	0.0137842	0.0229616	347.622	282.251
Acvr1	336.792	322.424	339.045	286.823	287.219	172.91	349.133	-0.309553	0.0307389	0.0482472	332.754	274.021
Acvr1b	271.565	327.15	187.399	475.954	547.874	488.882	700.553	1.05516	1.53407e-07	4.4561e-07	262.038	553.316
Acvr1c	5604.7	6530.63	7300.56	292.294	235.752	156.442	328.551	-4.69977	3.33872e-85	2.19106e-83	6478.63	253.26
Acvr2a	728.802	999.987	1283.44	527.536	561.156	507.408	517.601	-0.880049	1.68883e-16	9.41317e-16	1004.08	528.425
Acvr2b	17.437	5.45249	5.85623	16.4122	25.7335	27.7891	28.2051	1.52769	1.28745e-05	3.12369e-05	9.58191	24.535
Acvrl1	334.855	245.362	209.9	357.943	466.523	452.859	416.978	0.696073	2.73801e-11	1.0868e-10	263.372	423.576
Acy1	53.6026	26.5355	25.5825	140.676	140.289	146.15	80.8037	1.87724	3.04051e-20	2.09304e-19	35.2402	126.98
Acy3	41.978	41.0754	23.7331	37.5136	27.3937	30.8768	20.5821	-0.293062	0.33609	0.409513	35.5955	29.0916
Acyp1	82.9872	78.1524	68.4254	43.7659	51.467	67.9289	51.0741	-0.527652	0.00765444	0.0132964	76.5217	53.559
Acyp2	274.471	359.501	236.407	62.5227	50.6369	80.2796	47.2626	-2.29178	2.50649e-23	2.0078e-22	290.126	60.1754
Ada	50.6965	35.2594	47.4663	304.798	395.134	579.454	214.968	2.96736	6.50345e-48	1.39004e-46	44.4741	373.589
Adal	150.475	230.459	179.385	153.962	131.158	125.565	126.542	-0.45268	0.00215885	0.0040432	186.773	134.307
Adam10	2058.21	2398.01	2761.98	1173.08	1049.26	1028.2	1195.29	-1.0998	6.41917e-49	1.42177e-47	2406.07	1111.46
Adam11	8.7185	3.2715	4.62334	17.9753	29.0539	20.5845	16.7706	2.00417	3.60236e-06	9.22803e-06	5.53778	21.0961
Adam12	455.945	422.386	274.318	174.282	317.103	250.102	194.386	-0.716387	0.0136921	0.0228233	384.217	233.968
Adam15	944.504	558.699	464.8	454.853	522.971	511.525	537.421	-0.327525	0.00184754	0.00349637	656.001	506.692
Adam17	803.071	969.09	998.641	696.347	665.751	681.347	737.143	-0.397012	3.75394e-07	1.05247e-06	923.6	695.147
Adam19	647.752	659.752	594.869	273.537	371.06	298.475	276.715	-1.05635	1.12273e-06	3.01418e-06	634.124	304.947
Adam1a	50.3736	53.0709	60.4116	42.2028	43.996	29.8475	48.7872	-0.416542	0.0493961	0.0744894	54.6187	41.2084
Adam1b	0.645815	0.363499	1.23289	3.12614	0	0	0	-0.384788	0.867123	0.894536	0.747401	0.781534
Adam21	6.78106	5.08899	6.47267	7.81534	2.49034	4.1169	8.38529	-0.160942	0.765497	0.808768	6.11424	5.70197
Adam22	182.443	276.623	299.9	77.3719	73.88	74.1042	73.943	-1.7156	4.30619e-25	3.76797e-24	252.989	74.8248
Adam23	610.941	826.961	692.884	187.568	174.324	179.085	181.427	-1.95872	1.69081e-34	2.18842e-33	710.262	180.601
Adam28	0.322907	0.726999	0	2.3446	2.49034	2.05845	0	2.07127	0.222046	0.285207	0.349969	1.72335
Adam3	5.81233	8.36049	8.01378	0	0	1.02923	0.762299	-4.12445	0.000871577	0.00171651	7.39554	0.447881
Adam32	4.5207	5.08899	6.16445	5.47074	3.32045	2.05845	9.14759	-0.264582	0.667252	0.725295	5.25805	4.99931
Adam33	78.7894	49.0724	55.7883	29.6983	29.8841	44.2567	51.8364	-0.665455	0.00479216	0.00857873	61.2167	38.9188
Adam4	58.1233	74.1539	81.3707	78.1534	48.1465	31.906	54.8856	-0.403203	0.242648	0.308405	71.216	53.2729
Adam5	4.5207	5.81599	10.1713	0.781534	0.830113	0	2.2869	-3.05102	0.000857344	0.00169036	6.83601	0.974636
Adam8	107.205	71.2459	65.0349	64.0858	73.0499	63.812	141.025	0.0119431	0.943627	0.955982	81.162	85.4933
Adam9	1742.41	2584.12	2324.61	1536.5	1407.04	1310.2	2183.23	-0.458327	0.00310984	0.00570249	2217.05	1609.24
Adamdec1	4.84361	6.90649	2.15756	34.3875	27.3937	23.6722	42.6888	2.77663	2.22208e-11	8.88181e-11	4.63589	32.0355
Adamts1	1016.84	1683.37	1215.63	346.22	448.261	429.187	476.437	-1.59954	2.55998e-19	1.68814e-18	1305.28	425.026
Adamts10	409.447	211.557	216.064	196.165	254.845	204.816	214.968	-0.309703	0.0318049	0.0497968	279.022	217.698
Adamts12	1786.65	1266.07	1738.07	1030.84	1065.03	946.887	939.153	-0.683596	0.000105392	0.000232095	1596.93	995.48
Adamts13	0.645815	0	0.308222	5.47074	4.15056	10.2923	18.2952	5.0242	1.2482e-05	3.03429e-05	0.318012	9.55218
Adamts14	70.3938	30.8975	30.2058	36.7321	59.7681	58.6658	68.6069	0.413108	0.0686121	0.100327	43.8324	55.9433
Adamts15	515.683	359.501	468.19	368.884	525.461	401.398	394.871	-0.0875882	0.592602	0.657874	447.791	422.654
Adamts16	54.8943	53.7979	85.9941	7.03381	13.2818	7.20458	24.3936	-2.45305	2.76662e-10	1.01305e-09	64.8954	12.9784
Adamts17	31.9678	13.086	9.24667	77.3719	109.575	55.5782	57.1724	2.2063	5.58802e-10	1.99908e-09	18.1002	74.9243
Adamts18	103.976	25.8085	61.0281	57.8335	59.7681	43.2275	57.1724	-0.131921	0.692874	0.748234	63.6042	54.5004
Adamts19	13.885	12.7225	18.4933	11.723	12.4517	6.17535	18.2952	-0.365035	0.387759	0.462798	15.0336	12.1613
Adamts2	1571.27	1593.58	1249.23	457.979	581.909	428.158	524.462	-1.5632	3.66145e-16	2.00486e-15	1471.36	498.127
Adamts20	48.759	37.0769	49.3156	17.9753	24.0733	28.8183	26.6805	-0.921495	0.000920805	0.00180944	45.0505	24.3868
Adamts3	132.715	65.4299	128.837	54.7074	84.6715	49.4028	72.4184	-0.73725	0.00464575	0.00834023	108.994	65.3
Adamts4	51.3423	55.9789	46.5416	42.9844	102.104	81.3088	105.96	0.665777	0.0215937	0.0347867	51.2876	83.0892
Adamts5	8658.76	15128.8	12320.6	8081.85	7049.32	5073.05	1544.42	-1.22016	0.0131972	0.0220584	12036.1	5437.16
Adamts6	70.0709	94.8734	118.049	32.8244	29.0539	28.8183	31.2543	-1.60328	4.81553e-09	1.59489e-08	94.3312	30.4877
Adamts7	91.7057	35.2594	41.3018	69.5565	103.764	76.1627	80.8037	0.649816	0.000333056	0.000692412	56.089	82.5718
Adamts8	61.6753	16.3575	43.7676	25.0091	29.0539	23.6722	16.0083	-0.75146	0.049993	0.0752869	40.6001	23.4359
Adamts9	964.202	741.175	700.59	871.411	854.186	726.633	862.923	0.0560568	0.732943	0.781833	801.989	828.788
Adamtsl1	216.348	225.37	233.633	164.122	154.401	147.179	127.304	-0.601531	0.00424054	0.00764765	225.117	148.252
Adamtsl2	32.2907	43.9834	27.4318	15.6307	14.942	5.14613	4.5738	-1.77481	0.00332892	0.00607406	34.5687	10.0732
Adamtsl3	142.725	114.866	139.933	49.2367	48.9767	39.1106	51.0741	-1.49596	2.70508e-15	1.40767e-14	132.508	47.0995
Adamtsl4	147.892	111.958	94.6243	85.9688	122.027	113.215	140.263	-0.0399469	0.808732	0.845722	118.158	115.368
Adamtsl5	41.978	39.2579	36.6785	47.6736	50.6369	45.2859	82.3283	0.483399	0.027398	0.0433452	39.3048	56.4812
Adap1	191.484	78.5159	40.0689	12.5045	26.5636	16.4676	32.7789	-2.08567	5.87781e-10	2.09935e-09	103.356	22.0787
Adap2	216.025	379.493	233.016	109.415	92.9726	92.6303	121.206	-1.39407	2.33497e-12	1.00202e-11	276.178	104.056
Adar	456.268	365.317	410.552	1035.53	875.769	787.357	847.677	1.11142	6.29705e-13	2.80486e-12	410.713	886.584
Adarb1	350.355	396.578	312.846	189.131	195.077	170.851	208.108	-0.893601	4.5321e-09	1.50298e-08	353.259	190.792
Adarb2	27.1242	35.6229	26.5071	1.56307	0	0	0	-6.14104	2.04785e-08	6.42341e-08	29.7514	0.390767
Adat1	50.3736	47.2549	51.4732	75.8088	76.3704	55.5782	71.6561	0.493408	0.0148419	0.0245871	49.7006	69.8534
Adat2	39.3947	32.3515	32.6716	24.2276	19.0926	27.7891	22.869	-0.572755	0.0361802	0.0560185	34.8059	23.4946
Adat3	7.10396	2.5445	0.616445	10.9415	20.7528	23.6722	33.5412	3.06673	2.74306e-11	1.08856e-10	3.42164	22.2269
Adck1	149.829	122.863	82.9119	140.676	176.814	169.822	162.37	0.469939	0.00765242	0.0132948	118.535	162.421
Adck2	147.246	130.86	130.995	138.332	141.949	122.478	202.009	0.126614	0.354546	0.428615	136.367	151.192
Adck3	361.979	229.005	209.9	676.809	565.307	577.395	577.061	1.20414	7.38878e-09	2.40709e-08	266.961	599.143
Adck4	115.924	74.8809	52.0896	99.2548	127.007	90.5718	148.648	0.556124	0.00317122	0.00580483	80.9648	116.371
Adck5	68.7793	36.3499	32.3634	84.4057	81.3511	106.01	102.91	1.08894	4.67572e-08	1.41889e-07	45.8309	93.6693
Adcy1	43.9154	40.3484	28.3565	6.25227	5.81079	9.26303	12.1968	-2.17561	9.66736e-09	3.11334e-08	37.5401	8.38072
Adcy10	31.9678	21.4465	19.418	26.5722	17.4324	14.4092	11.4345	-0.45742	0.212187	0.274093	24.2774	17.462
Adcy2	24.541	12.7225	23.7331	43.7659	29.0539	34.9937	22.869	0.656138	0.129633	0.177605	20.3322	32.6706
Adcy3	253.159	149.035	129.145	94.5656	115.386	92.6303	109.771	-0.734866	6.33424e-05	0.000142776	177.113	103.088
Adcy4	186.963	138.857	108.494	187.568	208.358	166.734	252.321	0.49074	0.00630986	0.0110983	144.772	203.746
Adcy5	1274.52	1096.31	619.527	168.811	243.223	93.6595	313.305	-2.37268	5.09401e-18	3.11889e-17	996.786	204.75
Adcy6	1302.29	1055.24	810.933	751.054	922.255	733.837	1045.11	-0.300184	0.0131003	0.0219089	1056.15	863.065
Adcy7	500.184	463.462	572.369	279.789	289.709	279.949	316.354	-0.809756	2.21077e-07	6.32446e-07	512.005	291.451
Adcy8	3.22907	3.2715	5.23978	0	2.49034	0	0	-2.67029	0.0494904	0.0746125	3.91345	0.622585
Adcy9	438.508	373.314	380.963	677.59	624.245	602.097	533.61	0.617115	5.62243e-05	0.000127723	397.595	609.385
Adcyap1r1	342.928	325.332	352.607	132.079	139.459	156.442	147.886	-1.2403	2.17117e-14	1.07311e-13	340.289	143.967
Add1	1744.99	1676.82	1669.02	926.118	996.966	848.081	1279.9	-0.75782	4.5929e-09	1.52286e-08	1696.95	1012.77
Add2	0.968722	0.726999	0	3.12614	0.830113	0	0.762299	1.2938	0.423378	0.497932	0.56524	1.17964
Add3	1032.98	912.384	1108.37	699.473	664.92	810	790.504	-0.456022	0.000714966	0.00142519	1017.91	741.225
Adgb	44.8841	43.2564	37.6031	0.781534	4.15056	1.02923	3.0492	-4.28972	9.66401e-13	4.24063e-12	41.9146	2.25263
Adgra1	0.322907	0.363499	0.308222	6.25227	4.15056	1.02923	8.38529	3.75073	0.00129253	0.00249509	0.331543	4.95434
Adgra2	588.337	506.718	450.93	661.178	608.473	617.535	627.372	0.291858	0.0134067	0.0223811	515.328	628.64
Adgra3	177.276	108.323	129.453	139.113	209.188	163.647	200.485	0.367735	0.0235801	0.0377363	138.351	178.108
Adgrb1	1.61454	0.726999	0.308222	1.56307	1.66023	2.05845	3.8115	1.60415	0.128976	0.176773	0.883253	2.27331
Adgrb2	9.36432	2.181	1.84933	11.723	12.4517	12.3507	20.5821	1.8999	1.23016e-05	2.99288e-05	4.46488	14.2769
Adgrb3	2.58326	0.726999	2.46578	0.781534	0.830113	0	0.762299	-1.71731	0.280762	0.350562	1.92535	0.593487
Adgrd1	362.948	258.812	339.045	203.199	162.702	159.53	262.993	-0.735252	0.0124249	0.0208526	320.268	197.106
Adgre1	743.333	1352.94	1502.28	245.402	211.679	215.108	279.002	-2.25378	6.00644e-38	8.80299e-37	1199.52	237.798
Adgre4	86.2163	139.22	166.132	17.9753	14.1119	22.643	24.3936	-2.66497	6.03551e-22	4.53919e-21	130.523	19.7809
Adgre5	1197.66	1042.88	787.2	285.26	277.258	242.897	336.174	-1.82448	8.62423e-38	1.25565e-36	1009.25	285.397
Adgrf1	1.93744	2.181	1.23289	288.386	256.505	280.978	284.338	7.30038	1.07417e-76	5.56525e-75	1.78378	277.552
Adgrf2	3.55198	5.45249	4.93156	7.03381	5.81079	1.02923	4.5738	0.039962	0.946826	0.958372	4.64534	4.6119
Adgrf3	1.29163	1.454	0.308222	13.2861	2.49034	4.1169	6.86069	2.75814	0.00181033	0.00342816	1.01795	6.6885
Adgrf4	8.07269	2.908	4.93156	10.1599	4.15056	6.17535	4.5738	0.259893	0.606257	0.670177	5.30408	6.26491
Adgrf5	3234.56	4487.76	4184.74	2089.82	1715.01	1782.62	2063.54	-1.03535	1.87087e-17	1.10536e-16	3969.02	1912.75
Adgrg1	296.429	243.545	151.645	1120.72	1154.69	1405.92	1106.86	2.39377	1.76287e-76	9.08032e-75	230.54	1197.05
Adgrg2	106.882	109.413	187.091	132.861	80.5209	77.1919	96.0497	-0.452356	0.0423287	0.0647241	134.462	96.6558
Adgrg3	38.426	25.445	22.192	10.1599	14.1119	11.3215	25.9182	-0.972796	0.00139143	0.00267517	28.6877	15.3779
Adgrg5	7.74978	3.99849	3.08222	14.0676	18.2625	16.4676	22.869	1.88504	4.6977e-06	1.1905e-05	4.9435	17.9167
Adgrg6	221.515	259.175	296.818	103.163	97.1232	73.075	103.673	-1.44395	6.41812e-23	5.04313e-22	259.169	94.2584
Adgrg7	3.22907	5.45249	2.46578	4.68921	4.98068	14.4092	3.8115	0.795128	0.157434	0.210804	3.71578	6.97263
Adgrl1	358.75	220.644	210.824	295.42	401.775	376.696	334.649	0.438067	0.000842271	0.00166268	263.406	352.135
Adgrl2	773.04	821.872	734.186	1621.68	1417.83	1324.61	1266.94	0.859889	6.07106e-07	1.67377e-06	776.366	1407.77
Adgrl3	128.194	102.143	120.207	191.476	287.219	167.764	219.542	0.883677	3.50407e-05	8.1385e-05	116.848	216.5
Adgrl4	1071.73	1608.49	1599.67	541.603	420.867	375.667	523.7	-1.58824	7.4816e-62	2.54446e-60	1426.63	465.459
Adgrv1	2.90617	3.99849	4.00689	3.12614	0.830113	2.05845	2.2869	-0.770923	0.28741	0.357488	3.63718	2.0754
Adh1	915.443	820.418	733.878	171.938	114.556	109.098	107.484	-2.70448	1.3741e-20	9.63499e-20	823.246	125.769
Adh4	0.645815	2.5445	0.924667	0	0	0	0	-3.22144	0.240101	0.305541	1.37166	0
Adh5	1028.78	1058.87	906.791	736.205	709.746	653.558	580.11	-0.573355	2.35908e-05	5.56598e-05	998.149	669.905
Adh6-ps1	9.68722	11.2685	7.70556	0.781534	0	1.02923	0	-4.55892	0.000106873	0.000235065	9.55376	0.45269
Adh7	33.2595	36.3499	55.48	39.0767	24.9034	31.906	19.8198	-0.526706	0.0713441	0.103857	41.6965	28.9265
Adhfe1	1234.48	1555.05	1194.36	386.078	302.991	282.008	224.878	-2.15297	1.83254e-41	3.05464e-40	1327.96	298.989
Adi1	228.618	321.697	261.989	228.99	207.528	212.02	230.214	-0.283271	0.044641	0.0679841	270.768	219.688
Adig	683.595	380.22	350.757	418.121	362.759	269.657	285.1	-0.451848	0.0526307	0.078877	471.524	333.909
Adipoq	30066.9	28500.9	21364.1	2264.89	1180.42	1082.74	1916.42	-4.08202	8.35056e-31	9.4485e-30	26644	1611.12
Adipor1	1585.15	1456.91	1210.08	1338.77	1338.97	1567.51	1635.13	0.0589249	0.715365	0.767728	1417.38	1470.1
Adipor2	6145.25	5974.11	4696.39	2695.51	2309.37	2099.62	2389.05	-1.2374	1.24303e-12	5.41961e-12	5605.25	2373.39
Adk	1003.92	1096.68	977.374	924.555	794.418	867.637	488.634	-0.445618	3.98328e-06	1.01554e-05	1025.99	768.811
Adm	48.1132	65.0664	53.9389	40.6398	44.8261	62.7827	36.5904	-0.270913	0.307509	0.379308	55.7062	46.2097
Adm2	0	0	0	4.68921	19.0926	14.4092	6.09839	7.35918	1.61908e-07	4.69456e-07	0	11.0723
Adnp	20.3432	16.3575	19.1098	17.9753	15.7721	18.5261	25.1559	0.0252395	0.940759	0.954004	18.6035	19.3573
Adnp2	202.14	199.198	186.783	257.906	263.976	287.154	237.837	0.411609	0.00322337	0.00589177	196.04	261.718
Ado	385.552	447.468	470.039	500.182	561.156	565.045	445.183	0.258305	0.00585205	0.0103372	434.353	517.891
Adora1	365.531	456.919	243.804	60.9597	43.1659	39.1106	44.9757	-2.90283	1.64011e-27	1.59239e-26	355.418	47.0529
Adora2a	35.5198	19.2655	17.8769	25.7906	29.0539	33.9644	44.2134	0.485532	0.0702328	0.102399	24.2207	33.2556
Adora2b	17.1141	13.086	19.418	5.47074	5.81079	4.1169	14.4837	-1.30226	0.00723589	0.0126107	16.5394	7.47053
Adora3	0.322907	1.454	1.84933	0.781534	0.830113	0	1.5246	-0.43345	0.762572	0.806384	1.20875	0.784061
Adpgk	258.649	295.525	292.195	339.186	334.535	298.475	251.559	0.120841	0.249706	0.316302	282.123	305.939
Adprh	193.099	166.483	164.283	103.163	142.779	126.595	151.698	-0.419735	0.00591636	0.0104466	174.621	131.059
Adprhl1	2.26035	1.454	0.616445	1.56307	0.830113	0	0.762299	-0.66014	0.55411	0.622956	1.4436	0.78887
Adprhl2	93.3203	39.9849	31.1305	76.5904	151.911	155.413	155.509	1.40036	5.12552e-11	1.98816e-10	54.8119	134.856
Adprm	142.402	185.748	185.858	84.4057	84.6715	64.8412	101.386	-1.02123	4.84006e-13	2.17447e-12	171.336	83.826
Adra1a	441.415	454.374	277.4	120.356	85.5016	40.1398	83.0906	-2.23882	2.31056e-10	8.50098e-10	391.063	82.2721
Adra1b	2.58326	1.0905	1.54111	1.56307	4.15056	1.02923	1.5246	0.287279	0.771311	0.813746	1.73829	2.06686
Adra1d	33.2595	32.715	24.0414	5.47074	10.7915	6.17535	7.62299	-2.02548	2.23329e-06	5.82193e-06	30.0053	7.51514
Adra2a	15.4996	16.721	21.5756	7.03381	12.4517	18.5261	20.5821	-0.342895	0.38945	0.464316	17.932	14.6484
Adra2b	5.81233	10.905	5.548	5.47074	4.98068	9.26303	10.6722	0.0280687	0.960525	0.969167	7.42177	7.59666
Adra2c	3.22907	3.63499	1.54111	0	0.830113	1.02923	2.2869	-1.77701	0.0921519	0.130952	2.80173	1.03656
Adrb1	22.6035	24.718	20.3427	50.0182	53.9573	99.8348	38.115	1.33521	2.09e-06	5.46285e-06	22.5547	60.4813
Adrb2	100.747	94.1464	92.775	198.51	125.347	137.916	125.779	0.615622	0.000683176	0.00136628	95.8895	146.888
Adrb3	1223.5	664.477	1141.35	128.953	113.725	104.981	200.485	-2.91461	1.45943e-54	3.89453e-53	1009.77	137.036
Adrbk1	482.101	330.785	298.051	1269.99	1417	1844.37	1263.13	1.97093	7.76153e-95	6.45664e-93	370.312	1448.62
Adrbk2	387.489	433.655	327.332	544.729	513.84	555.782	679.971	0.566061	0.000129488	0.000282249	382.825	573.58
Adrm1	136.59	85.0589	66.5761	296.201	401.775	440.508	327.789	1.96087	1.8739e-53	4.83314e-52	96.0749	366.568
Adsl	372.312	264.628	250.277	529.88	608.473	621.652	404.019	0.864798	1.1693e-18	7.44213e-18	295.739	541.006
Adss	427.529	581.963	709.528	695.565	726.349	708.107	764.586	0.374935	0.00141349	0.00271556	573.007	723.652
Adssl1	62.644	40.3484	64.7267	21.883	21.5829	23.6722	15.246	-1.46751	0.000159906	0.000345364	55.9064	20.596
Adtrp	36.1656	47.9819	28.3565	14.8492	1.66023	3.08768	8.38529	-2.40996	9.41909e-05	0.000208699	37.5013	6.99559
Aebp1	551.526	399.122	375.415	518.939	722.198	576.366	805.75	0.569423	0.00270566	0.00500853	442.021	655.813
Aebp2	743.979	1005.08	1110.53	851.872	749.592	649.441	813.373	-0.289634	0.000217698	0.000463239	953.193	766.07
Aen	90.737	116.683	81.3707	240.713	290.539	194.524	187.526	1.24739	1.11233e-08	3.56539e-08	96.2637	228.325
Aes	729.448	414.389	287.88	1126.97	1241.02	1820.7	1090.85	1.51957	3.07691e-38	4.5547e-37	477.239	1319.89
AF251705	36.4885	46.5279	43.1511	48.4551	34.0346	29.8475	52.5987	-0.0398386	0.86981	0.896387	42.0559	41.234
AF357355	1.29163	1.454	1.23289	0.781534	1.66023	0	0.762299	-0.709429	0.567229	0.634716	1.32617	0.801015
AF357359	6.78106	9.45099	8.63023	9.37841	8.30113	5.14613	5.3361	-0.21133	0.675599	0.732571	8.28742	7.04044
AF357399	2.26035	3.2715	4.62334	9.37841	8.30113	8.2338	9.14759	1.41987	0.00447247	0.008043	3.38506	8.76523
AF357425	3.22907	2.181	2.46578	1.56307	4.98068	2.05845	0	-0.632207	0.520923	0.592745	2.62528	2.15055
AF357426	2.26035	1.0905	0.924667	0	0.830113	0	1.5246	-1.53301	0.40734	0.482109	1.42517	0.588678
AF529169	48.1132	3.63499	29.8976	10.1599	5.81079	9.26303	11.4345	-1.41313	0.017988	0.0293408	27.2153	9.16706
Afap1	1064.63	810.967	723.398	590.058	723.028	616.506	958.973	-0.281458	0.0122942	0.0206543	866.33	722.141
Afap1l1	432.373	415.48	345.517	186.787	250.694	215.108	198.198	-0.907448	5.57215e-12	2.32313e-11	397.79	212.697
Afap1l2	173.724	147.217	127.912	113.322	131.158	130.712	151.698	-0.189404	0.158338	0.211759	149.618	131.722
Aff1	1171.51	1378.75	1202.68	983.952	989.495	909.835	1141.16	-0.313716	0.0678504	0.0993752	1250.98	1006.11
Aff2	52.6339	113.775	53.9389	11.723	12.4517	6.17535	9.14759	-2.86252	7.64449e-11	2.92176e-10	73.4494	9.87441
Aff3	158.225	208.649	193.872	113.322	113.725	87.4841	113.583	-0.79667	3.38206e-05	7.86543e-05	186.915	107.029
Aff4	3428.31	4843.99	4365.05	3029.23	2911.21	2660.55	3322.86	-0.482649	2.07965e-07	5.96749e-07	4212.45	2980.96
Afg3l1	440.769	382.765	301.442	489.24	524.631	535.197	454.33	0.421692	0.000129218	0.00028173	374.992	500.85
Afg3l2	627.732	637.942	568.671	621.32	652.469	678.259	613.651	0.0685257	0.395077	0.470045	611.448	641.425
Afmid	36.1656	37.8039	24.3496	38.2952	39.0153	38.0813	50.3118	0.326581	0.198861	0.258976	32.7731	41.4259
Aftph	759.478	927.651	1105.59	1449.75	1293.32	1595.3	1552.8	0.685277	1.08357e-09	3.79068e-09	930.908	1472.79
Aga	366.177	381.674	294.661	157.088	166.853	166.734	129.591	-1.16745	1.85743e-15	9.75743e-15	347.504	155.067
Agap1	588.337	424.931	480.827	1531.81	1507.48	1909.21	1320.3	1.64323	6.51735e-35	8.56684e-34	498.032	1567.2
Agap2	18.7286	8.36049	8.32201	28.1352	26.5636	26.7599	29.7297	1.33188	0.000138792	0.000301675	11.8037	27.7971
Agap3	239.274	104.688	102.638	318.084	437.469	535.197	454.33	1.62039	6.0274e-28	5.96979e-27	148.867	436.27
Agbl1	2.90617	1.8175	2.46578	0	0	0	0	-3.96806	0.00329239	0.00601112	2.39648	0
Agbl2	4.5207	5.81599	9.24667	7.81534	4.15056	2.05845	9.90989	-0.20425	0.741602	0.788836	6.52779	5.98356
Agbl3	115.601	115.593	137.775	43.7659	31.5443	46.3151	54.1233	-1.48978	2.2651e-12	9.72508e-12	122.99	43.9371
Agbl5	112.049	86.1494	104.179	171.156	145.27	180.114	224.116	0.822778	4.17713e-09	1.38786e-08	100.792	180.164
Ager	7.10396	4.36199	4.00689	12.5045	14.942	22.643	25.9182	1.87554	1.30187e-05	3.15695e-05	5.15762	19.0019
Agfg1	584.14	665.204	694.425	972.229	775.325	931.449	966.596	0.501098	1.55631e-06	4.11647e-06	647.923	911.4
Agfg2	277.055	326.059	203.735	105.507	113.725	136.887	124.255	-1.16406	1.73417e-10	6.45541e-10	268.95	120.094
Aggf1	384.583	463.825	450.005	386.078	440.79	428.158	456.617	-0.00741252	0.940422	0.953771	432.804	427.911
Agk	164.037	184.658	193.256	127.39	102.934	113.215	95.2874	-0.714725	4.11311e-07	1.15044e-06	180.65	109.707
Agl	913.828	1009.44	925.592	630.698	536.253	559.898	445.183	-0.808801	2.14598e-10	7.92345e-10	949.619	543.008
Agmat	0.322907	0.726999	0.616445	0	0	0	2.2869	-0.754884	0.629081	0.691226	0.55545	0.571724
Agmo	605.452	856.041	898.469	158.651	102.104	95.7179	93.7628	-2.7815	4.25196e-56	1.20738e-54	786.654	112.559
Ago1	674.554	625.946	624.767	722.919	761.213	712.224	660.151	0.15344	0.203251	0.264033	641.756	714.127
Ago2	910.599	918.927	746.823	794.82	719.708	688.552	815.66	-0.191231	0.119923	0.165676	858.783	754.685
Ago3	504.381	662.296	702.439	615.067	522.971	507.408	493.97	-0.19928	0.255463	0.322496	623.039	534.854
Ago4	178.245	212.647	265.38	178.971	131.988	159.53	176.091	-0.417945	0.0128322	0.0214848	218.757	161.645
Agpat1	241.212	120.682	98.9394	858.125	952.139	1502.67	615.176	2.6911	5.30462e-122	8.70302e-120	153.611	982.027
Agpat2	2191.25	1142.48	583.465	565.049	393.473	228.488	380.387	-1.58131	7.24031e-06	1.79679e-05	1305.73	391.85
Agpat3	854.09	551.792	433.361	421.247	462.373	308.768	875.882	-0.30234	0.225939	0.289662	613.081	517.067
Agpat4	65.2273	53.7979	47.158	226.645	200.057	167.764	83.0906	1.56327	1.73557e-09	5.96212e-09	55.3944	169.389
Agpat5	353.584	502.356	422.265	407.179	384.342	408.602	167.706	-0.368352	0.00527096	0.00937524	426.068	341.957
Agpat6	1335.55	1224.27	1125.01	4100.71	3721.4	3460.25	2567.42	1.48836	1.508e-20	1.05406e-19	1228.27	3462.45
Agpat9	1544.47	1431.1	1186.96	104.726	63.0886	53.5197	175.329	-3.94221	3.14838e-30	3.43935e-29	1387.51	99.1657
Agps	1355.24	2918.9	3156.51	2232.06	2261.23	2175.78	4589.8	0.225828	0.214177	0.276373	2476.88	2814.72
Agr2	0.645815	1.8175	0.616445	39.8582	36.525	24.7014	7.62299	4.74503	8.41946e-11	3.2062e-10	1.02659	27.1769
Agrn	788.54	386.036	447.847	1155.89	1351.42	1168.17	2207.62	1.43553	7.61914e-52	1.86986e-50	540.808	1470.78
Agrp	7.74978	2.5445	3.69867	5.47074	4.15056	5.14613	3.0492	-0.0104929	0.98677	0.989898	4.66432	4.45416
Agt	147.246	82.5144	101.097	320.429	460.713	531.08	147.886	1.59129	2.25478e-09	7.68021e-09	110.286	365.027
Agtpbp1	856.351	1087.95	1008.5	671.338	591.87	620.623	587.733	-0.661237	4.34417e-11	1.69584e-10	984.27	617.891
Agtr1a	410.738	161.757	442.299	151.618	168.513	68.9581	80.0414	-1.52476	5.76644e-05	0.000130726	338.265	117.283
Agtr2	8.7185	5.45249	43.1511	1.56307	9.96135	1.02923	3.8115	-1.93516	0.0364825	0.0564077	19.1074	4.09129
Agtrap	296.752	286.438	379.114	218.048	190.096	227.459	280.526	-0.481883	0.00175924	0.00333855	320.768	229.032
Agxt2	4.84361	2.181	4.31511	6.25227	6.6409	7.20458	6.86069	0.83171	0.175472	0.231873	3.77991	6.73961
Ahctf1	1331.99	1492.89	1849.95	1855.36	1785.57	1861.87	1603.88	0.202823	0.0524468	0.0786413	1558.28	1776.67
Ahcy	103.33	59.9774	78.5967	113.322	167.683	207.903	102.91	0.825434	1.67316e-05	4.01229e-05	80.6348	147.955
Ahcyl1	1307.45	1788.42	1915.6	1473.97	1250.98	1420.33	1104.57	-0.327052	2.1499e-05	5.09825e-05	1670.49	1312.46
Ahcyl2	3205.5	4470.68	3619.46	1239.51	1172.12	980.851	1542.89	-1.61125	1.83761e-25	1.62803e-24	3765.21	1233.84
Ahdc1	134.33	41.4389	42.5347	307.143	448.261	534.168	551.142	2.8201	1.08139e-52	2.73341e-51	72.7677	460.179
Ahi1	180.828	157.032	194.18	60.1781	72.2198	51.4613	66.32	-1.50702	3.12034e-15	1.61902e-14	177.347	62.5448
Ahnak	84385.4	117715	118348	15132.8	16022	11452.2	23725.8	-2.70966	4.15153e-126	7.21187e-124	106816	16583.2
Ahr	408.478	315.881	477.745	281.352	270.617	264.511	461.953	-0.356515	0.068156	0.0997487	400.701	319.608
Ahrr	7.42687	14.1765	17.2605	2.3446	4.15056	3.08768	7.62299	-1.66946	0.00351607	0.00639972	12.9546	4.30146
Ahsa1	567.026	588.142	543.088	803.417	840.074	990.115	731.807	0.567538	6.9578e-08	2.08358e-07	566.085	841.353
Ahsa2	193.099	236.275	242.571	204.762	185.945	215.108	238.6	-0.0767208	0.577622	0.64423	223.981	211.104
Ahsg	4.84361	6.90649	1.23289	0.781534	0	0	0	-4.11648	0.0511823	0.0769342	4.32766	0.195384
AI118078	4.1978	3.63499	2.774	0.781534	0	0	0	-3.78749	0.00136818	0.00263251	3.5356	0.195384
AI182371	6.13524	6.54299	12.0207	6.25227	9.96135	5.14613	2.2869	-0.467492	0.478432	0.551874	8.23297	5.91166
AI197445	2.26035	3.63499	5.85623	3.90767	2.49034	3.08768	7.62299	0.0520285	0.933047	0.947811	3.91719	4.27717
AI314180	2284.25	3135.55	2988.83	1996.04	1940.8	1955.53	1883.64	-0.507391	2.95741e-14	1.44958e-13	2802.88	1944
AI314278	6.13524	8.72399	5.85623	0	0.830113	0	0.762299	-4.07276	0.00294544	0.0054201	6.90515	0.398103
AI317395	8.39559	4.72549	5.85623	0.781534	0.830113	2.05845	0.762299	-2.56785	0.00228922	0.0042774	6.32577	1.1081
AI413582	47.1445	33.8054	24.3496	23.446	24.9034	20.5845	57.1724	-0.251546	0.419483	0.494302	35.0998	31.5266
AI414108	19.6974	14.54	22.8085	29.6983	22.413	30.8768	41.1642	0.688724	0.022174	0.0356631	19.0153	31.0381
AI427809	12.2705	10.905	15.1029	0.781534	0	1.02923	4.5738	-3.50563	9.75521e-05	0.000215688	12.7595	1.59614
AI429214	36.8115	54.5249	41.9183	34.3875	27.3937	40.1398	41.1642	-0.295145	0.248629	0.315148	44.4182	35.7713
AI450353	3.22907	3.99849	6.47267	17.9753	16.6023	23.6722	8.38529	1.87972	0.00136487	0.00262642	4.56675	16.6588
AI463170	10.333	5.08899	12.0207	47.6736	42.3358	68.9581	52.5987	2.50575	2.18785e-15	1.14524e-14	9.14757	52.8915
AI464131	607.712	717.548	487.608	164.122	161.042	184.231	159.321	-1.84035	2.92292e-14	1.43307e-13	604.289	167.179
AI467606	54.8943	39.9849	62.2609	14.0676	10.7915	15.4384	20.5821	-1.81108	1.58756e-08	5.02861e-08	52.3801	15.2199
AI504432	38.1031	41.8024	43.7676	17.1938	17.4324	12.3507	21.3444	-1.28404	5.66942e-05	0.000128708	41.2244	17.0803
AI506816	34.874	18.175	22.8085	89.8764	102.934	128.653	45.738	1.80557	3.29567e-09	1.10787e-08	25.2858	91.8004
AI507597	0.322907	0.363499	0.308222	1.56307	3.32045	9.26303	1.5246	3.28545	0.00482455	0.00863061	0.331543	3.91779
AI597479	399.114	535.798	528.602	264.94	273.937	263.482	264.518	-0.847414	4.54804e-18	2.79136e-17	487.838	266.719
AI606473	20.0203	53.4344	35.4456	1.56307	5.81079	4.1169	3.0492	-3.21701	4.04716e-08	1.23513e-07	36.3001	3.63499
AI607873	316.772	565.969	650.966	240.713	149.42	86.4549	171.517	-1.61922	3.18355e-12	1.35372e-11	511.236	162.026
AI661453	37.7802	12.359	29.2811	266.503	295.52	300.534	244.698	3.40781	2.4196e-41	4.01809e-40	26.4734	276.814
AI662270	102.685	121.045	196.338	36.7321	19.9227	171.881	28.9674	-1.36976	0.00478311	0.00856512	140.023	64.3757
AI837181	64.5815	21.083	16.9522	80.498	82.1812	85.4257	101.386	1.54748	4.219e-09	1.40125e-08	34.2056	87.3727
AI839979	13.2392	10.905	14.1782	3.12614	4.15056	4.1169	5.3361	-1.6307	0.00157305	0.00300354	12.7741	4.18242
AI846148	87.185	60.3409	56.0965	207.888	237.412	194.524	240.124	1.7097	7.00617e-40	1.09861e-38	67.8741	219.987
AI847159	0.968722	1.0905	0.616445	0	0	1.02923	1.5246	-0.61907	0.784285	0.824567	0.891889	0.638456
AI854703	10.6559	9.45099	7.39734	3.90767	0	0	0.762299	-2.92846	0.00208928	0.00392119	9.16809	1.16749
AI987944	260.263	351.504	396.682	173.501	179.304	144.092	132.64	-1.06404	2.86053e-15	1.48638e-14	336.15	157.384
Aicda	1.29163	0.726999	0.924667	1.56307	0	0	0	-1.29572	0.570626	0.637913	0.981099	0.390767
Aida	667.127	991.627	1049.81	232.116	195.907	243.926	266.042	-1.90452	7.88367e-44	1.43126e-42	902.853	234.498
Aif1	74.9145	101.78	111.577	58.6151	36.525	23.6722	49.5495	-1.19345	1.26831e-05	3.07978e-05	96.0903	42.0904
Aif1l	222.16	125.044	201.269	30.4798	29.0539	16.4676	38.115	-2.70779	1.17085e-16	6.60462e-16	182.824	28.5291
Aifm1	336.147	467.46	394.217	599.437	583.569	621.652	351.42	0.421241	0.000346995	0.000719784	399.275	539.02
Aifm2	1652.64	1747.34	1058.13	257.906	207.528	175.997	247.747	-2.73195	7.69386e-30	8.25727e-29	1486.04	222.295
Aifm3	7.42687	2.181	3.39045	14.0676	23.2432	20.5845	18.2952	2.20378	3.4389e-09	1.15383e-08	4.33277	19.0476
Aig1	58.1233	53.4344	43.4594	159.433	150.25	188.348	152.46	1.65561	2.08476e-25	1.84515e-24	51.6724	162.623
Aim1	627.086	512.898	674.083	999.582	1044.28	1409.01	1323.35	0.971158	1.2042e-08	3.85009e-08	604.689	1194.06
Aim1l	3.87489	1.454	3.69867	14.8492	18.2625	20.5845	14.4837	2.47917	8.60491e-10	3.03605e-09	3.00919	17.045
Aim2	44.2383	61.7949	99.5559	28.1352	22.413	27.7891	33.5412	-1.2287	5.62262e-07	1.55449e-06	68.5297	27.9696
Aimp1	361.656	412.572	374.799	512.686	420.867	441.538	410.117	0.227982	0.0902552	0.128556	383.009	446.302
Aimp2	107.528	92.6924	69.3501	225.082	232.432	267.599	201.247	1.37143	1.10302e-15	5.88332e-15	89.8569	231.59
Aip	151.121	113.048	81.0625	158.651	168.513	188.348	182.19	0.62833	0.000392048	0.00080738	115.077	174.426
Airn	172.433	173.753	229.009	210.233	167.683	111.156	240.124	-0.091937	0.720705	0.771939	191.732	182.299
Ajuba	218.931	182.113	191.098	138.332	195.077	154.384	211.919	-0.189144	0.20914	0.27071	197.381	174.928
AK010878	30.9991	32.3515	45.9252	51.5813	44.8261	49.4028	46.5003	0.408107	0.0890205	0.12696	36.4252	48.0776
Ak1	231.525	177.751	112.809	49.2367	49.8068	55.5782	73.1807	-1.59672	1.36454e-06	3.63309e-06	174.028	56.9506
Ak2	1501.2	1592.49	1002.34	1265.3	1282.52	1694.1	899.513	-0.114258	0.344165	0.417604	1365.34	1285.36
Ak3	2744.39	4012.31	2906.23	1536.5	1346.44	1571.63	1359.94	-1.12576	4.46402e-13	2.01318e-12	3220.98	1453.63
Ak4	31.9678	16.721	38.836	36.7321	43.1659	38.0813	35.8281	0.391959	0.193265	0.252691	29.1749	38.4518
Ak5	20.6661	22.537	17.8769	7.03381	6.6409	4.1169	8.38529	-1.63971	4.13232e-05	9.53268e-05	20.36	6.54423
Ak6	82.0185	89.0574	78.2885	138.332	145.27	154.384	116.632	0.734133	5.5717e-07	1.54137e-06	83.1215	138.654
Ak7	0.645815	1.0905	1.23289	2.3446	2.49034	2.05845	1.5246	1.13536	0.177188	0.23381	0.989734	2.1045
Ak8	8.07269	5.45249	8.32201	0.781534	0	3.08768	4.5738	-1.85062	0.0447384	0.0681089	7.2824	2.11075
Akap1	573.161	470.732	431.203	1404.42	1449.38	1277.27	1643.52	1.55099	7.41789e-66	2.84497e-64	491.699	1443.64
Akap10	517.944	618.313	720.624	571.302	475.655	529.022	480.249	-0.252108	0.0219384	0.0353067	618.96	514.057
Akap11	1377.2	1973.44	1992.35	1139.48	1075	965.413	969.645	-0.754115	4.11858e-13	1.86547e-12	1781	1037.38
Akap12	2152.5	2184.63	1947.04	566.612	625.075	604.155	672.348	-1.76644	1.57542e-35	2.12119e-34	2094.72	617.048
Akap13	2397.59	2926.17	2637.46	964.413	969.572	773.977	1072.56	-1.49147	2.31362e-48	5.04245e-47	2653.74	945.129
Akap14	0	1.0905	2.46578	4.68921	0.830113	5.14613	3.0492	1.99162	0.0636376	0.0937319	1.18543	3.42866
Akap17b	144.663	238.092	201.269	214.922	241.563	251.131	192.862	0.241929	0.143709	0.194529	194.675	225.119
Akap2	4.84361	2.908	3.39045	1.56307	0.830113	2.05845	1.5246	-1.31657	0.129222	0.177083	3.71402	1.49406
Akap5	40.3634	46.5279	34.2127	41.4213	27.3937	30.8768	32.0166	-0.292695	0.314015	0.386257	40.368	32.9271
Akap6	53.6026	51.6169	73.357	17.1938	23.2432	16.4676	39.6396	-1.36711	2.69132e-08	8.32968e-08	59.5255	24.136
Akap7	576.067	656.844	792.44	122.701	116.216	108.069	137.214	-2.46476	1.35802e-81	7.91537e-80	675.117	121.05
Akap8	709.105	777.162	910.489	994.112	1066.7	939.682	1031.39	0.343151	0.000651759	0.00130728	798.919	1007.97
Akap8l	294.169	264.628	272.469	323.555	321.254	296.417	359.805	0.223545	0.0555505	0.0827838	277.088	325.258
Akap9	2043.36	2511.42	2477.49	2618.14	2332.62	2303.41	2633.74	0.0825784	0.554461	0.623262	2344.09	2471.98
Akip1	126.58	137.039	130.995	54.7074	36.525	74.1042	83.8529	-1.06613	0.00185636	0.00351232	131.538	62.2974
Akirin1	619.014	1209.73	815.865	379.826	348.647	380.813	361.33	-1.21397	1.5823e-12	6.85665e-12	881.535	367.654
Akirin2	411.061	555.791	565.897	254.78	234.922	254.219	287.387	-0.964111	8.71373e-22	6.51471e-21	510.916	257.827
Akna	143.048	101.053	76.131	127.39	138.629	139.975	194.386	0.494905	0.00433046	0.00779632	106.744	150.095
Aknad1	2.90617	5.81599	8.63023	3.90767	4.15056	1.02923	3.8115	-0.798406	0.253673	0.32067	5.78413	3.22474
Akr1a1	3920.1	3667.71	3240.96	2239.1	2339.26	2338.4	2268.6	-0.648548	2.32445e-08	7.24868e-08	3609.59	2296.34
Akr1b10	243.795	217.736	186.475	301.672	288.879	368.463	184.476	0.366102	0.00719926	0.0125505	216.002	285.873
Akr1b8	303.856	322.061	253.359	57.052	102.934	102.923	70.1315	-1.81058	1.59633e-08	5.05187e-08	293.092	83.26
Akr1c12	7.10396	14.54	27.4318	0	0	4.1169	1.5246	-3.48235	0.000390002	0.000803726	16.3586	1.41037
Akr1c13	104.622	171.572	160.584	14.8492	6.6409	11.3215	9.90989	-3.72576	1.0786e-37	1.56782e-36	145.593	10.6804
Akr1c14	593.504	639.032	734.186	135.987	106.254	79.2503	93.7628	-2.66766	2.40728e-17	1.41067e-16	655.574	103.814
Akr1c18	166.943	79.9699	221.612	25.7906	16.6023	16.4676	19.8198	-3.05109	0.000155458	0.000336333	156.175	19.6701
Akr1c19	11.6247	9.81449	21.2674	0.781534	0.830113	1.02923	0	-4.5778	1.40126e-05	3.38592e-05	14.2355	0.660218
Akr1c21	7.10396	12.359	9.24667	3.12614	2.49034	0	4.5738	-2.15129	0.00703367	0.0122824	9.56987	2.54757
Akr1cl	144.34	145.763	325.791	18.7568	44.8261	10.2923	35.0658	-2.87376	9.50298e-09	3.06374e-08	205.298	27.2352
Akr1e1	383.937	503.81	460.176	192.257	156.891	175.997	167.706	-1.35916	2.54576e-24	2.14904e-23	449.308	173.213
Akr7a5	100.424	42.1659	34.5209	157.088	181.795	183.202	191.337	1.72124	3.00727e-22	2.29383e-21	59.037	178.356
Akt1	707.813	315.154	308.531	4153.07	4578.9	5849.09	2974.49	3.35276	4.3827e-198	2.21877e-195	443.833	4388.89
Akt1s1	104.299	71.9729	46.2334	203.199	256.505	322.147	259.182	1.84395	1.28207e-33	1.59867e-32	74.1685	260.258
Akt2	1526.38	1003.62	644.493	487.677	479.805	393.164	533.61	-1.10253	6.6597e-08	1.99802e-07	1058.17	473.564
Akt3	562.182	702.644	859.324	293.857	281.408	257.306	343.035	-1.24711	4.90781e-35	6.49937e-34	708.05	293.902
Aktip	594.15	865.492	792.748	369.666	318.763	345.82	466.527	-0.981679	6.88523e-13	3.06146e-12	750.797	375.194
Alad	237.337	113.412	91.8503	246.965	283.068	336.557	252.321	1.00743	3.41482e-20	2.34251e-19	147.533	279.728
Alas1	1407.88	1327.86	742.2	684.624	698.955	627.827	626.61	-0.77875	0.00247791	0.00460764	1159.31	659.504
Alas2	261.878	216.282	201.578	177.408	100.444	153.355	125.779	-0.695653	0.0175235	0.0286433	226.579	139.246
Alb	346.48	299.524	148.871	26.5722	15.7721	10.2923	22.869	-3.78819	1.15015e-25	1.03031e-24	264.958	18.8764
Alcam	2550.32	3695.34	2810.06	218.83	255.675	245.985	174.567	-3.75277	4.65023e-136	1.02997e-133	3018.57	223.764
Aldh16a1	84.6018	26.899	23.1167	142.239	247.374	320.089	223.354	2.56414	3.88158e-56	1.10398e-54	44.8725	233.264
Aldh18a1	255.097	147.581	183.084	3901.42	4334.85	3741.23	1662.57	4.08171	9.83013e-75	4.85181e-73	195.254	3410.02
Aldh1a1	2007.84	3355.1	2986.68	159.433	119.536	136.887	103.673	-4.37784	6.02026e-57	1.77198e-55	2783.2	129.882
Aldh1a2	39.3947	47.2549	71.8158	7.03381	3.32045	4.1169	16.7706	-2.97258	5.25286e-10	1.88373e-09	52.8218	7.81044
Aldh1a3	452.07	300.251	950.866	206.325	442.45	212.02	560.29	-0.687568	0.287412	0.357488	567.729	355.271
Aldh1a7	1899.66	2150.83	1045.8	105.507	76.3704	56.6074	51.8364	-4.54658	8.20827e-60	2.63006e-58	1698.76	72.5803
Aldh1b1	6.13524	5.45249	3.69867	5.47074	5.81079	9.26303	9.90989	0.572335	0.281957	0.351779	5.09547	7.61361
Aldh1l1	2333.65	1459.81	835.591	544.729	579.419	620.623	182.19	-1.7089	2.69301e-16	1.48375e-15	1543.02	481.74
Aldh1l2	68.1335	55.9789	46.8498	282.915	281.408	326.264	196.673	2.25435	8.93307e-12	3.6708e-11	56.9874	271.815
Aldh2	2076.3	1244.26	972.442	1101.96	1311.58	1425.48	968.882	-0.2118	0.133037	0.181651	1431	1201.98
Aldh3a1	5.16652	0.726999	9.24667	1.56307	0	0	1.5246	-2.87122	0.0764176	0.110435	5.04673	0.771917
Aldh3a2	744.625	918.563	850.078	622.101	564.477	768.831	432.986	-0.505319	4.6586e-06	1.18176e-05	837.755	597.099
Aldh3b1	103.653	89.4209	61.0281	45.329	46.4863	50.432	44.9757	-0.842908	2.63753e-05	6.19163e-05	84.7007	46.8057
Aldh3b2	97.5181	102.143	43.4594	12.5045	16.6023	19.5553	9.90989	-2.47576	1.57163e-08	4.98082e-08	81.0403	14.643
Aldh3b3	4.5207	2.908	0.616445	0	0	0	0	-3.92803	0.0338223	0.0526115	2.68172	0
Aldh4a1	470.476	279.531	207.434	474.391	498.068	477.56	275.952	0.472335	0.00390417	0.00706835	319.147	431.493
Aldh5a1	227.973	221.735	215.756	146.147	127.837	153.355	105.96	-0.746331	1.01712e-09	3.56524e-09	221.821	133.325
Aldh6a1	5173.95	6731.65	6200.2	1705.31	1353.08	1053.93	878.931	-2.27875	2.61828e-42	4.50421e-41	6035.27	1247.81
Aldh7a1	787.248	547.794	532.608	717.448	755.403	689.581	502.355	0.100863	0.428174	0.502471	622.55	666.197
Aldh9a1	579.942	561.243	536.924	1059.76	991.155	907.777	939.153	0.80248	2.3548e-20	1.6286e-19	559.37	974.461
Aldoa	9593.26	6960.29	3416.34	3236.33	3635.06	3612.58	2898.26	-0.922805	0.000279433	0.00058741	6656.63	3345.56
Aldoart1	1.93744	0.363499	0.616445	0	0	0	0.762299	-1.78133	0.421899	0.496588	0.972463	0.190575
Aldob	0.968722	1.454	2.46578	0.781534	0.830113	0	1.5246	-1.20807	0.370317	0.445009	1.6295	0.784061
Aldoc	134.975	53.4344	42.2265	8499.18	8337.65	10415.8	2607.06	6.60703	1.76868e-202	9.49674e-200	76.8787	7464.91
Alg1	111.726	83.2414	69.6583	181.316	213.339	202.757	169.23	1.1321	2.1988e-20	1.52487e-19	88.2085	191.661
Alg10b	562.182	768.801	804.769	555.671	599.341	595.921	501.593	-0.311735	0.00424825	0.00766061	711.917	563.132
Alg11	317.741	476.911	462.334	825.3	770.345	638.12	532.085	0.748597	5.37601e-09	1.7719e-08	418.995	691.462
Alg12	80.7269	57.7964	59.4869	188.35	196.737	167.764	195.149	1.50817	9.85001e-23	7.67175e-22	66.0034	187
Alg13	138.204	176.661	193.256	150.836	121.196	154.384	97.5743	-0.371823	0.0258233	0.0410739	169.374	130.998
Alg14	158.548	199.925	169.831	252.436	237.412	283.037	174.567	0.417537	8.62917e-05	0.000191941	176.101	236.863
Alg2	264.138	316.608	274.626	394.675	353.628	292.3	313.305	0.253789	0.0691979	0.101073	285.124	338.477
Alg3	37.1344	35.6229	30.2058	186.005	184.285	195.553	95.2874	2.22656	1.59607e-29	1.69346e-28	34.321	165.283
Alg5	293.846	449.649	356.613	605.689	527.952	540.343	391.06	0.507131	8.24885e-06	2.03653e-05	366.703	516.261
Alg6	129.809	163.938	211.132	135.205	125.347	171.881	93.7628	-0.353042	0.0516266	0.0775296	168.293	131.549
Alg8	76.5291	93.7829	77.3638	202.417	218.32	239.809	141.788	1.26606	6.77506e-19	4.3606e-18	82.5586	200.584
Alg9	280.607	247.907	213.598	500.963	448.261	537.255	357.518	0.887747	2.56284e-11	1.01818e-10	247.37	461
Alk	10.9789	2.181	1.84933	0.781534	1.66023	2.05845	3.0492	-1.0473	0.154679	0.207602	5.00306	1.88735
Alkbh1	132.392	131.223	161.2	202.417	222.47	155.413	240.124	0.526006	0.000252501	0.000533452	141.605	205.106
Alkbh2	21.9577	7.26999	9.86312	37.5136	48.9767	62.7827	56.4102	2.07244	6.62921e-15	3.36956e-14	13.0303	51.4208
Alkbh3	266.076	252.269	179.385	285.26	231.601	283.037	224.878	0.143873	0.303167	0.374708	232.577	256.194
Alkbh4	37.1344	29.807	34.8291	58.6151	59.7681	52.4905	50.3118	0.703968	0.00107503	0.00209416	33.9235	55.2964
Alkbh5	1061.07	1508.89	1240.9	1276.25	1268.41	1363.72	1237.21	0.0362706	0.720614	0.771887	1270.29	1286.4
Alkbh6	61.3524	38.5309	31.7469	89.8764	106.254	82.338	96.812	1.13668	2.44708e-10	8.9902e-10	43.8768	93.8202
Alkbh7	40.6863	21.4465	22.5002	39.0767	29.8841	56.6074	24.3936	0.395726	0.11188	0.15569	28.211	37.4904
Alkbh8	194.067	242.818	243.804	218.83	152.741	129.682	171.517	-0.423669	0.0136922	0.0228233	226.896	168.193
Alms1	294.169	256.631	447.231	395.456	341.176	576.366	324.74	0.287514	0.236918	0.302055	332.677	409.435
Alms1-ps2	0.645815	0	0.308222	3.12614	5.81079	5.14613	6.09839	4.20526	0.00103836	0.00202674	0.318012	5.04536
Alox12	28.0929	21.4465	26.8154	16.4122	12.4517	18.5261	16.0083	-0.692356	0.0148791	0.0246396	25.4516	15.8496
Alox12e	15.4996	4.36199	11.4042	13.2861	7.47102	18.5261	32.7789	0.763567	0.22377	0.287213	10.4219	18.0155
Alox15	2.58326	6.17949	5.548	27.3537	18.2625	38.0813	29.7297	2.69966	7.30173e-09	2.37961e-08	4.77025	28.3568
Alox5	70.3938	53.0709	72.1241	29.6983	23.2432	19.5553	38.8773	-1.25058	2.85783e-06	7.38378e-06	65.1963	27.8435
Alox5ap	149.183	129.769	226.852	53.1443	43.1659	50.432	55.6479	-1.72292	2.17428e-10	8.01959e-10	168.601	50.5975
Alox8	2.26035	3.63499	1.23289	2.3446	0.830113	3.08768	0.762299	-0.58629	0.534714	0.605793	2.37608	1.75617
Aloxe3	0	1.454	0.308222	1.56307	1.66023	1.02923	3.8115	1.85558	0.0890624	0.12701	0.587407	2.016
Alpk1	162.422	201.742	227.776	69.5565	58.938	65.8704	73.943	-1.54403	4.04323e-21	2.93254e-20	197.314	67.077
Alpk2	5.81233	7.26999	4.00689	0.781534	0	0	0.762299	-3.86414	0.00144822	0.00277776	5.69641	0.385958
Alpk3	14.5308	5.45249	10.1713	8.59688	0	1.02923	1.5246	-1.85614	0.0208791	0.0337397	10.0516	2.78768
Alpl	109.789	101.416	87.5352	436.878	467.354	385.959	409.355	2.09327	1.43413e-28	1.45707e-27	99.58	424.886
Als2	457.237	491.815	454.936	305.58	322.914	348.907	307.207	-0.546969	8.44273e-07	2.29267e-06	467.996	321.152
Als2cl	239.597	183.931	186.475	187.568	221.64	208.933	468.052	0.311424	0.0321056	0.0501923	203.334	271.548
Als2cr12	180.828	318.062	199.728	10.1599	10.7915	5.14613	6.86069	-4.77803	2.68634e-43	4.80316e-42	232.873	8.23956
Alx3	1.29163	0	1.84933	0	0.830113	0	1.5246	-1.07192	0.567011	0.634552	1.04699	0.588678
Alx4	40.0405	26.172	54.5554	49.2367	72.2198	45.2859	84.6152	0.618979	0.0163035	0.0268203	40.256	62.8394
Alyref	316.449	251.542	278.941	380.607	421.697	604.155	333.125	0.584816	2.60371e-05	6.11303e-05	282.311	434.896
Alyref2	19.0515	16.721	12.0207	14.8492	19.0926	19.5553	19.8198	0.209199	0.495129	0.567587	15.9311	18.3292
Amacr	112.372	100.689	85.3776	92.221	78.8607	121.449	71.6561	-0.148602	0.336173	0.409527	99.4796	91.0466
Ambra1	500.829	441.288	429.354	513.468	529.612	466.239	587.733	0.193693	0.0234908	0.0376001	457.157	524.263
Amdhd2	64.5815	24.718	24.966	95.3472	118.706	147.179	372.764	2.2158	4.23654e-19	2.76186e-18	38.0885	183.499
Amelx	9.68722	14.54	17.8769	3.90767	3.32045	2.05845	7.62299	-1.8706	0.000459305	0.00093739	14.0347	4.22739
Amer1	657.763	928.378	781.036	459.542	413.396	529.022	378.863	-0.820317	3.22477e-08	9.9201e-08	789.059	445.206
Amer2	1.29163	0.363499	0.924667	1.56307	0	2.05845	3.8115	0.995674	0.307863	0.379692	0.859932	1.85825
Amfr	1916.13	1920.37	1741.46	1404.42	1387.12	1360.64	1249.41	-0.46	8.52105e-06	2.10109e-05	1859.32	1350.39
Amh	0.968722	0.363499	0.616445	1.56307	0.830113	2.05845	2.2869	1.39731	0.233268	0.297851	0.649556	1.68463
Amhr2	21.6348	8.72399	12.0207	0.781534	0.830113	2.05845	3.8115	-3.0173	7.17395e-05	0.000160722	14.1265	1.8704
Amica1	12.5934	21.083	17.2605	16.4122	11.6216	4.1169	11.4345	-0.603264	0.152859	0.205533	16.9789	10.8963
Amigo1	175.662	150.489	168.289	163.341	174.324	168.793	195.911	0.0900759	0.49147	0.56432	164.813	175.592
Amigo2	100.747	135.222	111.268	390.767	327.895	358.17	702.078	1.90165	8.48235e-15	4.28568e-14	115.746	444.727
Amigo3	33.5824	26.172	22.192	197.728	241.563	156.442	137.976	2.76423	2.41866e-23	1.94183e-22	27.3155	183.427
Ammecr1	114.632	118.501	132.536	583.025	599.341	553.723	394.109	2.12733	2.71833e-17	1.58964e-16	121.89	532.549
Ammecr1l	634.513	779.706	782.269	890.167	824.302	767.802	925.431	0.228153	0.0429352	0.0655497	732.163	851.926
Amn	0.645815	0	0.308222	1.56307	2.49034	0	3.0492	2.46104	0.0510102	0.0766884	0.318012	1.77565
Amn1	96.5493	137.403	148.563	77.3719	47.3164	45.2859	56.4102	-1.14201	3.76084e-09	1.25685e-08	127.505	56.5961
Amot	267.69	268.99	380.038	319.648	313.783	468.297	416.978	0.32669	0.107035	0.149688	305.573	379.676
Amotl1	4894.95	4497.94	4505.9	2620.48	2927.81	2882.86	2963.82	-0.704609	1.76842e-28	1.78749e-27	4632.93	2848.74
Amotl2	2058.86	1869.48	2244.17	231.334	404.265	359.2	401.732	-2.58213	3.63236e-46	7.25611e-45	2057.5	349.133
Ampd1	48.759	24.718	55.1718	0.781534	1.66023	1.02923	0	-5.66351	1.93408e-09	6.61964e-09	42.8829	0.867746
Ampd2	192.13	87.6034	114.042	322.774	410.906	309.797	314.067	1.41726	8.70281e-15	4.39206e-14	131.259	339.386
Ampd3	228.618	331.875	240.414	76.5904	101.274	81.3088	106.722	-1.53925	1.80811e-16	1.0059e-15	266.969	91.4737
Amph	2.58326	2.181	2.774	3.90767	7.47102	5.14613	3.0492	0.934153	0.14686	0.198324	2.51275	4.8935
Amt	95.2577	52.3439	74.8981	330.589	338.686	359.2	295.01	2.15917	1.79011e-45	3.48559e-44	74.1666	330.871
Amy1	3600.74	4461.59	5059.78	336.841	194.246	133.799	201.247	-4.35253	1.56054e-40	2.50237e-39	4374.04	216.533
Amz1	22.2806	10.5415	6.78089	18.7568	30.7142	31.906	21.3444	1.05693	0.000902646	0.00177553	13.201	25.6803
Amz2	459.497	519.804	494.697	364.195	359.439	309.797	343.797	-0.505172	9.89268e-05	0.000218482	491.333	344.307
Anapc1	2291.67	2528.14	2712.67	1710.78	1608.76	1836.14	1529.17	-0.583655	2.18556e-15	1.14438e-14	2510.83	1671.21
Anapc10	157.579	237.365	212.057	88.3134	85.5016	75.1334	86.1398	-1.24057	1.71452e-17	1.01434e-16	202.334	83.7721
Anapc11	115.278	83.9684	72.1241	88.3134	81.3511	122.478	123.492	0.206484	0.253952	0.320817	90.4568	103.909
Anapc13	190.193	137.039	91.2339	175.845	180.965	204.816	130.353	0.330499	0.0517355	0.0776624	139.489	172.995
Anapc15	121.09	101.416	88.1516	261.032	214.999	337.586	196.673	1.26883	3.04761e-18	1.8921e-17	103.553	252.573
Anapc16	338.73	440.925	331.339	272.755	268.126	280.978	253.846	-0.454349	0.00076545	0.00151966	370.331	268.927
Anapc2	468.539	331.875	316.545	361.069	386.833	388.018	467.289	0.110141	0.313984	0.386245	372.319	400.802
Anapc4	883.152	1060.33	1027.61	676.809	698.955	693.698	658.627	-0.527448	2.07481e-11	8.30441e-11	990.365	682.022
Anapc5	1982.65	1844.76	1830.53	1964	2196.48	2951.82	1840.19	0.223954	0.0292892	0.0461106	1885.98	2238.12
Anapc7	288.356	221.371	217.297	274.319	293.03	327.294	325.502	0.332505	0.00145149	0.00278374	242.341	305.036
Ang	53.6026	42.1659	73.6652	31.2614	24.0733	17.4968	25.1559	-1.19969	0.000146149	0.000316888	56.4779	24.4968
Angel1	60.3837	29.4435	31.4387	109.415	117.876	142.033	135.689	1.68567	1.60328e-26	1.48658e-25	40.4219	126.253
Angel2	614.816	710.641	740.967	432.97	351.968	372.579	375.051	-0.837017	1.77398e-11	7.13255e-11	688.808	383.142
Angpt1	424.3	394.76	564.664	3294.17	2875.51	2710.98	1161.74	2.36978	4.14917e-19	2.70789e-18	461.241	2510.6
Angpt2	216.671	237.365	193.564	169.593	186.775	162.618	158.558	-0.346335	0.0595825	0.0883349	215.867	169.386
Angpt4	1.93744	3.2715	0.924667	0.781534	2.49034	0	3.8115	-0.516857	0.641984	0.702831	2.04454	1.77084
Angptl1	126.58	201.742	117.741	12.5045	8.30113	6.17535	13.7214	-3.89054	2.7535e-26	2.52794e-25	148.688	10.1756
Angptl2	1704.63	1387.11	1260.63	762.777	697.295	659.733	588.495	-1.09593	2.40161e-10	8.82681e-10	1450.79	677.075
Angptl3	29.3846	44.3469	40.6854	17.9753	17.4324	18.5261	23.6313	-0.973031	0.00230487	0.00430394	38.139	19.3912
Angptl4	2192.86	3545.57	1835.16	708.852	498.068	435.362	4017.32	-1.39395	0.0734211	0.106591	2524.53	1414.9
Angptl6	4.84361	1.454	1.54111	4.68921	9.13124	10.2923	7.62299	1.74943	0.00370914	0.00673522	2.61291	7.93392
Angptl7	17.1141	11.2685	12.9453	21.1014	29.0539	20.5845	29.7297	0.850899	0.00538326	0.00956443	13.776	25.1174
Ank	506.642	528.528	392.675	146.147	150.25	119.39	131.878	-1.79381	1.69743e-23	1.37651e-22	475.948	136.916
Ank1	18.0828	14.9035	12.9453	11.723	5.81079	10.2923	9.90989	-0.689203	0.0581228	0.0863413	15.3105	9.43399
Ank2	576.39	638.305	594.869	125.827	143.61	109.098	97.5743	-2.33817	4.85823e-37	6.84829e-36	603.188	119.027
Ank3	373.604	213.011	332.264	611.941	599.341	516.671	581.634	0.927267	1.51422e-06	4.01475e-06	306.293	577.397
Ankdd1b	23.2493	26.5355	28.3565	21.1014	14.942	27.7891	27.4428	-0.191619	0.527737	0.599153	26.0471	22.8188
Ankef1	249.285	237.002	280.174	21.883	11.6216	6.17535	14.4837	-4.23742	9.05396e-46	1.78848e-44	255.487	13.5409
Ankfn1	8.7185	9.81449	7.08912	1.56307	1.66023	0	1.5246	-2.86053	0.000694438	0.00138629	8.5407	1.18697
Ankfy1	1429.83	1527.79	1654.85	1074.61	956.29	920.127	1108.38	-0.595779	2.20396e-15	1.15299e-14	1537.49	1014.85
Ankhd1	1147.94	1456.54	1623.41	2113.27	1920.05	1878.34	1992.65	0.507224	1.91211e-05	4.56243e-05	1409.3	1976.08
Ankib1	1248.36	1738.62	1562.38	833.897	846.715	818.234	819.472	-0.849598	3.46333e-25	3.04399e-24	1516.45	829.579
Ankle1	19.3744	5.45249	10.1713	22.6645	32.3744	114.244	18.2952	1.748	0.0012055	0.00233368	11.6661	46.8945
Ankle2	1050.1	1174.83	1339.23	614.286	611.793	689.581	749.34	-0.822171	2.19819e-13	1.01379e-12	1188.05	666.25
Ankmy1	1.29163	0.726999	0.924667	2.3446	3.32045	4.1169	4.5738	1.85613	0.0263446	0.0418167	0.981099	3.58894
Ankmy2	361.979	392.943	390.518	272.755	273.107	284.066	256.895	-0.485733	4.3749e-05	0.000100687	381.813	271.706
Ankra2	177.276	185.748	239.797	114.104	93.8028	95.7179	131.115	-0.88196	1.51717e-06	4.02196e-06	200.941	108.685
Ankrd1	3.87489	16.721	16.3358	0	1.66023	1.02923	2.2869	-3.1497	0.000444694	0.000909457	12.3106	1.24409
Ankrd10	323.876	286.438	343.976	329.807	361.929	297.446	352.182	0.0744191	0.541678	0.612078	318.097	335.341
Ankrd11	1215.42	1102.49	972.134	1551.35	1642.79	1786.73	1955.3	0.649911	2.33972e-11	9.32468e-11	1096.68	1734.04
Ankrd12	663.252	845.5	971.517	498.619	391.813	382.872	555.716	-0.846034	7.10914e-13	3.15548e-12	826.756	457.255
Ankrd13a	838.268	619.04	555.109	1378.63	1374.67	1648.82	1153.36	1.05109	1.09911e-43	1.98928e-42	670.805	1388.87
Ankrd13b	54.8943	13.086	18.4933	75.0273	123.687	96.7472	115.107	2.01751	2.7562e-22	2.10505e-21	28.8245	102.642
Ankrd13c	684.887	976.723	880.592	422.028	355.288	375.667	353.707	-1.1457	1.2732e-30	1.42333e-29	847.4	376.673
Ankrd13d	30.0304	15.994	13.2536	29.6983	56.4477	58.6658	61.7462	1.42426	7.74922e-09	2.52173e-08	19.7593	51.6395
Ankrd16	147.246	179.205	195.413	106.289	137.799	133.799	159.321	-0.379102	0.0718024	0.10444	173.955	134.302
Ankrd17	2055.63	2423.81	2577.66	2650.18	2423.1	2297.23	2295.28	0.0503283	0.658921	0.717913	2352.37	2416.45
Ankrd2	2.90617	1.8175	1.84933	9.37841	13.2818	1.02923	13.7214	2.07107	0.0185727	0.0302194	2.191	9.35271
Ankrd22	0.645815	1.454	1.23289	161.778	114.556	279.949	269.854	7.55855	1.83359e-40	2.93226e-39	1.1109	206.534
Ankrd23	56.5088	30.534	34.5209	98.4733	82.1812	64.8412	69.3692	1.01298	0.00332194	0.00606256	40.5212	78.7162
Ankrd24	61.6753	26.172	33.9045	144.584	131.158	127.624	158.558	1.84345	4.0896e-25	3.58376e-24	40.5839	140.481
Ankrd26	118.507	119.955	157.502	183.661	200.887	208.933	136.452	0.454924	0.00996167	0.0169738	131.988	182.483
Ankrd27	613.201	577.601	546.478	372.01	409.246	295.388	426.125	-0.632926	4.15062e-09	1.37983e-08	579.093	375.692
Ankrd28	530.537	624.492	762.234	647.11	620.094	732.808	551.142	0.00511565	0.969066	0.975951	639.088	637.789
Ankrd29	256.389	346.415	265.688	21.883	30.7142	22.643	25.9182	-3.50848	4.28252e-42	7.29635e-41	289.497	25.2896
Ankrd32	352.292	479.819	476.82	182.879	178.474	221.283	103.673	-1.37544	4.78935e-11	1.86225e-10	436.311	171.577
Ankrd33b	84.6018	61.0679	88.1516	422.028	286.389	302.592	281.288	2.05338	2.02974e-23	1.63775e-22	77.9404	323.075
Ankrd34a	0.968722	0.726999	0.308222	1.56307	4.15056	3.08768	5.3361	2.42078	0.006148	0.0108321	0.667981	3.53435
Ankrd34b	1.29163	1.454	2.46578	3.90767	4.15056	1.02923	1.5246	0.643011	0.580838	0.647205	1.73714	2.65301
Ankrd35	15.1767	8.36049	7.70556	16.4122	20.7528	18.5261	13.7214	0.770001	0.0319116	0.0499379	10.4142	17.3531
Ankrd37	9.36432	9.08749	11.096	9.37841	9.96135	4.1169	10.6722	-0.23744	0.598042	0.662875	9.84927	8.53221
Ankrd39	49.7278	47.9819	36.9867	51.5813	60.5982	47.3444	74.7053	0.361336	0.0597264	0.0885303	44.8988	58.5573
Ankrd40	1491.19	1869.84	1368.2	631.48	576.098	616.506	538.183	-1.41147	8.50006e-28	8.34418e-27	1576.41	590.567
Ankrd42	77.4978	77.4254	94.0079	34.3875	36.525	39.1106	76.2299	-0.904644	1.35625e-05	3.28432e-05	82.977	46.5632
Ankrd44	619.982	797.154	752.371	198.51	208.358	191.436	243.173	-1.77625	7.60075e-58	2.30613e-56	723.169	210.369
Ankrd45	0.322907	0	0.924667	0.781534	2.49034	2.05845	0	1.16644	0.468586	0.542034	0.415858	1.33258
Ankrd46	710.396	724.454	687.644	373.573	369.4	325.235	311.78	-1.03301	3.87944e-23	3.07836e-22	707.498	344.997
Ankrd49	177.922	227.551	263.222	257.125	263.146	293.329	186.763	0.171381	0.180074	0.237264	222.898	250.091
Ankrd50	430.113	600.501	560.965	216.485	208.358	198.64	221.829	-1.30948	4.15576e-31	4.74153e-30	530.526	211.328
Ankrd52	338.407	226.097	206.509	419.684	502.218	459.034	606.028	0.954334	2.94965e-23	2.3564e-22	257.004	496.741
Ankrd53	2.58326	4.72549	1.54111	4.68921	4.98068	2.05845	6.09839	0.494074	0.534431	0.605558	2.94996	4.45668
Ankrd54	82.6643	43.6199	43.7676	175.064	244.053	253.189	169.993	1.92102	2.92131e-48	6.35906e-47	56.6839	210.575
Ankrd55	3.55198	2.5445	8.01378	0	2.49034	0	0.762299	-2.47057	0.0324307	0.0506514	4.70342	0.813159
Ankrd6	44.8841	43.6199	40.0689	29.6983	31.5443	30.8768	22.869	-0.584587	0.00639982	0.0112443	42.8577	28.7471
Ankrd61	11.6247	17.0845	18.1851	14.0676	19.0926	8.2338	22.1067	-0.015641	0.966427	0.973736	15.6314	15.8752
Ankrd63	0	0	0.616445	1.56307	2.49034	2.05845	1.5246	3.21791	0.0214765	0.0346263	0.205482	1.90911
Ankrd66	0.322907	1.8175	1.54111	0	0	0	0	-2.62381	0.0413485	0.0633565	1.22717	0
Ankrd9	15.1767	7.99699	4.31511	30.4798	40.6755	61.7535	35.0658	2.30626	2.97537e-12	1.26793e-11	9.16292	41.9937
Anks1	392.978	263.901	192.639	414.995	470.674	438.45	500.831	0.7179	5.99893e-08	1.80589e-07	283.173	456.237
Anks1b	3.55198	6.17949	5.23978	3.90767	2.49034	0	3.0492	-1.10698	0.137118	0.186647	4.99042	2.3618
Anks3	186.641	138.857	135.926	246.965	307.972	227.459	328.551	0.847654	2.52271e-14	1.24063e-13	153.808	277.737
Anks6	46.4987	19.9925	25.8907	32.0429	47.3164	20.5845	46.5003	0.283355	0.369239	0.443834	30.7939	36.611
Ankub1	2.90617	2.181	1.23289	0.781534	1.66023	2.05845	0	-1.23323	0.359039	0.433396	2.10668	1.12505
Ankzf1	141.756	135.222	125.755	232.116	172.663	193.494	194.386	0.563065	0.000247011	0.000522538	134.244	198.165
Anln	287.388	243.908	273.085	143.802	228.281	708.107	150.173	-0.0491554	0.886881	0.910466	268.127	307.591
Ano1	923.515	600.138	693.809	9601.93	8971.86	9214.65	7756.4	3.59538	7.17397e-168	2.5942e-165	739.154	8886.21
Ano10	992.618	1035.25	854.393	659.615	591.04	565.045	647.192	-0.640279	9.28486e-09	2.99669e-08	960.752	615.723
Ano2	1.61454	6.17949	2.774	0	0	1.02923	2.2869	-2.27862	0.081213	0.116718	3.52268	0.829031
Ano3	27.4471	24.3545	83.2201	27.3537	22.413	26.7599	19.8198	-0.759572	0.146913	0.198381	45.0072	24.0866
Ano4	31.6449	17.448	16.644	376.7	248.204	411.69	157.796	3.77687	2.18792e-28	2.20647e-27	21.9123	298.597
Ano5	13.5621	10.905	21.2674	0	0	0	0	-6.59571	1.22203e-07	3.57727e-07	15.2448	0
Ano6	2057.24	1988.34	1976.32	1054.29	1089.94	965.413	1182.33	-0.906851	2.44297e-37	3.50218e-36	2007.3	1072.99
Ano7	0	1.454	2.46578	5.47074	2.49034	2.05845	2.2869	2.20147	0.0308026	0.0483343	1.30659	3.07661
Ano8	154.35	120.318	84.1447	95.3472	143.61	129.682	198.96	0.215249	0.250419	0.317032	119.604	141.9
Ano9	51.3423	16.721	38.836	5.47074	10.7915	11.3215	3.0492	-2.32776	1.47647e-06	3.92169e-06	35.6331	7.65822
Anp32a	462.403	561.97	572.061	847.183	816.831	934.536	682.258	0.633155	6.67779e-07	1.8322e-06	532.145	820.202
Anp32b	135.298	168.664	185.242	311.051	278.088	357.141	306.444	0.965287	3.56165e-07	1.00093e-06	163.068	313.181
Anp32e	332.595	388.944	412.402	401.709	461.543	477.56	299.584	0.110274	0.348112	0.421815	377.98	410.099
Anpep	373.604	285.711	314.387	503.308	635.036	449.771	1344.7	1.04474	7.48094e-06	1.8532e-05	324.567	733.203
Antxr1	763.676	722.273	922.51	519.72	610.133	409.632	552.667	-0.61491	0.000464451	0.00094713	802.82	523.038
Antxr2	1284.85	1448.18	1838.24	245.402	258.165	214.079	238.6	-2.6525	7.23966e-42	1.22404e-40	1523.76	239.061
Antxrl	1.61454	1.8175	0.308222	54.7074	48.9767	34.9937	373.527	6.01834	1.32651e-22	1.0264e-21	1.24675	128.051
Anxa1	4810.35	8609.85	7741.32	727.608	688.164	696.785	1152.6	-3.072	1.02788e-35	1.39457e-34	7053.84	816.288
Anxa11	152.735	96.3274	72.7405	107.07	142.779	155.413	169.993	0.452497	0.00192264	0.00362803	107.268	143.814
Anxa2	7594.14	6431.76	4349.94	1371.59	1622.04	1201.11	1773.87	-2.03545	6.80571e-16	3.66982e-15	6125.28	1492.15
Anxa3	1001.98	942.554	1692.14	364.976	285.559	258.335	352.945	-1.92445	1.02901e-17	6.1786e-17	1212.23	315.454
Anxa4	1161.5	1233.72	1304.4	655.707	670.731	566.074	1030.63	-0.77936	1.22767e-05	2.98846e-05	1233.2	730.785
Anxa5	5281.15	6748.37	6648.67	1278.59	1402.89	1249.48	1701.45	-2.13718	1.86549e-65	7.0479e-64	6226.06	1408.1
Anxa6	7640.96	7865.04	5859.62	2752.56	2979.28	2540.13	2329.59	-1.42582	3.41176e-23	2.71821e-22	7121.87	2650.39
Anxa7	1524.12	1642.29	1386.08	1071.48	1075.83	1016.87	1025.29	-0.529499	1.15288e-05	2.81337e-05	1517.5	1047.37
Anxa8	67.8106	114.866	62.8774	126.609	89.6522	106.01	562.577	1.02646	0.0049183	0.00878501	81.8513	221.212
Anxa9	43.5925	47.6184	42.2265	24.2276	19.9227	16.4676	40.4019	-0.886249	0.00132455	0.00255188	44.4791	25.2549
Aoah	59.415	208.285	159.659	31.2614	20.7528	28.8183	42.6888	-2.05071	1.31835e-13	6.17334e-13	142.453	30.8803
Aoc1	1.29163	39.9849	0	0	0	1.02923	0.762299	-4.31227	0.142437	0.193043	13.7589	0.447881
Aoc2	23.8952	24.3545	20.3427	45.329	39.0153	38.0813	43.4511	0.858398	0.0002826	0.000593292	22.8641	41.4692
Aoc3	10319.5	9233.98	7887.41	876.1	870.788	660.762	747.816	-3.53183	4.3199e-84	2.70475e-82	9146.96	788.867
Aox1	1261.92	1795.32	1187.27	156.307	135.308	119.39	109.771	-3.43146	1.25472e-59	3.99863e-58	1414.84	130.194
Aox2	4.5207	0.726999	1.23289	2.3446	0.830113	3.08768	0.762299	-0.0826211	0.930628	0.945895	2.1602	1.75617
Aox3	59.0921	31.261	127.296	120.356	156.891	126.595	22.869	0.343952	0.516168	0.588166	72.5496	106.678
Aox4	0	1.0905	0.924667	0.781534	0.830113	2.05845	2.2869	1.75244	0.283099	0.352982	0.671722	1.48925
Ap1ar	295.46	320.243	304.216	298.546	302.991	297.446	274.428	-0.0614887	0.536016	0.607034	306.64	293.353
Ap1b1	609.326	563.061	452.471	1124.63	1145.56	1213.46	840.816	0.989232	3.89089e-14	1.88832e-13	541.619	1081.11
Ap1g1	1370.74	1906.55	1852.11	2776.01	2569.2	2389.86	1745.67	0.481444	1.2297e-05	2.99224e-05	1709.8	2370.18
Ap1g2	114.309	65.4299	65.3432	177.408	201.717	228.488	171.517	1.2762	1.06865e-21	7.95605e-21	81.6941	194.783
Ap1m1	208.275	150.489	146.714	414.213	371.06	391.106	321.69	1.16017	4.79139e-24	4.00088e-23	168.493	374.517
Ap1m2	111.403	31.6245	56.4047	1384.1	1197.85	1438.86	959.735	4.31037	3.84917e-79	2.09213e-77	66.4774	1245.14
Ap1s1	299.658	268.263	173.221	311.051	381.022	423.012	287.387	0.506468	0.00113713	0.00220785	247.047	350.618
Ap1s2	273.826	347.869	560.349	164.122	136.139	147.179	164.657	-1.30678	4.21337e-15	2.1671e-14	394.014	153.024
Ap1s3	25.5097	13.813	28.0482	57.8335	45.6562	51.4613	50.3118	1.19341	0.000305294	0.000637838	22.457	51.3157
Ap2a1	313.22	201.015	138.084	386.078	479.805	497.116	484.822	1.12989	2.03622e-18	1.28078e-17	217.44	461.955
Ap2a2	2039.48	2152.64	1972.32	1780.33	1697.58	2046.1	1478.1	-0.238705	0.00118101	0.00228853	2054.81	1750.53
Ap2b1	1737.57	1866.57	1755.33	2053.09	1949.94	1779.53	1721.27	0.0726597	0.456952	0.530689	1786.49	1875.96
Ap2m1	571.546	548.157	512.574	970.666	952.139	1059.07	737.143	0.761817	1.99141e-20	1.38322e-19	544.092	929.755
Ap2s1	248.962	153.033	159.659	511.905	636.697	847.052	432.224	1.66788	2.48947e-43	4.46015e-42	187.218	606.969
Ap3b1	618.691	820.418	772.406	1060.54	1029.34	1029.23	1035.96	0.51184	7.8978e-09	2.56726e-08	737.172	1038.77
Ap3b2	41.3322	45.0739	27.4318	0	0.830113	1.02923	1.5246	-5.60063	2.12693e-09	7.26427e-09	37.946	0.845984
Ap3d1	1394.31	1218.45	859.324	2253.16	2407.33	2478.37	2166.45	1.01497	9.69772e-19	6.19221e-18	1157.36	2326.33
Ap3m1	503.736	845.863	779.495	936.278	819.321	789.416	660.151	0.215844	0.0760757	0.11004	709.698	801.292
Ap3m2	290.94	374.768	309.764	87.5318	71.3897	85.4257	76.9922	-2.00812	5.11439e-35	6.76283e-34	325.157	80.3349
Ap3s1	754.958	1326.05	1107.44	425.155	310.462	390.076	349.895	-1.48423	3.07862e-35	4.10769e-34	1062.82	368.897
Ap3s2	293.523	272.261	262.297	296.201	298.841	277.891	317.117	0.109046	0.373408	0.448109	276.027	297.512
Ap4b1	251.222	259.539	242.263	417.339	349.478	409.632	256.133	0.494045	1.83001e-05	4.37538e-05	251.008	358.145
Ap4e1	299.981	384.219	430.279	274.319	246.544	275.832	272.141	-0.453821	4.71562e-05	0.000108065	371.493	267.209
Ap4m1	177.276	132.677	129.453	187.568	172.663	171.881	182.952	0.294497	0.0428934	0.0655084	146.469	178.766
Ap4s1	219.577	268.263	255.516	149.273	117.876	137.916	119.681	-0.90669	9.42306e-13	4.14096e-12	247.785	131.187
Ap5b1	30.9991	13.086	9.5549	71.9011	126.177	166.734	122.73	2.89695	1.43726e-38	2.1491e-37	17.88	121.886
Ap5m1	235.077	296.979	359.079	282.134	243.223	237.751	254.608	-0.193656	0.0972228	0.13743	297.045	254.429
Ap5s1	75.5603	33.442	29.5894	75.8088	93.8028	112.186	68.6069	0.994439	1.00849e-05	2.47259e-05	46.1972	87.601
Ap5z1	80.7269	43.2564	37.2949	96.1287	116.216	122.478	189.05	1.30505	2.85207e-16	1.56992e-15	53.7594	130.968
Apaf1	403.634	460.19	580.075	271.974	253.184	284.066	323.977	-0.750003	4.64214e-09	1.5389e-08	481.3	283.3
Apba1	155.964	188.293	161.509	31.2614	32.3744	47.3444	50.3118	-2.07658	1.97569e-20	1.37284e-19	168.589	40.323
Apba2	2.26035	1.454	0.308222	2.3446	0.830113	0	0	-0.484229	0.761351	0.805299	1.34086	0.793679
Apba3	66.196	24.3545	19.7262	171.156	286.389	274.803	329.313	3.00818	7.87604e-65	2.93184e-63	36.7589	265.415
Apbb1	87.185	33.0785	31.1305	40.6398	62.2585	50.432	38.8773	0.0492006	0.821277	0.856667	50.4646	48.0519
Apbb1ip	149.183	208.285	221.92	71.9011	74.7102	52.4905	59.4593	-1.54225	9.98306e-24	8.20835e-23	193.13	64.6403
Apbb2	973.889	1170.1	1098.2	539.259	549.535	511.525	538.183	-1.00825	9.59576e-17	5.45134e-16	1080.73	534.625
Apbb3	93.9661	65.4299	84.7612	123.482	161.872	93.6595	150.935	0.695423	0.000138784	0.000301675	81.3857	132.487
Apc	2315.57	3257.68	2966.64	2432.92	2008.04	2159.31	1979.69	-0.390306	0.00127088	0.0024549	2846.63	2144.99
Apc2	20.3432	9.45099	8.93845	27.3537	35.6949	28.8183	47.2626	1.48216	4.64436e-09	1.53934e-08	12.9109	34.7824
Apcdd1	1377.2	1085.77	981.689	99.2548	154.401	88.5134	123.492	-3.3004	7.87413e-62	2.65756e-60	1148.22	116.415
Apeh	321.293	209.376	166.748	303.235	327.895	291.271	300.346	0.432638	0.0010656	0.00207692	232.472	305.687
Apex1	40.6863	17.0845	12.3289	78.935	111.235	98.8056	82.3283	2.13855	2.37154e-23	1.90573e-22	23.3666	92.826
Apex2	126.257	94.5099	91.8503	72.6827	57.2778	75.1334	70.1315	-0.594314	0.00258116	0.00478906	104.206	68.8064
Aph1a	151.444	142.128	140.241	168.03	214.169	191.436	221.829	0.457437	0.0063093	0.0110983	144.604	198.866
Aph1b	381.354	527.438	473.122	62.5227	69.7295	53.5197	81.566	-2.774	6.00183e-69	2.55027e-67	460.638	66.8345
Aph1c	46.4987	54.8884	77.9803	16.4122	15.7721	18.5261	21.3444	-1.71159	3.68985e-09	1.23429e-08	59.7891	18.0137
Api5	839.882	1138.84	1269.26	1122.28	1099.07	1066.28	969.645	0.00820543	0.932936	0.947752	1082.66	1064.32
Apip	366.823	494.359	402.539	238.368	197.567	258.335	178.378	-0.946596	4.52441e-16	2.46141e-15	421.24	218.162
Apitd1	10.0101	3.99849	10.7878	10.1599	10.7915	26.7599	6.09839	0.476686	0.362704	0.437134	8.26547	13.4524
Aplf	76.2062	76.6984	94.6243	88.3134	72.2198	109.098	109.009	0.195996	0.333121	0.406429	82.5096	94.66
Apln	367.469	205.741	137.159	2167.19	1812.14	1773.35	1140.4	2.93901	5.87519e-21	4.19937e-20	236.789	1723.27
Aplnr	801.779	745.174	790.591	963.632	1137.25	1083.77	925.431	0.396912	0.0415272	0.0635973	779.181	1027.52
Aplp1	11.9476	2.5445	6.16445	46.8921	60.5982	103.952	54.8856	3.30354	7.37139e-34	9.26995e-33	6.88551	66.5819
Aplp2	12113.9	14754.4	10480.2	2974.52	2916.19	2756.26	3066.73	-2.08267	5.63239e-41	9.23222e-40	12449.5	2928.43
Apmap	2202.87	2579.39	1856.42	1053.51	844.225	854.257	606.79	-1.40715	1.78852e-25	1.58533e-24	2212.9	839.695
Apoa1bp	371.989	285.711	256.133	268.066	281.408	317.001	248.51	-0.124856	0.329683	0.402965	304.611	278.746
Apoa2	2.90617	2.181	1.54111	3.90767	3.32045	1.02923	2.2869	0.299703	0.719632	0.771358	2.20943	2.63606
Apob	19.3744	20.7195	22.8085	7.81534	2.49034	2.05845	7.62299	-2.16205	9.74803e-06	2.39331e-05	20.9675	4.99678
Apobec1	351.969	515.806	423.806	166.467	112.065	112.186	109.009	-1.76802	7.9253e-29	8.12664e-28	430.527	124.932
Apobec2	49.4048	29.08	70.8912	3.90767	1.66023	3.08768	3.0492	-4.10104	8.10114e-09	2.62949e-08	49.792	2.92619
Apobec3	338.407	299.887	332.572	1347.37	1323.2	1281.39	1225.02	2.00044	1.66926e-54	4.43442e-53	323.622	1294.24
Apobec4	3.22907	1.8175	1.23289	1.56307	1.66023	1.02923	3.0492	-0.249428	0.778744	0.819782	2.09315	1.82543
Apobr	120.444	134.858	111.885	412.65	322.084	584.6	307.207	1.70764	5.30977e-11	2.05693e-10	122.396	406.635
Apoc1	560.89	435.109	264.147	244.62	169.343	191.436	157.796	-1.09183	0.00171978	0.00327031	420.049	190.799
Apoc3	0.968722	0.363499	0.616445	0	0	0	1.5246	-1.12973	0.392975	0.467888	0.649556	0.38115
Apod	374.25	475.821	524.903	544.729	868.298	750.305	269.854	0.338936	0.259901	0.327279	458.324	608.297
Apoe	7415.89	4818.91	4606.69	2541.55	2790.01	2581.3	2851	-1.03567	1.18415e-07	3.47326e-07	5613.83	2690.96
Apof	7.10396	2.181	4.62334	29.6983	17.4324	13.3799	16.7706	2.10194	2.20479e-05	5.21762e-05	4.6361	19.3203
Apol10b	92.3515	102.87	125.447	90.658	107.085	113.215	68.6069	-0.17339	0.437779	0.511609	106.889	94.8911
Apol11b	7.74978	4.72549	4.93156	14.0676	6.6409	10.2923	1.5246	0.308295	0.61294	0.676047	5.80228	8.13134
Apol6	2061.44	2274.78	1537.72	411.869	451.581	304.651	500.831	-2.25508	9.94463e-35	1.29852e-33	1957.98	417.233
Apol7a	2.90617	6.17949	3.69867	296.201	240.733	618.564	89.9513	5.98499	5.19567e-53	1.32464e-51	4.26144	311.362
Apol7c	7.10396	7.26999	4.00689	4.68921	3.32045	4.1169	5.3361	-0.630044	0.533279	0.604476	6.12695	4.36566
Apol7e	2.90617	0.363499	1.23289	1.56307	4.15056	7.20458	4.5738	1.65044	0.0447499	0.0681206	1.50085	4.373
Apol8	0	1.8175	1.54111	1.56307	0	1.02923	0	-0.312525	0.843499	0.87521	1.11954	0.648073
Apol9a	5.48943	6.54299	14.4865	28.9168	18.2625	25.7306	23.6313	1.53642	0.000248517	0.000525411	8.83962	24.1353
Apol9b	8.07269	3.99849	12.9453	19.5384	10.7915	18.5261	16.0083	0.96131	0.0493776	0.0744677	8.33884	16.216
Apold1	124.965	193.745	150.104	77.3719	58.1079	73.075	77.7545	-1.14056	0.000290201	0.000608242	156.272	71.5773
Apom	0.968722	3.63499	5.23978	3.90767	3.32045	4.1169	8.38529	0.773679	0.225621	0.289358	3.28117	4.93258
Apon	1.29163	1.8175	0.924667	3.12614	0	3.08768	2.2869	0.663269	0.5686	0.63601	1.3446	2.12518
Apoo	20.6661	28.7165	25.5825	17.9753	27.3937	32.9352	17.5329	-0.0843163	0.818649	0.854529	24.9883	23.9593
Apool	330.657	474.367	422.573	142.239	113.725	112.186	164.657	-1.60836	6.38087e-21	4.5498e-20	409.199	133.202
Apopt1	265.43	319.88	247.811	148.492	120.366	135.858	164.657	-0.959731	7.76056e-09	2.52496e-08	277.707	142.343
[truncated: 15,961 more rows]

## Sheet: Virgin vs L10
Gene	WT_Virgin rep1	WT_Virgin rep2	WT_Virgin rep3	WT_L10 rep1	WT_L10 rep2	WT_L10 rep3	WT_L10 rep4	log2FoldChange	pvalue	padj	mean_Virgin	mean_L10
[truncated: 17,719 more rows]

[truncated: 3 more sheets: p6 vs L1, p6 vs L10, L1 vs L10]
