# Supplementary material for: Cell-specific and shared regulatory elements control a multigene locus active in mammary and salivary glands
Source: Nat Commun. 2023 Aug 17;14:4992. doi: 10.1038/s41467-023-40712-0 (PMC10435465; doi:10.1038/s41467-023-40712-0)
Supplement: Supplementary file 10 — Supplementary Data 7 [file 41467_2023_40712_MOESM10_ESM.xlsx]

## Sheet: L1-WT vs E123
Supplementary Data 7. List of all genes with normalized read counts in each replicate at L1 mammary tissue between WT and ∆E1/2/3, ∆P or P-E1/2/3 mutants, log2 (fold change), their p-value and adjusted p-value.
Gene	WT_L1_rep1	WT_L1_rep2	WT_L1_rep3	WT_L1_rep4	Csn2-E123_rep1_L1	Csn2-E123_rep2_L1	Csn2-E123_rep3_L1	Csn2-E123_rep4_L1	log2FoldChange	pvalue	padj	mean_WT	mean_E123
0610005C13Rik	35.2651	10.9015	6.78674	18.3852	26.0393	9.89015	11.1095	12.5217	-0.376763	0.422513	0.571474	17.8346	14.8902
0610007P14Rik	587.751	608.665	649.265	379.404	812.259	312.364	645.584	582.589	0.0636085	0.759315	0.849834	556.271	588.199
0610009B22Rik	272.045	270.72	262.421	218.951	303.232	324.727	308.596	322.928	0.302359	0.0293094	0.0719644	256.034	314.871
0610009L18Rik	13.4343	16.3522	22.6225	31.7563	22.6794	34.6155	13.5782	46.7916	0.529696	0.142469	0.25657	21.0413	29.4162
0610009O20Rik	755.68	821.244	907.161	817.306	645.103	583.519	633.24	637.948	-0.398043	7.66427e-05	0.000412245	825.348	624.952
0610010F05Rik	1088.18	1055.63	1185.42	967.73	1119.69	1349.18	2061.42	1412.32	0.433121	0.000834638	0.00341224	1074.24	1485.65
0610010K14Rik	189.76	228.931	196.816	259.064	146.156	177.199	135.782	178.599	-0.443375	0.0161636	0.0436701	218.643	159.434
0610011F06Rik	293.876	319.776	334.813	369.375	244.434	348.628	213.549	287.999	-0.265421	0.106046	0.204022	329.46	273.652
0610012G03Rik	391.274	357.931	452.45	402.803	509.027	435.991	501.161	469.234	0.2566	0.0329651	0.079351	401.115	478.853
0610030E20Rik	1079.78	1028.37	875.49	1011.19	1095.33	1054.13	1118.35	1044.57	0.105847	0.33543	0.486735	998.708	1078.1
0610037L13Rik	478.597	505.101	413.991	386.089	540.106	500.277	523.38	602.36	0.284608	0.0210199	0.0543671	445.945	541.531
0610038B21Rik	18.4722	12.7184	15.8357	25.0707	18.4795	28.8463	9.87509	15.1579	-0.0317313	0.937085	0.965618	18.0243	18.0897
0610039H22Rik	20.1515	23.6198	15.8357	21.728	21.8394	11.5385	9.87509	10.5446	-0.642863	0.153733	0.272197	20.3338	13.4494
0610039K10Rik	1.67929	0	2.26225	0	3.35991	0.824179	3.70316	1.97711	1.30717	0.329566	NA	0.985384	2.46609
0610040B10Rik	33.5858	12.7184	27.147	28.4135	38.639	59.3409	35.7972	42.8374	0.790821	0.00844492	0.0252016	25.4662	44.1536
0610040F04Rik	0	1.81691	0	5.01415	0.839978	0.824179	4.93754	3.29519	0.383428	0.767427	0.855285	1.70776	2.47422
0610040J01Rik	290.517	327.044	502.219	705.323	613.184	828.3	649.287	945.718	0.774733	4.29181e-05	0.000247153	456.276	759.122
0610043K17Rik	50.3787	19.986	40.7205	66.8553	31.9192	65.1101	65.4224	70.517	0.370378	0.201455	0.334679	44.4851	58.2422
1010001N08Rik	5.03787	5.45073	2.26225	0	3.35991	2.47254	3.70316	2.63615	-0.10076	0.908394	0.949362	3.18771	3.04294
1110001J03Rik	206.552	207.128	174.193	122.011	221.754	171.429	130.845	148.283	-0.0859385	0.68941	0.798936	177.471	168.078
1110002L01Rik	50.3787	65.4088	42.9827	53.4842	65.5183	59.3409	51.8442	74.4712	0.249396	0.270434	0.41624	53.0636	62.7936
1110004E09Rik	235.1	221.663	257.896	237.336	167.156	126.924	220.955	185.189	-0.468885	0.0161164	0.0435842	237.999	175.056
1110004F10Rik	1057.95	1022.92	1296.27	1027.9	1296.93	1092.86	1654.08	1402.43	0.29068	0.00744299	0.0226035	1101.26	1361.57
1110006O24Rik	6.71715	5.45073	15.8357	16.7138	5.87985	7.41761	1.23439	3.95422	-1.34076	0.0487278	0.108738	11.1794	4.62152
1110007C09Rik	146.098	161.705	239.798	275.778	117.597	123.627	90.1102	94.9014	-0.927196	2.46175e-06	1.88786e-05	205.845	106.559
1110008F13Rik	488.673	446.96	651.527	387.761	598.064	370.056	524.614	438.919	-0.0341384	0.795194	0.874553	493.73	482.913
1110008L16Rik	347.613	381.551	346.124	595.012	508.187	693.959	678.912	761.188	0.671121	5.6155e-10	9.91586e-09	417.575	660.561
1110008P14Rik	1202.37	1304.54	1635.61	1215.09	753.46	626.376	954.18	771.733	-0.793231	6.98055e-07	6.07811e-06	1339.4	776.437
1110012L19Rik	225.025	170.79	226.225	230.651	250.313	291.759	225.893	331.496	0.367164	0.0437428	0.0997057	213.172	274.865
1110017D15Rik	6.71715	1.81691	0	5.01415	0.839978	0.824179	0	4.61326	-1.08056	0.416242	0.565385	3.38705	1.56935
1110019D14Rik	157.853	129.001	147.046	95.2688	156.236	123.627	197.502	153.556	0.244101	0.152654	0.270819	132.292	157.73
1110020A21Rik	13.4343	7.26764	22.6225	21.728	12.5997	38.7364	20.9846	40.8603	0.76281	0.11345	0.215614	16.2631	28.2952
1110028F11Rik	172.967	112.648	90.4899	148.753	145.316	106.319	96.2821	74.4712	-0.349963	0.159919	0.280467	131.215	105.597
1110032A03Rik	374.481	296.156	389.107	315.891	352.791	591.761	572.755	496.255	0.539054	0.0008593	0.00349964	343.909	503.39
1110032F04Rik	8.39644	7.26764	4.5245	3.34276	3.35991	3.29672	49.3754	13.8398	0.894349	0.20758	0.342416	5.88284	17.468
1110034G24Rik	57.0958	52.6904	58.8184	61.8411	71.3981	90.6597	66.6568	81.0616	0.435832	0.0304874	0.0743211	57.6115	77.4441
1110037F02Rik	2811.13	2525.51	2599.32	2438.55	3432.99	3426.94	3756.24	3526.51	0.444614	1.14497e-08	1.48593e-07	2593.63	3535.67
1110038B12Rik	369.443	454.228	395.893	459.63	311.632	260.441	323.409	318.974	-0.477333	0.00421522	0.0138449	419.799	303.614
1110038F14Rik	189.76	232.565	223.963	217.28	151.196	114.561	141.954	150.92	-0.621735	0.000354729	0.00159698	215.892	139.658
1110046J04Rik	13.4343	0	6.78674	6.68553	5.87985	17.3078	8.6407	20.4302	0.902756	0.113862	0.2163	6.72665	13.0646
1110051M20Rik	124.267	116.282	104.063	116.997	84.8378	103.847	107.392	113.354	-0.181219	0.353279	0.505192	115.402	102.358
1110058D11Rik	33.5858	16.3522	29.4092	38.4418	34.4391	34.6155	25.9221	13.8398	-0.138013	0.699161	0.806085	29.4472	27.2041
1110059E24Rik	408.067	428.791	468.285	376.061	484.667	557.969	667.803	738.122	0.525333	7.58102e-05	0.000408412	420.301	612.14
1110059G10Rik	209.911	168.973	160.62	218.951	166.316	188.737	270.33	245.821	0.162685	0.224868	0.363268	189.614	217.801
1110065P20Rik	10.0757	18.1691	18.098	21.728	5.87985	7.41761	6.17193	8.56748	-1.25231	0.00983219	0.0286835	17.0177	7.00922
1190002F15Rik	35.2651	43.6059	190.029	31.7563	25.1993	38.7364	34.5628	54.0411	-0.978425	0.0790143	0.161343	75.164	38.1349
1190002N15Rik	470.201	608.665	522.579	391.103	652.663	769.783	920.852	980.647	0.734206	4.38701e-07	4.04079e-06	498.137	830.986
1190007I07Rik	72.2094	107.198	79.1787	78.555	87.3577	51.0991	82.7038	87.6519	-0.134154	0.554176	0.690038	84.2852	77.2032
1200014J11Rik	797.662	801.258	800.836	823.991	746.74	837.366	1060.34	969.444	0.147365	0.0606673	0.130165	805.937	903.472
1300002E11Rik	270.365	216.212	230.749	389.432	191.515	273.627	249.346	294.59	-0.125128	0.493536	0.636627	276.69	252.269
1300017J02Rik	58.7751	39.972	22.6225	48.4701	58.7985	48.6266	90.1102	67.2218	0.564738	0.0718657	0.149286	42.4599	66.1892
1500004A13Rik	72.2094	74.4933	56.5562	83.5691	55.4385	53.5716	53.0786	57.3362	-0.389631	0.0715294	0.148787	71.707	54.8563
1500009L16Rik	8.39644	9.08455	4.5245	6.68553	5.03987	9.06597	6.17193	12.5217	0.163894	0.773408	0.859622	7.17276	8.19987
1500011B03Rik	53.7372	50.8735	56.5562	58.4984	92.3976	51.0991	88.8758	88.97	0.537054	0.0216373	0.0556527	54.9163	80.3356
1500011K16Rik	97.3987	116.282	90.4899	98.6115	84.8378	55.22	117.267	104.787	-0.19648	0.323004	0.474278	100.696	90.5278
1500012F01Rik	460.125	570.51	305.403	621.754	494.747	608.244	636.943	582.589	0.258867	0.135362	0.246587	489.448	580.631
1500015A07Rik	45.3408	45.4228	33.9337	91.926	45.3588	48.6266	55.5474	63.2676	-0.00882468	0.971251	0.983545	54.1558	53.2001
1500015L24Rik	1.67929	0	0	0	1.67996	0	2.46877	1.31807	1.16459	0.545446	NA	0.419822	1.3667
1500015O10Rik	40.3029	81.761	79.1787	73.5408	52.0786	152.473	81.4695	144.329	0.604093	0.0583027	0.126156	68.6958	107.588
1500017E21Rik	0	0	0	3.34276	6.71982	2.47254	0	3.29519	1.82492	0.164285	0.286123	0.835691	3.12189
1500026H17Rik	40.3029	25.4367	22.6225	50.1415	27.7193	79.1212	33.3284	42.8374	0.383341	0.289536	0.437384	34.6259	45.7516
1600002D24Rik	26.8686	9.08455	6.78674	13.3711	10.0797	14.8352	18.5158	21.7482	0.143728	0.742829	0.838266	14.0277	16.2947
1600002H07Rik	172.967	194.409	323.501	178.838	120.117	114.561	130.845	115.332	-0.849447	0.000152912	0.000762102	217.429	120.214
1600002K03Rik	228.383	228.931	217.176	147.082	232.674	171.429	148.126	163.441	-0.195936	0.299808	0.449514	205.393	178.918
1600010M07Rik	8.39644	3.63382	9.04899	10.0283	5.03987	4.1209	3.70316	5.2723	-0.769506	0.289201	0.436992	7.77689	4.53405
1600012H06Rik	775.831	744.933	719.395	813.963	1018.05	1072.26	1301.04	1278.53	0.600113	3.55685e-11	8.05967e-10	763.531	1167.47
1600014C10Rik	968.95	763.102	669.625	877.476	999.574	1192.59	792.476	879.815	0.226897	0.142679	0.256895	819.788	966.113
1600020E01Rik	102.437	74.4933	90.4899	105.297	136.916	163.187	154.298	189.144	0.785219	2.88811e-06	2.17097e-05	93.1792	160.886
1600023N17Rik	15.1136	7.26764	2.26225	8.35691	6.71982	3.29672	6.17193	9.22652	-0.410317	0.504745	0.646924	8.2501	6.35375
1600029I14Rik	10.0757	7.26764	4.5245	5.01415	5.03987	1.64836	3.70316	2.63615	-1.08922	0.194948	0.326446	6.7205	3.25688
1600029O15Rik	0	7.26764	0	5.01415	1.67996	2.47254	2.46877	2.63615	-0.321217	0.753934	0.8457	3.07045	2.31435
1700001C19Rik	8.39644	7.26764	6.78674	0	8.39978	7.41761	4.93754	9.22652	0.574243	0.3838	0.53431	5.61271	7.49536
1700001D01Rik	15.1136	25.4367	29.4092	21.728	13.4396	28.0221	7.40631	15.1579	-0.536061	0.171798	0.29639	22.9219	16.0065
1700001G11Rik	5.03787	7.26764	0	1.67138	1.67996	2.47254	2.46877	5.2723	-0.316034	0.735103	0.832856	3.49422	2.97339
1700001G17Rik	3.35858	3.63382	2.26225	5.01415	4.19989	0.824179	2.46877	1.31807	-0.794726	0.394239	0.544483	3.5672	2.20273
1700001J03Rik	1.67929	3.63382	4.5245	5.01415	4.19989	10.7143	4.93754	4.61326	0.746697	0.315158	0.465605	3.71294	6.11626
1700001K19Rik	15.1136	9.08455	15.8357	21.728	17.6395	23.077	8.6407	11.8627	-0.0603616	0.883153	0.9339	15.4405	15.305
1700001K23Rik	15.1136	14.5353	11.3112	5.01415	10.9197	20.6045	9.87509	9.22652	0.0933495	0.857006	0.917872	11.4936	12.6564
1700001L05Rik	394.633	343.396	355.173	389.432	370.43	733.519	360.441	450.122	0.363943	0.189675	0.319626	370.658	478.628
1700001L19Rik	5.03787	0	2.26225	0	0.839978	2.47254	3.70316	1.97711	0.163391	0.880189	0.931984	1.82503	2.2482
1700001O22Rik	136.022	156.254	223.963	66.8553	67.1982	36.2639	39.5003	43.4965	-1.58115	3.42058e-11	7.79235e-10	145.774	46.6147
1700001P01Rik	10.0757	3.63382	11.3112	5.01415	9.23976	4.94507	1.23439	3.29519	-0.779645	0.296833	0.446034	7.50873	4.6786
1700003E16Rik	57.0958	59.9581	65.6052	51.8128	26.8793	29.6704	13.5782	15.1579	-1.51022	2.6159e-08	3.14795e-07	58.618	21.3215
1700003F12Rik	5.03787	1.81691	4.5245	5.01415	0.839978	0.824179	3.70316	2.63615	-1.16122	0.250286	0.393838	4.09835	2.00087
1700003G13Rik	53.7372	38.1551	33.9337	33.4276	88.1977	75.8245	32.094	62.6085	0.662734	0.0222538	0.0569785	39.8134	64.6812
1700003G18Rik	1.67929	0	0	1.67138	1.67996	2.47254	0	0	-0.308397	0.835073	NA	0.837668	1.03812
1700003M02Rik	1.67929	0	2.26225	3.34276	1.67996	1.64836	0	1.97711	-0.410644	0.752049	NA	1.82108	1.32636
1700007B14Rik	1.67929	1.81691	0	1.67138	0	0.824179	3.70316	1.31807	-0.555693	0.715509	NA	1.2919	1.46135
1700007J10Rik	48.6994	56.3242	31.6715	73.5408	53.7586	28.0221	45.6723	28.3386	-0.436766	0.189893	0.319878	52.559	38.9479
1700007K09Rik	0	0	0	0	2.51993	0.824179	6.17193	0	2.51171	0.107359	NA	0	2.37901
1700007K13Rik	5.03787	0	9.04899	6.68553	3.35991	0.824179	4.93754	0	-1.40692	0.125322	0.232556	5.1931	2.28041
1700007L15Rik	13.4343	29.0706	13.5735	26.7421	26.8793	21.4287	19.7502	24.3844	0.15616	0.649468	0.768537	20.7051	23.1106
1700008J07Rik	35.2651	19.986	22.6225	41.7846	27.7193	41.209	40.7347	27.0205	0.166087	0.589704	0.720276	29.9145	34.1709
1700008O03Rik	1.67929	1.81691	2.26225	1.67138	1.67996	2.47254	0	0.659037	-0.961282	0.47149	NA	1.85746	1.20288
1700009J07Rik	1.67929	0	0	1.67138	0.839978	0	0	0.659037	-0.996247	0.581844	NA	0.837668	0.374754
1700010B08Rik	0	0	2.26225	1.67138	0	0	0	0.659037	-1.57251	0.398033	NA	0.983408	0.164759
1700010I14Rik	41.9822	27.2537	27.147	36.7704	20.9995	34.6155	27.1565	19.1121	-0.402183	0.252253	0.396055	33.2883	25.4709
1700011B04Rik	0	0	0	3.34276	2.51993	4.1209	1.23439	0	1.09566	0.440273	NA	0.835691	1.9688
1700011E24Rik	0	3.63382	2.26225	0	0.839978	0	1.23439	1.31807	-0.827668	0.600018	NA	1.47402	0.84811
1700011H14Rik	8.39644	5.45073	2.26225	3.34276	4.19989	8.24179	3.70316	2.63615	-0.122983	0.874884	0.928808	4.86305	4.69525
1700011I03Rik	1.67929	1.81691	4.5245	3.34276	0	3.29672	1.23439	1.97711	-0.891254	0.49371	NA	2.84086	1.62705
1700011L22Rik	1.67929	1.81691	4.5245	3.34276	4.19989	4.1209	3.70316	1.97711	0.300664	0.740414	0.836427	2.84086	3.50026
1700012B07Rik	428.219	352.481	511.268	404.474	465.348	421.156	471.535	427.715	0.0765055	0.597028	0.72615	424.11	446.438
1700012D01Rik	15.1136	7.26764	9.04899	25.0707	10.9197	9.06597	3.70316	12.5217	-0.589246	0.230494	0.369893	14.1252	9.05264
1700012D14Rik	3.35858	16.3522	13.5735	23.3993	10.9197	19.7803	13.5782	12.5217	0.0401675	0.932944	0.963929	14.1709	14.2
1700012D16Rik	26.8686	36.3382	15.8357	28.4135	38.639	34.6155	16.047	18.453	-0.0562578	0.887576	0.936458	26.864	26.9386
1700013F07Rik	3.35858	3.63382	0	1.67138	0	0	1.23439	0.659037	-2.53942	0.111002	NA	2.16595	0.473356
1700015E13Rik	40.3029	25.4367	11.3112	65.1839	46.1988	56.8684	22.2189	35.588	0.177026	0.621142	0.745843	35.5587	40.2185
1700016C15Rik	11.755	3.63382	4.5245	15.0424	8.39978	45.3298	17.2814	31.6338	1.5307	0.00190907	0.00701844	8.73894	25.6612
1700016H13Rik	0	0	0	0	0	4.94507	2.46877	3.29519	2.68962	0.100226	NA	0	2.67726
1700016K19Rik	0	3.63382	2.26225	0	4.19989	0	3.70316	0.659037	0.408755	0.793787	NA	1.47402	2.14052
1700017B05Rik	1031.08	1155.56	1248.76	1029.57	937.415	1030.22	590.036	604.996	-0.523536	0.000197527	0.000956753	1116.24	790.668
1700018L02Rik	1.67929	5.45073	4.5245	0	4.19989	1.64836	3.70316	1.31807	-0.0789829	0.93603	0.965026	2.91363	2.71737
1700019A02Rik	3.35858	1.81691	0	0	1.67996	1.64836	3.70316	0.659037	0.479424	0.725306	NA	1.29387	1.92263
1700019D03Rik	167.929	161.705	266.945	58.4984	261.233	100.55	229.596	135.762	0.196774	0.347389	0.499326	163.769	181.785
1700019G17Rik	78.9266	99.9301	162.882	147.082	149.516	151.649	162.939	172.668	0.40351	0.0509898	0.113016	122.205	159.193
1700019L03Rik	18.4722	16.3522	18.098	30.0849	11.7597	6.59343	11.1095	13.8398	-0.924465	0.0311761	0.0757971	20.7518	10.8256
1700020D05Rik	8.39644	9.08455	4.5245	8.35691	10.9197	4.94507	3.70316	7.24941	-0.163801	0.787718	0.869148	7.5906	6.70434
1700020I14Rik	1316.56	1224.6	1316.63	1198.38	1345.64	1425.01	1425.72	1478.88	0.166995	0.116494	0.219854	1264.04	1418.81
1700020L24Rik	47.0201	32.7044	54.294	43.4559	55.4385	49.4507	41.9691	52.723	0.180047	0.542038	0.679749	44.3686	49.8953
1700021F05Rik	317.386	363.382	371.009	297.506	320.872	207.693	307.362	299.203	-0.253192	0.170391	0.29441	337.321	283.782
1700021K19Rik	737.208	806.708	798.574	974.416	691.302	762.366	711.006	755.257	-0.177251	0.060298	0.129569	829.226	729.983
1700022H01Rik	3.35858	3.63382	0	6.68553	1.67996	10.7143	3.70316	3.95422	0.500812	0.571148	0.70407	3.41948	5.01292
1700022I11Rik	28.5479	12.7184	9.04899	18.3852	12.5997	17.3078	7.40631	7.90845	-0.66331	0.198412	0.33096	17.1751	11.3055
1700023C21Rik	0	1.81691	0	0	0	3.29672	0	3.29519	0.874742	0.69188	NA	0.454228	1.64798
1700024F13Rik	1.67929	3.63382	0	1.67138	2.51993	1.64836	7.40631	1.97711	0.81149	0.453597	0.600474	1.74612	3.38793
1700024I08Rik	0	0	0	1.67138	1.67996	2.47254	2.46877	2.63615	2.12964	0.144338	NA	0.417846	2.31435
1700024P16Rik	280.441	179.874	156.095	309.206	255.353	318.133	239.471	286.681	0.268749	0.126217	0.233853	231.404	274.91
1700025G04Rik	2114.22	1933.19	2189.86	3351.12	2044.51	2465.12	3840.17	3059.91	0.230813	0.0879932	0.176143	2397.1	2852.43
1700025N23Rik	8.39644	10.9015	2.26225	8.35691	9.23976	5.76925	2.46877	5.93133	-0.429534	0.501577	0.644074	7.47927	5.85228
1700026D08Rik	8.39644	3.63382	6.78674	1.67138	17.6395	9.89015	4.93754	5.2723	0.899158	0.202592	0.335853	5.1221	9.43488
1700026L06Rik	1.67929	1.81691	2.26225	5.01415	4.19989	4.1209	1.23439	2.63615	0.224624	0.806231	0.882078	2.69315	3.04783
1700027A15Rik	0	0	0	5.01415	0.839978	1.64836	1.23439	0.659037	0.037227	0.977385	0.9873	1.25354	1.09544
1700027I24Rik	5.03787	3.63382	0	0	1.67996	1.64836	1.23439	0	-0.942233	0.532047	NA	2.16792	1.14067
1700027J07Rik	5.03787	10.9015	15.8357	1.67138	14.2796	10.7143	13.5782	13.8398	0.986495	0.0981789	0.191942	8.36161	13.103
1700028E10Rik	156.174	89.0286	92.7522	58.4984	145.316	67.5827	45.6723	49.4278	-0.450862	0.115937	0.219142	99.1133	76.9997
1700028J19Rik	8.39644	7.26764	2.26225	6.68553	9.23976	1.64836	3.70316	5.93133	-0.330989	0.632202	0.755007	6.15297	5.13065
1700028K03Rik	18.4722	16.3522	22.6225	18.3852	15.9596	18.9561	25.9221	21.7482	0.0983814	0.779427	0.864269	18.958	20.6465
1700029H14Rik	3.35858	1.81691	0	6.68553	1.67996	2.47254	1.23439	2.63615	-0.438686	0.699963	0.806721	2.96525	2.00576
1700029I15Rik	41.9822	16.3522	27.147	31.7563	23.5194	24.7254	7.40631	19.1121	-0.679386	0.109067	0.208774	29.3094	18.6908
1700029J07Rik	33.5858	36.3382	33.9337	43.4559	44.5188	46.154	53.0786	54.0411	0.414103	0.0865797	0.173894	36.8284	49.4481
1700030A11Rik	0	1.81691	0	8.35691	0	7.41761	0	0.659037	-0.388059	0.773717	0.859853	2.54346	2.01916
1700030C10Rik	57.0958	16.3522	40.7205	33.4276	43.6789	29.6704	60.4849	63.2676	0.391307	0.295256	0.444017	36.899	49.2754
1700030J22Rik	20.1515	25.4367	11.3112	26.7421	15.1196	25.5496	22.2189	16.4759	-0.0956355	0.790478	0.871264	20.9104	19.841
1700030K09Rik	149.457	107.198	156.095	165.467	129.357	113.737	99.9852	79.0845	-0.464777	0.0148162	0.0405377	144.554	105.541
1700031M16Rik	0	1.81691	2.26225	1.67138	0.839978	0.824179	1.23439	0.659037	-0.686587	0.622412	NA	1.43764	0.889395
1700034H15Rik	8.39644	5.45073	9.04899	20.0566	20.9995	15.6594	16.047	23.0663	0.910735	0.0500005	0.111127	10.7382	18.943
1700034I23Rik	16.7929	7.26764	0	15.0424	13.4396	9.06597	16.047	11.2036	0.256595	0.593628	0.723719	9.77574	12.4391
1700034J05Rik	48.6994	43.6059	63.3429	75.2122	49.5587	56.8684	28.3909	44.8145	-0.351658	0.131928	0.241814	57.7151	44.9081
1700034P13Rik	1.67929	1.81691	6.78674	3.34276	0	1.64836	0	0	-2.98459	0.0529534	NA	3.40643	0.41209
1700037C18Rik	31.9065	39.972	33.9337	55.1556	35.2791	27.1979	16.047	20.4302	-0.705843	0.0192731	0.050581	40.242	24.7385
1700037H04Rik	181.363	199.86	201.34	282.464	106.677	122.803	85.1726	119.945	-0.974302	3.16403e-11	7.26619e-10	216.257	108.649
1700040L02Rik	23.51	19.986	29.4092	23.3993	10.0797	9.06597	40.7347	28.9976	-0.358148	0.350748	0.502713	24.0762	22.2195
1700042G15Rik	30.2272	29.0706	31.6715	5.01415	30.2392	53.5716	37.0316	27.6796	0.967676	0.076444	0.157187	23.9958	37.1305
1700047A11Rik	20.1515	9.08455	9.04899	20.0566	21.8394	18.9561	17.2814	18.453	0.393799	0.322249	0.473413	14.5854	19.1325
1700047G03Rik	3.35858	12.7184	2.26225	5.01415	6.71982	12.3627	8.6407	20.4302	1.06103	0.149451	0.266191	5.83834	12.0383
1700047M11Rik	0	3.63382	4.5245	0	0	1.64836	2.46877	0	-0.781068	0.615096	NA	2.03958	1.02928
1700048M11Rik	5.03787	10.9015	9.04899	18.3852	9.23976	3.29672	6.17193	9.88556	-0.55627	0.32209	0.473221	10.8434	7.14849
1700048O20Rik	30.2272	30.8875	61.0807	15.0424	85.6778	23.077	35.7972	25.0434	0.267301	0.413616	0.56277	34.3095	42.3988
1700049G17Rik	201.515	208.945	208.127	245.693	230.154	225.825	308.596	271.523	0.250814	0.0661438	0.139791	216.07	259.025
1700052I22Rik	6.71715	1.81691	0	0	0	0	6.17193	0	-1.73024	0.354415	NA	2.13352	1.54298
1700052K11Rik	83.9644	76.3102	56.5562	100.283	84.8378	79.9454	120.97	75.7893	0.168963	0.507756	0.649757	79.2785	90.3856
1700054M17Rik	1.67929	3.63382	0	0	0.839978	0	1.23439	2.63615	-0.384938	0.819357	NA	1.32828	1.17763
1700056E22Rik	1.67929	3.63382	0	1.67138	3.35991	4.1209	1.23439	0	-0.0508209	0.96398	0.979377	1.74612	2.1788
1700061G19Rik	20.1515	5.45073	13.5735	18.3852	11.7597	8.24179	3.70316	6.59037	-0.939069	0.0607245	0.130255	14.3902	7.57375
1700065J18Rik	3.35858	3.63382	2.26225	3.34276	2.51993	4.94507	2.46877	5.2723	0.270444	0.748397	0.841873	3.14935	3.80152
1700066B19Rik	18.4722	18.1691	47.5072	18.3852	18.4795	5.76925	18.5158	12.5217	-0.889986	0.0288211	0.0709595	25.6334	13.8216
1700066M21Rik	263.648	216.212	350.648	233.993	335.151	255.496	445.613	307.77	0.31811	0.0310832	0.0756005	266.126	336.008
1700067G17Rik	3.35858	5.45073	2.26225	1.67138	3.35991	5.76925	2.46877	9.22652	0.725168	0.399486	0.549369	3.18573	5.20611
1700067K01Rik	16.7929	10.9015	15.8357	28.4135	15.1196	17.3078	3.70316	12.5217	-0.604753	0.289383	0.437191	17.9859	12.1631
1700069L16Rik	1.67929	3.63382	4.5245	0	0.839978	2.47254	0	0.659037	-1.23821	0.383622	0.534156	2.4594	0.992888
1700071M16Rik	26.8686	21.8029	13.5735	31.7563	20.1595	18.1319	17.2814	21.0892	-0.312412	0.396031	0.546206	23.5003	19.1655
1700073E17Rik	0	0	2.26225	0	0.839978	2.47254	0	1.97711	1.25277	0.428567	NA	0.565562	1.32241
1700074H08Rik	1.67929	0	2.26225	3.34276	2.51993	1.64836	2.46877	1.31807	0.0372622	0.973333	0.984717	1.82108	1.98878
1700084C01Rik	1.67929	0	0	1.67138	0	4.94507	0	3.95422	1.14189	0.418664	NA	0.837668	2.22482
1700084E18Rik	10.0757	5.45073	11.3112	10.0283	5.03987	6.59343	0	6.59037	-1.05132	0.112555	0.214319	9.2165	4.55592
1700084J12Rik	1.67929	7.26764	6.78674	8.35691	3.35991	8.24179	6.17193	4.61326	-0.0821482	0.90788	0.949038	6.02265	5.59672
1700086O06Rik	99.078	109.015	119.899	110.311	131.877	143.407	124.673	158.828	0.360602	0.0582056	0.125994	109.576	139.696
1700088E04Rik	3.35858	5.45073	2.26225	3.34276	0.839978	0.824179	3.70316	2.63615	-1.09274	0.233386	0.373208	3.60358	2.00087
1700092M07Rik	8.39644	9.08455	9.04899	15.0424	7.5598	3.29672	3.70316	7.24941	-0.881143	0.141685	0.255592	10.3931	5.45227
1700093K21Rik	1.67929	3.63382	4.5245	5.01415	2.51993	1.64836	0	3.95422	-0.838167	0.443054	0.590785	3.71294	2.03063
1700094D03Rik	161.212	139.902	117.637	152.096	176.395	167.308	158.001	183.212	0.258881	0.104986	0.202371	142.712	171.229
1700094J05Rik	8.39644	1.81691	2.26225	3.34276	4.19989	2.47254	0	3.29519	-0.636827	0.475479	0.620995	3.95459	2.4919
1700095J12Rik	35.2651	23.6198	22.6225	33.4276	41.9989	22.2528	20.9846	10.5446	-0.369908	0.323699	0.475052	28.7338	23.9452
1700096J18Rik	0	3.63382	2.26225	0	0.839978	0.824179	3.70316	1.31807	0.09931	0.942141	NA	1.47402	1.67135
1700096K18Rik	62.1337	30.8875	36.196	45.1273	51.2387	87.363	45.6723	69.8579	0.530662	0.0516641	0.114243	43.5861	63.533
1700099I09Rik	28.5479	21.8029	9.04899	41.7846	21.8394	32.143	17.2814	28.3386	0.00849463	0.984709	0.9914	25.2961	24.9006
1700100L14Rik	1.67929	3.63382	0	3.34276	1.67996	3.29672	3.70316	2.63615	0.348732	0.718456	0.820396	2.16397	2.82899
1700101E01Rik	1.67929	0	4.5245	0	0.839978	1.64836	3.70316	0.659037	0.144676	0.916214	NA	1.55095	1.71263
1700101I11Rik	0	0	2.26225	0	0.839978	4.94507	0	1.97711	1.59305	0.296149	NA	0.565562	1.94054
1700102H20Rik	10.0757	12.7184	18.098	5.01415	10.9197	16.4836	20.9846	15.1579	0.504483	0.278561	0.425292	11.4766	15.8864
1700102P08Rik	21.8308	14.5353	9.04899	18.3852	10.0797	11.5385	11.1095	7.90845	-0.696953	0.115474	0.218632	15.9501	10.159
1700105P06Rik	5.03787	3.63382	2.26225	6.68553	8.39978	3.29672	3.70316	2.63615	-0.17219	0.829829	0.897682	4.40487	4.50895
1700108F19Rik	0	0	2.26225	3.34276	0	1.64836	4.93754	0.659037	-0.0636266	0.964887	NA	1.40125	1.81123
1700108J01Rik	15.1136	12.7184	6.78674	5.01415	11.7597	4.1209	2.46877	4.61326	-0.844982	0.218977	0.356013	9.90822	5.74065
1700109G15Rik	10.0757	0	4.5245	0	0.839978	3.29672	1.23439	0.659037	-0.717118	0.601225	0.72938	3.65006	1.50753
1700109H08Rik	94.0402	59.9581	74.6542	65.1839	93.2376	58.5167	54.313	45.4736	-0.243313	0.374001	0.525075	73.4591	62.8852
1700109K24Rik	120.909	123.55	106.326	130.368	90.7176	87.363	81.4695	83.6977	-0.483705	0.0213847	0.0550862	120.288	85.8119
1700110C19Rik	8.39644	9.08455	0	6.68553	14.2796	3.29672	4.93754	6.59037	0.21746	0.751911	0.844362	6.04163	7.27606
1700110K17Rik	15.1136	12.7184	11.3112	5.01415	14.2796	11.5385	18.5158	6.59037	0.226811	0.672938	0.786318	11.0393	12.7311
1700112E06Rik	16.7929	7.26764	13.5735	15.0424	15.1196	26.3737	16.047	21.7482	0.592004	0.144742	0.259567	13.1691	19.8221
1700112J05Rik	1.67929	0	2.26225	3.34276	4.19989	0.824179	2.46877	0	0.185845	0.901966	NA	1.82108	1.87321
1700112J16Rik	13.4343	7.26764	18.098	18.3852	10.0797	10.7143	17.2814	14.4988	-0.157383	0.709656	0.813656	14.2963	13.1436
1700113A16Rik	92.3609	94.4794	95.0144	110.311	134.396	173.902	101.22	137.739	0.482362	0.00331346	0.0113467	98.0415	136.814
1700119H24Rik	11.755	16.3522	11.3112	11.6997	2.51993	5.76925	13.5782	1.97711	-1.29908	0.034295	0.0818011	12.7795	5.96114
1700120C14Rik	0	5.45073	0	5.01415	0.839978	0.824179	2.46877	1.31807	-1.07436	0.367335	0.519064	2.61622	1.36275
1700120E14Rik	31.9065	21.8029	20.3602	38.4418	20.9995	31.3188	13.5782	23.0663	-0.336831	0.359448	0.511335	28.1279	22.2407
1700120G07Rik	1.67929	0	2.26225	1.67138	2.51993	0	2.46877	0	-0.383444	0.830603	NA	1.40323	1.24718
1700120K04Rik	16.7929	14.5353	13.5735	16.7138	8.39978	6.59343	7.40631	5.93133	-1.14946	0.0275928	0.0684098	15.4039	7.08272
1700123I01Rik	3.35858	0	0	3.34276	5.87985	3.29672	0	0.659037	-0.107052	0.929767	0.961582	1.67534	2.4589
1700123M08Rik	10.0757	5.45073	15.8357	8.35691	6.71982	6.59343	16.047	8.56748	-0.117304	0.825773	0.894861	9.92978	9.48194
1700123O20Rik	505.466	463.312	540.677	478.015	557.745	478.024	591.271	504.822	0.0972753	0.358514	0.510622	496.868	532.966
1700124L16Rik	0	5.45073	2.26225	0	3.35991	2.47254	4.93754	0	0.455366	0.69727	0.804697	1.92824	2.6925
1700125H03Rik	8.39644	7.26764	2.26225	5.01415	5.87985	5.76925	7.40631	3.29519	-0.105291	0.875443	0.929274	5.73512	5.58765
1700125H20Rik	1.67929	0	0	1.67138	2.51993	0.824179	0	0	-0.767191	0.678993	NA	0.837668	0.836028
1700126H18Rik	6.71715	0	0	1.67138	0	6.59343	1.23439	2.63615	0.0670264	0.956597	0.975873	2.09713	2.61599
1810006J02Rik	1.67929	1.81691	6.78674	10.0283	1.67996	4.1209	14.8126	7.90845	0.251869	0.74393	0.838841	5.07781	7.13048
1810009A15Rik	1.67929	1.81691	0	5.01415	2.51993	2.47254	2.46877	1.31807	-0.0797421	0.946077	0.970394	2.12759	2.19483
1810010D01Rik	6.71715	3.63382	13.5735	10.0283	2.51993	1.64836	1.23439	8.56748	-1.23059	0.119423	0.224017	8.48819	3.49254
1810010H24Rik	3.35858	18.1691	6.78674	18.3852	8.39978	32.9672	7.40631	15.1579	0.417373	0.446749	0.594178	11.6749	15.9828
1810011H11Rik	77.2473	49.0566	38.4582	100.283	41.1589	98.0773	75.2975	115.332	0.287356	0.307901	0.457782	66.2613	82.4663
1810011O10Rik	963.912	730.398	570.087	915.917	587.985	983.246	938.133	1085.43	0.152319	0.368109	0.519683	795.078	898.699
1810012K16Rik	20.1515	10.9015	6.78674	13.3711	9.23976	17.3078	12.3439	11.2036	-0.0669627	0.894511	0.94101	12.8027	12.5238
1810013A23Rik	20.1515	12.7184	11.3112	33.4276	20.9995	23.9012	3.70316	3.95422	-0.868408	0.0725189	0.150441	19.4022	13.1395
1810013L24Rik	1452.58	1304.54	1246.5	1532.66	1806.79	2722.26	2003.41	2253.25	0.664495	1.05475e-05	7.01522e-05	1384.07	2196.43
1810014B01Rik	45.3408	45.4228	49.7695	40.1132	37.799	62.6376	59.2505	61.9495	0.28812	0.225295	0.363786	45.1615	55.4092
1810019D21Rik	272.045	270.72	289.568	334.276	200.755	262.089	149.361	195.734	-0.534366	0.00225029	0.00810371	291.652	201.985
1810020O05Rik	1.67929	1.81691	0	1.67138	0	4.94507	1.23439	1.31807	0.27814	0.841892	NA	1.2919	1.87438
1810021B22Rik	33.5858	32.7044	24.8847	26.7421	11.7597	19.7803	4.93754	14.4988	-1.19791	0.00415238	0.0136728	29.4793	12.7441
1810022K09Rik	523.938	425.157	425.303	454.616	514.907	511.815	1139.34	855.43	0.63095	4.39485e-05	0.000252489	457.253	755.373
1810024B03Rik	8.39644	9.08455	11.3112	16.7138	10.9197	11.5385	14.8126	7.24941	-0.0419676	0.931675	0.963042	11.3765	11.1301
1810026B05Rik	935.364	750.384	608.545	757.136	787.059	707.97	951.711	870.588	0.104329	0.38801	0.538281	762.857	829.332
1810026J23Rik	900.099	975.681	821.196	954.359	1302.81	931.322	1471.39	1144.75	0.372196	0.0382117	0.0890126	912.834	1212.57
1810030O07Rik	651.564	581.411	563.3	653.51	661.063	729.398	866.539	728.895	0.27319	0.0060196	0.0188417	612.446	746.474
1810032O08Rik	174.646	199.86	128.948	233.993	152.876	150.825	124.673	164.759	-0.307654	0.138044	0.250588	184.362	148.283
1810034E14Rik	40.3029	29.0706	36.196	43.4559	30.2392	54.3958	22.2189	23.7253	-0.239926	0.459083	0.605572	37.2563	32.6448
1810037I17Rik	735.528	659.539	1008.96	583.312	951.695	782.146	896.164	796.776	0.213584	0.0866113	0.173937	746.835	856.695
1810041H14Rik	10.0757	7.26764	9.04899	8.35691	8.39978	9.89015	7.40631	9.22652	0.022794	0.964915	0.979866	8.68732	8.73069
1810043G02Rik	198.156	241.649	371.009	374.39	246.954	255.496	201.205	150.26	-0.468086	0.0301274	0.0735911	296.301	213.479
1810043H04Rik	45.3408	54.5073	67.8674	78.555	33.5991	23.9012	38.266	38.2242	-0.875522	0.00133046	0.00511299	61.5676	33.4976
1810044D09Rik	13.4343	10.9015	18.098	30.0849	11.7597	16.4836	6.17193	11.2036	-0.628597	0.137616	0.249892	18.1297	11.4047
1810046K07Rik	0	0	0	0	2.51993	0	1.23439	1.31807	2.01212	0.215891	NA	0	1.2681
1810055G02Rik	298.913	361.565	382.32	232.322	215.874	125.275	176.517	155.533	-0.919643	4.04819e-06	2.94414e-05	318.78	168.3
1810058I24Rik	278.762	281.621	244.323	327.591	181.435	210.166	159.236	189.803	-0.609877	2.48432e-06	1.90218e-05	283.074	185.16
1810062G17Rik	33.5858	45.4228	45.245	28.4135	26.0393	74.1761	40.7347	51.4049	0.336163	0.332067	0.483089	38.1667	48.0888
1810062O18Rik	1.67929	5.45073	4.5245	3.34276	12.5997	4.94507	2.46877	7.90845	0.935223	0.239026	0.380333	3.74932	6.98049
1810064F22Rik	18.4722	7.26764	9.04899	10.0283	12.5997	11.5385	14.8126	9.88556	0.0986346	0.850415	0.912984	11.2043	12.2091
1810065E05Rik	0	0	2.26225	1.67138	1.67996	3.29672	12.3439	2.63615	2.11591	0.100125	0.195021	0.983408	4.98917
2010001A14Rik	31.9065	41.7889	24.8847	45.1273	18.4795	30.4946	45.6723	27.6796	-0.298044	0.32402	0.475482	35.9269	30.5815
2010001E11Rik	8.39644	3.63382	6.78674	3.34276	7.5598	5.76925	9.87509	7.90845	0.477376	0.417219	0.566396	5.53994	7.77815
2010003K11Rik	13.4343	16.3522	2.26225	10.0283	15.1196	16.4836	14.8126	19.7711	0.625183	0.176207	0.30216	10.5193	16.5467
2010005H15Rik	1.67929	0	0	0	0	6.59343	0	1.31807	1.22065	0.498121	NA	0.419822	1.97788
2010009K17Rik	15.1136	3.63382	6.78674	10.0283	6.71982	5.76925	3.70316	7.24941	-0.598174	0.358109	0.510301	8.89061	5.86041
2010012O05Rik	119.229	118.099	104.063	110.311	167.156	159.067	143.189	191.78	0.554019	0.000899827	0.00364206	112.926	165.298
2010016I18Rik	26.8686	14.5353	13.5735	18.3852	32.7591	33.7913	23.4533	23.7253	0.604364	0.102105	0.197846	18.3406	28.4323
2010106C02Rik	15.1136	5.45073	4.5245	6.68553	11.7597	5.76925	1.23439	5.93133	-0.542816	0.446042	0.593544	7.94359	6.17367
2010107E04Rik	1429.07	1155.56	1461.41	899.204	1592.6	1556.87	2162.64	2107.6	0.586382	8.93334e-07	7.56957e-06	1236.31	1854.93
2010107G12Rik	6.71715	7.26764	2.26225	5.01415	7.5598	2.47254	6.17193	5.93133	0.0219343	0.975843	0.986241	5.3153	5.5339
2010107G23Rik	112.512	116.282	158.357	218.951	110.877	137.638	128.376	148.942	-0.171412	0.360113	0.51183	151.526	131.458
2010109A12Rik	16.7929	3.63382	13.5735	13.3711	10.9197	18.1319	12.3439	10.5446	0.121675	0.796602	0.875239	11.8428	12.985
2010109I03Rik	1.67929	1.81691	0	0	2.51993	3.29672	1.23439	1.97711	1.27031	0.304401	0.45464	0.87405	2.25704
2010111I01Rik	1937.9	1689.73	1484.03	1449.09	2115.06	1875.01	1791.09	1923.07	0.232159	0.029399	0.0721116	1640.19	1926.06
2010204K13Rik	21.8308	27.2537	9.04899	11.6997	8.39978	3.29672	7.40631	4.61326	-1.62882	0.0016096	0.00602938	17.4583	5.92902
2010300C02Rik	688.508	784.905	1031.59	655.182	569.505	515.112	422.16	368.402	-0.757284	7.30764e-07	6.3467e-06	790.045	468.795
2010310C07Rik	8.39644	1.81691	6.78674	10.0283	5.03987	4.94507	1.23439	7.24941	-0.48263	0.486425	0.630334	6.7571	4.61718
2010315B03Rik	1128.48	904.821	1036.11	701.98	1456.52	1061.54	1810.84	1184.29	0.536481	5.62004e-05	0.000313164	942.848	1378.3
2010320M18Rik	141.06	165.339	194.553	183.852	105.837	136.814	82.7038	91.6062	-0.716435	0.00016828	0.000831878	171.201	104.24
2200002D01Rik	33.5858	67.2257	54.294	160.453	26.0393	39.5606	18.5158	36.247	-1.22482	0.00238828	0.00854605	78.8895	30.0907
2210013O21Rik	226.704	250.734	239.798	223.965	260.393	283.518	343.159	342.04	0.373843	0.00184725	0.00681617	235.3	307.278
2210015D19Rik	208.232	196.226	194.553	153.767	232.674	217.583	269.096	205.62	0.292518	0.0303512	0.0740358	188.195	231.243
2210016F16Rik	806.059	808.525	927.522	698.638	1055.01	854.674	1071.45	1032.71	0.309639	0.00288041	0.010025	810.186	1003.46
2210016L21Rik	179.684	192.593	244.323	295.835	169.676	159.891	141.954	158.169	-0.514337	0.0021717	0.00785685	228.108	157.422
2210018M11Rik	686.829	639.553	730.706	651.839	514.907	576.101	508.567	486.369	-0.376843	0.00103592	0.00412541	677.232	521.486
2210039B01Rik	8.39644	5.45073	6.78674	6.68553	10.9197	9.89015	9.87509	5.2723	0.427903	0.514407	0.655208	6.82986	8.98931
2210404O09Rik	75.568	61.775	104.063	81.8977	95.7575	80.7696	138.251	98.8556	0.33976	0.155419	0.274468	80.826	103.408
2210406O10Rik	10.0757	9.08455	13.5735	16.7138	14.2796	7.41761	9.87509	10.5446	-0.241074	0.611902	0.737867	12.3619	10.5292
2210408F21Rik	92.3609	56.3242	61.0807	73.5408	54.5986	137.638	38.266	58.6543	-0.0714618	0.82872	0.896824	70.8267	72.2892
2210408I21Rik	317.386	268.903	208.127	197.223	394.79	310.716	404.879	406.626	0.606169	1.27811e-05	8.36687e-05	247.91	379.252
2210409D07Rik	0	0	2.26225	1.67138	0	1.64836	1.23439	1.31807	0.0876979	0.955796	NA	0.983408	1.0502
2210416O15Rik	10.0757	7.26764	9.04899	11.6997	7.5598	5.76925	3.70316	6.59037	-0.674842	0.250099	0.393689	9.52301	5.90565
2300009A05Rik	60.4544	81.761	88.2277	53.4842	77.278	73.3519	75.2975	79.0845	0.12417	0.540956	0.678585	70.9818	76.253
2310001H17Rik	196.477	159.888	178.718	168.81	146.156	207.693	167.876	196.393	0.0240108	0.896196	0.9422	175.973	179.53
2310001K24Rik	1.67929	1.81691	0	1.67138	0.839978	0.824179	0	0.659037	-1.10303	0.449261	NA	1.2919	0.580799
2310002F09Rik	1.67929	0	0	6.68553	2.51993	1.64836	1.23439	3.29519	0.352797	0.74357	0.838664	2.0912	2.17447
2310008N11Rik	1.67929	0	2.26225	0	0.839978	0.824179	6.17193	2.63615	0.981882	0.482757	NA	0.985384	2.61806
2310009A05Rik	164.57	161.705	178.718	162.124	182.275	139.286	246.877	233.299	0.232973	0.174129	0.299471	166.779	200.434
2310009B15Rik	53.7372	70.8595	85.9654	81.8977	40.3189	57.6925	53.0786	49.4278	-0.543446	0.0336359	0.0806465	73.115	50.1295
2310010G23Rik	5.03787	9.08455	6.78674	5.01415	8.39978	14.011	11.1095	6.59037	0.617707	0.277472	0.423962	6.48083	10.0277
2310010J17Rik	23.51	16.3522	11.3112	15.0424	16.7996	28.8463	24.6877	24.3844	0.48865	0.180595	0.307857	16.554	23.6795
2310011J03Rik	434.936	552.341	509.006	539.856	503.147	339.562	287.612	341.381	-0.480044	0.000221089	0.00105682	509.035	367.925
2310015A10Rik	193.118	183.508	185.504	287.478	162.116	230.77	190.095	193.098	-0.115266	0.421212	0.570279	212.402	194.02
2310022A10Rik	132.664	85.3948	126.686	96.9402	103.317	83.2421	83.9382	64.5856	-0.416181	0.0529332	0.116626	110.421	83.7708
2310022B05Rik	260.29	417.889	346.124	329.262	211.674	287.639	217.252	216.823	-0.544586	0.00172645	0.00641771	338.391	233.347
2310030G06Rik	73.8887	89.0286	124.424	212.266	84.8378	360.166	206.142	365.107	0.95224	5.55104e-05	0.000309724	124.902	254.063
2310033P09Rik	161.212	176.24	194.553	173.824	175.555	159.067	164.173	137.08	-0.15587	0.241857	0.383692	176.457	158.969
2310034G01Rik	65.4923	83.5779	83.7032	111.983	133.557	38.7364	113.563	59.3133	-0.0721357	0.821932	0.892244	86.189	86.2924
2310035C23Rik	2288.87	2074.91	2314.28	2032.4	3130.6	2900.29	3479.73	3071.77	0.524961	5.68711e-09	7.99574e-08	2177.62	3145.6
2310036O22Rik	592.789	599.581	721.657	757.136	744.221	714.563	729.522	771.074	0.149133	0.226247	0.364804	667.791	739.845
2310039H08Rik	172.967	201.677	201.34	202.237	184.795	214.287	183.923	195.075	0.00427735	0.981882	0.989576	194.555	194.52
2310040G24Rik	16.7929	25.4367	24.8847	20.0566	27.7193	16.4836	17.2814	22.4073	-0.0238936	0.948035	0.971548	21.7927	20.9729
2310043O21Rik	0	0	0	0	2.51993	1.64836	0	0.659037	1.61888	0.307277	NA	0	1.20683
2310045N01Rik	481.956	452.411	518.055	484.701	353.631	324.727	259.221	277.455	-0.678142	1.54952e-08	1.95295e-07	484.281	303.758
2310047M10Rik	94.0402	99.9301	128.948	105.297	131.037	98.9015	90.1102	105.446	0.00121245	0.994405	0.997057	107.054	106.374
2310057J18Rik	16.7929	16.3522	22.6225	5.01415	55.4385	25.5496	58.0161	40.8603	1.59044	2.65975e-05	0.000160603	15.1954	44.9661
2310057M21Rik	151.136	156.254	144.784	148.753	215.874	154.121	218.486	180.576	0.336361	0.0612583	0.131251	150.232	192.265
2310061I04Rik	134.343	159.888	162.882	133.711	89.0377	86.5388	58.0161	54.0411	-1.05881	7.79033e-07	6.70779e-06	147.706	71.9084
2310067B10Rik	631.413	823.061	936.571	1009.51	580.425	734.344	298.721	369.061	-0.841235	1.1681e-08	1.51029e-07	850.14	495.638
2310068J16Rik	5.03787	5.45073	6.78674	3.34276	4.19989	0.824179	0	2.63615	-1.3269	0.125492	0.232788	5.15453	1.91505
2310069B03Rik	0	1.81691	0	0	3.35991	1.64836	2.46877	1.31807	1.92006	0.182328	0.310129	0.454228	2.19878
2310069G16Rik	3.35858	1.81691	2.26225	1.67138	1.67996	0.824179	0	0	-2.24449	0.0970687	0.19034	2.27728	0.626034
2400006E01Rik	10.0757	18.1691	2.26225	30.0849	11.7597	71.7036	11.1095	28.9976	0.948638	0.0792887	0.161825	15.148	30.8926
2410002F23Rik	555.845	688.609	531.628	660.196	634.183	431.046	543.13	456.713	-0.24792	0.100517	0.195459	609.069	516.268
2410004B18Rik	172.967	212.579	194.553	182.181	270.473	229.946	313.534	292.613	0.528355	3.44778e-05	0.000202377	190.57	276.641
2410004P03Rik	0	0	0	5.01415	6.71982	8.24179	0	3.29519	1.94081	0.108161	0.207319	1.25354	4.5642
2410006H16Rik	241.818	272.537	278.257	432.888	293.992	400.551	336.987	362.47	0.213449	0.141051	0.254826	306.375	348.5
2410015M20Rik	940.402	857.582	934.308	695.295	888.697	866.212	599.911	677.49	-0.184458	0.172189	0.296944	856.897	758.078
2410016O06Rik	404.709	514.186	366.484	350.99	515.747	399.727	385.128	350.608	-0.00127546	0.99314	0.996297	409.092	412.802
2410021H03Rik	5.03787	10.9015	4.5245	5.01415	3.35991	2.47254	6.17193	7.90845	-0.437449	0.535135	0.673165	6.36949	4.97821
2410089E03Rik	779.19	757.652	599.496	855.748	729.941	870.333	887.523	880.474	0.172793	0.148009	0.264313	748.021	842.068
2410127L17Rik	124.267	129.001	124.424	140.396	192.355	164.012	249.346	210.233	0.62404	5.83491e-05	0.000323339	129.522	203.986
2410131K14Rik	387.916	370.65	298.617	329.262	345.231	235.715	248.112	187.167	-0.477928	0.00199617	0.00730087	346.611	254.056
2500002B13Rik	13.4343	16.3522	20.3602	18.3852	16.7996	35.4397	32.094	31.6338	0.748951	0.0451011	0.102224	17.133	28.9918
2500004C02Rik	52.0579	43.6059	42.9827	53.4842	41.1589	64.286	70.36	88.97	0.422211	0.0738435	0.152798	48.0327	66.1937
2510002D24Rik	169.608	187.142	160.62	197.223	292.312	227.473	286.377	238.571	0.534729	0.000474306	0.0020697	178.648	261.184
2510003B16Rik	11.755	0	11.3112	8.35691	4.19989	7.41761	9.87509	5.93133	-0.229043	0.7255	0.826095	7.85579	6.85598
2510009E07Rik	574.317	708.595	511.268	648.496	885.337	989.015	1051.7	1070.28	0.702761	4.05266e-11	9.01532e-10	610.669	999.081
2510039O18Rik	510.504	808.525	857.392	949.345	537.586	576.101	267.862	366.425	-0.866718	5.49719e-12	1.47515e-10	781.441	436.993
2610001J05Rik	282.12	292.523	242.061	272.435	351.111	398.903	496.223	591.156	0.726714	7.82546e-09	1.06167e-07	272.285	459.348
2610002M06Rik	557.524	546.89	529.366	504.757	734.141	759.893	1017.13	960.876	0.679943	1.57301e-11	3.84013e-10	534.634	868.011
2610005L07Rik	184.722	158.071	140.259	207.251	199.075	141.759	139.486	123.899	-0.210873	0.207289	0.342102	172.576	151.055
2610008E11Rik	609.582	561.425	518.055	576.627	604.784	726.926	851.726	920.016	0.431476	7.94955e-05	0.000426244	566.422	775.863
2610015P09Rik	233.421	210.762	223.963	185.523	150.356	171.429	169.111	147.624	-0.417333	0.00747434	0.0226786	213.417	159.63
2610016A17Rik	35.2651	14.5353	33.9337	18.3852	49.5587	75.8245	65.4224	63.2676	1.32777	0.000749808	0.0030899	25.5298	63.5183
2610020C07Rik	60.4544	49.0566	76.9164	73.5408	79.7979	73.3519	69.1256	69.8579	0.18214	0.412507	0.56163	64.9921	73.0333
2610020H08Rik	154.495	123.55	219.438	152.096	188.995	215.111	185.158	174.645	0.245438	0.187814	0.317527	162.395	190.977
2610027K06Rik	23.51	9.08455	6.78674	25.0707	11.7597	20.6045	9.87509	6.59037	-0.419038	0.378503	0.529271	16.113	12.2074
2610028H24Rik	8.39644	3.63382	2.26225	8.35691	4.19989	1.64836	1.23439	0.659037	-1.88624	0.0588399	0.126996	5.66236	1.93542
2610035D17Rik	85.6437	65.4088	79.1787	116.997	97.4374	218.407	82.7038	98.1965	0.486086	0.0774127	0.158795	86.807	124.186
2610037D02Rik	10.0757	25.4367	24.8847	20.0566	31.9192	94.7806	28.3909	70.517	1.3942	0.000408423	0.00180861	20.1134	56.4019
2610042L04Rik	1.67929	5.45073	0	1.67138	7.5598	0.824179	7.40631	7.90845	1.34109	0.204425	0.338292	2.20035	5.92469
2610044O15Rik8	199.835	198.043	217.176	284.135	209.995	391.485	409.816	666.287	0.818843	1.96334e-06	1.53606e-05	224.797	419.396
2610100L16Rik	3.35858	0	2.26225	1.67138	3.35991	2.47254	1.23439	0	-0.227002	0.860156	0.919679	1.82305	1.76671
2610203C22Rik	70.5301	56.3242	92.7522	53.4842	69.7182	100.55	101.22	85.0158	0.40484	0.086412	0.173702	68.2727	89.1259
2610206C17Rik	0	1.81691	0	8.35691	6.71982	9.89015	6.17193	3.95422	1.57669	0.0673205	0.141675	2.54346	6.68403
2610301B20Rik	186.401	130.818	156.095	167.138	228.474	201.924	291.315	233.299	0.562199	0.000241373	0.00114155	160.113	238.753
2610305D13Rik	129.305	156.254	149.308	116.997	168.836	211.814	357.972	335.45	0.89075	5.90099e-06	4.15679e-05	137.966	268.518
2610306M01Rik	45.3408	52.6904	33.9337	40.1132	39.479	44.5057	27.1565	33.6109	-0.267473	0.295974	0.444979	43.0195	36.188
2610307P16Rik	157.853	125.367	117.637	332.605	125.157	284.342	178.986	280.75	0.302533	0.0380903	0.0888148	183.365	217.309
2610316D01Rik	3.35858	9.08455	6.78674	6.68553	8.39978	9.89015	7.40631	15.1579	0.677757	0.249737	0.393372	6.47885	10.2135
2610318N02Rik	5.03787	9.08455	11.3112	3.34276	8.39978	4.1209	6.17193	5.2723	-0.214964	0.736139	0.83363	7.19411	5.99123
2610507B11Rik	12682	11691.8	12302.1	10066.7	13997.4	13500.1	13359.8	11527.2	0.167414	0.0470001	0.105657	11685.7	13096.1
2610507I01Rik	648.205	570.51	536.153	611.726	813.099	845.608	754.21	761.847	0.421924	0.00284238	0.00991286	591.648	793.691
2610524H06Rik	68.8508	96.2963	133.473	58.4984	78.118	64.286	175.283	146.965	0.303408	0.219504	0.356593	89.2795	116.163
2610528A11Rik	31.9065	59.9581	79.1787	31.7563	20.1595	32.143	108.626	61.2905	-0.177447	0.719531	0.821275	50.6999	55.5547
2610528J11Rik	219.987	185.325	219.438	135.382	285.593	229.122	192.564	228.686	0.324669	0.0436203	0.0994767	190.033	233.991
2700029M09Rik	416.464	385.185	601.758	227.308	352.791	254.671	554.239	428.374	-0.0403647	0.7984	0.876424	407.679	397.519
2700038G22Rik	90.6816	103.564	72.3919	108.64	92.3976	47.8024	64.1881	54.7001	-0.581856	0.0473364	0.106217	93.8193	64.772
2700046A07Rik	0	5.45073	6.78674	1.67138	7.5598	2.47254	2.46877	9.22652	0.705616	0.472772	0.618363	3.47721	5.43191
2700046G09Rik	52.0579	32.7044	22.6225	31.7563	31.9192	47.8024	32.094	40.2013	0.116553	0.700604	0.807187	34.7853	38.0042
2700049A03Rik	522.259	419.706	624.38	454.616	419.989	560.442	550.536	535.797	0.0271326	0.864689	0.922691	505.24	516.691
2700054A10Rik	28.5479	38.1551	27.147	70.198	28.5593	43.6815	33.3284	32.9519	-0.171454	0.56101	0.695489	41.012	34.6303
2700060E02Rik	2723.81	2018.59	2502.05	1918.75	2446.86	3097.27	3231.62	2903.72	0.359528	0.00789782	0.0237898	2290.8	2919.87
2700062C07Rik	226.704	239.832	244.323	220.622	263.753	237.364	345.628	264.274	0.239572	0.0829876	0.167986	232.87	277.755
2700069I18Rik	0	1.81691	0	0	0.839978	4.1209	2.46877	0.659037	1.89235	0.223493	NA	0.454228	2.02217
2700081O15Rik	278.762	290.706	294.092	402.803	310.792	323.902	287.612	388.173	0.062575	0.609719	0.736198	316.591	327.62
2700094K13Rik	102.437	138.085	199.078	175.495	86.5177	78.297	134.548	120.604	-0.581101	0.0202893	0.0527429	153.774	104.992
2700097O09Rik	139.381	116.282	74.6542	100.283	227.634	138.462	209.846	182.553	0.779521	1.74221e-05	0.000109912	107.65	189.624
2700099C18Rik	45.3408	52.6904	165.144	38.4418	41.9989	47.8024	59.2505	69.8579	-0.446446	0.245365	0.388101	75.4043	54.7274
2810001G20Rik	87.323	61.775	72.3919	98.6115	91.5576	121.154	123.439	109.4	0.463529	0.0407308	0.0940197	80.0254	111.388
2810002D19Rik	60.4544	69.0426	76.9164	86.9119	63.8383	90.6597	88.8758	111.377	0.269416	0.16782	0.29103	73.3313	88.6878
2810004N23Rik	591.11	606.848	515.793	574.955	617.384	421.156	645.584	538.433	-0.0685784	0.594902	0.724607	572.176	555.639
2810006K23Rik	92.3609	141.719	149.308	108.64	109.197	102.198	162.939	105.446	-0.0557605	0.76938	0.856764	123.007	119.945
2810013P06Rik	211.59	205.311	174.193	262.407	210.834	287.639	245.643	338.086	0.335836	0.0574628	0.124655	213.375	270.55
2810021J22Rik	132.664	138.085	142.522	165.467	204.115	102.198	209.846	157.51	0.198174	0.355553	0.507507	144.684	168.417
2810025M15Rik	169.608	199.86	223.963	160.453	146.996	180.495	196.267	224.073	-0.016249	0.934429	0.964512	188.471	186.958
2810029C07Rik	10.0757	5.45073	13.5735	5.01415	5.03987	5.76925	3.70316	7.24941	-0.603619	0.304366	0.454634	8.52852	5.44042
2810032G03Rik	201.515	161.705	110.85	80.2263	172.195	168.957	274.034	154.215	0.484699	0.0371434	0.0870956	138.574	192.35
2810047C21Rik1	5.03787	1.81691	6.78674	10.0283	12.5997	6.59343	18.5158	10.5446	1.03333	0.0880741	0.176231	5.91745	12.0634
2810403A07Rik	1731.35	1893.22	1882.19	1947.16	2188.14	1920.34	2326.82	2120.78	0.194177	0.0435954	0.0994333	1863.48	2139.02
2810403D21Rik	33.5858	29.0706	15.8357	31.7563	32.7591	43.6815	34.5628	45.4736	0.500404	0.115935	0.219142	27.5621	39.1193
2810408A11Rik	31.9065	36.3382	42.9827	66.8553	26.0393	79.9454	49.3754	65.9037	0.30261	0.284972	0.432637	44.5207	55.316
2810408I11Rik	55.4165	47.2397	113.112	10.0283	30.2392	24.7254	61.7193	24.3844	-0.513114	0.132549	0.242812	56.4492	35.2671
2810410L24Rik	52.0579	45.4228	40.7205	75.2122	33.5991	55.22	39.5003	52.0639	-0.239923	0.331519	0.48258	53.3533	45.0959
2810417H13Rik	256.931	539.622	1241.97	98.6115	206.635	288.463	677.678	549.637	-0.25151	0.652405	0.771049	534.285	430.603
2810428I15Rik	110.833	150.804	196.816	168.81	49.5587	49.4507	30.8596	34.929	-1.94565	1.00569e-16	7.08141e-15	156.815	41.1995
2810429I04Rik	3.35858	3.63382	11.3112	5.01415	1.67996	4.1209	7.40631	12.5217	-0.0589936	0.938191	0.96626	5.82945	6.43222
2810433D01Rik	11.755	18.1691	24.8847	16.7138	10.9197	11.5385	9.87509	24.3844	-0.333138	0.468579	0.61434	17.8807	14.1794
2810442N19Rik	23.51	10.9015	15.8357	10.0283	13.4396	29.6704	9.87509	5.93133	-0.0936242	0.865312	0.923115	15.0689	14.7291
2810454H06Rik	48.6994	38.1551	36.196	35.099	34.4391	32.9672	46.9067	46.7916	0.000787369	0.997531	0.998468	39.5374	40.2761
2810459M11Rik	188.08	247.1	113.112	123.682	183.955	153.297	188.861	313.702	0.319323	0.215679	0.352411	167.994	209.954
2810468N07Rik	26.8686	50.8735	33.9337	30.0849	41.1589	23.077	40.7347	39.5422	0.0198488	0.952687	0.973891	35.4402	36.1282
2810474O19Rik	2112.55	1511.67	1585.84	2126	2394.78	3323.91	3683.41	3461.92	0.798716	1.35289e-10	2.68061e-09	1834.01	3216.01
2900005J15Rik	52.0579	61.775	49.7695	43.4559	41.9989	40.3848	29.6253	42.1784	-0.41382	0.115388	0.218517	51.7646	38.5468
2900008C10Rik	10.0757	5.45073	6.78674	10.0283	3.35991	9.89015	0	5.2723	-0.849739	0.202048	0.33528	8.08538	4.63059
2900009J06Rik	0	5.45073	2.26225	1.67138	0	3.29672	2.46877	1.31807	-0.466692	0.722726	0.823873	2.34609	1.77089
2900011O08Rik	1.67929	1.81691	0	0	0.839978	2.47254	0	1.97711	0.446653	0.77976	NA	0.87405	1.32241
2900026A02Rik	780.869	973.864	857.392	1459.12	487.187	1146.43	693.725	786.231	-0.393904	0.00945501	0.0277734	1017.81	778.394
2900041M22Rik	5.03787	7.26764	9.04899	5.01415	3.35991	0.824179	2.46877	9.22652	-0.690432	0.396659	0.546737	6.59216	3.96985
2900057B20Rik	16.7929	16.3522	15.8357	10.0283	20.1595	6.59343	12.3439	7.24941	-0.402424	0.438972	0.587411	14.7523	11.5865
2900060B14Rik	38.6236	30.8875	38.4582	25.0707	36.1191	29.6704	38.266	44.8145	0.179769	0.515039	0.655532	33.26	37.2175
2900076A07Rik	151.136	134.451	99.5389	106.968	204.115	128.572	177.752	157.51	0.425843	0.0179199	0.0476819	123.024	166.987
2900097C17Rik	3813.66	3553.88	3529.11	3219.08	4167.97	4026.94	4857.31	4856.45	0.336134	0.00183202	0.00676438	3528.93	4477.17
3000002C10Rik	120.909	105.381	126.686	60.1698	138.596	70.8794	96.2821	94.2423	-0.0292288	0.874271	0.928516	103.286	100
3010001F23Rik	5.03787	5.45073	4.5245	0	4.19989	1.64836	7.40631	3.29519	0.0705904	0.934206	0.964512	3.75327	4.13744
3010026O09Rik	73.8887	69.0426	97.2767	60.1698	57.1185	45.3298	37.0316	52.0639	-0.623699	0.00538434	0.0171238	75.0944	47.886
3100003L05Rik	0	3.63382	0	1.67138	0	0	1.23439	4.61326	-0.894718	0.657721	NA	1.3263	1.46191
3110001I22Rik	146.098	121.733	92.7522	140.396	188.155	130.22	165.408	150.92	0.317307	0.153096	0.271378	125.245	158.676
3110002H16Rik	661.64	601.397	617.594	658.525	640.063	506.046	666.568	558.205	-0.10779	0.329998	0.481147	634.789	592.72
3110009E18Rik	20.1515	19.986	15.8357	20.0566	33.5991	18.9561	29.6253	30.3157	0.550918	0.12898	0.237679	19.0075	28.1241
3110021A11Rik	5.03787	5.45073	4.5245	8.35691	4.19989	4.94507	7.40631	19.1121	0.504069	0.411308	0.56083	5.8425	8.91584
3110021N24Rik	55.4165	36.3382	36.196	53.4842	75.598	98.0773	109.86	94.9014	1.02912	2.34135e-06	1.80283e-05	45.3587	94.6093
3110035E14Rik	52.0579	23.6198	70.1297	28.4135	49.5587	39.5606	41.9691	28.9976	-0.100605	0.784362	0.867562	43.5552	40.0215
3110039I08Rik	429.898	417.889	309.928	412.831	283.073	227.473	399.941	305.134	-0.392008	0.0217812	0.0559458	392.637	303.905
3110040N11Rik	270.365	290.706	273.732	212.266	219.234	189.561	178.986	187.826	-0.424331	0.00102001	0.0040743	261.767	193.902
3110043O21Rik	403.029	365.199	395.893	618.411	965.975	1052.48	746.803	1033.37	1.10289	2.41665e-12	7.01529e-11	445.633	949.656
3110045C21Rik	36.9443	27.2537	27.147	16.7138	38.639	26.3737	66.6568	34.2699	0.560986	0.0472865	0.106133	27.0147	41.4849
3110052M02Rik	251.893	207.128	219.438	193.88	350.271	215.111	323.409	288.658	0.41766	0.00528901	0.0168657	218.085	294.362
3110056K07Rik	184.722	158.071	156.095	173.824	195.715	182.144	198.736	222.096	0.244559	0.104237	0.201269	168.178	199.673
3110057O12Rik	193.118	125.367	144.784	195.552	245.274	239.836	255.518	202.983	0.520319	0.0108688	0.031237	164.705	235.903
3110062M04Rik	47.0201	70.8595	56.5562	91.926	47.8787	50.2749	54.313	67.8808	-0.253951	0.245497	0.388235	66.5905	55.0869
3110070M22Rik	8.39644	7.26764	15.8357	11.6997	6.71982	6.59343	12.3439	7.90845	-0.366436	0.517458	0.657478	10.7999	8.39139
3110079O15Rik	1.67929	9.08455	9.04899	6.68553	0	0	0	1.31807	-4.13133	0.00179403	0.00663704	6.62459	0.329519
3110082I17Rik	179.684	201.677	235.274	142.067	155.396	70.8794	102.454	79.7435	-0.922397	9.47023e-08	1.01301e-06	189.676	102.118
3200001D21Rik	25.1893	21.8029	22.6225	18.3852	18.4795	17.3078	23.4533	21.0892	-0.144767	0.700141	0.806856	22	20.0824
3300002I08Rik	38.6236	25.4367	22.6225	20.0566	20.9995	23.9012	43.2035	22.4073	-0.0135577	0.968406	0.982055	26.6849	27.6279
3300005D01Rik	1.67929	3.63382	0	3.34276	1.67996	0	0	1.31807	-1.45888	0.268697	NA	2.16397	0.749508
3632451O06Rik	94.0402	72.6764	88.2277	48.4701	44.5188	51.9233	79.0007	92.9242	-0.214169	0.409431	0.558896	75.8536	67.0918
3632454L22Rik	25.1893	25.4367	22.6225	21.728	30.2392	46.154	24.6877	31.6338	0.473183	0.132636	0.242945	23.7441	33.1787
3830403N18Rik	1.67929	0	0	0	0.839978	4.94507	3.70316	19.1121	3.30744	0.0142072	0.0391797	0.419822	7.15007
3830406C13Rik	488.673	437.875	429.827	451.273	479.627	462.364	593.74	562.818	0.20193	0.0643164	0.136686	451.912	524.637
3830408C21Rik	21.8308	9.08455	9.04899	10.0283	10.9197	8.24179	16.047	17.794	0.043054	0.929991	0.96171	12.4981	13.2506
3830417A13Rik	3.35858	0	2.26225	1.67138	0.839978	0.824179	2.46877	9.88556	0.609607	0.56435	0.698167	1.82305	3.50462
3830432H09Rik	5.03787	3.63382	4.5245	11.6997	10.0797	9.89015	19.7502	18.453	1.27867	0.0361201	0.0851294	6.22396	14.5433
3930402G23Rik	30.2272	19.986	15.8357	13.3711	17.6395	49.4507	13.5782	38.2242	0.59019	0.24497	0.387621	19.855	29.7232
4430402I18Rik	15.1136	18.1691	18.098	8.35691	18.4795	33.7913	20.9846	13.8398	0.547727	0.228466	0.367513	14.9344	21.7738
4631405J19Rik	159.532	110.832	133.473	73.5408	116.757	18.1319	97.5165	33.6109	-0.986719	0.0125145	0.0351312	119.344	66.5041
4632404H12Rik	130.985	101.747	126.686	148.753	115.917	121.979	102.454	113.354	-0.159853	0.339686	0.491362	127.043	113.426
4632415L05Rik	518.9	419.706	459.236	483.029	397.31	407.969	562.88	436.942	-0.0838799	0.63338	0.755851	470.218	451.275
4632427E13Rik	95.7194	101.747	131.21	123.682	130.197	172.253	149.361	154.874	0.434287	0.00571507	0.0179876	113.09	151.671
4632428C04Rik	6.71715	12.7184	13.5735	15.0424	13.4396	20.6045	1.23439	12.5217	-0.0931106	0.85612	0.91726	12.0129	11.9501
4632428N05Rik	772.473	824.877	766.902	1111.47	929.016	1232.15	819.632	1164.52	0.261903	0.073182	0.151577	868.93	1036.33
4732416N19Rik	6.71715	3.63382	0	8.35691	4.19989	1.64836	1.23439	5.2723	-0.505752	0.536278	0.674255	4.67697	3.08873
4732456N10Rik	1.67929	5.45073	2.26225	11.6997	2.51993	1.64836	0	11.8627	-0.426346	0.693072	0.801524	5.27299	4.00774
4732471J01Rik	77.2473	63.5919	47.5072	125.354	104.157	121.979	54.313	90.2881	0.251325	0.251896	0.395578	78.425	92.6842
4732490B19Rik	107.474	92.6624	167.406	245.693	161.276	171.429	197.502	199.688	0.338108	0.198751	0.331252	153.309	182.474
4732491K20Rik	33.5858	39.972	42.9827	35.099	50.3987	65.1101	43.2035	46.7916	0.435033	0.133742	0.244392	37.9099	51.376
4831440E17Rik	136.022	103.564	99.5389	93.5974	137.756	128.572	146.892	106.105	0.251834	0.189025	0.31891	108.181	129.831
4833411C07Rik	31.9065	9.08455	6.78674	13.3711	4.19989	5.76925	7.40631	10.5446	-1.17064	0.0346318	0.0823737	15.2872	6.98001
4833412C05Rik	0	0	0	0	2.51993	4.94507	1.23439	1.31807	2.74876	0.0521591	NA	0	2.50437
4833415N18Rik	0	0	0	0	1.67996	0	0	2.63615	1.74353	0.317832	NA	0	1.07903
4833417C18Rik	16.7929	12.7184	6.78674	18.3852	11.7597	4.94507	11.1095	11.2036	-0.502704	0.312712	0.462714	13.6708	9.75447
4833418N02Rik	52.0579	47.2397	27.147	38.4418	37.799	58.5167	40.7347	55.3591	0.201951	0.476323	0.621736	41.2216	48.1024
4833419F23Rik	3.35858	3.63382	9.04899	6.68553	5.87985	17.3078	4.93754	9.88556	0.776505	0.197133	0.329393	5.68173	9.50268
4833420G17Rik	760.718	517.82	721.657	737.08	754.3	1054.13	980.102	1294.35	0.555703	4.98794e-05	0.000280788	684.318	1020.72
4833422C13Rik	50.3787	32.7044	31.6715	43.4559	41.1589	36.2639	30.8596	34.929	-0.147587	0.586125	0.717086	39.5526	35.8029
4833422M21Rik	0	1.81691	2.26225	0	2.51993	4.1209	0	0.659037	0.654929	0.702686	NA	1.01979	1.82497
4833427F10Rik	5.03787	3.63382	0	3.34276	4.19989	14.8352	1.23439	14.4988	1.33503	0.144268	0.258962	3.00361	8.69208
4833439L19Rik	2052.09	2042.21	2259.99	1960.53	2057.95	2409.9	2134.25	2207.12	0.0873034	0.372524	0.523747	2078.7	2202.3
4921504A21Rik	5.03787	7.26764	4.5245	5.01415	8.39978	0.824179	2.46877	5.93133	-0.30617	0.696214	0.803727	5.46104	4.40602
4921506M07Rik	1.67929	1.81691	0	8.35691	2.51993	4.1209	6.17193	1.97711	0.566873	0.548616	0.685017	2.96328	3.69747
4921507L20Rik	40.3029	36.3382	24.8847	41.7846	30.2392	27.1979	25.9221	22.4073	-0.456069	0.121407	0.226765	35.8276	26.4416
4921507P07Rik	33.5858	19.986	42.9827	45.1273	19.3195	38.7364	35.7972	58.6543	0.0798785	0.783763	0.867173	35.4205	38.1269
4921511C10Rik	62.1337	41.7889	38.4582	48.4701	60.4784	56.8684	28.3909	28.3386	-0.19258	0.54001	0.677648	47.7127	43.5191
4921511H03Rik	25.1893	16.3522	15.8357	26.7421	33.5991	7.41761	18.5158	32.2928	0.130477	0.766725	0.854703	21.0298	22.9563
4921511I17Rik	18.4722	21.8029	2.26225	16.7138	26.8793	18.1319	14.8126	17.135	0.363983	0.42828	0.577046	14.8128	19.2397
4921513I03Rik	10.0757	7.26764	6.78674	6.68553	10.0797	12.3627	11.1095	7.24941	0.391804	0.459298	0.605809	7.70391	10.2003
4921518K17Rik	1.67929	9.08455	2.26225	3.34276	1.67996	2.47254	7.40631	4.61326	-0.250633	0.762132	0.851533	4.09221	4.04302
4921524J17Rik	235.1	256.184	280.519	255.721	285.593	273.627	354.269	328.86	0.262088	0.0397464	0.0920757	256.881	310.587
4921531C22Rik	77.2473	85.3948	70.1297	85.2405	94.9175	121.979	149.361	142.352	0.65321	0.000172127	0.000847457	79.5031	127.152
4921534H16Rik	0	0	2.26225	1.67138	1.67996	3.29672	1.23439	1.97711	1.30271	0.398437	NA	0.983408	2.04704
4921536K21Rik	21.8308	7.26764	22.6225	20.0566	10.9197	10.7143	17.2814	5.2723	-0.748523	0.112711	0.214544	17.9444	11.0469
4930402H24Rik	1116.73	1017.47	841.556	1256.88	1305.33	1926.11	1126.99	1480.86	0.453819	8.75858e-05	0.000463642	1058.16	1459.82
4930404H11Rik	3.35858	0	2.26225	1.67138	1.67996	0	1.23439	0.659037	-1.04179	0.478429	NA	1.82305	0.893345
4930404I05Rik	38.6236	32.7044	22.6225	36.7704	27.7193	21.4287	22.2189	27.0205	-0.407874	0.184585	0.313311	32.6802	24.5968
4930404N11Rik	151.136	285.255	305.403	175.495	152.036	112.088	64.1881	54.0411	-1.34962	3.92311e-11	8.76144e-10	229.322	95.5884
4930405A10Rik	6.71715	5.45073	2.26225	20.0566	0.839978	11.5385	2.46877	4.61326	-0.801254	0.226784	0.365566	8.62168	4.86513
4930405A21Rik	8.39644	7.26764	11.3112	8.35691	5.03987	6.59343	13.5782	7.24941	-0.174195	0.783995	0.867373	8.83306	8.11524
4930405J17Rik	107.474	43.6059	61.0807	85.2405	53.7586	74.1761	34.5628	30.3157	-0.677826	0.0712743	0.148383	74.3504	48.2033
4930405O22Rik	134.343	87.2117	67.8674	91.926	119.277	68.4069	67.8912	55.3591	-0.306581	0.336378	0.48782	95.3371	77.7335
4930406D18Rik	10.0757	0	0	6.68553	6.71982	3.29672	0	3.29519	-0.619707	0.530169	0.668498	4.19031	3.32793
4930412C18Rik	38.6236	23.6198	36.196	35.099	28.5593	42.8573	37.0316	32.2928	0.0737099	0.823838	0.893527	33.3846	35.1852
4930412O13Rik	305.631	294.34	361.96	322.577	283.913	285.166	266.627	297.885	-0.176838	0.234389	0.374566	321.127	283.398
4930413F20Rik	45.3408	25.4367	38.4582	35.099	34.4391	48.6266	41.9691	40.8603	0.200695	0.527152	0.665827	36.0837	41.4738
4930413G21Rik	3.35858	5.45073	9.04899	11.6997	2.51993	0.824179	0	0.659037	-3.10057	0.00421913	0.0138524	7.38949	1.00079
4930414N06Rik	13.4343	14.5353	11.3112	15.0424	15.1196	18.9561	17.2814	8.56748	0.157381	0.741056	0.836725	13.5808	14.9812
4930415F15Rik	11.755	1.81691	2.26225	1.67138	4.19989	2.47254	7.40631	1.97711	-0.200529	0.812883	0.886518	4.37639	4.01396
4930415O20Rik	16.7929	16.3522	11.3112	15.0424	19.3195	20.6045	22.2189	17.135	0.396224	0.351124	0.503167	14.8747	19.8195
4930425L21Rik	0	0	0	1.67138	3.35991	3.29672	1.23439	1.31807	2.04974	0.166776	NA	0.417846	2.30227
4930426L09Rik	5.03787	0	2.26225	0	1.67996	2.47254	4.93754	6.59037	0.929681	0.439113	0.587461	1.82503	3.9201
4930427A07Rik	159.532	250.734	694.51	113.654	103.317	79.1212	119.735	83.0387	-1.58019	3.09856e-05	0.000183906	304.608	96.3031
4930429B21Rik	5.03787	5.45073	2.26225	5.01415	5.03987	3.29672	9.87509	6.59037	0.393465	0.635583	0.757979	4.44125	6.20051
4930429F24Rik	30.2272	21.8029	27.147	18.3852	17.6395	18.9561	24.6877	24.3844	-0.193833	0.547051	0.683763	24.3906	21.4169
4930430F08Rik	85.6437	79.9441	115.375	66.8553	89.8776	65.9343	109.86	117.968	0.134436	0.533769	0.671794	86.9544	95.91
4930430J02Rik	3.35858	0	0	1.67138	0	2.47254	4.93754	0	0.25447	0.871841	NA	1.25749	1.85252
4930431P03Rik	303.951	279.804	253.372	239.008	278.873	421.98	235.768	282.068	0.189976	0.399637	0.549534	269.034	304.672
4930432J09Rik	0	0	2.26225	3.34276	1.67996	2.47254	0	1.97711	0.326943	0.81307	NA	1.40125	1.5324
4930432K21Rik	28.5479	29.0706	33.9337	23.3993	20.1595	18.1319	16.047	17.135	-0.694528	0.0841724	0.16986	28.7379	17.8683
4930438E09Rik	3.35858	12.7184	9.04899	11.6997	13.4396	17.3078	16.047	7.24941	0.536615	0.343748	0.496059	9.2064	13.511
4930443O20Rik	21.8308	16.3522	9.04899	26.7421	24.3594	31.3188	24.6877	21.7482	0.4645	0.20322	0.336724	18.4935	25.5285
4930444F02Rik	3.35858	5.45073	0	1.67138	7.5598	0	1.23439	5.93133	0.504961	0.675115	0.78805	2.62017	3.68138
4930444P10Rik	0	0	0	0	0.839978	2.47254	0	3.95422	2.43956	0.182304	NA	0	1.81668
4930445N18Rik	1.67929	3.63382	6.78674	3.34276	1.67996	0.824179	11.1095	4.61326	-0.321924	0.717674	0.820002	3.86065	4.55672
4930447A16Rik	13.4343	10.9015	15.8357	11.6997	12.5997	5.76925	17.2814	3.29519	-0.334225	0.652893	0.771519	12.9678	9.73638
4930447K03Rik	1.67929	1.81691	0	6.68553	0	15.6594	9.87509	9.88556	1.73655	0.0587351	0.126866	2.54543	8.85501
4930447M23Rik	3.35858	3.63382	2.26225	5.01415	3.35991	3.29672	2.46877	5.93133	0.155322	0.873089	0.927752	3.5672	3.76418
4930447N08Rik	3.35858	3.63382	11.3112	8.35691	1.67996	4.1209	0	3.29519	-1.56581	0.0607225	0.130255	6.66514	2.27401
4930448I18Rik	0	1.81691	4.5245	0	2.51993	0.824179	0	0	-1.14404	0.507599	NA	1.58535	0.836028
4930449E18Rik	20.1515	10.9015	11.3112	21.728	18.4795	19.7803	8.6407	11.2036	-0.128923	0.81164	0.885596	16.023	14.526
4930451G09Rik	125.947	121.733	208.127	175.495	163.796	99.7257	154.298	98.8556	-0.295579	0.21632	0.353016	157.825	129.169
4930452B06Rik	5.03787	12.7184	40.7205	6.68553	2.51993	5.76925	12.3439	16.4759	-1.05153	0.0941212	0.185628	16.2906	9.27724
4930453H23Rik	0	3.63382	0	0	0.839978	2.47254	3.70316	2.63615	1.27881	0.36343	NA	0.908455	2.41296
4930453N24Rik	690.188	605.031	775.951	554.899	929.856	796.981	1189.95	1072.25	0.591982	8.88688e-11	1.81139e-09	656.517	997.26
4930455C13Rik	33.5858	19.986	15.8357	25.0707	42.8389	22.2528	28.3909	13.1807	0.0936601	0.81508	0.887741	23.6196	26.6658
4930455G09Rik	8.39644	9.08455	2.26225	15.0424	7.5598	16.4836	11.1095	10.5446	0.380581	0.453822	0.60068	8.69642	11.4244
4930455H04Rik	5.03787	5.45073	6.78674	10.0283	4.19989	4.1209	4.93754	2.63615	-0.771482	0.291798	0.440099	6.82591	3.97362
4930459C07Rik	0	0	0	0	0	0.824179	1.23439	0	0.465295	0.812406	NA	0	0.514641
4930471G03Rik	15.1136	12.7184	11.3112	0	4.19989	5.76925	2.46877	1.97711	-1.37091	0.0786811	0.160816	9.7858	3.60376
4930471M09Rik	0	0	0	3.34276	0	2.47254	0	1.97711	0.337825	0.825052	NA	0.835691	1.11241
4930473A02Rik	47.0201	47.2397	36.196	33.4276	42.8389	45.3298	25.9221	15.1579	-0.429351	0.187884	0.317582	40.9708	32.3122
4930474M22Rik	5.03787	5.45073	0	5.01415	0	7.41761	6.17193	7.24941	0.31499	0.719699	0.821356	3.87569	5.20974
4930474N09Rik	1.67929	3.63382	0	3.34276	0	1.64836	1.23439	1.97711	-1.04697	0.381552	0.532276	2.16397	1.21496
4930478L05Rik	21.8308	32.7044	13.5735	26.7421	33.5991	19.7803	24.6877	17.135	-0.0361181	0.918726	0.954346	23.7127	23.8005
4930479D17Rik	3.35858	3.63382	0	6.68553	2.51993	2.47254	1.23439	3.95422	-0.420627	0.61188	0.737867	3.41948	2.54527
4930480G23Rik	1.67929	1.81691	6.78674	8.35691	11.7597	34.6155	14.8126	16.4759	2.09743	0.000543516	0.00233877	4.65996	19.4159
4930480K15Rik	5.03787	3.63382	0	1.67138	0	0	3.70316	3.95422	-1.19137	0.424161	NA	2.58577	1.91435
4930480K23Rik	73.8887	70.8595	58.8184	60.1698	90.7176	73.3519	95.0477	57.3362	0.249724	0.31156	0.461469	65.9341	79.1134
4930481A15Rik	83.9644	81.761	61.0807	148.753	70.5582	117.033	37.0316	75.1302	-0.329552	0.189159	0.319016	93.8898	74.9383
4930482G09Rik	6.71715	3.63382	2.26225	1.67138	4.19989	4.1209	4.93754	1.97711	0.0193355	0.982524	0.989902	3.57115	3.80886
4930483K19Rik	6.71715	10.9015	6.78674	16.7138	21.8394	7.41761	2.46877	5.93133	-0.479529	0.464421	0.610686	10.2798	9.41429
4930483O08Rik	3.35858	0	0	8.35691	4.19989	3.29672	0	1.97711	-0.324469	0.785717	0.867869	2.92887	2.36843
4930486F22Rik	0	1.81691	0	0	0	0.824179	1.23439	0.659037	-0.00260185	0.998832	NA	0.454228	0.6794
4930486L24Rik	13.4343	16.3522	24.8847	20.0566	10.9197	22.2528	23.4533	30.3157	0.219533	0.589759	0.72029	18.682	21.7354
4930487D11Rik	0	1.81691	0	3.34276	2.51993	0.824179	2.46877	1.97711	0.623026	0.610462	0.736861	1.28992	1.9475
4930487H11Rik	13.4343	14.5353	38.4582	20.0566	20.1595	22.2528	29.6253	14.4988	0.00753976	0.985736	0.992035	21.6211	21.6341
4930488L21Rik	3.35858	1.81691	2.26225	1.67138	0	4.94507	0	0.659037	-1.03512	0.424631	NA	2.27728	1.40103
4930502A04Rik	3.35858	1.81691	0	0	1.67996	1.64836	0	3.29519	0.399252	0.74804	0.841583	1.29387	1.65588
4930502E09Rik	8.39644	3.63382	4.5245	11.6997	5.03987	12.3627	6.17193	13.8398	0.401191	0.469339	0.615148	7.06361	9.35357
4930503B20Rik	0	1.81691	4.5245	0	5.03987	3.29672	6.17193	5.2723	1.83169	0.0775787	0.159078	1.58535	4.9452
4930503L19Rik	130.985	141.719	133.473	170.481	173.875	127.748	196.267	204.961	0.270017	0.113071	0.215061	144.164	175.713
4930505A04Rik	1.67929	0	2.26225	0	1.67996	2.47254	2.46877	0.659037	0.914514	0.51125	NA	0.985384	1.82008
4930506A18Rik	6.71715	1.81691	2.26225	1.67138	1.67996	3.29672	1.23439	0.659037	-1.05469	0.315482	0.465922	3.11692	1.71752
4930506C21Rik	55.4165	50.8735	49.7695	48.4701	79.7979	62.6376	55.5474	54.0411	0.288158	0.230373	0.369833	51.1324	63.006
4930507D05Rik	15.1136	7.26764	11.3112	11.6997	13.4396	10.7143	6.17193	15.8169	0.0538536	0.910682	0.95051	11.348	11.5357
4930509E16Rik	1.67929	1.81691	4.5245	3.34276	2.51993	2.47254	3.70316	1.31807	-0.224075	0.80554	0.881593	2.84086	2.50343
4930511A08Rik	30.2272	41.7889	22.6225	20.0566	55.4385	36.2639	38.266	27.0205	0.432369	0.263108	0.408357	28.6738	39.2472
4930511E03Rik	0	1.81691	0	0	7.5598	0.824179	2.46877	0	2.53794	0.152795	NA	0.454228	2.71319
4930511M06Rik	10.0757	9.08455	13.5735	21.728	10.9197	9.06597	4.93754	19.7711	-0.214493	0.70431	0.80965	13.6154	11.1736
4930512B01Rik	60.4544	34.5213	52.0317	68.5267	60.4784	85.7146	58.0161	59.3133	0.295661	0.213878	0.350302	53.8835	65.8806
4930512J16Rik	3.35858	0	6.78674	11.6997	6.71982	3.29672	2.46877	5.2723	-0.243945	0.723034	0.824059	5.46125	4.4394
4930513D17Rik	1.67929	1.81691	0	0	3.35991	0	3.70316	2.63615	1.22007	0.366855	NA	0.87405	2.4248
4930513N10Rik	16.7929	21.8029	29.4092	20.0566	15.9596	25.5496	14.8126	7.90845	-0.477693	0.228173	0.367318	22.0154	16.0576
4930515G01Rik	26.8686	23.6198	11.3112	26.7421	26.8793	32.9672	27.1565	37.5651	0.474154	0.14219	0.256177	22.1355	31.142
4930517E11Rik	0	1.81691	0	1.67138	0	0.824179	0	1.97711	-0.428323	0.819888	NA	0.872073	0.700323
4930520O04Rik	25.1893	29.0706	27.147	50.1415	29.3992	12.3627	51.8442	20.4302	-0.231707	0.590401	0.720774	32.8871	28.5091
4930521E06Rik	18.4722	39.972	9.04899	18.3852	40.3189	48.6266	14.8126	25.7025	0.547972	0.266162	0.411561	21.4696	32.3651
4930523C07Rik	258.61	265.269	208.127	233.993	233.514	328.847	281.44	375.651	0.32042	0.027473	0.0681328	241.5	304.863
4930525D18Rik	0	0	4.5245	3.34276	2.51993	1.64836	0	1.31807	-0.482089	0.734731	NA	1.96682	1.37159
4930525G20Rik	95.7194	72.6764	56.5562	45.1273	61.3184	74.1761	79.0007	88.311	0.169465	0.529943	0.668312	67.5198	75.7015
4930526I15Rik	13.4343	14.5353	31.6715	31.7563	6.71982	10.7143	7.40631	6.59037	-1.5223	0.00117067	0.00457632	22.8493	7.85771
4930527F14Rik	0	0	2.26225	0	0.839978	1.64836	1.23439	1.97711	1.3706	0.355156	NA	0.565562	1.42496
4930528A17Rik	6.71715	5.45073	2.26225	13.3711	3.35991	4.94507	3.70316	0.659037	-1.16843	0.16337	0.284906	6.9503	3.1668
4930528G23Rik	1.67929	1.81691	2.26225	1.67138	2.51993	1.64836	2.46877	7.24941	0.969512	0.415323	0.564317	1.85746	3.47162
4930532I03Rik	1.67929	1.81691	6.78674	1.67138	1.67996	1.64836	2.46877	2.63615	-0.438186	0.695841	0.803601	2.98858	2.10831
4930533B01Rik	26.8686	32.7044	29.4092	20.0566	47.0388	28.0221	29.6253	21.0892	0.192124	0.672435	0.785891	27.2597	31.4438
4930538K18Rik	0	0	6.78674	3.34276	1.67996	4.1209	2.46877	2.63615	0.193529	0.860395	0.919828	2.53238	2.72644
4930539E08Rik	8.39644	14.5353	13.5735	267.421	4.19989	132.693	13.5782	27.6796	-0.0947698	0.814231	0.887143	75.9816	44.5376
4930539J05Rik	20.1515	19.986	11.3112	23.3993	11.7597	10.7143	18.5158	13.1807	-0.525138	0.20433	0.338234	18.712	13.5426
4930545L23Rik	57.0958	27.2537	24.8847	23.3993	38.639	47.8024	27.1565	23.7253	0.00719952	0.98515	0.991609	33.1584	34.3308
4930546K05Rik	0	0	0	1.67138	1.67996	5.76925	7.40631	3.95422	2.97075	0.017023	0.0456374	0.417846	4.70244
4930547E08Rik	3.35858	0	0	1.67138	1.67996	0.824179	2.46877	0.659037	-0.0575049	0.961946	0.978075	1.25749	1.40799
4930548H24Rik	3.35858	0	0	3.34276	5.03987	1.64836	0	1.97711	0.11045	0.939735	NA	1.67534	2.16633
4930549C15Rik	21.8308	27.2537	27.147	36.7704	34.4391	37.0881	19.7502	26.3615	0.0735843	0.806081	0.882078	28.2504	29.4097
4930549G23Rik	18.4722	32.7044	11.3112	16.7138	20.1595	19.7803	23.4533	19.7711	0.0445217	0.903421	0.946351	19.8004	20.7911
4930550C14Rik	5.03787	3.63382	4.5245	13.3711	5.87985	9.06597	6.17193	6.59037	0.0541139	0.936733	0.965459	6.64181	6.92703
4930552P12Rik	5.03787	5.45073	9.04899	5.01415	10.0797	13.1869	3.70316	1.31807	0.142317	0.867787	0.924887	6.13793	7.07196
4930554I06Rik	0	0	0	5.01415	0.839978	8.24179	2.46877	6.59037	1.92311	0.0932374	0.184226	1.25354	4.53523
4930555G01Rik	5.03787	1.81691	0	0	0	0	2.46877	1.31807	-1.13884	0.415938	0.565018	1.71369	0.946711
4930556M19Rik	63.813	67.2257	63.3429	90.2546	83.1578	122.803	71.5944	82.3797	0.334619	0.185868	0.314987	71.1591	89.9836
4930556N13Rik	99.078	43.6059	81.4409	75.2122	56.2785	87.363	14.8126	28.3386	-0.837868	0.0351804	0.0833529	74.8343	46.6982
4930557K07Rik	18.4722	18.1691	6.78674	20.0566	15.1196	17.3078	16.047	29.6567	0.28278	0.471523	0.617298	15.8712	19.5328
4930558J18Rik	6.71715	5.45073	6.78674	1.67138	4.19989	1.64836	2.46877	7.24941	-0.22822	0.777839	0.863042	5.1565	3.89161
4930558K02Rik	0	0	0	1.67138	0.839978	1.64836	0	1.97711	0.955729	0.586099	NA	0.417846	1.11636
4930562C15Rik	82.2851	45.4228	42.9827	73.5408	39.479	43.6815	28.3909	44.8145	-0.645722	0.0194641	0.0509788	61.0579	39.0915
4930562F07Rik	3.35858	9.08455	4.5245	8.35691	6.71982	6.59343	4.93754	5.93133	-0.0464741	0.944406	0.96938	6.33113	6.04553
4930563D23Rik	1.67929	5.45073	2.26225	0	0	1.64836	4.93754	0	-0.788114	0.581278	0.713204	2.34807	1.64648
4930563E18Rik	3.35858	1.81691	4.5245	3.34276	0.839978	0.824179	0	0.659037	-2.36727	0.0535971	0.117768	3.26069	0.580799
4930563E22Rik	13.4343	14.5353	20.3602	28.4135	5.87985	16.4836	12.3439	22.4073	-0.444932	0.261819	0.407062	19.1858	14.2786
4930563F08Rik	47.0201	50.8735	36.196	40.1132	21.8394	46.9782	44.4379	27.6796	-0.336833	0.299996	0.449717	43.5507	35.2338
4930563M21Rik	8.39644	3.63382	4.5245	5.01415	6.71982	6.59343	7.40631	3.29519	0.0962681	0.888089	0.936585	5.39223	6.00369
4930564C03Rik	10.0757	3.63382	0	6.68553	5.03987	0	8.6407	2.63615	-0.5765	0.513149	0.654348	5.09877	4.07918
4930565N06Rik	178.005	143.536	95.0144	202.237	231.834	228.298	171.58	168.714	0.387711	0.1159	0.219142	154.698	200.106
4930570G19Rik	5.03787	7.26764	4.5245	8.35691	4.19989	8.24179	7.40631	6.59037	0.049165	0.938926	0.966667	6.29673	6.60959
4930572O03Rik	0	0	2.26225	3.34276	0	0.824179	3.70316	1.97711	-0.159382	0.903104	0.946193	1.40125	1.62611
4930577N17Rik	26.8686	21.8029	13.5735	40.1132	19.3195	35.4397	27.1565	47.4507	0.326312	0.28684	0.434428	25.5896	32.3416
4930578C19Rik	82.2851	58.1411	79.1787	73.5408	73.9181	93.1322	83.9382	75.1302	0.151765	0.49663	0.639602	73.2864	81.5297
4930578M01Rik	5.03787	9.08455	9.04899	5.01415	9.23976	12.3627	12.3439	6.59037	0.525526	0.378133	0.528889	7.04639	10.1342
4930579G18Rik	159.532	125.367	133.473	158.781	83.9978	87.363	87.6414	72.4941	-0.804285	7.76907e-06	5.35321e-05	144.288	82.8741
4930579G24Rik	57.0958	69.0426	140.259	38.4418	36.1191	41.209	44.4379	59.3133	-0.688544	0.0391845	0.0909307	76.2099	45.2698
4930579H20Rik	23.51	19.986	18.098	11.6997	11.7597	10.7143	19.7502	23.7253	-0.215726	0.606742	0.733566	18.3234	16.4874
4930579J19Rik	6.71715	1.81691	0	1.67138	2.51993	1.64836	1.23439	0.659037	-0.909423	0.4444	0.592162	2.55136	1.51543
4930579K19Rik	10.0757	12.7184	6.78674	15.0424	10.0797	12.3627	0	12.5217	-0.362951	0.529313	0.667765	11.1558	8.74103
4930579P08Rik	1.67929	1.81691	9.04899	1.67138	5.03987	0.824179	2.46877	0.659037	-0.675048	0.518093	0.657946	3.55414	2.24796
4930581F22Rik	109.154	101.747	76.9164	96.9402	99.1174	120.33	87.6414	87.6519	0.0258472	0.892377	0.93946	96.1893	98.6852
4930583P06Rik	1.67929	3.63382	2.26225	0	0.839978	0	1.23439	1.31807	-1.19461	0.428362	NA	1.89384	0.84811
4930590J08Rik	13.4343	1.81691	18.098	8.35691	7.5598	14.011	2.46877	3.95422	-0.635302	0.319153	0.470121	10.4265	6.99846
4930592A05Rik	5.03787	0	0	0	0	1.64836	4.93754	2.63615	0.560089	0.68679	NA	1.25947	2.30551
4930592I03Rik	63.813	61.775	47.5072	70.198	54.5986	48.6266	46.9067	32.2928	-0.429541	0.120255	0.225182	60.8233	45.6062
4930593A02Rik	6.71715	5.45073	0	3.34276	3.35991	1.64836	7.40631	3.29519	-0.195121	0.80428	0.880695	3.87766	3.92744
4930594C11Rik	107.474	79.9441	95.0144	125.354	61.3184	80.7696	43.2035	38.8832	-0.888754	0.00292775	0.0101607	101.947	56.0437
4930595D18Rik	20.1515	14.5353	13.5735	20.0566	10.9197	16.4836	7.40631	9.88556	-0.649479	0.188135	0.317817	17.0792	11.1738
4930596I21Rik	40.3029	29.0706	40.7205	55.1556	30.2392	38.7364	18.5158	19.7711	-0.660047	0.0506442	0.112352	41.3124	26.8156
4930597A21Rik	0	0	0	0	1.67996	0.824179	0	0	0.664471	0.71535	NA	0	0.626034
4930599N23Rik	11.755	7.26764	11.3112	6.68553	10.9197	15.6594	6.17193	16.4759	0.412646	0.443794	0.591494	9.25486	12.3067
4931402G19Rik	1.67929	3.63382	6.78674	10.0283	4.19989	9.89015	6.17193	2.63615	0.0685056	0.918055	0.954056	5.53204	5.72453
4931403E22Rik	25.1893	23.6198	9.04899	8.35691	26.0393	15.6594	16.047	14.4988	0.101103	0.813652	0.886655	16.5538	18.0611
4931403G20Rik	85.6437	65.4088	36.196	71.8694	73.0781	78.297	72.8288	69.1989	0.169876	0.46504	0.611206	64.7795	73.3507
4931406C07Rik	1103.29	821.244	913.948	877.476	1445.6	1712.64	1501.01	1603.44	0.750592	0.00265548	0.00935567	928.99	1565.67
4931406H21Rik	339.216	190.776	142.522	396.118	354.471	231.594	177.752	202.324	-0.10549	0.695487	0.803301	267.158	241.535
4931406P16Rik	1649.06	1578.9	1542.85	1771.67	1324.65	2382.7	1486.2	2067.4	0.134931	0.336693	0.488084	1635.62	1815.24
4931408D14Rik	25.1893	30.8875	13.5735	21.728	82.3178	118.682	48.141	67.8808	1.74364	4.80242e-09	6.84797e-08	22.8446	79.2554
4931414P19Rik	92.3609	96.2963	128.948	111.983	77.278	65.9343	81.4695	67.2218	-0.557712	0.00293196	0.0101732	107.397	72.9759
4931423N10Rik	1.67929	3.63382	9.04899	3.34276	0.839978	4.94507	9.87509	1.97711	-0.229794	0.792346	0.872702	4.42622	4.40931
4931428F04Rik	67.1715	76.3102	79.1787	85.2405	57.1185	70.8794	69.1256	54.7001	-0.291543	0.164152	0.28592	76.9752	62.9559
4931428L18Rik	3.35858	0	0	0	0.839978	0	3.70316	1.97711	0.425726	0.837474	NA	0.839644	1.63006
4931429L15Rik	1.67929	0	2.26225	0	2.51993	3.29672	3.70316	0.659037	1.47669	0.338435	NA	0.985384	2.54471
4931430N09Rik	30.2272	29.0706	29.4092	48.4701	31.9192	32.9672	34.5628	34.2699	-0.043356	0.881606	0.932925	34.2943	33.4298
4931431C16Rik	11.755	5.45073	9.04899	8.35691	10.0797	18.9561	9.87509	14.4988	0.631396	0.220327	0.357559	8.65291	13.3524
4931440F15Rik	6.71715	0	4.5245	3.34276	5.87985	5.76925	1.23439	1.97711	-0.244276	0.779639	0.864376	3.6461	3.71515
4931440P22Rik	1.67929	1.81691	0	3.34276	2.51993	6.59343	0	1.31807	0.460707	0.709657	0.813656	1.70974	2.60786
4932413F04Rik	0	3.63382	0	3.34276	0	0	1.23439	1.31807	-2.03003	0.190935	NA	1.74415	0.638115
4932416H05Rik	50.3787	34.5213	58.8184	61.8411	47.8787	71.7036	80.2351	66.5628	0.360394	0.129769	0.238777	51.3899	66.595
4932418E24Rik	110.833	201.677	122.161	128.696	104.157	111.264	71.5944	56.0182	-0.748253	0.0103608	0.0300251	140.842	85.7585
4932435O22Rik	0	0	6.78674	1.67138	1.67996	1.64836	2.46877	0.659037	-0.275343	0.807651	0.882825	2.11453	1.61403
4932438A13Rik	5392.2	4849.33	4592.36	5131.14	6873.54	7725.03	7484.08	6809.83	0.534418	2.17443e-07	2.14423e-06	4991.26	7223.12
4932438H23Rik	11.755	7.26764	4.5245	11.6997	6.71982	4.94507	8.6407	9.22652	-0.30167	0.569123	0.702336	8.81171	7.38303
4932441J04Rik	3.35858	7.26764	9.04899	1.67138	0.839978	0.824179	0	1.31807	-2.87758	0.011884	0.0336663	5.33665	0.745558
4933400A11Rik	8.39644	10.9015	6.78674	6.68553	15.9596	14.011	11.1095	12.5217	0.702159	0.19861	0.33121	8.19254	13.4005
4933400F21Rik	260.29	178.057	180.98	265.75	171.356	131.044	139.486	82.3797	-0.769411	0.00128979	0.00497464	221.269	131.066
4933401H06Rik	102.437	45.4228	92.7522	88.5833	75.598	152.473	38.266	71.8351	-0.0342828	0.919673	0.954874	82.2987	84.543
4933402D24Rik	11.755	7.26764	0	6.68553	10.0797	8.24179	1.23439	5.2723	-0.212438	0.746996	0.84074	6.42705	6.20705
4933404O12Rik	45.3408	74.4933	45.245	45.1273	35.2791	37.9122	30.8596	40.8603	-0.524424	0.0390197	0.0905852	52.5516	36.2278
4933405D12Rik	3.35858	0	2.26225	3.34276	2.51993	3.29672	0	1.31807	-0.393122	0.718425	0.820396	2.2409	1.78368
4933405L10Rik	0	0	9.04899	0	1.67996	2.47254	1.23439	2.63615	-1.27897e-05	0.999992	0.999992	2.26225	2.00576
4933406C10Rik	18.4722	19.986	29.4092	18.3852	22.6794	26.3737	9.87509	19.1121	-0.106392	0.784323	0.867562	21.5632	19.5101
4933406I18Rik	18.4722	10.9015	2.26225	11.6997	29.3992	22.2528	8.6407	16.4759	0.711142	0.151036	0.268452	10.8339	19.1922
4933406J10Rik	25.1893	12.7184	18.098	28.4135	22.6794	18.9561	13.5782	11.2036	-0.391705	0.308108	0.45797	21.1048	16.6044
4933406M09Rik	0	3.63382	0	8.35691	1.67996	1.64836	2.46877	0.659037	-0.905179	0.422619	0.571474	2.99768	1.61403
4933407G14Rik	0	0	0	1.67138	0.839978	1.64836	3.70316	0.659037	1.52764	0.324653	NA	0.417846	1.71263
4933407K13Rik	82.2851	76.3102	49.7695	73.5408	58.7985	46.9782	75.2975	61.9495	-0.230819	0.33332	0.484457	70.4764	60.7559
4933407L21Rik	1.67929	1.81691	0	5.01415	5.03987	1.64836	0	0.659037	-0.825522	0.53126	NA	2.12759	1.83682
4933408B17Rik	31.9065	21.8029	38.4582	26.7421	20.9995	26.3737	29.6253	26.3615	-0.202581	0.513844	0.654989	29.7274	25.84
4933408J17Rik	5.03787	1.81691	4.5245	0	2.51993	0	1.23439	1.97711	-0.816725	0.503654	NA	2.84482	1.43286
4933408N05Rik	1.67929	1.81691	0	0	0	2.47254	1.23439	1.31807	0.481468	0.768475	NA	0.87405	1.25625
4933411K16Rik	97.3987	70.8595	22.6225	53.4842	51.2387	75.8245	20.9846	27.0205	-0.618018	0.100095	0.194996	61.0912	43.7671
4933412E12Rik	83.9644	61.775	63.3429	58.4984	58.7985	86.5388	66.6568	61.9495	0.0461243	0.860047	0.919629	66.8952	68.4859
4933413J09Rik	45.3408	30.8875	27.147	56.827	43.6789	89.8355	23.4533	42.8374	0.268193	0.471462	0.617266	40.0506	49.9513
4933416M06Rik	0	3.63382	2.26225	0	0	6.59343	7.40631	7.90845	1.75679	0.16645	0.289036	1.47402	5.47705
4933416M07Rik	11.755	12.7184	2.26225	11.6997	8.39978	12.3627	13.5782	5.93133	0.0146372	0.978131	0.987637	9.60883	10.068
4933417A18Rik	0	0	0	1.67138	1.67996	2.47254	0	0.659037	0.825959	0.638734	NA	0.417846	1.20288
4933417D19Rik	28.5479	9.08455	11.3112	23.3993	16.7996	14.8352	11.1095	15.1579	-0.332911	0.437595	0.585982	18.0858	14.4755
4933417E11Rik	3.35858	1.81691	0	0	0	0	0	1.31807	-1.80075	0.318765	NA	1.29387	0.329519
4933417G07Rik	41.9822	18.1691	15.8357	28.4135	20.1595	29.6704	7.40631	7.90845	-0.869215	0.0633143	0.134893	26.1001	16.2862
4933417O13Rik	3.35858	5.45073	13.5735	3.34276	2.51993	5.76925	4.93754	6.59037	-0.319478	0.647447	0.767052	6.43139	4.95428
4933421O10Rik	191.439	183.508	201.34	269.093	200.755	242.309	290.081	291.953	0.266384	0.0927295	0.183393	211.345	256.274
4933422A05Rik	8.39644	1.81691	4.5245	3.34276	5.87985	3.29672	1.23439	5.2723	-0.181447	0.810152	0.884595	4.52015	3.92081
4933424G05Rik	80.6059	52.6904	40.7205	70.198	49.5587	141.759	82.7038	72.4941	0.468982	0.10509	0.202435	61.0537	86.6289
4933424G06Rik	0	0	2.26225	0	0.839978	2.47254	2.46877	2.63615	1.89419	0.20636	NA	0.565562	2.10436
4933425B07Rik	0	0	0	1.67138	0	1.64836	0	4.61326	1.06995	0.561107	NA	0.417846	1.5654
4933427D14Rik	436.615	421.523	411.729	417.846	377.99	373.353	423.394	381.583	-0.12096	0.258134	0.402766	421.928	389.08
4933427E11Rik	1.67929	3.63382	6.78674	0	3.35991	1.64836	4.93754	0.659037	-0.15515	0.897166	0.942697	3.02496	2.65121
4933427G17Rik	8.39644	9.08455	4.5245	5.01415	3.35991	7.41761	6.17193	5.93133	-0.290981	0.626792	0.750617	6.75491	5.7202
4933427I22Rik	5.03787	7.26764	2.26225	8.35691	1.67996	1.64836	3.70316	1.31807	-1.58917	0.053737	0.11803	5.73117	2.08739
4933428G20Rik	10.0757	9.08455	2.26225	6.68553	10.0797	13.1869	13.5782	9.22652	0.652914	0.216327	0.353016	7.02702	11.5178
4933430I17Rik	6.71715	3.63382	11.3112	1.67138	5.87985	4.1209	4.93754	12.5217	0.389298	0.594344	0.724246	5.8334	6.865
4933431E20Rik	290.517	205.311	237.536	264.078	277.193	240.66	287.612	222.755	0.0411706	0.790554	0.871291	249.361	257.055
4933431G14Rik	11.755	16.3522	11.3112	16.7138	21.8394	12.3627	7.40631	9.88556	-0.18165	0.694992	0.802838	14.0331	12.8735
4933432I09Rik	0	0	0	1.67138	0.839978	2.47254	0	0	0.277018	0.889827	NA	0.417846	0.828129
4933433G15Rik	16.7929	23.6198	13.5735	20.0566	16.7996	14.011	8.6407	15.8169	-0.40521	0.367564	0.519258	18.5107	13.817
4933433G19Rik	47.0201	38.1551	36.196	61.8411	27.7193	37.9122	32.094	34.929	-0.462177	0.0779791	0.159631	45.8031	33.1636
4933433H22Rik	1.67929	1.81691	4.5245	8.35691	1.67996	1.64836	0	2.63615	-1.3556	0.183536	0.31181	4.0944	1.49112
4933434E20Rik	1482.81	1469.88	1443.31	1276.94	1668.2	1564.29	1668.89	1461.74	0.164124	0.0211555	0.0546032	1418.24	1590.78
4933439C10Rik	78.9266	67.2257	83.7032	113.654	93.2376	86.5388	87.6414	116.65	0.194051	0.404521	0.553968	85.8774	96.0168
4933439K11Rik	45.3408	25.4367	15.8357	28.4135	34.4391	36.2639	30.8596	32.2928	0.193664	0.525994	0.664708	28.7567	33.4639
4933440J02Rik	3.35858	1.81691	0	3.34276	3.35991	0	0	0.659037	-1.39192	0.341267	NA	2.12956	1.00474
4933440M02Rik	11.755	7.26764	6.78674	6.68553	10.9197	11.5385	16.047	13.8398	0.693268	0.240481	0.381937	8.12373	13.0863
5031414D18Rik	21.8308	21.8029	22.6225	36.7704	50.3987	24.7254	29.6253	26.3615	0.304393	0.363192	0.515111	25.7566	32.7777
5031425E22Rik	418.143	412.439	402.68	484.701	414.109	565.387	425.863	481.097	0.134233	0.23054	0.369905	429.491	471.614
5031425F14Rik	6.71715	5.45073	4.5245	16.7138	5.87985	4.94507	3.70316	7.24941	-0.560239	0.356596	0.508613	8.35155	5.44437
5031426D15Rik	169.608	94.4794	115.375	132.039	101.637	138.462	132.079	109.4	-0.0946306	0.67334	0.786572	127.875	120.395
5031434C07Rik	28.5479	16.3522	20.3602	28.4135	12.5997	16.4836	16.047	24.3844	-0.429946	0.280853	0.42791	23.4185	17.3787
5031434O11Rik	5.03787	3.63382	13.5735	20.0566	16.7996	26.3737	8.6407	15.1579	0.75804	0.144427	0.259193	10.5754	16.743
5031439G07Rik	1825.39	1840.53	2891.15	2684.24	1673.24	1533.8	1129.46	1010.3	-0.799825	3.70909e-07	3.47459e-06	2310.33	1336.7
5033403F01Rik	8.39644	3.63382	4.5245	13.3711	3.35991	8.24179	4.93754	13.1807	-0.00927968	0.988809	0.993779	7.48145	7.43
5033403H07Rik	1.67929	3.63382	0	0	0.839978	0.824179	0	0.659037	-0.966889	0.532473	NA	1.32828	0.580799
5033406O09Rik	65.4923	59.9581	79.1787	48.4701	83.1578	121.154	55.5474	88.97	0.49613	0.0691311	0.144788	63.2748	87.2074
5330417C22Rik	58.7751	83.5779	104.063	155.439	57.9585	56.0442	71.5944	53.382	-0.663934	0.0270862	0.0673498	100.464	59.7448
5330426P16Rik	107.474	125.367	85.9654	90.2546	78.9579	79.1212	99.9852	143.67	-0.0557411	0.78323	0.866921	102.265	100.434
5330439B14Rik	5.03787	0	0	8.35691	4.19989	2.47254	2.46877	1.31807	-0.338939	0.733094	0.831201	3.34869	2.61482
5430402O13Rik	8.39644	5.45073	6.78674	8.35691	8.39978	9.06597	4.93754	13.8398	0.358376	0.519344	0.65919	7.24771	9.06077
5430403N17Rik	1.67929	1.81691	0	5.01415	3.35991	4.94507	0	10.5446	1.23651	0.209479	0.344648	2.12759	4.7124
5430405H02Rik	28.5479	41.7889	31.6715	35.099	24.3594	28.8463	17.2814	13.8398	-0.738639	0.0248659	0.0626519	34.2768	21.0817
5430416N02Rik	78.9266	116.282	72.3919	111.983	73.0781	60.9893	92.5789	67.8808	-0.390615	0.0963634	0.189218	94.8958	73.6318
5430416O09Rik	206.552	210.762	219.438	282.464	189.835	335.441	135.782	214.187	-0.0915836	0.616807	0.741998	229.804	218.811
5430419D17Rik	3.35858	1.81691	0	1.67138	2.51993	0.824179	0	3.29519	-0.0387141	0.977394	0.9873	1.71172	1.65982
5430421F17Rik	0	1.81691	2.26225	1.67138	2.51993	1.64836	4.93754	2.63615	1.04013	0.38335	0.534017	1.43764	2.9355
5430425K12Rik	3.35858	0	0	1.67138	1.67996	4.94507	2.46877	1.97711	1.05927	0.424008	0.572648	1.25749	2.76773
5430427M07Rik	1.67929	1.81691	4.5245	0	1.67996	4.94507	6.17193	3.95422	1.03675	0.318576	0.469516	2.00517	4.1878
5430427O19Rik	31.9065	16.3522	15.8357	18.3852	24.3594	21.4287	17.2814	38.8832	0.31325	0.373383	0.524608	20.6199	25.4882
5430428K19Rik	13.4343	5.45073	4.5245	10.0283	13.4396	22.2528	9.87509	12.5217	0.746191	0.176467	0.302517	8.35946	14.5223
5430431A17Rik	26.8686	23.6198	15.8357	36.7704	26.8793	14.011	11.1095	19.1121	-0.56366	0.185729	0.314813	25.7736	17.778
5430437J10Rik	13.4343	3.63382	15.8357	20.0566	16.7996	7.41761	20.9846	17.135	0.200546	0.666126	0.781107	13.2401	15.5842
5530601H04Rik	198.156	143.536	153.833	182.181	191.515	165.66	224.658	230.004	0.246293	0.134023	0.244749	169.426	202.959
5730405O15Rik	15.1136	25.4367	11.3112	31.7563	20.1595	18.1319	12.3439	21.7482	-0.174239	0.647527	0.767093	20.9045	18.0959
5730408K05Rik	43.6615	59.9581	58.8184	63.5125	30.2392	32.9672	27.1565	38.8832	-0.785043	0.00542454	0.0172131	56.4876	32.3115
5730409E04Rik	795.983	661.355	753.329	630.111	584.625	632.145	592.505	489.006	-0.302083	0.0256033	0.0642155	710.194	574.57
5730416F02Rik	0	5.45073	0	5.01415	0	0.824179	1.23439	2.63615	-1.31021	0.371019	NA	2.61622	1.17368
5730420D15Rik	11.755	12.7184	11.3112	6.68553	9.23976	9.06597	3.70316	7.24941	-0.516252	0.381206	0.531973	10.6175	7.31457
5730422E09Rik	5.03787	10.9015	6.78674	1.67138	5.03987	7.41761	2.46877	6.59037	-0.153985	0.822087	0.892253	6.09936	5.37916
5730435O14Rik	1.67929	1.81691	4.5245	3.34276	2.51993	0	0	0.659037	-1.97247	0.104881	0.202191	2.84086	0.794743
5730455P16Rik	342.575	347.03	427.565	330.934	378.83	452.474	476.473	413.216	0.248928	0.0535126	0.117659	362.026	430.248
5730480H06Rik	40.3029	58.1411	36.196	55.1556	57.9585	48.6266	51.8442	48.1097	0.128278	0.607912	0.734564	47.4489	51.6347
5730507C01Rik	11.755	16.3522	13.5735	8.35691	13.4396	5.76925	24.6877	11.2036	0.0193977	0.966662	0.981003	12.5094	13.7751
5730508B09Rik	112.512	136.268	122.161	130.368	246.954	269.507	285.143	278.114	1.10227	1.15536e-08	1.49828e-07	125.327	269.929
5730522E02Rik	1.67929	3.63382	6.78674	3.34276	2.51993	1.64836	4.93754	1.97711	-0.50348	0.57402	0.706589	3.86065	2.77074
5730559C18Rik	112.512	132.634	174.193	68.5267	23.5194	32.143	46.9067	19.7711	-1.98525	1.03079e-08	1.34905e-07	121.967	30.585
5830411N06Rik	0	0	4.5245	1.67138	18.4795	1.64836	0	2.63615	1.40646	0.263443	0.408795	1.54897	5.69101
5830415F09Rik	166.25	168.973	223.963	162.124	190.675	217.583	199.97	189.144	0.15688	0.335491	0.486782	180.327	199.343
5830416P10Rik	5.03787	10.9015	18.098	20.0566	14.2796	42.8573	13.5782	46.1326	1.11585	0.0146099	0.0400592	13.5235	29.2119
5830417I10Rik	354.33	357.931	413.991	407.817	377.15	311.54	355.503	306.452	-0.182516	0.214099	0.350489	383.517	337.661
5830428M24Rik	21.8308	23.6198	24.8847	26.7421	29.3992	19.7803	32.094	20.4302	0.0391192	0.910885	0.950644	24.2694	25.4259
5830432E09Rik	47.0201	27.2537	29.4092	45.1273	34.4391	26.3737	23.4533	27.6796	-0.423182	0.182608	0.310481	37.2026	27.9864
5830444B04Rik	23.51	19.986	20.3602	15.0424	39.479	6.59343	20.9846	36.247	0.396302	0.436189	0.584604	19.7247	25.826
5830454E08Rik	6.71715	7.26764	6.78674	10.0283	7.5598	18.1319	3.70316	13.8398	0.491192	0.374633	0.525541	7.69996	10.8087
5930403L14Rik	41.9822	21.8029	20.3602	20.0566	36.959	26.3737	7.40631	23.0663	-0.226963	0.576192	0.708443	26.0505	23.4513
5930412G12Rik	11.755	10.9015	6.78674	16.7138	5.87985	7.41761	2.46877	14.4988	-0.56283	0.264361	0.409519	11.5393	7.56626
5930430L01Rik	72.2094	69.0426	52.0317	116.997	88.1977	75.8245	75.2975	71.8351	0.0236283	0.91126	0.950798	77.5701	77.7887
6030407O03Rik	1.67929	0	4.5245	1.67138	0.839978	3.29672	1.23439	2.63615	0.167654	0.884249	0.934483	1.96879	2.00181
6030408B16Rik	5.03787	1.81691	6.78674	6.68553	2.51993	0.824179	0	0	-3.02385	0.0123915	0.0348492	5.08176	0.836028
6030419C18Rik	33.5858	49.0566	36.196	76.8836	12.5997	6.59343	7.40631	25.7025	-1.82686	5.89778e-05	0.000326611	48.9305	13.0755
6030440G07Rik	1.67929	0	0	0	0	1.64836	2.46877	0.659037	0.940688	0.591747	NA	0.419822	1.19404
6030443J06Rik	82.2851	76.3102	54.294	80.2263	66.3583	41.209	58.0161	68.5399	-0.328586	0.257787	0.402334	73.2789	58.5308
6030458C11Rik	832.927	853.948	875.49	763.822	841.658	573.629	773.96	606.314	-0.260832	0.0698886	0.146069	831.547	698.89
6030466F02Rik	1.67929	0	0	6.68553	1.67996	5.76925	0	2.63615	0.648087	0.573396	0.705922	2.0912	2.52134
6030468B19Rik	5.03787	3.63382	4.5245	6.68553	0.839978	1.64836	0	0	-3.09442	0.0119939	0.0339156	4.97043	0.622084
6230400D17Rik	13.4343	19.986	9.04899	20.0566	18.4795	18.9561	20.9846	23.0663	0.369291	0.391223	0.541503	15.6315	20.3716
6330403A02Rik	18.4722	16.3522	13.5735	61.8411	19.3195	22.2528	13.5782	38.2242	-0.107236	0.830016	0.897827	27.5597	23.3437
6330403K07Rik	26.8686	27.2537	31.6715	23.3993	10.0797	12.3627	13.5782	25.7025	-0.815831	0.030565	0.0744998	27.2983	15.4308
6330407A03Rik	53.7372	50.8735	52.0317	53.4842	73.9181	61.8134	55.5474	46.1326	0.171353	0.550148	0.686476	52.5317	59.3529
6330408A02Rik	85.6437	92.6624	124.424	95.2688	45.3588	56.0442	39.5003	46.7916	-1.07466	1.55016e-06	1.24071e-05	99.4996	46.9237
6330409D20Rik	25.1893	29.0706	11.3112	33.4276	42.8389	33.7913	25.9221	19.7711	0.280851	0.452376	0.599322	24.7497	30.5809
6330410L21Rik	10.0757	3.63382	9.04899	10.0283	4.19989	6.59343	3.70316	0	-1.3694	0.100303	0.195176	8.19671	3.62412
6330415G19Rik	18.4722	12.7184	6.78674	11.6997	17.6395	12.3627	30.8596	27.0205	0.721277	0.0715898	0.148894	12.4192	21.9706
6330416G13Rik	539.052	621.383	927.522	513.114	665.263	346.979	492.52	382.901	-0.470453	0.00989835	0.0288469	650.268	471.916
6330418K02Rik	10.0757	5.45073	4.5245	3.34276	4.19989	9.89015	8.6407	7.90845	0.3639	0.549789	0.68638	5.84843	7.6598
6330549D23Rik	50.3787	69.0426	29.4092	71.8694	65.5183	41.209	40.7347	48.1097	-0.161537	0.582443	0.714273	55.175	48.8929
6430531B16Rik	8.39644	5.45073	11.3112	16.7138	7.5598	9.06597	0	9.88556	-0.633716	0.306661	0.456615	10.4681	6.62783
6430548M08Rik	1882.48	1729.7	1879.93	1357.16	2044.51	857.146	1191.18	747.348	-0.595684	0.00019496	0.000946187	1712.32	1210.05
6430550D23Rik	35.2651	39.972	36.196	28.4135	30.2392	32.143	45.6723	23.0663	-0.121474	0.683609	0.795269	34.9616	32.7802
6430562O15Rik	11.755	23.6198	20.3602	35.099	17.6395	33.7913	19.7502	21.0892	0.0673828	0.860202	0.919679	22.7085	23.0676
6430571L13Rik	11.755	29.0706	22.6225	28.4135	18.4795	9.89015	28.3909	11.8627	-0.464425	0.407479	0.557094	22.9654	17.1558
6430573F11Rik	67.1715	61.775	106.326	35.099	52.0786	70.0552	79.0007	51.4049	-0.061529	0.844852	0.909103	67.5928	63.1349
6430584L05Rik	0	3.63382	4.5245	3.34276	2.51993	6.59343	0	3.29519	0.113159	0.914948	0.952453	2.87527	3.10214
6530402F18Rik	109.154	92.6624	61.0807	106.968	123.477	98.9015	101.22	115.991	0.249674	0.336576	0.488065	92.4663	109.897
6720489N17Rik	35.2651	32.7044	47.5072	11.6997	19.3195	27.1979	48.141	38.8832	0.0359559	0.912918	0.951503	31.7941	33.3854
6820408C15Rik	16.7929	9.08455	15.8357	6.68553	5.03987	4.1209	3.70316	3.95422	-1.45897	0.0183428	0.0486024	12.0997	4.20454
6820431F20Rik	102.437	89.0286	81.4409	110.311	79.7979	68.4069	106.157	79.0845	-0.228158	0.258274	0.402948	95.8043	83.3616
8030451O07Rik	1.67929	3.63382	0	1.67138	2.51993	0.824179	0	7.24941	0.60879	0.611155	0.737332	1.74612	2.64838
8030462N17Rik	649.885	634.102	619.856	661.867	774.46	665.937	818.398	713.078	0.203575	0.0615227	0.131785	641.427	742.968
8430408G22Rik	243.497	258.001	244.323	340.962	176.395	313.188	228.361	237.253	-0.184647	0.386945	0.537393	271.696	238.8
8430419L09Rik	1521.44	1457.16	2090.32	1191.7	1223.01	818.41	1164.03	766.46	-0.660912	0.000143943	0.000721409	1565.15	992.976
8430423G03Rik	5.03787	0	0	5.01415	3.35991	0	1.23439	0	-1.43824	0.3695	NA	2.513	1.14857
8430426J06Rik	272.045	158.071	45.245	91.926	95.7575	505.222	98.7509	307.77	0.981236	0.181241	0.30871	141.822	251.875
8430429K09Rik	47.0201	32.7044	27.147	53.4842	48.7187	45.3298	64.1881	45.4736	0.32619	0.23758	0.378352	40.0889	50.9275
8430430B14Rik	0	1.81691	2.26225	3.34276	0	0	2.46877	2.63615	-1.09404	0.451631	NA	1.85548	1.27623
8430431K14Rik	115.871	94.4794	45.245	73.5408	89.0377	93.1322	99.9852	75.1302	0.114577	0.674782	0.787741	82.284	89.3213
8430436N08Rik	1.67929	3.63382	0	0	0.839978	1.64836	1.23439	4.61326	0.552652	0.694383	0.802407	1.32828	2.084
9030025P20Rik	21.8308	25.4367	13.5735	35.099	22.6794	28.0221	17.2814	25.0434	-0.0418182	0.897619	0.943056	23.985	23.2566
9030404E10Rik	3.35858	0	2.26225	6.68553	2.51993	9.06597	6.17193	1.31807	0.677964	0.481137	0.625941	3.07659	4.76898
9030612E09Rik	3.35858	5.45073	2.26225	1.67138	4.19989	4.1209	8.6407	3.29519	0.606363	0.486571	0.630411	3.18573	5.06417
9030617O03Rik	218.308	152.62	144.784	178.838	171.356	197.803	137.017	134.444	-0.133296	0.515292	0.655757	173.637	160.155
9030619P08Rik	0	1.81691	0	0	0	3.29672	2.46877	2.63615	1.63751	0.344738	NA	0.454228	2.10041
9030624G23Rik	8.39644	19.986	4.5245	23.3993	6.71982	5.76925	11.1095	13.8398	-0.62872	0.224303	0.362734	14.0766	9.35958
9030624J02Rik	1088.18	1184.63	1158.27	1338.78	1191.09	1170.33	994.915	1065	-0.104675	0.243518	0.385753	1192.46	1105.34
9030625G05Rik	3.35858	5.45073	0	0	7.5598	1.64836	6.17193	5.2723	1.31884	0.203489	0.337072	2.20233	5.1631
9130008F23Rik	87.323	127.184	99.5389	127.025	81.4779	119.506	162.939	170.032	0.222859	0.315835	0.466242	110.268	133.489
9130011E15Rik	322.423	367.016	373.271	379.404	357.831	391.485	427.097	368.402	0.0945794	0.496221	0.639124	360.529	386.204
9130019O22Rik	63.813	85.3948	67.8674	118.668	104.157	99.7257	71.5944	116.65	0.249491	0.202826	0.336168	83.9358	98.0317
9130019P16Rik	25.1893	14.5353	22.6225	21.728	13.4396	16.4836	11.1095	18.453	-0.478832	0.201993	0.335278	21.0188	14.8714
9130023H24Rik	201.515	208.945	257.896	239.008	225.114	232.419	280.206	224.073	0.075339	0.67701	0.789722	226.841	240.453
9130221H12Rik	87.323	79.9441	63.3429	98.6115	92.3976	107.967	81.4695	107.423	0.238876	0.236024	0.376577	82.3054	97.3144
9130230L23Rik	89.0023	83.5779	65.6052	31.7563	113.397	83.2421	64.1881	53.382	0.207996	0.514696	0.655317	67.4854	78.5523
9130401M01Rik	167.929	232.565	230.749	267.421	167.156	177.199	183.923	188.485	-0.314854	0.0343062	0.0818163	224.666	179.191
9230102K24Rik	3.35858	1.81691	0	3.34276	0.839978	1.64836	0	4.61326	-0.2829	0.797981	0.876021	2.12956	1.7754
9230102O04Rik	40.3029	36.3382	27.147	36.7704	42.8389	48.6266	46.9067	41.5193	0.346156	0.221124	0.358682	35.1396	44.9729
9230104L09Rik	3.35858	3.63382	0	0	0.839978	0	1.23439	2.63615	-0.702062	0.615604	NA	1.7481	1.17763
9230110C19Rik	41.9822	38.1551	27.147	51.8128	52.0786	62.6376	48.141	74.4712	0.58073	0.0189233	0.0498306	39.7743	59.3321
9230112D13Rik	6.71715	7.26764	4.5245	0	0	6.59343	1.23439	5.2723	-0.586768	0.56828	0.701652	4.62732	3.27503
9230112J17Rik	1.67929	3.63382	0	1.67138	0.839978	0.824179	2.46877	0.659037	-0.731746	0.591939	NA	1.74612	1.19799
9230114K14Rik	99.078	69.0426	99.5389	51.8128	105.837	70.0552	95.0477	69.1989	0.0991416	0.646485	0.766498	79.8681	85.0348
9230116L04Rik	40.3029	14.5353	15.8357	8.35691	6.71982	9.89015	22.2189	9.22652	-0.739348	0.138537	0.251269	19.7577	12.0139
9230116N13Rik	6.71715	3.63382	11.3112	8.35691	10.9197	15.6594	7.40631	17.794	0.83641	0.126661	0.234402	7.50478	12.9449
9330020H09Rik	75.568	83.5779	65.6052	95.2688	74.758	82.4179	53.0786	48.7688	-0.328505	0.142049	0.256031	80.005	64.7558
9330102E08Rik	28.5479	18.1691	15.8357	23.3993	30.2392	31.3188	8.6407	17.135	-0.0590591	0.87367	0.928055	21.488	21.8334
9330111N05Rik	3.35858	0	0	1.67138	2.51993	2.47254	1.23439	3.29519	0.881915	0.445601	0.59316	1.25749	2.38051
9330133O14Rik	65.4923	94.4794	85.9654	123.682	103.317	187.089	125.907	154.874	0.634894	0.00511477	0.0163765	92.4048	142.797
9330136K24Rik	31.9065	21.8029	20.3602	41.7846	41.1589	28.0221	35.7972	40.2013	0.325403	0.285398	0.432937	28.9635	36.2949
9330151L19Rik	137.702	123.55	104.063	185.523	141.956	140.11	150.595	186.508	0.175588	0.253805	0.397928	137.71	154.792
9330159F19Rik	60.4544	19.986	13.5735	30.0849	24.3594	58.5167	46.9067	32.9519	0.380822	0.44166	0.589572	31.0247	40.6836
9330159M07Rik	40.3029	41.7889	29.4092	28.4135	19.3195	19.7803	20.9846	23.0663	-0.764903	0.0175628	0.0468341	34.9786	20.7877
9330162012Rik	11.755	18.1691	29.4092	26.7421	20.1595	20.6045	16.047	17.135	-0.190137	0.626646	0.750548	21.5189	18.4865
9330162B11Rik	15.1136	14.5353	13.5735	3.34276	3.35991	0.824179	3.70316	2.63615	-2.18311	0.00604496	0.0189002	11.6413	2.63085
9330175E14Rik	13.4343	10.9015	20.3602	21.728	25.1993	18.9561	7.40631	16.4759	0.0261354	0.950168	0.972658	16.606	17.0094
9330175M20Rik	5.03787	3.63382	6.78674	3.34276	0.839978	6.59343	7.40631	3.95422	-0.146181	0.865404	0.923156	4.7003	4.69849
9330179D12Rik	5.03787	3.63382	2.26225	3.34276	2.51993	2.47254	6.17193	3.29519	-0.0933335	0.919683	0.954874	3.56917	3.6149
9330182L06Rik	1.67929	7.26764	4.5245	5.01415	5.03987	7.41761	2.46877	7.90845	0.337598	0.653361	0.771697	4.62139	5.70867
9330188P03Rik	11.755	18.1691	24.8847	35.099	18.4795	56.0442	25.9221	52.0639	0.787524	0.0250597	0.0630562	22.477	38.1274
9430015G10Rik	199.835	256.184	334.813	249.036	171.356	246.43	219.721	300.521	-0.16293	0.356059	0.50794	259.967	234.507
9430016H08Rik	250.214	236.198	199.078	257.393	255.353	237.364	275.268	282.727	0.147021	0.298161	0.447675	235.721	262.678
9430018G01Rik	35.2651	10.9015	27.147	15.0424	19.3195	25.5496	25.9221	22.4073	0.0649962	0.870986	0.926466	22.089	23.2996
9430020K01Rik	1177.18	1291.82	1099.45	1149.91	1072.65	1043.41	1188.71	1017.55	-0.130991	0.239492	0.380792	1179.59	1080.58
9430037G07Rik	35.2651	36.3382	33.9337	21.728	23.5194	16.4836	32.094	23.7253	-0.433909	0.175515	0.301233	31.8162	23.9556
9430038I01Rik	129.305	119.916	151.571	116.997	142.796	140.11	140.72	121.922	0.0803333	0.613397	0.739195	129.447	136.387
9430041J12Rik	15.1136	5.45073	18.098	1.67138	1.67996	2.47254	7.40631	1.31807	-1.64061	0.0191745	0.0503673	10.0834	3.21922
9430060I03Rik	5.03787	3.63382	4.5245	5.01415	6.71982	9.89015	11.1095	9.22652	0.997834	0.12132	0.226651	4.55258	9.23649
9430065F17Rik	10.0757	10.9015	11.3112	8.35691	18.4795	9.06597	28.3909	23.7253	0.907117	0.0359438	0.0848432	10.1613	19.9154
9430069I07Rik	8.39644	1.81691	2.26225	1.67138	8.39978	7.41761	1.23439	4.61326	0.565192	0.5435	0.680873	3.53675	5.41626
9430076C15Rik	30.2272	49.0566	29.4092	56.827	26.8793	67.5827	29.6253	44.1555	0.00586588	0.984408	0.991214	41.38	42.0607
9430078K24Rik	3.35858	5.45073	0	11.6997	0.839978	4.94507	4.93754	6.59037	-0.309984	0.669196	0.78356	5.12725	4.32824
9430083A17Rik	70.5301	58.1411	52.0317	85.2405	68.8782	89.8355	76.5319	74.4712	0.21991	0.297788	0.447312	66.4859	77.4292
9430091E24Rik	183.042	132.634	110.85	190.538	146.156	214.287	214.783	210.233	0.332083	0.0332011	0.079795	154.266	196.365
9530014B07Rik	10.0757	21.8029	2.26225	3.34276	4.19989	8.24179	24.6877	22.4073	0.38578	0.508477	0.650302	9.37092	14.8842
9530026P05Rik	25.1893	21.8029	24.8847	60.1698	31.0792	57.6925	28.3909	44.8145	0.345533	0.212454	0.348475	33.0117	40.4943
9530027J09Rik	18.4722	7.26764	15.8357	13.3711	15.1196	11.5385	4.93754	11.2036	-0.38447	0.511256	0.652713	13.7367	10.6998
9530051G07Rik	10.0757	1.81691	4.5245	3.34276	5.03987	4.1209	8.6407	3.95422	0.0740022	0.916767	0.953519	4.93998	5.43892
9530052E02Rik	5.03787	1.81691	2.26225	3.34276	4.19989	0.824179	4.93754	1.31807	-0.290627	0.776514	0.861894	3.11495	2.81992
9530053A07Rik	11.755	3.63382	4.5245	13.3711	10.9197	0.824179	6.17193	5.93133	-0.471752	0.516763	0.656844	8.3211	5.96179
9530059O14Rik	5.03787	3.63382	6.78674	6.68553	6.71982	4.1209	2.46877	3.29519	-0.447212	0.58484	0.71613	5.53599	4.15117
9530062K07Rik	10.0757	7.26764	13.5735	21.728	7.5598	14.011	14.8126	5.2723	-0.348132	0.488533	0.63228	13.1612	10.4139
9530068E07Rik	1991.64	1905.94	1988.52	2256.37	2210.82	2526.93	2960.06	2762.02	0.353667	2.6754e-06	2.02707e-05	2035.61	2614.96
9530077C05Rik	57.0958	50.8735	27.147	71.8694	60.4784	59.3409	65.4224	51.4049	0.20537	0.443908	0.5916	51.7464	59.1617
9530080O11Rik	11.755	14.5353	4.5245	6.68553	15.9596	18.9561	28.3909	10.5446	0.914768	0.0623118	0.133157	9.37508	18.4628
9530082P21Rik	344.254	305.241	341.599	344.305	362.871	289.287	257.987	298.544	-0.144969	0.333816	0.484984	333.85	302.172
9530091C08Rik	300.593	188.959	151.571	210.594	261.233	239.012	261.69	225.391	0.220225	0.354358	0.506439	212.929	246.831
9630013A20Rik	26.8686	25.4367	22.6225	30.0849	37.799	28.0221	33.3284	13.8398	0.0640874	0.87038	0.926317	26.2532	28.2473
9630013K17Rik	16.7929	9.08455	9.04899	8.35691	10.0797	4.94507	3.70316	9.88556	-0.559969	0.299079	0.448622	10.8208	7.15338
9630028B13Rik	18.4722	10.9015	4.5245	16.7138	8.39978	11.5385	3.70316	6.59037	-0.791654	0.141991	0.255953	12.653	7.55795
9630028I04Rik	1.67929	0	2.26225	3.34276	0.839978	5.76925	0	1.97711	0.0481647	0.968113	0.981944	1.82108	2.14659
9830147E19Rik	282.12	276.17	233.012	254.05	335.991	200.276	351.8	239.89	0.0855575	0.634879	0.757268	261.338	281.989
9830166K06Rik	5.03787	1.81691	6.78674	5.01415	3.35991	2.47254	3.70316	1.97711	-0.702251	0.379379	0.53006	4.66392	2.87818
9930012K11Rik	30.2272	43.6059	38.4582	18.3852	25.1993	19.7803	32.094	29.6567	-0.269287	0.430612	0.579265	32.6691	26.6826
9930014A18Rik	119.229	143.536	153.833	122.011	152.876	117.858	202.439	133.126	0.142185	0.402433	0.551997	134.652	151.575
9930021J03Rik	948.798	950.244	861.916	1159.94	1133.13	1398.63	1264.01	1286.44	0.374673	0.00121451	0.00472064	980.224	1270.55
9930104L06Rik	246.855	258.001	246.585	240.679	259.553	175.55	261.69	242.526	-0.0883563	0.596588	0.725821	248.03	234.83
9930111J21Rik1	60.4544	38.1551	29.4092	51.8128	62.9984	54.3958	25.9221	45.4736	0.0340517	0.907264	0.948628	44.9579	47.1975
9930111J21Rik2	8.39644	1.81691	2.26225	3.34276	1.67996	2.47254	3.70316	5.2723	-0.384599	0.633852	0.756255	3.95459	3.28199
a	0	0	0	0	0.839978	1.64836	1.23439	0	1.28507	0.459569	NA	0	0.93068
A130010J15Rik	372.802	287.072	339.337	203.909	404.869	345.331	455.488	349.949	0.382762	0.0131675	0.0367285	300.78	388.909
A130077B15Rik	3.35858	5.45073	0	8.35691	0	9.89015	4.93754	7.24941	0.24868	0.786866	0.868801	4.29155	5.51928
A1bg	6.71715	1.81691	6.78674	10.0283	9.23976	7.41761	7.40631	2.63615	0.0484079	0.939353	0.96681	6.33728	6.67496
A230009B12Rik	6.71715	1.81691	0	5.01415	8.39978	1.64836	6.17193	1.97711	0.364657	0.686173	0.796624	3.38705	4.54929
A230020J21Rik	3.35858	3.63382	4.5245	5.01415	1.67996	1.64836	3.70316	2.63615	-0.839864	0.331353	0.48238	4.13276	2.41691
A230028O05Rik	3.35858	3.63382	4.5245	3.34276	4.19989	8.24179	2.46877	10.5446	0.820092	0.284754	0.432384	3.71491	6.36376
A230046K03Rik	1796.84	1660.66	1676.33	1953.85	2285.58	2467.59	2923.03	2835.84	0.559579	4.80548e-10	8.61045e-09	1771.92	2628.01
A230050P20Rik	114.192	119.916	97.2767	165.467	56.2785	48.6266	45.6723	65.2447	-1.17483	1.32462e-07	1.37407e-06	124.213	53.9555
A230056J06Rik	1.67929	1.81691	0	1.67138	0.839978	2.47254	1.23439	1.31807	0.200936	0.889364	NA	1.2919	1.46624
A230056P14Rik	26.8686	32.7044	18.098	28.4135	28.5593	48.6266	30.8596	58.6543	0.636271	0.0399605	0.0924795	26.5211	41.6749
A230057D06Rik	6.71715	10.9015	2.26225	1.67138	3.35991	4.94507	8.6407	3.95422	-0.0862002	0.914472	0.952307	5.38806	5.22498
A230065H16Rik	6.71715	10.9015	9.04899	20.0566	8.39978	1.64836	4.93754	9.22652	-0.895895	0.238933	0.380257	11.681	6.05305
A230072C01Rik	67.1715	65.4088	70.1297	58.4984	50.3987	51.0991	65.4224	76.4483	-0.112344	0.589158	0.719814	65.3021	60.8421
A230072E10Rik	100.757	69.0426	56.5562	85.2405	79.7979	62.6376	71.5944	55.3591	-0.24119	0.337615	0.489115	77.8992	67.3473
A230103J11Rik	36.9443	30.8875	11.3112	41.7846	20.1595	39.5606	12.3439	21.0892	-0.417799	0.267732	0.413313	30.2319	23.2883
A230108P19Rik	1.67929	1.81691	6.78674	0	2.51993	2.47254	3.70316	2.63615	0.294834	0.773499	0.859668	2.57074	2.83294
A330009N23Rik	8.39644	12.7184	18.098	21.728	12.5997	6.59343	7.40631	3.29519	-1.08418	0.066192	0.139832	15.2352	7.47365
A330015K06Rik	8.39644	7.26764	6.78674	8.35691	16.7996	13.1869	18.5158	9.22652	0.87178	0.0875342	0.175398	7.70194	14.4322
A330023F24Rik	154.495	136.268	88.2277	227.308	162.116	182.144	144.423	202.324	0.224686	0.191068	0.32118	151.575	172.752
A330032B11Rik	11.755	14.5353	6.78674	10.0283	11.7597	9.89015	13.5782	9.88556	0.0467072	0.926847	0.9597	10.7763	11.2784
A330033J07Rik	3.35858	3.63382	0	0	0.839978	1.64836	3.70316	0.659037	-0.181968	0.90445	NA	1.7481	1.71263
A330035P11Rik	70.5301	52.6904	74.6542	60.1698	58.7985	65.1101	66.6568	74.4712	0.0484038	0.813038	0.886518	64.5111	66.2592
A330040F15Rik	23.51	9.08455	11.3112	8.35691	2.51993	7.41761	16.047	5.93133	-0.849542	0.134239	0.245009	13.0657	7.97897
A330041J22Rik	36.9443	19.986	36.196	21.728	19.3195	32.143	28.3909	44.1555	0.0862402	0.785659	0.867869	28.7136	31.0022
A330048O09Rik	1.67929	0	2.26225	0	0	1.64836	0	3.95422	0.503202	0.74913	NA	0.985384	1.40065
A330069E16Rik	8.39644	9.08455	9.04899	6.68553	8.39978	9.89015	7.40631	7.90845	0.0256372	0.961603	0.978066	8.30388	8.40117
A330074K22Rik	11.755	3.63382	9.04899	5.01415	5.87985	3.29672	6.17193	4.61326	-0.557226	0.420595	0.5698	7.36299	4.99044
A330076H08Rik	10.0757	5.45073	4.5245	5.01415	6.71982	7.41761	7.40631	4.61326	0.0330383	0.961286	0.978066	6.26628	6.53925
A330102I10Rik	10.0757	10.9015	11.3112	16.7138	25.1993	14.011	13.5782	13.8398	0.427772	0.36657	0.518378	12.2506	16.6571
A3galt2	3.35858	1.81691	6.78674	11.6997	6.71982	10.7143	8.6407	3.29519	0.389472	0.576176	0.708443	5.91548	7.34251
A430005L14Rik	292.196	317.959	375.533	350.99	247.794	237.364	229.596	206.938	-0.533532	5.00969e-05	0.000281826	334.17	230.423
A430033K04Rik	319.065	347.03	328.026	270.764	392.27	234.067	427.097	299.862	0.0631463	0.626325	0.750216	316.221	338.324
A430035B10Rik	21.8308	18.1691	6.78674	21.728	31.9192	52.7475	46.9067	44.8145	1.31885	8.77505e-05	0.000464369	17.1286	44.097
A430046D13Rik	65.4923	56.3242	70.1297	71.8694	61.3184	75.0003	60.4849	69.8579	0.0226243	0.919435	0.95485	65.9539	66.6654
A430078G23Rik	18.4722	19.986	11.3112	25.0707	47.0388	11.5385	9.87509	14.4988	0.00441586	0.99284	0.996173	18.71	20.7378
A430078I02Rik	26.8686	30.8875	22.6225	30.0849	19.3195	23.9012	30.8596	22.4073	-0.235578	0.449673	0.596835	27.6159	24.1219
A430088P11Rik	48.6994	39.972	65.6052	46.7987	51.2387	29.6704	48.141	30.9747	-0.332995	0.256015	0.400486	50.2688	40.0062
A430090L17Rik	63.813	58.1411	58.8184	75.2122	84.8378	53.5716	60.4849	34.2699	-0.140256	0.643173	0.763652	63.9962	58.2911
A430093F15Rik	3.35858	0	2.26225	1.67138	3.35991	4.1209	0	1.97711	0.299745	0.808492	0.883235	1.82305	2.36448
A430105I19Rik	157.853	159.888	135.735	123.682	120.117	131.869	97.5165	119.286	-0.301206	0.0940667	0.185563	144.29	117.197
A4galt	117.55	148.987	126.686	269.093	141.116	188.737	209.846	221.436	0.230356	0.28173	0.428747	165.579	190.284
A530013C23Rik	40.3029	38.1551	18.098	50.1415	28.5593	51.0991	38.266	46.1326	0.158616	0.562441	0.696461	36.6744	41.0142
A530016L24Rik	303.951	228.931	178.718	200.566	412.429	463.189	119.735	191.78	0.206066	0.546932	0.683723	228.041	296.783
A530032D15Rik	3.35858	1.81691	2.26225	5.01415	4.19989	6.59343	6.17193	6.59037	0.90699	0.250627	0.39412	3.11297	5.88891
A530053G22Rik	6.71715	9.08455	0	10.0283	26.0393	30.4946	11.1095	22.4073	1.71492	0.00149985	0.00567939	6.4575	22.5127
A530064D06Rik	5.03787	3.63382	4.5245	1.67138	3.35991	0.824179	2.46877	2.63615	-0.659102	0.469691	0.615562	3.71689	2.32225
A530065N20Rik	3.35858	1.81691	2.26225	1.67138	2.51993	0.824179	1.23439	1.31807	-0.655083	0.597252	NA	2.27728	1.47414
A530072M11Rik	6.71715	7.26764	4.5245	13.3711	7.5598	3.29672	9.87509	9.22652	-0.10906	0.854268	0.915748	7.97009	7.48953
A530088E08Rik	1.67929	0	0	3.34276	4.19989	4.94507	1.23439	2.63615	1.29442	0.263639	0.408874	1.25551	3.25387
A530099J19Rik	13.4343	7.26764	15.8357	18.3852	10.9197	10.7143	9.87509	5.93133	-0.577062	0.262677	0.408024	13.7307	9.36012
A630001G21Rik	70.5301	41.7889	52.0317	45.1273	75.598	46.9782	43.2035	46.7916	0.00843164	0.974891	0.985767	52.3695	53.1428
A630012P03Rik	3.35858	3.63382	4.5245	1.67138	3.35991	2.47254	4.93754	1.31807	-0.154202	0.87871	0.93117	3.29707	3.02202
A630019I02Rik	0	3.63382	2.26225	1.67138	1.67996	4.94507	1.23439	1.97711	0.310024	0.789388	0.870344	1.89186	2.45913
A630020A06	5.03787	1.81691	4.5245	0	4.19989	2.47254	2.46877	3.29519	0.264193	0.769144	0.856559	2.84482	3.1091
A630023A22Rik	87.323	67.2257	72.3919	536.514	91.5576	557.145	213.549	616.2	1.21755	5.87037e-08	6.55942e-07	190.864	369.613
A630033H20Rik	70.5301	70.8595	76.9164	63.5125	74.758	60.9893	151.829	100.174	0.384456	0.11038	0.210766	70.4546	96.9376
A630066F11Rik	43.6615	27.2537	33.9337	25.0707	27.7193	64.286	67.8912	64.5856	0.730035	0.0117464	0.0333374	32.4799	56.1205
A630072M18Rik	144.419	129.001	133.473	163.795	148.676	127.748	162.939	175.963	0.10108	0.516162	0.656471	142.672	153.831
A630075F10Rik	6.71715	5.45073	4.5245	6.68553	12.5997	14.011	13.5782	11.8627	1.14485	0.0366878	0.0862408	5.84448	13.0129
A630076J17Rik	15.1136	18.1691	11.3112	3.34276	31.9192	8.24179	11.1095	8.56748	0.343692	0.490114	0.63346	11.9842	14.9595
A630077J23Rik	52.0579	14.5353	33.9337	86.9119	47.0388	62.6376	28.3909	57.9953	0.118307	0.74329	0.838634	46.8597	49.0156
A630089N07Rik	282.12	205.311	282.781	178.838	234.354	113.737	237.002	164.759	-0.371256	0.0672139	0.14149	237.263	187.463
A630095N17Rik	11.755	14.5353	11.3112	5.01415	12.5997	8.24179	12.3439	7.24941	-0.0838237	0.862491	0.921299	10.6539	10.1087
A730017C20Rik	0	1.81691	2.26225	0	0.839978	3.29672	0	1.97711	0.679796	0.664266	NA	1.01979	1.52845
A730017L22Rik	80.6059	83.5779	65.6052	101.954	99.1174	72.5278	81.4695	63.2676	-0.0709329	0.777365	0.862614	82.9358	79.0955
A730020E08Rik	6.71715	0	2.26225	8.35691	4.19989	7.41761	3.70316	13.1807	0.692162	0.353116	0.505075	4.33408	7.12535
A730020M07Rik	1.67929	0	0	5.01415	2.51993	0	2.46877	6.59037	0.767316	0.509538	0.651398	1.67336	2.89477
A730056A06Rik	11.755	3.63382	6.78674	11.6997	2.51993	7.41761	11.1095	8.56748	-0.318173	0.566725	0.700267	8.46882	7.40363
A730085K08Rik	40.3029	30.8875	33.9337	53.4842	75.598	65.1101	30.8596	34.2699	0.33103	0.261966	0.407254	39.6521	51.4594
A730090H04Rik	1.67929	7.26764	2.26225	11.6997	7.5598	6.59343	6.17193	10.5446	0.472022	0.473954	0.619482	5.72721	7.71744
A730090N16Rik	28.5479	30.8875	20.3602	41.7846	81.4779	18.1319	20.9846	31.6338	0.191852	0.656387	0.774037	30.395	38.057
A830009L08Rik	5.03787	7.26764	6.78674	6.68553	4.19989	4.1209	8.6407	7.90845	-0.111461	0.857783	0.918476	6.44445	6.21748
A830010M20Rik	134.343	134.451	201.34	173.824	204.955	229.122	230.83	187.167	0.408825	0.0206405	0.0535414	160.99	213.018
A830018L16Rik	15.1136	10.9015	15.8357	15.0424	15.9596	10.7143	23.4533	14.4988	0.16795	0.729022	0.82861	14.2233	16.1565
A830052D11Rik	6.71715	7.26764	9.04899	10.0283	9.23976	4.1209	0	7.24941	-0.705393	0.338288	0.489714	8.26552	5.15252
A830080D01Rik	206.552	248.917	255.634	265.75	324.232	411.265	469.067	448.145	0.746368	3.48201e-07	3.28899e-06	244.213	413.177
A830082K12Rik	10.0757	16.3522	11.3112	20.0566	20.1595	23.077	18.5158	17.135	0.439575	0.292724	0.441223	14.4489	19.7218
A830082N09Rik	87.323	98.1132	58.8184	108.64	107.517	113.737	138.251	139.716	0.474892	0.0182042	0.0483206	88.2236	124.805
A930001C03Rik	10.0757	12.7184	9.04899	6.68553	7.5598	6.59343	23.4533	9.88556	0.148011	0.77113	0.857915	9.63216	11.873
A930002C04Rik	0	0	0	3.34276	0.839978	2.47254	1.23439	1.97711	1.20123	0.472685	NA	0.835691	1.631
A930003O13Rik	1.67929	0	0	3.34276	4.19989	4.94507	1.23439	0.659037	1.0789	0.40891	0.558468	1.25551	2.7596
A930004D18Rik	36.9443	54.5073	38.4582	30.0849	33.5991	66.7585	62.9537	69.8579	0.514423	0.0632552	0.134807	39.9987	58.2923
A930005H10Rik	53.7372	36.3382	45.245	50.1415	27.7193	33.7913	41.9691	36.9061	-0.420014	0.140095	0.253555	46.3655	35.0965
A930006I01Rik	15.1136	19.986	9.04899	8.35691	13.4396	19.7803	18.5158	23.0663	0.514354	0.229358	0.368677	13.1264	18.7005
A930006K02Rik	16.7929	16.3522	11.3112	23.3993	16.7996	13.1869	4.93754	14.4988	-0.40459	0.362306	0.514346	16.9639	12.3557
A930007I19Rik	21.8308	32.7044	20.3602	26.7421	22.6794	17.3078	17.2814	20.4302	-0.381769	0.265079	0.410237	25.4094	19.4247
A930009A15Rik	6.71715	0	0	3.34276	0	0.824179	7.40631	1.31807	-0.678909	0.598773	0.727494	2.51498	2.38714
A930012L18Rik	26.8686	23.6198	33.9337	36.7704	35.2791	27.1979	22.2189	16.4759	-0.279303	0.417897	0.567001	30.2981	25.293
A930013F10Rik	228.383	159.888	135.735	140.396	241.074	178.847	169.111	174.645	0.192308	0.325859	0.477276	166.101	190.919
A930015D03Rik	164.57	154.437	110.85	147.082	197.395	202.748	141.954	148.942	0.240959	0.211696	0.347524	144.235	172.76
A930016O22Rik	3.35858	3.63382	2.26225	3.34276	5.03987	2.47254	0	1.31807	-0.748481	0.46874	0.61441	3.14935	2.20762
A930017M01Rik	10.0757	3.63382	9.04899	0	4.19989	3.29672	3.70316	7.24941	-0.0567016	0.937604	0.965889	5.68964	4.61229
A930019D19Rik	30.2272	14.5353	11.3112	23.3993	24.3594	25.5496	19.7502	13.1807	0.00507685	0.989397	0.994101	19.8683	20.71
A930024E05Rik	87.323	54.5073	70.1297	46.7987	44.5188	23.9012	53.0786	39.5422	-0.70769	0.0050752	0.016262	64.6897	40.2602
A930041C12Rik	15.1136	9.08455	9.04899	21.728	13.4396	7.41761	3.70316	7.24941	-0.779284	0.132935	0.24335	13.7438	7.95246
AA387883	0	0	0	0	2.51993	0	0	0.659037	0.844026	0.698972	NA	0	0.794743
AA388235	13.4343	21.8029	15.8357	30.0849	15.9596	41.209	14.8126	33.6109	0.385254	0.291931	0.44026	20.2895	26.398
AA413626	10.0757	7.26764	13.5735	10.0283	5.87985	8.24179	9.87509	12.5217	-0.185462	0.717695	0.820002	10.2363	9.12961
AA414768	18.4722	9.08455	6.78674	23.3993	5.87985	5.76925	1.23439	9.22652	-1.32833	0.0268565	0.0669252	14.4357	5.5275
AA415398	55.4165	38.1551	56.5562	83.5691	68.8782	101.374	54.313	69.1989	0.334904	0.153685	0.272196	58.4242	73.441
AA465934	10.0757	25.4367	49.7695	15.0424	10.0797	4.1209	13.5782	10.5446	-1.37116	0.00394303	0.0131024	25.0811	9.58087
AA467197	0	3.63382	2.26225	8.35691	4.19989	5.76925	8.6407	27.6796	1.61669	0.0579371	0.12546	3.56324	11.5724
AA474331	41.9822	50.8735	33.9337	46.7987	52.0786	61.8134	50.6098	54.7001	0.330747	0.153306	0.271637	43.397	54.8005
AA543186	18.4722	18.1691	22.6225	26.7421	28.5593	31.3188	24.6877	36.9061	0.52191	0.101894	0.197555	21.5015	30.368
AA986860	223.345	223.48	368.746	145.41	262.913	283.518	202.439	254.388	0.109226	0.585358	0.716456	240.246	250.815
Aaas	261.969	247.1	542.94	173.824	130.197	129.396	203.674	155.533	-0.96752	0.000326473	0.0014827	306.458	154.7
Aacs	2703.65	3960.87	3422.78	1584.47	6091.52	1458.8	1783.69	1607.39	-0.254618	0.240857	0.382497	2917.94	2735.35
Aaed1	463.484	365.199	380.058	834.02	546.826	1679.68	748.038	1649.57	1.13065	1.4448e-09	2.30735e-08	510.69	1156.03
Aagab	979.025	995.667	1083.62	930.96	922.296	899.179	929.492	822.478	-0.158212	0.0494085	0.110041	997.317	893.362
Aak1	2572.67	2363.8	2422.87	2558.89	2583.77	2497.26	2727.99	2115.51	0.000142534	0.999181	0.999474	2479.56	2481.13
Aamdc	322.423	312.509	321.239	366.033	410.749	418.683	365.378	332.155	0.202623	0.113341	0.215454	330.551	381.741
Aamp	2767.47	3290.43	3106.07	2685.91	2141.94	1730.78	1102.31	1206.7	-0.975678	1.17984e-30	6.48533e-28	2962.47	1545.43
Aanat	8.39644	21.8029	4.5245	15.0424	9.23976	6.59343	4.93754	6.59037	-0.870062	0.111186	0.212114	12.4416	6.84028
Aar2	633.092	737.666	683.199	643.482	671.142	576.101	566.583	539.751	-0.197562	0.0736599	0.152455	674.36	588.395
Aard	15.1136	5.45073	4.5245	1.67138	5.03987	1.64836	9.87509	2.63615	-0.60234	0.424685	0.573289	6.69005	4.79987
Aars	3610.47	4097.13	4560.69	2869.76	3611.07	2421.44	3459.98	2769.27	-0.301448	0.0138237	0.038258	3784.51	3065.44
Aars2	231.742	323.41	289.568	260.736	206.635	169.781	133.314	135.762	-0.787372	2.15222e-06	1.67003e-05	276.364	161.373
Aarsd1	671.715	861.216	997.651	511.443	530.866	374.177	470.301	399.377	-0.751785	6.76222e-08	7.44368e-07	760.506	443.68
Aasdh	292.196	268.903	280.519	307.534	342.711	342.034	271.565	316.997	0.150916	0.235393	0.375853	287.288	318.327
Aasdhppt	811.096	872.117	760.115	650.168	1308.69	960.993	1391.15	1293.69	0.665799	9.42062e-10	1.56824e-08	773.374	1238.63
Aass	1073.07	890.286	1201.25	473.001	1327.17	2156.05	1357.82	1455.15	0.893213	0.00046811	0.00204738	909.402	1574.05
Aatf	895.061	734.032	703.559	636.797	889.537	516.76	686.318	630.699	-0.145944	0.360787	0.512573	742.362	680.829
Aatk	90.6816	123.55	101.801	150.424	68.8782	60.1651	16.047	44.1555	-1.37298	2.61458e-08	3.14795e-07	116.614	47.3114
AB124611	43.6615	36.3382	24.8847	48.4701	49.5587	26.3737	16.047	33.6109	-0.317469	0.385518	0.536075	38.3386	31.3976
Abat	164.57	212.579	131.21	105.297	131.877	104.671	232.065	150.92	-0.0360111	0.88032	0.932007	153.414	154.883
Abca1	3324.99	2634.52	1907.08	2756.11	2903.8	3617.32	2708.24	2671.74	0.15844	0.355392	0.507447	2655.67	2975.28
Abca12	1.67929	3.63382	4.5245	5.01415	3.35991	9.89015	1.23439	8.56748	0.626334	0.449838	0.596886	3.71294	5.76298
Abca13	1.67929	1.81691	0	3.34276	2.51993	1.64836	1.23439	1.31807	-0.0437664	0.973198	NA	1.70974	1.68019
Abca17	5.03787	0	4.5245	1.67138	0.839978	0.824179	1.23439	3.95422	-0.808288	0.519317	0.65919	2.80844	1.71319
Abca2	910.174	1126.48	1185.42	1074.7	715.661	589.288	370.316	338.745	-1.14504	8.57708e-20	1.04395e-17	1074.19	503.503
Abca3	2320.78	2145.77	2938.66	2136.03	2025.19	2455.23	1778.75	1525.01	-0.307349	0.0548444	0.119983	2385.31	1946.04
Abca4	16.7929	27.2537	18.098	38.4418	18.4795	46.154	12.3439	46.1326	0.28816	0.46451	0.610703	25.1466	30.7775
Abca5	408.067	423.34	364.222	394.446	481.307	567.035	688.787	644.538	0.563372	8.50378e-09	1.13829e-07	397.519	595.417
Abca6	366.085	305.241	371.009	220.622	162.116	304.946	257.987	364.448	-0.2811	0.333897	0.485047	315.739	272.374
Abca7	517.221	677.708	850.605	663.539	464.508	445.057	293.784	287.999	-0.882112	5.76456e-09	8.08462e-08	677.268	372.837
Abca8a	2062.17	1593.43	1769.08	1597.84	763.54	1492.59	1377.57	1756.99	-0.4411	0.0322286	0.0778862	1755.63	1347.67
Abca8b	251.893	288.889	289.568	285.806	195.715	341.21	274.034	380.264	0.0593587	0.732211	0.830518	279.039	297.806
Abca9	1099.93	1164.64	993.127	949.345	677.022	972.531	977.633	1233.06	-0.150162	0.377805	0.528628	1051.76	965.061
Abcb10	811.096	797.624	809.885	569.941	902.976	526.65	838.148	641.902	-0.048311	0.726148	0.826534	747.137	727.419
Abcb11	41.9822	30.8875	56.5562	10.0283	33.5991	45.3298	44.4379	63.2676	0.569717	0.14917	0.265829	34.8635	46.6586
Abcb1a	251.893	225.297	176.455	185.523	164.636	236.539	245.643	174.645	-0.0418321	0.824984	0.894314	209.792	205.366
Abcb1b	109.154	99.9301	126.686	95.2688	102.477	129.396	127.142	163.441	0.283451	0.1156	0.218845	107.76	130.614
Abcb4	6.71715	1.81691	6.78674	1.67138	11.7597	13.1869	7.40631	9.88556	1.36098	0.0398249	0.0922158	4.24805	10.5596
Abcb6	666.678	683.158	938.833	442.916	530.866	571.98	548.067	483.733	-0.33846	0.107346	0.206128	682.896	533.662
Abcb7	1600.36	1495.32	1886.71	1057.98	1756.39	1486.82	2221.89	1789.29	0.271097	0.00252878	0.00896037	1510.09	1813.6
Abcb8	827.889	1019.29	1045.16	683.595	731.621	541.486	467.832	464.621	-0.695584	0.00016177	0.000802261	893.983	551.39
Abcb9	356.009	546.89	975.029	247.365	344.391	158.242	177.752	106.105	-1.43997	7.85855e-07	6.7597e-06	531.323	196.622
Abcc1	706.98	688.609	520.317	703.652	720.701	564.563	654.224	684.081	0.00974697	0.949117	0.972166	654.89	655.892
Abcc10	315.706	397.903	377.795	367.704	264.593	187.089	153.064	138.398	-1.00665	2.51868e-14	1.08654e-12	364.777	185.786
Abcc12	0	3.63382	2.26225	3.34276	2.51993	3.29672	0	2.63615	-0.133682	0.901233	0.945317	2.30971	2.1132
Abcc2	0	1.81691	2.26225	3.34276	0.839978	0.824179	1.23439	2.63615	-0.484065	0.705173	0.810314	1.85548	1.38367
Abcc3	127.626	178.057	117.637	250.707	170.516	199.451	101.22	170.691	-0.0508394	0.782705	0.866451	168.507	160.469
Abcc4	255.252	281.621	221.7	235.665	204.115	204.396	250.58	218.141	-0.193827	0.146937	0.262826	248.56	219.308
Abcc5	525.617	585.045	472.81	588.327	556.065	528.299	471.535	556.227	-0.0363234	0.783696	0.867155	542.95	528.032
Abcc6	1.67929	1.81691	2.26225	1.67138	0.839978	0.824179	0	0	-2.24772	0.184498	NA	1.85746	0.416039
Abcc8	1.67929	3.63382	0	0	0.839978	0	3.70316	1.97711	-0.0588376	0.96719	0.981299	1.32828	1.63006
Abcc9	1625.55	1497.13	1524.76	1561.07	1239.81	1695.34	1630.62	1508.54	-0.0362231	0.762688	0.85193	1552.13	1518.58
Abcd1	498.749	588.679	719.395	625.097	351.951	384.892	292.549	246.48	-0.937053	3.62532e-09	5.31133e-08	607.98	318.968
Abcd2	952.157	990.216	798.574	992.801	2085.67	3030.51	1747.89	2418.01	1.3064	1.09662e-15	6.33435e-14	933.437	2320.52
Abcd3	4777.58	4207.97	4657.97	3279.25	4912.19	7577.5	5595.47	6064.46	0.541889	0.00192576	0.00707068	4230.69	6037.41
Abcd4	255.252	292.523	321.239	240.679	297.352	227.473	190.095	170.032	-0.345971	0.00677406	0.0208621	277.423	221.238
Abce1	7575.27	7076.87	7230.14	4300.47	9966.34	6413.76	11977.2	8755.31	0.492054	1.18575e-06	9.77983e-06	6545.69	9278.16
Abcf1	3299.8	3413.98	3701.04	2794.55	2444.34	1815.67	2050.31	1747.77	-0.717897	2.40252e-10	4.56589e-09	3302.34	2014.52
Abcf2	2040.34	2243.88	2531.46	1517.61	2642.57	1733.25	2235.47	1824.21	0.0206315	0.800835	0.878386	2083.32	2108.88
Abcf3	1828.75	1993.15	1800.75	1524.3	2440.98	1488.47	1771.34	1561.26	0.000247293	0.998364	0.999055	1786.74	1815.51
Abcg1	428.219	456.045	468.285	411.16	381.35	405.496	280.206	392.127	-0.279494	0.107747	0.206735	440.927	364.795
Abcg2	22977.7	14284.6	15500.9	6035.36	12115	16928.6	17555.4	11185.2	0.116091	0.648669	0.767959	14699.6	14446.1
Abcg3	97.3987	72.6764	92.7522	135.382	118.437	121.154	95.0477	123.899	0.221603	0.302745	0.452922	99.5523	114.634
Abcg4	26.8686	23.6198	15.8357	28.4135	27.7193	9.06597	11.1095	14.4988	-0.648868	0.117933	0.221881	23.6844	15.5984
Abcg5	1.67929	3.63382	0	0	0.839978	8.24179	1.23439	7.24941	1.21904	0.349732	0.501805	1.32828	4.39139
Abcg8	3.35858	0	0	5.01415	0.839978	2.47254	0	0.659037	-1.16575	0.345129	0.49742	2.09318	0.992888
Abhd1	3.35858	3.63382	2.26225	6.68553	5.87985	8.24179	3.70316	4.61326	0.462931	0.545709	0.682838	3.98504	5.60951
Abhd10	248.535	250.734	343.862	220.622	241.914	258.792	269.096	275.478	-0.0120551	0.930332	0.961945	265.938	261.32
Abhd11	821.172	912.089	904.899	839.034	874.417	935.443	664.099	775.028	-0.096613	0.429574	0.578149	869.299	812.247
Abhd11os	132.664	130.818	230.749	242.35	51.2387	64.286	44.4379	44.1555	-1.84506	1.04191e-12	3.25169e-11	184.145	51.0295
Abhd12	915.212	868.483	965.98	905.889	871.897	922.256	904.805	844.227	-0.0437345	0.691559	0.800609	913.891	885.796
Abhd13	2206.59	2053.11	2210.22	1763.31	2705.57	2160.17	2953.88	2317.83	0.291091	0.00619189	0.0193029	2058.3	2534.37
Abhd14a	315.706	316.142	314.452	208.923	216.714	168.957	111.095	154.215	-0.83206	4.89252e-05	0.000276512	288.806	162.745
Abhd14b	619.657	586.862	592.709	717.023	599.744	733.519	609.787	548.978	-0.0138172	0.899257	0.944253	629.063	623.007
Abhd15	181.363	130.818	128.948	150.424	288.952	268.682	137.017	193.757	0.539548	0.0211119	0.0545402	147.888	222.102
Abhd16a	594.468	799.441	909.424	762.15	625.784	669.233	402.41	471.212	-0.516412	0.0018813	0.00692983	766.371	542.16
Abhd16b	11.755	16.3522	11.3112	16.7138	13.4396	13.1869	4.93754	4.61326	-0.816531	0.11589	0.219142	14.0331	9.04433
Abhd17a	503.787	813.976	864.179	569.941	364.55	290.111	149.361	143.67	-1.62268	3.77554e-22	6.4985e-20	687.971	236.923
Abhd17b	832.927	774.004	877.752	712.009	1084.41	1345.06	1578.78	1509.2	0.774351	2.40278e-16	1.56871e-14	799.173	1379.36
Abhd17c	2072.24	2051.29	1959.11	4947.29	2915.56	4172.82	3521.7	3464.56	0.453397	0.00543753	0.0172415	2757.48	3518.66
Abhd2	2000.03	2078.55	1981.73	2085.88	1606.04	1990.39	1977.49	1532.92	-0.196547	0.134266	0.245009	2036.55	1776.71
Abhd3	53.7372	49.0566	47.5072	50.1415	64.6783	75.8245	66.6568	77.1074	0.505094	0.0649455	0.137731	50.1106	71.0667
Abhd4	985.742	915.723	956.931	1208.41	921.456	1502.48	901.102	1219.22	0.14411	0.174171	0.299512	1016.7	1136.06
Abhd5	8534.14	7053.25	9655.27	8736.31	13306.1	11760.2	13031.4	11623.4	0.543249	0.0028834	0.0100292	8494.75	12430.3
Abhd6	149.457	94.4794	81.4409	128.696	133.557	127.748	117.267	114.672	0.107654	0.611436	0.737567	113.518	123.311
Abhd8	104.116	138.085	269.208	172.152	65.5183	38.7364	34.5628	36.9061	-1.97241	1.37462e-12	4.16048e-11	170.89	43.9309
Abi1	1932.86	1811.46	1898.03	1905.38	2036.95	2322.54	2758.85	2750.82	0.372324	1.15669e-08	1.49887e-07	1886.93	2467.29
Abi2	757.359	677.708	744.28	717.023	768.58	991.487	1114.65	985.261	0.401486	0.000459435	0.00201254	724.092	964.995
Abi3	129.305	176.24	171.931	142.067	100.797	60.9893	56.7817	71.8351	-1.09412	4.13913e-07	3.83111e-06	154.886	72.6009
Abi3bp	433.256	443.326	371.009	496.4	288.952	314.836	323.409	421.125	-0.377128	0.00528933	0.0168657	435.998	337.081
Abl1	1949.65	2400.14	2454.54	2470.3	1648.88	1920.34	1407.2	1445.93	-0.531701	2.9734e-08	3.54065e-07	2318.66	1605.59
Abl2	1635.63	1551.64	1407.12	1621.24	1621.16	1926.11	1546.69	1608.05	0.107378	0.303349	0.453546	1553.91	1675.5
Ablim1	2090.71	2065.83	1608.46	2368.35	2054.59	2987.65	2097.22	2859.56	0.293119	0.0194794	0.0510109	2033.34	2499.75
Ablim2	68.8508	61.775	61.0807	73.5408	52.9186	50.2749	24.6877	26.3615	-0.857185	0.000218847	0.00104751	66.3118	38.5607
Ablim3	564.241	575.961	662.839	722.037	365.39	757.421	469.067	431.01	-0.347228	0.0434155	0.0990776	631.269	505.722
Abo	1.67929	7.26764	0	0	0	6.59343	1.23439	0.659037	-0.555363	0.668983	0.783415	2.23673	2.12171
Abr	3450.94	3017.89	3578.88	1614.56	3883.22	1685.45	2447.79	1509.2	-0.332931	0.00140041	0.00535165	2915.56	2381.41
Abra	15.1136	5.45073	6.78674	15.0424	16.7996	10.7143	2.46877	8.56748	-0.203697	0.724159	0.825065	10.5984	9.63754
Abracl	997.497	1068.34	986.34	661.867	1380.08	943.685	1898.49	1791.92	0.665021	1.71683e-06	1.36069e-05	928.512	1503.54
Abt1	268.686	267.086	271.47	300.849	263.753	241.484	253.049	259.661	-0.123967	0.319737	0.470657	277.023	254.487
Abtb1	196.477	194.409	221.7	431.217	156.236	326.375	103.688	193.757	-0.430752	0.0234315	0.0594761	260.951	195.014
Abtb2	641.488	615.933	950.144	643.482	609.824	674.178	549.302	480.438	-0.297844	0.0805053	0.163877	712.762	578.436
Acaa1a	705.301	955.695	918.473	1076.37	817.299	774.728	518.442	616.859	-0.422991	0.00254508	0.00901249	913.96	681.832
Acaa1b	16.7929	30.8875	31.6715	120.34	44.5188	69.231	23.4533	21.0892	-0.162558	0.624195	0.748664	49.9228	39.5731
Acaa2	955.515	1044.72	945.62	1425.69	1412.84	2168.42	1128.23	1768.2	0.559387	4.23184e-05	0.000244277	1092.89	1619.42
Acaca	59349.4	52316.1	45464.4	16784	56762.4	64586.8	47843.6	36119.2	0.377684	0.115311	0.218405	43478.5	51328
Acacb	10692	11132.2	15575.6	3768.97	9642.11	3960.18	3418.01	2492.48	-1.12233	3.99807e-05	0.000231961	10292.2	4878.2
Acad10	188.08	216.212	192.291	195.552	213.354	235.715	144.423	150.92	-0.111732	0.532441	0.670569	198.034	186.103
Acad11	1771.65	1511.67	1162.8	1283.62	2465.34	2446.99	1946.63	2051.58	0.632619	1.08766e-05	7.21239e-05	1432.43	2227.63
Acad12	67.1715	45.4228	40.7205	63.5125	65.5183	91.4839	38.266	65.9037	0.234071	0.362165	0.514188	54.2068	65.293
Acad8	658.281	610.482	667.363	503.086	766.9	828.3	759.147	751.302	0.353608	0.0109984	0.031535	609.803	776.412
Acad9	2184.75	2214.81	2282.61	1977.25	2637.53	2426.38	3927.82	2640.76	0.400079	0.000627654	0.00265062	2164.86	2908.12
Acadl	1469.38	1239.13	832.507	3708.8	2443.5	5451.12	2419.4	4817.56	1.17752	7.94022e-10	1.34762e-08	1812.45	3782.89
Acadm	1635.63	1466.25	1266.86	1554.39	1852.15	2754.41	1644.2	2468.75	0.541978	0.000711694	0.0029478	1480.78	2179.88
Acads	450.049	581.411	509.006	907.56	477.108	638.739	209.846	357.198	-0.57579	1.87364e-08	2.32195e-07	612.007	420.723
Acadsb	6277.18	5427.11	5868.27	2985.09	7781.56	7174.48	7021.19	5970.22	0.493516	0.000310094	0.00141662	5139.41	6986.86
Acadvl	2297.27	2271.14	1970.42	2507.07	3118	3948.64	2173.75	3570	0.493967	0.00283893	0.00990285	2261.47	3202.6
Acan	0	5.45073	4.5245	6.68553	1.67996	2.47254	1.23439	0.659037	-1.53357	0.15616	0.275547	4.16519	1.51148
Acap1	48.6994	43.6059	54.294	73.5408	85.6778	48.6266	41.9691	33.6109	-0.162208	0.550063	0.686476	55.035	52.4711
Acap2	6394.73	6188.4	5463.33	4566.22	9185.16	6956.07	8221.01	6985.79	0.465779	4.84097e-05	0.000274145	5653.17	7837.01
Acap3	416.464	517.82	540.677	663.539	463.668	313.188	304.893	278.773	-0.655902	0.000106168	0.00055189	534.625	340.13
Acat1	3136.91	2927.04	3391.11	1708.15	3579.15	3417.05	4024.1	3776.94	0.445149	0.00153912	0.00580748	2790.8	3699.31
Acat2	1937.9	1987.7	2054.12	442.916	2060.47	1581.6	1828.13	1590.92	0.34519	0.143598	0.258086	1605.66	1765.28
Acat3	25.1893	18.1691	13.5735	33.4276	17.6395	17.3078	32.094	28.3386	-0.00986569	0.977324	0.9873	22.5899	23.845
Acbd3	1508	1509.85	1452.36	1450.76	2099.95	1924.46	2188.57	2128.03	0.489033	4.93264e-05	0.000278227	1480.24	2085.25
Acbd4	367.764	436.059	359.697	419.517	420.829	513.464	220.955	328.201	-0.144142	0.401899	0.551575	395.759	370.862
Acbd5	1788.44	1607.97	1730.62	1459.12	2369.58	1956.6	2584.8	2181.41	0.456579	1.28781e-07	1.34052e-06	1646.54	2273.1
Acbd6	282.12	336.128	328.026	317.563	259.553	262.089	332.05	285.363	-0.160564	0.163519	0.285081	315.959	284.764
Acbd7	219.987	119.916	110.85	142.067	129.357	175.55	219.721	202.324	0.266242	0.248861	0.392186	148.205	181.738
Accs	112.512	101.747	117.637	142.067	120.117	151.649	145.658	156.851	0.288621	0.132717	0.243041	118.491	143.569
Accsl	3.35858	0	0	3.34276	1.67996	0.824179	0	0.659037	-1.03465	0.453849	NA	1.67534	0.790793
Acd	225.025	250.734	309.928	312.548	115.077	99.7257	88.8758	87.6519	-1.4879	7.42607e-23	1.4218e-20	274.559	97.8326
Ace	1707.84	1326.34	1669.54	997.815	515.747	544.782	1046.76	551.614	-1.14264	0.027862	0.0689575	1425.38	664.726
Ace2	147.777	92.6624	162.882	46.7987	215.874	138.462	165.408	104.787	0.571742	0.0157107	0.0426006	112.53	156.133
Acer2	376.161	218.029	266.945	307.534	301.552	476.376	285.143	326.882	0.238298	0.192411	0.322992	292.167	347.488
Acer3	517.221	554.158	513.53	564.927	734.141	680.772	1020.84	1056.44	0.672423	1.42791e-09	2.28471e-08	537.459	873.047
Ache	8.39644	5.45073	24.8847	15.0424	8.39978	7.41761	0	1.97711	-1.97811	0.00378414	0.0126619	13.4436	4.44863
Acin1	2572.67	2750.8	2929.61	2797.89	1920.19	2076.11	1881.2	1933.62	-0.498697	1.10943e-06	9.23528e-06	2762.74	1952.78
Ackr1	40.3029	58.1411	40.7205	68.5267	39.479	33.7913	43.2035	44.1555	-0.342773	0.229541	0.368859	51.9228	40.1573
Ackr2	47.0201	49.0566	27.147	61.8411	15.9596	28.0221	19.7502	36.9061	-0.886874	0.010433	0.0301881	46.2662	25.1595
Ackr3	495.39	368.833	339.337	603.369	199.075	646.981	255.518	385.537	-0.335376	0.198207	0.330766	451.732	371.777
Ackr4	312.348	348.847	174.193	88.5833	120.117	340.386	276.502	180.576	0.00772382	0.989434	0.994101	230.993	229.395
Acly	86918.3	87257.1	99896.3	20275.5	96682.3	28532.3	58611.1	35398.9	-0.367924	0.0907732	0.18037	73586.8	54806.1
Acmsd	8.39644	18.1691	9.04899	6.68553	20.1595	14.011	4.93754	15.1579	0.361192	0.479562	0.624512	10.575	13.5665
Acnat1	1.67929	1.81691	4.5245	0	0	0	4.93754	0.659037	-1.36671	0.389107	0.539232	2.00517	1.39914
Aco1	4910.24	5054.65	4911.34	3571.74	5971.4	4969.8	5337.48	5255.16	0.234052	0.00812195	0.0243925	4611.99	5383.46
Aco2	9320.05	9373.44	11066.9	5401.91	8332.58	7664.87	7423.6	6533.04	-0.192644	0.233263	0.37308	8790.58	7488.52
Acot1	970.629	952.061	647.003	2184.5	840.818	2362.92	845.554	2046.97	0.37521	0.0640433	0.136225	1188.55	1524.07
Acot10	3.35858	0	0	0	1.67996	4.1209	3.70316	5.2723	1.97451	0.0940953	0.185598	0.839644	3.69408
Acot11	178.005	248.917	137.997	165.467	179.755	94.7806	223.424	114.013	-0.306487	0.218837	0.355921	182.596	152.993
Acot12	1.67929	1.81691	2.26225	1.67138	0	0	1.23439	0.659037	-2.15624	0.144564	NA	1.85746	0.473356
Acot13	409.746	303.424	495.432	457.959	386.39	489.562	418.457	454.736	0.0711191	0.613437	0.739195	416.64	437.286
Acot2	120.909	174.423	113.112	279.121	248.633	506.046	224.658	535.138	1.14805	8.72329e-09	1.1622e-07	171.891	378.619
Acot3	110.833	110.832	65.6052	30.0849	77.278	47.8024	79.0007	34.929	-0.377326	0.176734	0.302789	79.3387	59.7525
Acot4	132.664	107.198	65.6052	86.9119	160.436	161.539	132.079	109.4	0.497676	0.0156517	0.0424756	98.0946	140.864
Acot5	41.9822	61.775	20.3602	11.6997	33.5991	14.011	38.266	41.5193	-0.0657933	0.880175	0.931984	33.9543	31.8489
Acot6	780.869	666.806	497.695	349.319	734.981	543.134	869.008	662.991	0.30524	0.135301	0.246528	573.672	702.528
Acot7	146.098	167.156	149.308	173.824	139.436	187.089	101.22	218.8	0.024929	0.910267	0.950372	159.096	161.636
Acot8	199.835	256.184	212.651	242.35	136.076	104.671	112.329	100.833	-0.998475	1.2394e-06	1.01584e-05	227.755	113.477
Acot9	814.455	790.356	889.063	854.076	959.255	1246.98	1346.71	1687.79	0.619468	3.75536e-07	3.51215e-06	836.988	1310.19
Acox1	3419.03	2861.63	2264.51	3416.31	4300.69	5353.04	3463.69	4182.91	0.52558	4.59545e-05	0.000262509	2990.37	4325.08
Acox2	72.2094	76.3102	131.21	31.7563	59.6384	24.7254	92.5789	48.1097	-0.47832	0.177471	0.303808	77.8716	56.2631
Acox3	589.43	630.468	613.069	740.422	518.266	672.53	428.332	437.601	-0.3311	0.00187437	0.00690728	643.347	514.182
Acoxl	1.67929	5.45073	6.78674	0	5.03987	4.1209	1.23439	6.59037	0.506645	0.594358	0.724246	3.47919	4.24638
Acp1	789.266	766.736	904.899	685.267	762.7	712.091	889.992	894.973	0.0474454	0.728965	0.828601	786.542	814.939
Acp2	654.923	641.369	615.331	708.666	692.142	680.772	760.382	713.078	0.116173	0.221636	0.359409	655.072	711.593
Acp5	634.771	525.087	637.954	646.825	761.02	1114.29	392.535	577.976	0.148598	0.421351	0.570356	611.159	711.455
Acp6	261.969	261.635	300.879	389.432	288.112	335.441	241.94	288.658	-0.0576782	0.633469	0.755851	303.479	288.538
Acpp	41.9822	72.6764	67.8674	28.4135	34.4391	70.8794	81.4695	50.0868	0.102199	0.772821	0.859306	52.7349	59.2187
Acpt	20.1515	14.5353	4.5245	28.4135	5.87985	8.24179	2.46877	5.2723	-1.59912	0.00557884	0.0176141	16.9062	5.46568
Acr	5.03787	9.08455	11.3112	6.68553	2.51993	4.94507	1.23439	4.61326	-1.21692	0.109376	0.209201	8.0298	3.32816
Acrbp	120.909	103.564	63.3429	140.396	86.5177	115.385	56.7817	78.4254	-0.366566	0.0705804	0.147172	107.053	84.2775
Acrv1	26.8686	18.1691	6.78674	5.01415	12.5997	9.06597	7.40631	13.1807	-0.33175	0.520242	0.659853	14.2097	10.5632
Acsbg1	13.4343	16.3522	11.3112	30.0849	12.5997	13.1869	11.1095	21.0892	-0.225582	0.605423	0.7327	17.7957	14.4963
Acsf2	188.08	167.156	151.571	237.336	154.556	253.023	140.72	164.1	-0.0728094	0.661558	0.77825	186.036	178.1
Acsf3	403.029	488.749	504.481	452.945	442.668	427.749	309.831	331.496	-0.298487	0.0347571	0.0826027	462.301	377.936
Acsl1	59238.6	49747	43966.8	37987.2	79111.6	71492.6	51492.4	50089.5	0.394038	0.0750269	0.154721	47734.9	63046.5
Acsl3	676.753	804.891	667.363	745.436	1178.49	1005.5	1097.37	1815.65	0.804379	1.92997e-06	1.51273e-05	723.611	1274.25
Acsl4	10223.5	9447.94	9641.7	12761	20196.4	25975.7	16449.4	21690.9	1.00361	2.08805e-06	1.62393e-05	10518.5	21078.1
Acsl5	1887.52	1896.85	2024.71	1489.2	2089.87	1771.99	2788.48	2398.9	0.293692	0.00473078	0.0152994	1824.57	2262.31
Acsl6	1.67929	1.81691	4.5245	3.34276	1.67996	0	0	4.61326	-0.834487	0.583071	NA	2.84086	1.5733
Acsm3	120.909	45.4228	22.6225	63.5125	53.7586	75.8245	32.094	52.723	-0.251882	0.584085	0.715618	63.1166	53.6
Acsm4	5.03787	1.81691	2.26225	5.01415	2.51993	3.29672	3.70316	3.29519	-0.176887	0.851017	0.913297	3.53279	3.20375
Acsm5	75.568	30.8875	18.098	26.7421	37.799	75.8245	20.9846	26.3615	-0.0145432	0.973057	0.984533	37.8239	40.2424
Acss1	4490.42	3503	4569.74	2388.41	3810.14	2718.14	3967.32	2226.89	-0.225224	0.326187	0.477511	3737.89	3180.62
Acss2	1998.35	2082.18	2235.1	544.871	2881.12	1200	1891.08	1538.19	0.217072	0.435658	0.584306	1715.13	1877.6
Acss2os	15.1136	14.5353	27.147	6.68553	35.2791	15.6594	16.047	9.88556	0.276825	0.509773	0.651507	15.8703	19.2178
Acss3	377.84	216.212	135.735	220.622	325.071	535.716	165.408	316.338	0.42118	0.168711	0.292098	237.602	335.633
Acta1	13.4343	59.9581	27.147	51.8128	524.146	56.8684	37.0316	228.686	2.31588	0.0028101	0.00982239	38.088	211.683
Acta2	19955	24557.4	20186	30061.5	16116.7	24088.3	16070.5	32987.4	-0.103389	0.656093	0.773851	23690	22315.7
Actb	42858.8	46578.3	50147.3	48658.9	33103.5	33356.2	36019.4	40159.7	-0.399595	0.00125097	0.00484358	47060.8	35659.7
Actbl2	5.03787	7.26764	15.8357	1.67138	13.4396	7.41761	13.5782	3.29519	0.390348	0.594275	0.724246	7.45316	9.43267
Actc1	3.35858	7.26764	4.5245	21.728	18.4795	20.6045	8.6407	88.311	1.93494	0.0147548	0.040415	9.21967	34.0089
Actg1	4104.18	4402.37	4481.51	5325.02	4988.63	5923.38	5191.83	6993.7	0.335172	0.020664	0.0535944	4578.27	5774.38
Actg2	913.533	942.977	832.507	1208.41	702.222	817.586	856.664	1305.55	-0.0995973	0.638694	0.760063	974.357	920.506
Actl10	6.71715	12.7184	6.78674	3.34276	3.35991	1.64836	2.46877	3.29519	-1.42671	0.0572145	0.124259	7.39126	2.69306
Actl6a	1326.64	1300.91	1583.57	1109.8	1487.6	1200	1651.61	1559.94	0.147506	0.0952585	0.18748	1330.23	1474.79
Actl7a	15.1136	1.81691	6.78674	5.01415	9.23976	20.6045	2.46877	5.93133	0.124247	0.851479	0.913678	7.18285	9.56109
Actl9	15.1136	3.63382	9.04899	6.68553	5.03987	10.7143	3.70316	2.63615	-0.857515	0.262754	0.408106	8.62048	5.52338
Actn1	1958.05	2514.6	2169.5	3072	2161.26	2476.66	2365.08	3629.32	0.129899	0.465883	0.612078	2428.54	2658.08
Actn2	33.5858	27.2537	45.245	6.68553	52.0786	15.6594	9.87509	19.7711	-0.212768	0.597638	0.726513	28.1925	24.3461
Actn3	8.39644	9.08455	9.04899	5.01415	158.756	12.3627	6.17193	5.93133	1.32769	0.0192787	0.0505865	7.88603	45.8054
Actn4	7632.37	9240.81	9259.38	9473.39	9452.27	10769.5	6990.33	8436.99	-0.00311836	0.975472	0.98612	8901.49	8912.29
Actr10	1439.15	1408.11	1386.76	1074.7	1713.56	1509.9	2245.35	1969.86	0.474141	2.53627e-08	3.06294e-07	1327.18	1859.67
Actr1a	2377.87	2694.48	2759.94	3145.54	2535.89	2636.55	2634.18	2476	-0.0854039	0.365692	0.517521	2744.46	2570.66
Actr1b	1786.76	1896.85	2230.58	1669.71	2078.95	1818.14	1605.94	1808.4	-0.0446103	0.655619	0.773559	1895.98	1827.85
Actr2	6129.4	5850.45	6006.27	4935.59	7548.88	6782.99	9994.82	8455.45	0.498927	1.08778e-05	7.21239e-05	5730.43	8195.54
Actr3	3366.97	3134.17	3384.32	3082.03	4393.93	4186.01	5900.36	5788.32	0.622928	3.85932e-14	1.58848e-12	3241.87	5067.15
Actr3b	21.8308	27.2537	13.5735	46.7987	51.2387	131.869	58.0161	165.418	1.88081	3.77534e-05	0.000219938	27.3641	101.635
Actr5	154.495	205.311	149.308	180.509	166.316	140.11	88.8758	137.08	-0.377705	0.018882	0.049737	172.406	133.095
Actr6	162.891	129.001	142.522	157.11	206.635	182.144	223.424	220.777	0.486218	0.000916755	0.00369915	147.881	208.245
Actr8	626.375	568.693	644.741	623.426	750.1	793.684	803.585	784.913	0.346138	0.00161179	0.00603493	615.808	783.071
Acvr1	616.299	628.651	380.058	765.493	649.303	901.652	652.99	827.092	0.348253	0.0336532	0.080658	597.625	757.759
Acvr1b	1022.69	1199.16	1074.57	1536	1008.81	1368.96	961.586	1088.73	-0.117622	0.186643	0.315955	1208.1	1107.02
Acvr1c	628.054	516.003	343.862	720.366	1796.71	1968.14	1077.62	1579.05	1.53309	4.20219e-14	1.72128e-12	552.071	1605.38
Acvr2a	1133.52	1228.23	1115.29	1134.87	1341.44	1682.97	1773.81	1483.49	0.43885	1.11268e-05	7.36314e-05	1152.98	1570.43
Acvr2b	35.2651	56.3242	61.0807	61.8411	29.3992	32.143	8.6407	10.5446	-1.5506	3.04234e-07	2.89942e-06	53.6278	20.1819
Acvrl1	769.114	1021.1	995.389	914.246	606.464	691.486	512.27	614.223	-0.607307	5.23826e-06	3.72848e-05	924.963	606.111
Acy1	302.272	307.058	321.239	177.167	261.233	218.407	172.814	157.51	-0.436878	0.00864388	0.0257054	276.934	202.491
Acy3	80.6059	59.9581	67.8674	45.1273	32.7591	23.9012	33.3284	28.9976	-1.093	0.000117371	0.000603204	63.3897	29.7466
Acyp1	94.0402	112.648	149.308	111.983	90.7176	93.9564	107.392	112.695	-0.20458	0.314044	0.4642	116.995	101.19
Acyp2	134.343	110.832	176.455	103.626	139.436	127.748	175.283	164.759	0.211371	0.281016	0.428081	131.314	151.807
Ada	654.923	864.849	1273.65	471.33	593.024	606.596	666.568	639.266	-0.330438	0.127657	0.235726	816.187	626.364
Adal	330.82	287.072	275.994	277.449	335.991	325.551	457.957	379.605	0.332407	0.00581305	0.0182589	292.834	374.776
Adam10	2520.61	2296.58	2259.99	2620.73	3857.18	4428.31	4548.71	4713.43	0.850953	1.68058e-12	5.0065e-11	2424.48	4386.91
Adam11	38.6236	63.5919	45.245	36.7704	41.1589	12.3627	13.5782	17.135	-1.21402	0.000328033	0.00148939	46.0577	21.0587
Adam12	374.481	694.06	549.726	426.202	483.827	426.925	523.38	788.868	0.117073	0.605852	0.732959	511.117	555.75
Adam15	977.346	1144.65	1124.34	1178.32	745.061	667.585	486.348	564.136	-0.849613	3.75697e-12	1.04606e-10	1106.17	615.782
Adam17	1496.25	1457.16	1497.61	1616.23	1791.67	1497.53	2083.64	1881.55	0.249453	0.0148069	0.0405185	1516.81	1813.6
Adam19	587.751	812.159	656.052	606.712	533.386	560.442	502.395	624.767	-0.260347	0.0542543	0.118921	665.668	555.248
Adam1a	90.6816	96.2963	65.6052	106.968	80.6379	90.6597	76.5319	89.6291	-0.0962495	0.587301	0.71806	89.8879	84.3646
Adam1b	6.71715	0	0	0	3.35991	2.47254	0	1.31807	-0.575097	0.714328	NA	1.67929	1.78763
Adam21	16.7929	5.45073	9.04899	18.3852	11.7597	12.3627	9.87509	11.8627	-0.0746419	0.880307	0.932007	12.4195	11.465
Adam22	166.25	161.705	162.882	162.124	126.837	188.737	138.251	161.464	-0.0865044	0.579215	0.711388	163.24	153.822
Adam23	403.029	381.551	393.631	397.789	278.033	337.089	450.551	463.303	-0.0703704	0.673069	0.786362	394	382.244
Adam28	5.03787	5.45073	4.5245	0	1.67996	6.59343	7.40631	1.97711	0.18172	0.831572	0.898939	3.75327	4.4142
Adam3	0	0	2.26225	1.67138	0	4.94507	0	0.659037	0.352283	0.786241	0.868275	0.983408	1.40103
Adam32	11.755	7.26764	4.5245	20.0566	5.87985	3.29672	7.40631	5.2723	-0.985138	0.0800074	0.16298	10.9009	5.46379
Adam33	63.813	65.4088	97.2767	113.654	51.2387	40.3848	32.094	41.5193	-1.02199	3.39094e-05	0.000199455	85.0381	41.3092
Adam4	167.929	105.381	70.1297	120.34	157.076	125.275	128.376	83.0387	0.070531	0.782036	0.865993	115.945	123.441
Adam5	1.67929	1.81691	0	5.01415	0.839978	2.47254	1.23439	7.24941	0.378978	0.726225	0.826534	2.12759	2.94908
Adam8	137.702	159.888	140.259	309.206	157.916	257.968	113.563	313.043	0.203248	0.539756	0.677498	186.764	210.623
Adam9	3301.48	3079.66	2879.84	4786.84	4201.57	5767.61	5304.16	6156.07	0.619098	1.06722e-07	1.12813e-06	3511.96	5357.35
Adamdec1	73.8887	59.9581	52.0317	93.5974	126.837	341.21	124.673	203.642	1.48023	2.57049e-06	1.95541e-05	69.869	199.091
Adamts1	743.925	981.132	943.357	1044.61	719.861	1054.95	791.241	974.716	-0.0645285	0.737396	0.83451	928.257	885.192
Adamts10	421.501	557.792	450.187	471.33	295.672	276.1	195.033	228.686	-0.94324	2.29479e-08	2.79909e-07	475.203	248.873
Adamts12	2214.98	2331.1	2081.27	2059.14	1479.2	2123.91	1680	2561.68	-0.158753	0.331289	0.482328	2171.62	1961.2
Adamts13	11.755	9.08455	22.6225	40.1132	8.39978	13.1869	4.93754	10.5446	-1.1117	0.032293	0.0780235	20.8938	9.2672
Adamts14	78.9266	130.818	128.948	150.424	57.1185	65.9343	45.6723	79.7435	-0.94251	0.000124826	0.000637599	122.279	62.1172
Adamts15	792.624	1150.1	882.277	865.776	476.268	707.97	593.74	1065	-0.412127	0.0618036	0.132253	922.695	710.745
Adamts16	15.1136	29.0706	15.8357	53.4842	26.8793	37.9122	4.93754	23.0663	-0.294368	0.483614	0.628109	28.376	23.1988
Adamts17	166.25	239.832	122.161	125.354	124.317	154.946	160.47	160.146	-0.131577	0.514716	0.655317	163.399	149.97
Adamts18	124.267	130.818	95.0144	125.354	114.237	58.5167	233.299	148.283	0.119866	0.706249	0.811123	118.863	138.584
Adamts19	25.1893	27.2537	13.5735	40.1132	3.35991	17.3078	55.5474	49.4278	-0.225997	0.629751	0.752871	26.5324	31.4107
Adamts2	984.063	1273.65	941.095	1149.91	856.778	953.575	759.147	1049.85	-0.259434	0.109533	0.20941	1087.18	904.837
Adamts20	38.6236	52.6904	63.3429	58.4984	69.7182	138.462	59.2505	139.716	0.881803	0.0326843	0.0787864	53.2888	101.787
Adamts3	117.55	185.325	108.588	158.781	114.237	273.627	199.97	287.34	0.54138	0.00850232	0.0253508	142.561	218.794
Adamts4	92.3609	223.48	178.718	232.322	118.437	100.55	70.36	151.579	-0.695978	0.00921994	0.0271766	181.72	110.231
Adamts5	17365.5	15429.2	11150.6	3386.22	10346.8	7522.28	9671.41	6060.51	-0.278471	0.304503	0.454673	11832.9	8400.26
Adamts6	70.5301	63.5919	63.3429	68.5267	125.157	102.198	59.2505	85.6748	0.457631	0.0645445	0.137086	66.4979	93.0701
Adamts7	149.457	227.114	167.406	177.167	121.797	107.143	101.22	133.126	-0.625242	0.0064953	0.02012	180.286	115.821
Adamts8	53.7372	63.5919	52.0317	35.099	36.1191	32.143	74.0631	61.9495	-0.0613247	0.871674	0.926937	51.115	51.0687
Adamts9	1872.41	1869.6	1597.15	1892	2367.06	1896.44	1808.38	1730.63	0.0926207	0.461433	0.607777	1807.79	1950.63
Adamtsl1	352.651	337.945	323.501	279.121	171.356	296.704	123.439	205.62	-0.695291	0.0016945	0.00630856	323.305	199.28
Adamtsl2	33.5858	32.7044	11.3112	10.0283	13.4396	7.41761	2.46877	3.95422	-1.81792	0.000772146	0.00317121	21.9074	6.82006
Adamtsl3	105.795	107.198	85.9654	111.983	127.677	290.111	109.86	145.647	0.666325	0.00836536	0.0250036	102.735	168.324
Adamtsl4	184.722	267.086	248.847	307.534	132.717	132.693	93.8133	104.787	-1.11153	1.10147e-09	1.80979e-08	252.047	116.002
Adamtsl5	102.437	110.832	99.5389	180.509	54.5986	86.5388	37.0316	61.2905	-1.03659	8.05756e-05	0.000431162	123.329	59.8649
Adap1	26.8686	58.1411	36.196	71.8694	71.3981	39.5606	13.5782	27.0205	-0.463243	0.189529	0.319413	48.2688	37.8894
Adap2	235.1	203.494	203.602	265.75	139.436	189.561	174.048	194.416	-0.383887	0.0131583	0.0367142	226.987	174.365
Adar	2225.06	1916.84	1730.62	1858.58	2338.5	1666.49	1504.72	1232.4	-0.230772	0.0879288	0.176085	1932.77	1685.53
Adarb1	406.388	426.974	375.533	456.287	349.431	324.727	211.08	301.18	-0.49613	0.000847317	0.00345697	416.296	296.604
Adarb2	3.35858	0	0	0	0.839978	0.824179	2.46877	1.31807	0.501019	0.759915	NA	0.839644	1.36275
Adat1	162.891	167.156	122.161	157.11	148.676	109.616	111.095	115.991	-0.338759	0.0349476	0.0829976	152.33	121.344
Adat2	52.0579	41.7889	61.0807	50.1415	57.9585	55.22	61.7193	62.6085	0.220778	0.332236	0.483253	51.2673	59.3766
Adat3	23.51	45.4228	52.0317	73.5408	26.0393	13.1869	7.40631	7.24941	-2.00972	3.57744e-07	3.37069e-06	48.6263	13.4705
Adck1	302.272	387.002	373.271	356.004	383.03	399.727	272.799	280.091	-0.0965601	0.498576	0.641381	354.637	333.912
Adck2	297.234	310.692	269.208	442.916	344.391	460.716	248.112	366.425	0.110303	0.371692	0.523009	330.012	354.911
Adck3	1454.26	1237.32	1269.12	1265.24	2062.99	3090.67	1139.34	1605.41	0.552902	0.0170572	0.0457149	1306.48	1974.6
Adck4	213.27	277.987	199.078	325.92	168.836	152.473	138.251	125.217	-0.776752	1.36498e-05	8.86065e-05	254.064	146.194
Adck5	181.363	178.057	233.012	225.637	182.275	142.583	96.2821	133.126	-0.570623	0.00442631	0.0144378	204.517	138.566
Adcy1	13.4343	12.7184	20.3602	26.7421	31.9192	46.9782	14.8126	49.4278	0.99642	0.0134479	0.03737	18.3138	35.7844
Adcy10	57.0958	38.1551	31.6715	25.0707	41.1589	59.3409	32.094	37.5651	0.192352	0.56251	0.696495	37.9983	42.5397
Adcy2	94.0402	63.5919	76.9164	50.1415	126.837	270.331	67.8912	143.67	1.12249	0.0456369	0.103123	71.1725	152.182
Adcy3	203.194	252.551	203.602	240.679	199.915	212.638	135.782	171.35	-0.331754	0.101581	0.197079	225.006	179.921
Adcy4	403.029	456.045	366.484	553.227	313.312	257.968	207.377	230.663	-0.817445	8.40765e-10	1.41848e-08	444.696	252.33
Adcy5	362.726	532.355	205.865	686.938	719.861	715.387	271.565	533.161	0.300021	0.249543	0.393104	446.971	559.994
Adcy6	1613.8	2018.59	1612.98	2291.46	1403.6	1620.34	777.663	1285.12	-0.584417	2.71821e-09	4.10259e-08	1884.21	1271.68
Adcy7	601.185	634.102	615.331	693.624	582.945	475.551	395.003	438.919	-0.430958	0.000200705	0.000969119	636.061	473.105
Adcy8	0	5.45073	0	0	0.839978	0	0	0.659037	-1.63274	0.398749	NA	1.36268	0.374754
Adcy9	1455.94	1366.32	1323.42	1169.97	1223.01	1146.43	1067.74	834.341	-0.32249	0.0024211	0.00863338	1328.91	1067.88
Adcyap1r1	283.8	305.241	343.862	324.248	223.434	245.605	291.315	381.583	-0.15111	0.334864	0.486186	314.288	285.484
Add1	1989.96	2182.11	1864.09	2806.25	1773.19	2234.35	2376.19	2590.02	0.0206814	0.818397	0.890073	2210.6	2243.44
Add2	6.71715	1.81691	0	1.67138	3.35991	5.76925	2.46877	3.95422	0.525481	0.609595	0.73618	2.55136	3.88804
Add3	1502.96	1455.35	1780.39	1733.22	1441.4	2128.03	1435.59	1650.89	0.0321376	0.780562	0.864922	1617.98	1663.98
Adgb	1.67929	9.08455	2.26225	6.68553	13.4396	6.59343	2.46877	9.88556	0.709565	0.283388	0.430732	4.9279	8.09685
Adgra1	13.4343	9.08455	2.26225	18.3852	4.19989	8.24179	2.46877	4.61326	-1.19623	0.0954896	0.18787	10.7916	4.88093
Adgra2	1420.68	1331.8	1357.35	1375.55	996.214	1223.91	1271.42	1021.51	-0.285083	0.0160701	0.0434766	1371.34	1128.26
Adgra3	298.913	457.861	359.697	439.573	152.876	145.88	185.158	244.503	-1.09633	3.24099e-08	3.83517e-07	389.011	182.104
Adgrb1	3.35858	3.63382	4.5245	8.35691	2.51993	1.64836	3.70316	2.63615	-1.00212	0.292608	0.441126	4.96845	2.6269
Adgrb2	25.1893	27.2537	27.147	45.1273	13.4396	10.7143	6.17193	9.22652	-1.6828	3.36539e-05	0.000198224	31.1793	9.88811
Adgrb3	1.67929	1.81691	0	1.67138	0	1.64836	1.23439	2.63615	-0.173243	0.910045	NA	1.2919	1.37972
Adgrd1	436.615	356.114	350.648	576.627	196.555	264.561	196.267	300.521	-0.833344	2.48437e-06	1.90218e-05	430.001	239.476
Adgre1	527.297	463.312	472.81	611.726	488.027	654.398	731.991	891.677	0.387371	0.0225354	0.0575286	518.786	691.523
Adgre4	38.6236	30.8875	49.7695	53.4842	41.9989	52.7475	53.0786	85.6748	0.436054	0.116117	0.219361	43.1912	58.3749
Adgre5	612.94	606.848	533.891	737.08	623.264	590.112	464.129	668.264	-0.076461	0.57153	0.704185	622.69	586.442
Adgrf1	619.657	561.425	617.594	623.426	1017.21	1060.72	1081.32	970.762	0.770577	0.000125801	0.000642196	605.526	1032.5
Adgrf2	15.1136	12.7184	2.26225	10.0283	17.6395	16.4836	12.3439	13.1807	0.562524	0.25752	0.402066	10.0306	14.9119
Adgrf3	28.5479	5.45073	9.04899	15.0424	11.7597	17.3078	7.40631	9.88556	-0.36298	0.465966	0.612092	14.5225	11.5898
Adgrf4	21.8308	9.08455	13.5735	10.0283	15.9596	23.077	19.7502	11.2036	0.344874	0.441822	0.589742	13.6293	17.4976
Adgrf5	4490.42	3753.74	3918.21	4524.43	3614.43	5649.75	3994.47	3760.47	0.0249384	0.857244	0.918014	4171.7	4254.78
Adgrg1	2408.1	2527.32	3090.23	2426.85	1491.8	1274.18	1241.79	861.362	-1.11021	3.7641e-16	2.40226e-14	2613.13	1217.28
Adgrg2	285.479	176.24	169.669	210.594	227.634	344.507	220.955	172.009	0.185789	0.456009	0.602637	210.496	241.276
Adgrg3	21.8308	30.8875	24.8847	56.827	32.7591	56.8684	16.047	52.0639	0.272472	0.368511	0.520036	33.6075	39.4346
Adgrg5	30.2272	39.972	36.196	50.1415	37.799	39.5606	20.9846	28.9976	-0.286772	0.3194	0.470262	39.1342	31.8355
Adgrg6	221.666	212.579	160.62	227.308	215.874	223.353	367.847	342.04	0.435033	0.0014541	0.00553573	205.543	287.279
Adgrg7	10.0757	10.9015	31.6715	8.35691	16.7996	6.59343	25.9221	11.2036	-0.0350597	0.948732	0.971994	15.2514	15.1297
Adgrl1	634.771	879.385	827.983	733.737	595.544	458.244	404.879	512.072	-0.637592	4.82312e-05	0.000273497	768.969	492.685
Adgrl2	3484.52	3103.28	2911.51	2777.84	3701.78	4275.02	3102.01	2841.11	0.178038	0.215289	0.352009	3069.29	3479.98
Adgrl3	411.426	628.651	368.746	481.358	388.91	565.387	357.972	398.058	-0.160085	0.413623	0.56277	472.545	427.582
Adgrl4	1163.75	921.174	825.721	1148.24	1064.25	1348.36	1589.89	1758.97	0.480841	0.000208455	0.00100171	1014.72	1440.37
Adgrv1	6.71715	1.81691	4.5245	5.01415	7.5598	26.3737	4.93754	19.7711	1.67927	0.00526762	0.0168059	4.51818	14.6605
Adh1	369.443	250.734	239.798	235.665	218.394	360.99	182.689	264.274	-0.106005	0.682914	0.794759	273.91	256.587
Adh5	1581.89	1553.46	1436.53	1271.92	1758.07	1902.21	1902.19	1855.19	0.348224	0.00329567	0.0112926	1460.95	1854.41
Adh6-ps1	1.67929	0	2.26225	0	0.839978	2.47254	0	0	-0.377995	0.806371	NA	0.985384	0.828129
Adh7	83.9644	54.5073	70.1297	43.4559	15.1196	22.2528	53.0786	38.2242	-1.08447	0.000717564	0.00297067	63.0143	32.1688
Adhfe1	829.569	663.172	619.856	493.058	918.096	1307.97	731.991	849.499	0.546864	0.0030843	0.0106433	651.414	951.889
Adi1	492.032	454.228	466.023	504.757	572.025	533.244	625.834	499.55	0.205194	0.155262	0.274305	479.26	557.663
Adig	898.419	793.99	592.709	625.097	923.976	1208.25	575.224	954.286	0.313916	0.164914	0.287019	727.554	915.433
Adipoq	4866.58	2583.65	2379.88	4201.85	7519.48	10686.3	3564.91	6622.66	0.947073	0.000308317	0.0014104	3507.99	7098.34
Adipor1	2876.62	2930.68	3445.4	3585.11	3646.34	4940.13	3350.12	3941.7	0.303672	0.00391125	0.013012	3209.45	3969.57
Adipor2	5791.87	5054.65	4614.99	5238.11	6574.51	8120.64	4790.65	6485.59	0.317414	0.0154498	0.0419812	5174.9	6492.85
Adk	1986.6	1738.78	1907.08	1071.36	2597.21	2564.85	2763.79	2623.63	0.692782	8.18756e-07	7.00734e-06	1675.95	2637.37
Adm	87.323	98.1132	137.997	80.2263	33.5991	47.8024	50.6098	73.1531	-0.98495	0.000977014	0.00391541	100.915	51.2911
Adm2	10.0757	41.7889	31.6715	13.3711	10.0797	1.64836	17.2814	3.95422	-1.67803	0.0161454	0.0436279	24.2268	8.24093
Adnp	38.6236	34.5213	40.7205	55.1556	41.1589	51.9233	20.9846	25.0434	-0.318462	0.362583	0.514611	42.2553	34.7775
Adnp2	554.165	577.778	631.167	521.471	632.503	784.618	592.505	678.808	0.24177	0.0595318	0.128197	571.145	672.109
Ado	1074.74	1228.23	1241.97	976.087	1251.57	1105.22	1578.78	1415.61	0.230664	0.0128486	0.0359329	1130.26	1337.8
Adora1	130.985	94.4794	85.9654	98.6115	115.917	117.033	53.0786	69.1989	-0.283834	0.290818	0.438971	102.51	88.807
Adora2a	55.4165	63.5919	74.6542	96.9402	37.799	68.4069	16.047	53.382	-0.736127	0.0109242	0.0313488	72.6507	43.9087
Adora2b	11.755	12.7184	9.04899	31.7563	13.4396	14.8352	24.6877	20.4302	0.185883	0.648833	0.767968	16.3197	18.3482
Adora3	1.67929	1.81691	0	3.34276	1.67996	0	1.23439	1.97711	-0.512918	0.692855	NA	1.70974	1.22286
Adpgk	728.811	732.215	656.052	551.556	819.819	603.299	809.757	676.831	0.116321	0.230408	0.369833	667.159	727.426
Adprh	221.666	312.509	278.257	332.605	279.713	280.221	219.721	272.182	-0.112475	0.389671	0.53988	286.259	262.959
Adprhl1	3.35858	1.81691	0	1.67138	2.51993	4.94507	0	1.31807	-0.00466319	0.996974	NA	1.71172	2.19577
Adprhl2	164.57	332.495	341.599	340.962	194.875	176.374	97.5165	130.489	-0.988906	1.19241e-06	9.82054e-06	294.907	149.814
Adprm	181.363	185.325	142.522	222.294	311.632	294.232	317.237	348.631	0.793966	2.05493e-09	3.18039e-08	182.876	317.933
Adra1a	258.61	187.142	88.2277	182.181	252.833	227.473	92.5789	210.233	0.0770515	0.788867	0.869933	179.04	195.78
Adra1b	3.35858	9.08455	2.26225	3.34276	2.51993	0	4.93754	3.95422	-0.837005	0.358451	0.510622	4.51204	2.85292
Adra1d	11.755	23.6198	13.5735	16.7138	13.4396	14.8352	8.6407	10.5446	-0.471487	0.253884	0.397957	16.4155	11.865
Adra2a	15.1136	27.2537	40.7205	45.1273	41.1589	19.7803	16.047	38.2242	-0.109651	0.787792	0.869148	32.0538	28.8026
Adra2b	11.755	10.9015	20.3602	23.3993	8.39978	9.89015	9.87509	13.8398	-0.629465	0.186619	0.315955	16.604	10.5012
Adra2c	0	1.81691	2.26225	5.01415	5.03987	2.47254	1.23439	4.61326	0.596268	0.609407	0.736005	2.27333	3.34001
Adrb1	107.474	118.099	219.438	83.5691	132.717	92.3081	62.9537	88.311	-0.44728	0.120185	0.225098	132.145	94.0723
Adrb2	426.539	274.354	303.141	275.778	295.672	396.43	260.455	271.523	-0.0527603	0.796274	0.875048	319.953	306.02
Adrb3	277.083	248.917	230.749	439.573	402.349	447.529	172.814	334.132	0.1524	0.5675	0.700964	299.081	339.206
Adrbk1	2728.84	3101.47	4053.95	2769.48	2590.49	2061.27	1666.42	1476.9	-0.715862	2.34047e-11	5.57785e-10	3163.43	1948.77
Adrbk2	1170.46	1124.67	1221.61	1490.87	1165.05	951.927	1225.74	935.833	-0.215477	0.116317	0.219665	1251.9	1069.64
Adrm1	636.45	879.385	968.242	718.694	425.029	337.089	254.283	244.503	-1.36415	1.16102e-20	1.60843e-18	800.693	315.226
Adsl	1138.56	1331.8	1366.4	885.833	1039.89	672.53	848.023	859.385	-0.455373	0.000623638	0.00263561	1180.65	854.958
Adss	1494.57	1589.8	1556.43	1676.4	1441.4	1895.61	1967.61	2296.74	0.247003	0.0184687	0.0488676	1579.3	1900.34
Adssl1	47.0201	47.2397	52.0317	33.4276	65.5183	53.5716	51.8442	37.5651	0.204775	0.446168	0.593544	44.9298	52.1248
Adtrp	31.9065	3.63382	6.78674	18.3852	25.1993	40.3848	14.8126	51.4049	1.05939	0.0297908	0.0729571	15.1781	32.9504
Aebp1	1115.05	1580.71	1266.86	1766.65	669.462	611.541	576.458	811.275	-1.08458	1.46863e-10	2.89313e-09	1432.32	667.184
Aebp2	1830.42	1640.67	1427.48	1783.36	2140.26	1915.39	2414.46	1977.77	0.327226	0.0434078	0.0990776	1670.48	2111.97
Aen	517.221	635.919	427.565	411.16	392.27	297.529	295.018	243.185	-0.713606	0.00874252	0.025967	497.966	307
Aes	2421.53	2716.28	4001.92	2391.75	1494.32	1667.31	1172.67	1143.43	-1.06851	2.48153e-11	5.85668e-10	2882.87	1369.43
AF251705	104.116	74.4933	65.6052	115.325	92.3976	106.319	82.7038	86.3339	0.0311687	0.884778	0.934694	89.8849	91.9386
AF357355	1.67929	3.63382	0	1.67138	0.839978	4.1209	2.46877	2.63615	0.434716	0.730669	0.829592	1.74612	2.51645
AF357359	20.1515	18.1691	11.3112	11.6997	6.71982	5.76925	33.3284	28.3386	-0.0416157	0.935803	0.964982	15.3329	18.539
AF357399	20.1515	18.1691	18.098	20.0566	22.6794	16.4836	13.5782	28.9976	0.111469	0.811304	0.885369	19.1188	20.4347
AF357425	3.35858	10.9015	4.5245	0	6.71982	4.94507	3.70316	5.93133	0.25651	0.736256	0.83363	4.69613	5.32485
AF357426	0	1.81691	0	3.34276	3.35991	3.29672	6.17193	5.2723	1.7293	0.133936	0.244617	1.28992	4.52521
AF529169	21.8308	12.7184	20.3602	25.0707	7.5598	9.06597	22.2189	20.4302	-0.547587	0.224615	0.363022	19.995	14.8187
Afap1	1267.86	1582.53	1355.09	2102.6	1377.56	1795.89	1162.79	1349.71	-0.133064	0.274844	0.42081	1577.02	1421.49
Afap1l1	401.35	548.707	472.81	434.559	344.391	394.782	476.473	448.804	-0.168926	0.229234	0.368568	464.357	416.112
Afap1l2	243.497	287.072	287.305	332.605	163.796	145.88	203.674	283.386	-0.547081	0.00150629	0.0057013	287.62	199.184
Aff1	2114.22	2165.76	1999.83	2502.06	1754.71	2106.6	1782.45	1668.02	-0.260987	0.0115565	0.0328919	2195.47	1827.95
Aff2	25.1893	27.2537	13.5735	20.0566	7.5598	7.41761	14.8126	19.7711	-0.887192	0.0327643	0.0789569	21.5183	12.3903
Aff3	243.497	248.917	192.291	249.036	187.315	165.66	143.189	189.144	-0.449487	0.0268674	0.0669427	233.435	171.327
Aff4	6508.92	6371.91	5847.91	7285.55	6734.94	9590.15	7661.83	8357.91	0.311004	0.00761412	0.0230534	6503.57	8086.21
Afg3l1	1051.23	1148.29	1176.37	996.144	1026.45	1133.25	870.242	881.133	-0.161572	0.144781	0.259582	1093.01	977.769
Afg3l2	1335.03	1428.09	1490.82	1345.46	2050.39	1631.87	1719.5	1594.21	0.313752	0.00469232	0.0151923	1399.85	1748.99
Afmid	82.2851	85.3948	83.7032	110.311	111.717	90.6597	91.3445	65.2447	-0.0352743	0.860673	0.920009	90.4236	89.7415
Aftph	3115.08	2830.75	3506.48	3404.61	3304.47	4047.54	3931.52	3465.88	0.196459	0.0796505	0.162428	3214.23	3687.35
Aga	337.537	365.199	366.484	284.135	354.471	456.595	362.909	390.809	0.214404	0.145776	0.261011	338.339	391.196
Agap1	3291.41	3299.51	4196.47	2894.83	3135.64	3177.21	2252.75	1939.55	-0.38876	0.00410261	0.0135455	3420.55	2626.29
Agap2	60.4544	58.1411	58.8184	65.1839	35.2791	18.9561	14.8126	23.0663	-1.4063	1.25132e-06	1.02413e-05	60.6495	23.0285
Agap3	683.47	957.512	1176.37	996.144	546.826	451.65	278.971	379.605	-1.2182	1.10167e-16	7.69361e-15	953.374	414.263
Agbl2	16.7929	9.08455	4.5245	21.728	4.19989	8.24179	8.6407	5.2723	-1.05624	0.0521441	0.115155	13.0325	6.58867
Agbl3	94.0402	69.0426	101.801	118.668	103.317	135.165	125.907	137.739	0.39319	0.0320311	0.0775078	95.888	125.532
Agbl4	3.35858	0	2.26225	0	0.839978	0.824179	0	0	-1.61093	0.339829	NA	1.40521	0.416039
Agbl5	367.764	317.959	395.893	491.386	302.392	286.814	274.034	245.162	-0.493071	0.00117139	0.00457704	393.251	277.1
Ager	26.8686	32.7044	49.7695	56.827	28.5593	28.8463	12.3439	21.7482	-0.86037	0.00605983	0.0189363	41.5424	22.8744
Agfg1	2089.03	1696.99	2047.33	2119.31	2288.94	3084.08	2634.18	2836.5	0.444308	0.00402008	0.0133169	1988.17	2710.92
Agfg2	226.704	248.917	300.879	272.435	278.873	215.935	201.205	189.803	-0.247166	0.0689838	0.144568	262.234	221.454
Aggf1	829.569	964.78	941.095	1001.16	850.898	864.564	971.462	927.265	-0.0527651	0.688379	0.798265	934.15	903.547
Agk	273.724	225.297	248.847	208.923	255.353	190.385	302.424	322.269	0.145667	0.278877	0.425621	239.198	267.608
Agl	1355.19	1173.72	1230.66	976.087	1627.88	1610.45	1708.39	1430.11	0.434562	0.000285603	0.00131853	1183.92	1594.21
Agmat	0	0	0	5.01415	9.23976	1.64836	1.23439	0	0.290034	0.838447	0.904077	1.25354	3.03063
Agmo	340.896	223.48	210.389	205.58	308.272	368.408	304.893	292.613	0.377017	0.0541464	0.118731	245.086	318.546
Ago1	1553.34	1666.11	1565.48	1447.42	1328.85	1454.68	1292.4	1111.14	-0.266106	0.0139624	0.0385919	1558.09	1296.76
Ago2	1707.84	1575.26	1513.44	1788.38	1305.33	1280.77	1113.42	985.92	-0.494697	0.000770345	0.00316534	1646.23	1171.36
Ago3	1321.6	1144.65	1115.29	1083.06	1506.08	1345.88	1291.17	1135.52	0.175318	0.19156	0.321848	1166.15	1319.66
Ago4	384.557	288.889	350.648	386.089	324.232	525.826	403.644	526.571	0.317646	0.0454472	0.102735	352.546	445.068
Agpat1	1843.86	2084	3302.88	1348.81	1750.51	1442.31	850.492	900.245	-0.792789	9.48441e-06	6.38792e-05	2144.89	1235.89
Agpat2	1214.13	861.216	502.219	834.02	1014.69	823.355	387.597	665.628	-0.319976	0.312882	0.462913	852.895	722.818
Agpat3	905.137	1012.02	678.674	1920.42	829.058	1318.69	529.551	811.275	-0.340591	0.00808985	0.0243081	1129.06	872.143
Agpat4	486.994	437.875	368.746	182.181	204.115	210.166	264.159	180.576	-0.707511	0.000890205	0.00361083	368.949	214.754
Agpat5	874.909	841.23	898.112	367.704	997.894	501.101	1333.14	934.515	0.329441	0.0216716	0.0557173	745.489	941.662
Agpat6	8811.23	8145.21	7605.68	5629.21	8750.89	13041	7635.91	7928.88	0.341015	0.109992	0.210167	7547.83	9339.17
Agpat9	225.025	138.085	117.637	384.418	923.976	956.872	266.627	602.36	1.61383	2.87367e-10	5.36922e-09	216.291	687.459
Agps	4796.05	4949.26	4782.39	10063.4	8629.93	5687.66	11719.3	8029.05	0.507981	0.0381985	0.0890062	6147.77	8516.48
Agr2	85.6437	79.9441	54.294	16.7138	114.237	23.9012	251.815	85.0158	0.833657	0.10576	0.203587	59.1489	118.742
Agr3	0	0	0	3.34276	2.51993	2.47254	0	4.61326	1.5077	0.27378	0.419647	0.835691	2.40143
Agrn	2483.67	2957.93	2567.65	4840.32	2395.62	3411.28	1914.53	2574.2	-0.284281	0.0367226	0.0862725	3212.39	2573.91
Agrp	11.755	9.08455	11.3112	6.68553	5.03987	3.29672	3.70316	5.2723	-1.12682	0.051089	0.113221	9.70909	4.32801
Agt	688.508	1008.39	1167.32	324.248	451.908	417.859	319.706	328.86	-0.985275	0.00109248	0.00432223	797.115	379.583
Agtpbp1	1442.51	1295.46	1364.14	1288.64	1412	1237.09	1708.39	1505.24	0.10918	0.205986	0.340413	1347.68	1465.68
Agtr1a	325.782	368.833	151.571	175.495	110.877	164.012	396.238	202.983	-0.361361	0.225382	0.363823	255.42	218.527
Agtr2	3.35858	21.8029	2.26225	8.35691	5.87985	4.1209	6.17193	39.5422	0.412357	0.604367	0.731941	8.94517	13.9287
Agtrap	468.522	416.073	499.957	615.069	372.11	535.716	382.66	410.58	-0.230517	0.0596053	0.128339	499.905	425.267
Agxt2	13.4343	14.5353	15.8357	15.0424	7.5598	17.3078	18.5158	7.90845	-0.228761	0.646419	0.766498	14.7119	12.8229
Ahctf1	3986.63	3908.17	4092.41	3516.59	5117.99	4669.8	5416.48	4925.64	0.373677	0.00189894	0.00698725	3875.95	5032.48
Ahcy	243.497	367.016	456.974	225.637	241.074	242.309	283.909	346.654	-0.201416	0.310464	0.460387	323.281	278.486
Ahcyl1	3167.14	2738.08	3121.9	2421.83	3313.71	3544.79	3972.25	3426.33	0.318769	0.00485769	0.0156504	2862.24	3564.27
Ahcyl2	2663.35	2565.48	2155.92	3382.88	3225.52	8997.56	2578.63	4236.29	0.761703	0.00553016	0.0174851	2691.91	4759.5
Ahdc1	659.96	981.132	1174.11	1208.41	314.992	221.704	146.892	116.65	-2.38709	3.19803e-36	3.63297e-33	1005.9	200.059
Ahi1	129.305	158.071	113.112	145.41	155.396	162.363	199.97	201.006	0.377374	0.0300316	0.07342	136.475	179.684
Ahnak	32516.1	35068.2	25172	52020.1	38178.7	58378.3	44447.8	69471.1	0.550644	0.000936862	0.00377402	36194.1	52618.9
Ahr	604.544	592.313	581.398	1012.86	646.783	1399.46	1018.37	1544.12	0.697167	2.22802e-08	2.72937e-07	697.778	1152.18
Ahrr	5.03787	9.08455	6.78674	16.7138	7.5598	10.7143	9.87509	6.59037	-0.111283	0.834928	0.901424	9.40575	8.6849
Ahsa1	1726.31	1838.71	2176.28	1604.53	1951.27	1376.38	2002.17	1839.37	-0.0451015	0.677983	0.790424	1836.46	1792.3
Ahsa2	439.974	406.988	472.81	523.143	502.307	406.32	575.224	575.339	0.142006	0.305436	0.455504	460.729	514.798
AI118078	1.67929	0	0	0	1.67996	0	4.93754	1.31807	1.30963	0.394183	NA	0.419822	1.98389
AI182371	13.4343	21.8029	11.3112	5.01415	11.7597	23.077	11.1095	14.4988	0.199266	0.684484	0.795817	12.8907	15.1112
AI197445	8.39644	5.45073	6.78674	16.7138	5.03987	11.5385	1.23439	8.56748	-0.460561	0.426234	0.574788	9.33693	6.59506
AI314180	4288.9	4247.94	4298.27	4129.99	5012.15	5574.75	5217.75	4884.78	0.286964	0.0145769	0.0400113	4241.27	5172.36
AI314278	0	1.81691	0	1.67138	0	0.824179	1.23439	1.97711	-0.111999	0.945553	NA	0.872073	1.00892
AI317395	1.67929	1.81691	4.5245	1.67138	2.51993	2.47254	2.46877	0.659037	-0.273035	0.796902	0.875352	2.42302	2.03007
AI413582	50.3787	54.5073	45.245	125.354	36.1191	50.2749	32.094	30.9747	-0.817248	0.000579062	0.00246932	68.8711	37.3657
AI414108	63.813	49.0566	67.8674	90.2546	47.0388	64.286	51.8442	66.5628	-0.230522	0.375638	0.526571	67.7479	57.4329
AI427809	1.67929	0	2.26225	10.0283	5.87985	4.1209	3.70316	3.95422	0.375778	0.648468	0.767887	3.49246	4.41453
AI429214	73.8887	59.9581	88.2277	90.2546	57.1185	60.9893	74.0631	79.0845	-0.201454	0.311991	0.461887	78.0823	67.8138
AI450353	38.6236	36.3382	52.0317	18.3852	14.2796	8.24179	28.3909	19.1121	-1.09262	0.00116789	0.00456967	36.3447	17.5061
AI463170	102.437	92.6624	151.571	115.325	80.6379	136.814	81.4695	102.81	-0.209023	0.393961	0.544276	115.499	100.433
AI464131	352.651	352.481	404.942	349.319	453.588	359.342	414.754	282.727	0.0524057	0.800291	0.877991	364.848	377.603
AI467606	30.2272	23.6198	33.9337	45.1273	56.2785	49.4507	18.5158	34.929	0.218089	0.46984	0.615662	33.227	39.7935
AI504432	36.9443	38.1551	27.147	46.7987	60.4784	34.6155	41.9691	27.0205	0.0818477	0.778752	0.863816	37.2613	41.0209
AI506816	193.118	225.297	282.781	100.283	117.597	84.0663	225.893	110.059	-0.587257	0.00406837	0.0134507	200.37	134.404
AI507597	3.35858	7.26764	20.3602	3.34276	8.39978	6.59343	2.46877	0.659037	-1.07074	0.18495	0.313775	8.5823	4.53026
AI597479	569.279	599.581	579.135	579.97	680.382	637.915	783.835	846.204	0.331094	0.00067459	0.00281189	581.991	737.084
AI606473	3.35858	12.7184	9.04899	6.68553	13.4396	18.9561	9.87509	17.794	0.989382	0.0726924	0.150706	7.95287	15.0162
AI607873	517.221	327.044	190.029	376.061	254.513	293.408	318.472	312.384	-0.270906	0.250985	0.394538	352.589	294.694
AI661453	572.637	646.82	660.576	536.514	498.107	581.046	276.502	266.91	-0.622695	0.000494173	0.0021465	604.137	405.641
AI662270	78.9266	43.6059	377.795	63.5125	100.797	66.7585	99.9852	106.764	-0.528024	0.357956	0.510125	140.96	93.5763
AI837181	172.967	179.874	187.767	222.294	107.517	120.33	39.5003	55.3591	-1.34321	3.2525e-12	9.11556e-11	190.725	80.6767
AI839979	6.71715	9.08455	9.04899	11.6997	10.9197	10.7143	4.93754	5.2723	-0.235999	0.682229	0.794124	9.13759	7.96097
AI846148	446.691	519.636	427.565	526.485	410.749	377.474	214.783	286.681	-0.601931	2.26774e-07	2.22082e-06	480.094	322.422
AI847159	0	0	2.26225	3.34276	0.839978	0	0	0	-2.36353	0.163609	NA	1.40125	0.209995
AI854703	8.39644	0	0	1.67138	1.67996	4.1209	4.93754	4.61326	0.508744	0.593864	0.723852	2.51696	3.83791
AI987944	372.802	392.453	316.715	290.82	562.785	295.056	518.442	491.642	0.424491	0.0132071	0.0368209	343.197	466.981
Aida	498.749	428.791	536.153	583.312	556.905	613.189	791.241	719.01	0.37316	0.00112751	0.00444019	511.751	670.086
Aif1	125.947	79.9441	52.0317	108.64	104.997	135.165	125.907	111.377	0.365619	0.0964985	0.189422	91.6406	119.362
Aif1l	65.4923	63.5919	36.196	83.5691	55.4385	91.4839	56.7817	129.83	0.402092	0.175569	0.301249	62.2123	83.3836
Aifm1	1288.01	1277.29	1366.4	770.507	1349.84	998.081	1535.58	1293.69	0.151902	0.0657831	0.139179	1175.55	1294.3
Aifm2	554.165	454.228	386.844	543.199	656.863	826.652	346.862	601.701	0.288459	0.117364	0.221079	484.609	608.019
Aifm3	30.2272	50.8735	45.245	40.1132	26.8793	28.0221	9.87509	18.453	-1.03228	0.000697918	0.00289779	41.6147	20.8074
Aig1	342.575	328.861	413.991	334.276	338.511	353.573	387.597	330.837	-0.00834439	0.951327	0.973084	354.926	352.629
Aim1	2147.81	2285.67	3097.02	2901.52	1689.2	4425.02	3248.9	4008.92	0.275552	0.172283	0.297045	2608.01	3343.01
Aim1l	31.9065	39.972	45.245	31.7563	46.1988	37.9122	30.8596	32.9519	-0.00917681	0.977008	0.987087	37.2199	36.9806
Aim2	60.4544	49.0566	61.0807	73.5408	102.477	70.8794	61.7193	86.3339	0.402795	0.101882	0.197555	61.0331	80.3525
Aimp1	1101.61	921.174	970.504	899.204	1500.2	1453.03	1710.86	1665.39	0.696882	1.50776e-11	3.70206e-10	973.124	1582.37
Aimp2	483.635	508.735	588.184	441.245	460.308	257.144	398.707	362.47	-0.465934	0.00146341	0.00556495	505.45	369.657
Aip	340.896	368.833	413.991	399.46	283.073	271.979	148.126	181.894	-0.815505	5.9719e-10	1.04263e-08	380.795	221.268
Aipl1	0	0	0	0	1.67996	0	0	1.31807	1.25308	0.591099	NA	0	0.749508
Airn	451.729	367.016	244.323	526.485	414.109	346.155	304.893	283.386	-0.217067	0.286711	0.434307	397.388	337.136
Ajuba	297.234	426.974	339.337	464.644	278.873	557.969	408.582	686.717	0.289277	0.150936	0.268302	382.047	483.035
AK010878	110.833	98.1132	108.588	101.954	122.637	112.913	134.548	148.942	0.304633	0.0725488	0.150454	104.872	129.76
Ak1	105.795	109.015	122.161	160.453	83.1578	70.0552	45.6723	77.7664	-0.826313	1.28734e-05	8.41439e-05	124.356	69.1629
Ak2	2718.77	2807.13	3723.66	1972.23	2574.53	1905.5	2208.32	1935.59	-0.358875	0.000173444	0.0008532	2805.45	2155.99
Ak3	3301.48	2947.03	3454.45	2981.75	3553.11	4819.8	5168.37	4293.63	0.482329	4.51781e-06	3.25649e-05	3171.18	4458.73
Ak4	78.9266	94.4794	83.7032	78.555	83.1578	70.0552	92.5789	122.581	0.128141	0.517494	0.657478	83.916	92.0932
Ak5	15.1136	14.5353	9.04899	18.3852	17.6395	32.143	9.87509	27.0205	0.595755	0.144487	0.259274	14.2708	21.6695
Ak6	297.234	317.959	339.337	255.721	438.469	267.034	422.16	397.399	0.323278	0.0218242	0.0560066	302.563	381.265
Ak7	5.03787	5.45073	4.5245	3.34276	7.5598	6.59343	7.40631	8.56748	0.721743	0.270794	0.416493	4.58896	7.53176
Ak8	1.67929	0	6.78674	10.0283	5.87985	5.76925	2.46877	3.95422	0.200688	0.82705	0.895414	4.62358	4.51802
Akap1	3017.68	3172.33	2807.45	3603.5	3015.52	4058.26	1770.11	2543.88	-0.173892	0.40173	0.551521	3150.24	2846.94
Akap10	1227.56	1041.09	1162.8	1052.97	1472.48	1519.79	1618.28	1527.65	0.451869	5.82361e-07	5.16845e-06	1121.1	1534.55
Akap11	2448.4	2352.9	2121.99	2126	3096.16	3587.65	3062.51	2876.04	0.482453	0.000805599	0.00329906	2262.32	3155.59
Akap12	1217.48	1368.13	1327.94	1474.16	990.334	1551.93	1067.74	1614.64	-0.0371001	0.855066	0.916373	1346.93	1306.16
Akap13	2072.24	2122.15	1701.21	2351.63	2251.98	2329.13	2007.11	2141.21	0.0882757	0.368444	0.519985	2061.81	2182.36
Akap14	10.0757	1.81691	11.3112	6.68553	4.19989	5.76925	2.46877	5.2723	-0.71978	0.274419	0.420379	7.47235	4.42755
Akap17b	461.804	528.721	551.989	422.86	741.701	596.706	790.007	667.605	0.503528	5.76437e-05	0.000320055	491.343	699.004
Akap2	3.35858	1.81691	4.5245	3.34276	4.19989	3.29672	1.23439	1.97711	-0.340676	0.712917	0.816395	3.26069	2.67703
Akap5	89.0023	59.9581	67.8674	70.198	73.9181	31.3188	53.0786	82.3797	-0.25602	0.401986	0.551651	71.7565	60.1738
Akap6	36.9443	50.8735	36.196	86.9119	34.4391	27.1979	25.9221	41.5193	-0.663539	0.0286542	0.0705794	52.7314	32.2696
Akap7	263.648	254.367	237.536	300.849	356.151	458.244	406.113	489.665	0.691191	1.76135e-08	2.19673e-07	264.1	427.543
Akap8	2136.06	2334.73	2065.43	2261.38	2114.22	1689.57	1905.89	1826.85	-0.22985	0.0276322	0.0684877	2199.4	1884.13
Akap8l	695.225	703.144	651.527	788.892	579.585	599.178	527.083	543.047	-0.337203	0.000204038	0.000983261	709.697	562.223
Akap9	5625.62	5105.52	5062.91	5774.63	5722.77	6846.46	6189.21	6059.85	0.202661	0.115655	0.2189	5392.17	6204.57
Akip1	117.55	79.9441	162.882	183.852	140.276	316.485	167.876	261.638	0.677274	0.00126326	0.00488337	136.057	221.569
Akirin1	816.134	763.102	837.032	792.235	1016.37	874.454	1356.59	1000.42	0.377838	0.0023585	0.00844659	802.126	1061.96
Akirin2	547.448	514.186	558.775	630.111	619.904	900.004	918.383	1076.21	0.619842	1.22254e-07	1.27804e-06	562.63	878.625
Akna	273.724	303.424	307.666	426.202	263.753	181.319	113.563	114.672	-1.005	1.26899e-09	2.05352e-08	327.754	168.327
Aknad1	8.39644	9.08455	2.26225	8.35691	5.03987	4.94507	7.40631	13.1807	0.058223	0.924451	0.958056	7.02504	7.643
Akr1a1	4811.16	5120.05	5139.83	4974.03	5945.36	6711.29	6733.57	7102.44	0.401401	4.5117e-05	0.000258331	5011.27	6623.17
Akr1b10	648.205	632.285	809.885	404.474	730.781	580.222	882.586	682.104	0.217157	0.287514	0.435179	623.712	718.923
Akr1b7	0	0	0	0	0	0.824179	3.70316	1.31807	1.82484	0.317311	NA	0	1.46135
Akr1b8	122.588	225.297	226.225	153.767	120.957	123.627	270.33	189.144	-0.120794	0.683132	0.794849	181.969	176.014
Akr1c12	0	0	9.04899	3.34276	4.19989	2.47254	6.17193	4.61326	0.553735	0.549851	0.686393	3.09794	4.3644
Akr1c13	31.9065	14.5353	24.8847	21.728	26.0393	39.5606	34.5628	44.8145	0.631436	0.0629927	0.134363	23.2636	36.2443
Akr1c14	292.196	232.565	174.193	205.58	241.074	269.507	378.956	412.557	0.490633	0.0231725	0.0589167	226.133	325.523
Akr1c18	55.4165	36.3382	36.196	43.4559	17.6395	16.4836	112.329	90.9471	0.0244066	0.941051	0.967626	42.8517	59.3498
Akr1c19	1.67929	1.81691	2.26225	0	0.839978	1.64836	3.70316	1.31807	0.366656	0.756097	0.847346	1.43961	1.87739
Akr1c21	6.71715	5.45073	0	10.0283	6.71982	10.7143	6.17193	8.56748	0.522281	0.3862	0.536818	5.54904	8.04339
Akr1cl	40.3029	98.1132	22.6225	76.8836	48.7187	145.056	182.689	253.07	1.24486	0.0360787	0.0850438	59.4805	157.383
Akr1e1	413.105	343.396	386.844	367.704	409.069	421.98	541.895	507.459	0.301229	0.033914	0.0811423	377.762	470.101
Akr7a5	337.537	397.903	402.68	419.517	316.672	287.639	188.861	209.574	-0.653649	5.78319e-05	0.000320995	389.409	250.686
Akt1	8923.74	10022.1	12856.4	6521.73	9138.96	6455.79	4375.9	3935.11	-0.710693	2.12861e-13	7.47866e-12	9580.98	5976.44
Akt1s1	436.615	561.425	708.084	568.27	356.991	328.847	244.408	298.544	-0.883353	4.13482e-10	7.51946e-09	568.598	307.198
Akt2	1047.88	1050.17	864.179	1169.97	992.854	983.246	551.77	727.577	-0.37123	0.00111952	0.00441179	1033.05	813.862
Akt3	631.413	615.933	565.562	752.122	494.747	775.553	743.1	977.352	0.184782	0.218042	0.35517	641.257	747.688
Aktip	794.303	697.694	760.115	1022.89	840.818	2036.55	1476.33	2157.03	0.936565	9.47901e-10	1.57429e-08	818.75	1627.68
Alad	530.655	619.567	739.755	553.227	447.708	378.298	316.003	286.022	-0.783934	3.17762e-10	5.87912e-09	610.801	357.008
Alas1	1471.06	1529.84	1379.97	1373.88	1423.76	1306.32	1136.87	1233.06	-0.175472	0.0932042	0.184182	1438.69	1275
Alas2	381.199	219.846	337.075	275.778	217.554	239.012	388.831	202.983	-0.238013	0.23201	0.37167	303.474	262.095
Alb	57.0958	34.5213	22.6225	50.1415	92.3976	106.319	71.5944	88.311	1.11568	2.63469e-05	0.000159202	41.0953	89.6555
Alcam	470.201	559.608	540.677	382.747	548.506	1079.67	915.914	925.288	0.784586	3.22483e-05	0.000190472	488.308	867.346
Aldh16a1	305.631	541.439	703.559	489.715	304.072	290.935	106.157	177.281	-1.29851	2.21921e-07	2.18334e-06	510.086	219.611
Aldh18a1	8383.01	9487.91	8223.27	3645.28	8717.29	6693.98	6321.29	5402.13	-0.0621291	0.670789	0.784567	7434.87	6783.67
Aldh1a1	342.575	261.635	300.879	227.308	337.671	575.277	361.675	564.136	0.71244	0.00110053	0.00434904	283.099	459.69
Aldh1a2	15.1136	7.26764	9.04899	36.7704	12.5997	18.1319	11.1095	18.453	-0.13147	0.774714	0.860569	17.0502	15.0735
Aldh1a3	443.332	968.413	466.023	1228.47	724.061	875.278	882.586	1913.84	0.529284	0.0704806	0.147054	776.559	1098.94
Aldh1a7	226.704	167.156	124.424	113.654	277.193	462.364	181.455	223.414	0.790407	0.00266034	0.00936811	157.984	286.106
Aldh1b1	11.755	12.7184	20.3602	21.728	12.5997	14.8352	16.047	8.56748	-0.371806	0.383911	0.534421	16.6404	13.0123
Aldh1l1	1170.46	1268.2	1364.14	399.46	833.258	682.42	518.442	422.443	-0.733513	0.0106072	0.0305885	1050.57	614.141
Aldh1l2	607.902	615.933	717.133	431.217	446.028	345.331	704.834	392.127	-0.356429	0.0469762	0.105631	593.046	472.08
Aldh2	2367.8	2870.72	3133.21	2124.33	2727.41	2674.46	1513.36	2066.08	-0.236968	0.0749959	0.154695	2624.01	2245.33
Aldh3a1	3.35858	0	0	3.34276	2.51993	0.824179	0	0.659037	-0.655875	0.66012	NA	1.67534	1.00079
Aldh3a2	1336.71	1235.5	1689.9	949.345	1577.48	1250.28	1704.69	1438.02	0.204581	0.0537858	0.118092	1302.86	1492.62
Aldh3b1	97.3987	101.747	110.85	98.6115	79.7979	74.1761	76.5319	71.176	-0.435347	0.0452462	0.102406	102.152	75.4205
Aldh3b2	26.8686	36.3382	42.9827	21.728	48.7187	37.9122	16.047	41.5193	0.164032	0.663095	0.779202	31.9794	36.0493
Aldh4a1	1019.33	1090.15	1049.68	605.04	984.454	543.958	556.708	496.914	-0.562397	0.00373099	0.0125199	941.049	645.509
Aldh5a1	314.027	279.804	337.075	232.322	262.913	245.605	260.455	235.276	-0.204741	0.13069	0.240096	290.807	251.063
Aldh6a1	3664.21	2961.56	2316.54	1927.1	4692.96	5212.11	4089.52	3879.75	0.736362	0.000111944	0.000578215	2717.35	4468.58
Aldh7a1	1541.59	1653.39	1515.71	1101.44	1436.36	1735.72	1392.39	1422.2	0.0439099	0.759766	0.850211	1453.03	1496.67
Aldh8a1	5.03787	0	0	0	1.67996	1.64836	1.23439	1.31807	0.246697	0.849222	0.912002	1.25947	1.47019
Aldh9a1	2277.12	2169.39	1995.3	2059.14	4934.87	4166.23	3367.4	4248.81	0.968895	4.836e-11	1.05513e-09	2125.24	4179.33
Aldoa	6953.93	7956.25	7940.49	6354.59	6955.86	7006.35	4700.54	5987.35	-0.249006	0.0896582	0.178715	7301.32	6162.52
Aldob	1.67929	1.81691	0	3.34276	2.51993	6.59343	1.23439	1.31807	0.598962	0.575981	0.708305	1.70974	2.91646
Aldoc	18262.3	18249.1	22893.9	5716.13	21568.1	11330	13293.1	10948.6	-0.0743848	0.72947	0.828849	16280.3	14284.9
Alg1	389.595	466.946	445.663	371.047	464.508	361.815	275.268	301.18	-0.270596	0.0263087	0.0657911	418.313	350.693
Alg10b	1193.97	1311.81	1309.84	1099.77	1299.45	1261.82	1517.06	1238.33	0.109302	0.408116	0.557652	1228.85	1329.16
Alg11	1773.33	1686.09	1402.59	1166.62	2218.38	1425.83	2323.11	1712.18	0.325201	0.00741473	0.0225418	1507.16	1919.88
Alg12	404.709	430.608	368.746	427.874	444.348	204.396	386.363	262.297	-0.372336	0.0465579	0.104843	407.984	324.351
Alg13	324.103	265.269	339.337	213.937	271.313	326.375	367.847	341.381	0.192181	0.19011	0.320164	285.661	326.729
Alg14	542.41	519.636	622.118	382.747	674.502	748.355	782.601	820.501	0.564033	1.2451e-05	8.16964e-05	516.728	756.49
Alg2	848.041	774.004	642.478	686.938	845.858	520.057	720.881	423.761	-0.272779	0.188774	0.318549	737.865	627.639
Alg3	399.671	403.354	429.827	208.923	198.235	97.2531	191.33	130.489	-1.22541	1.72171e-13	6.21567e-12	360.444	154.327
Alg5	1301.45	1155.56	1187.68	857.419	1167.57	1166.21	1315.86	1072.25	0.0783971	0.449693	0.596835	1125.53	1180.47
Alg6	290.517	274.354	377.795	205.58	304.072	275.276	546.833	349.949	0.326206	0.0412999	0.0951528	287.061	369.032
Alg8	434.936	477.847	527.104	310.877	353.631	290.111	438.207	329.519	-0.307737	0.00665672	0.0205453	437.691	352.867
Alg9	1076.42	981.132	1180.89	783.878	773.62	570.332	660.396	519.321	-0.674069	2.60352e-07	2.52211e-06	1005.58	630.917
Alk	1.67929	3.63382	4.5245	6.68553	4.19989	0	0	0	-2.42329	0.0518993	0.114704	4.13078	1.04997
Alkbh1	434.936	486.932	341.599	526.485	692.982	463.189	536.958	593.133	0.338309	0.123415	0.22971	447.488	571.565
Alkbh2	80.6059	107.198	137.997	123.682	93.2376	65.9343	56.7817	52.0639	-0.765919	0.000481743	0.00210035	112.371	67.0044
Alkbh3	612.94	506.918	622.118	493.058	539.266	628.849	622.13	502.186	0.0395357	0.763932	0.852705	558.759	573.108
Alkbh4	125.947	130.818	115.375	110.311	118.437	84.0663	106.157	74.4712	-0.354257	0.0514736	0.113979	120.613	95.7829
Alkbh5	2742.28	2776.24	2997.48	2712.65	3161.68	3333.8	3035.35	2646.69	0.116771	0.377826	0.528628	2807.16	3044.38
Alkbh6	193.118	232.565	180.98	212.266	220.914	153.297	134.548	128.512	-0.395855	0.00997806	0.0290444	204.732	159.318
Alkbh7	83.9644	65.4088	124.424	53.4842	90.7176	62.6376	56.7817	45.4736	-0.362224	0.173941	0.299293	81.8203	63.9026
Alkbh8	470.201	334.312	285.043	376.061	494.747	461.54	553.005	475.166	0.423736	0.00414406	0.0136586	366.404	496.114
Allc	0	1.81691	0	6.68553	2.51993	4.1209	1.23439	0	-0.624389	0.662702	0.779111	2.12561	1.9688
Alms1	849.72	746.75	1266.86	712.009	837.458	989.839	955.415	848.84	0.0290292	0.870919	0.926466	893.834	907.888
Alms1-ps2	6.71715	12.7184	11.3112	13.3711	13.4396	16.4836	6.17193	7.90845	-0.0255438	0.959943	0.977847	11.0295	11.0009
Alox12	35.2651	27.2537	40.7205	35.099	38.639	22.2528	44.4379	46.7916	0.126636	0.675698	0.788515	34.5846	38.0303
Alox12e	28.5479	16.3522	40.7205	71.8694	10.0797	7.41761	60.4849	23.7253	-0.735671	0.230122	0.369548	39.3725	25.4269
Alox15	58.7751	39.972	83.7032	65.1839	18.4795	18.9561	30.8596	28.9976	-1.37056	1.38933e-05	9.00158e-05	61.9086	24.3232
Alox5	63.813	50.8735	42.9827	85.2405	38.639	33.7913	25.9221	48.1097	-0.712998	0.0145748	0.0400113	60.7274	36.6155
Alox5ap	114.192	94.4794	110.85	122.011	75.598	56.0442	75.2975	82.3797	-0.614337	0.00225407	0.00811521	110.383	72.3298
Alox8	5.03787	1.81691	6.78674	1.67138	5.03987	2.47254	6.17193	5.2723	0.352099	0.660397	0.777153	3.82823	4.73916
Aloxe3	3.35858	3.63382	2.26225	8.35691	0	4.1209	1.23439	3.95422	-0.913092	0.303985	0.454298	4.40289	2.32738
Alpk1	149.457	129.001	144.784	162.124	173.035	170.605	144.423	191.78	0.223525	0.153061	0.271372	146.341	169.961
Alpk2	1.67929	0	0	1.67138	4.19989	1.64836	0	1.31807	0.834695	0.624291	NA	0.837668	1.79158
Alpk3	18.4722	0	2.26225	3.34276	8.39978	5.76925	0	2.63615	-0.991525	0.289225	0.436992	6.0193	4.2013
Alpl	938.722	1022.92	848.343	897.532	682.062	642.86	945.539	1045.23	-0.186134	0.31094	0.460853	926.88	828.924
Alppl2	3.35858	1.81691	11.3112	0	0	1.64836	0	1.31807	-1.46438	0.283889	0.43134	4.12168	0.741608
Als2	656.602	706.778	766.902	673.567	887.857	825.003	912.211	839.613	0.307001	0.008205	0.0245973	700.962	866.171
Als2cl	403.029	485.115	459.236	1026.23	382.19	624.728	333.284	533.82	-0.268415	0.0211414	0.0545999	593.402	468.506
Als2cr12	21.8308	23.6198	11.3112	15.0424	23.5194	46.154	16.047	30.9747	0.659038	0.101641	0.197173	17.9511	29.1738
Alx3	0	1.81691	0	3.34276	0	1.64836	1.23439	0	-0.848409	0.602827	NA	1.28992	0.720686
Alx4	105.795	158.071	99.5389	185.523	55.4385	75.8245	99.9852	80.4025	-0.824387	0.00227723	0.00818651	137.232	77.9127
Alyref	817.814	922.991	1327.94	730.394	1065.93	677.475	1160.32	1097.3	0.0723609	0.653909	0.772237	949.784	1000.26
Alyref2	31.9065	41.7889	42.9827	43.4559	46.1988	36.2639	33.3284	48.1097	0.0514264	0.847825	0.911045	40.0335	40.9752
Amacr	198.156	172.607	266.945	157.11	184.795	168.957	188.861	181.235	-0.123249	0.52366	0.662693	198.704	180.962
Ambra1	1103.29	1159.19	1024.8	1288.64	1310.37	1462.92	1099.84	1136.84	0.129251	0.165615	0.287968	1143.98	1252.49
Amdhd2	204.873	259.818	323.501	817.306	151.196	368.408	87.6414	152.897	-1.05381	3.07184e-10	5.7082e-09	401.375	190.036
Amelx	8.39644	7.26764	4.5245	16.7138	7.5598	14.8352	11.1095	12.5217	0.335124	0.516498	0.656702	9.2256	11.5066
Amer1	987.422	904.821	1162.8	830.677	973.535	1365.66	1243.03	1330.6	0.3246	0.0624888	0.133468	971.429	1228.21
Amer2	3.35858	0	4.5245	8.35691	0.839978	5.76925	7.40631	4.61326	0.163187	0.841159	0.906085	4.06	4.6572
Amfr	3017.68	3036.06	2990.69	2739.4	3668.18	4054.96	3799.44	3834.28	0.38467	1.00339e-06	8.42669e-06	2945.96	3839.22
Amh	3.35858	1.81691	4.5245	5.01415	0	0	0	0	-4.51672	0.00197128	NA	3.67853	0
Amhr2	1.67929	1.81691	4.5245	8.35691	3.35991	9.06597	4.93754	5.2723	0.568093	0.451769	0.598658	4.0944	5.65893
Amica1	35.2651	25.4367	9.04899	25.0707	39.479	17.3078	12.3439	17.135	-0.239967	0.559108	0.694149	23.7054	21.5664
Amigo1	350.971	381.551	371.009	429.545	383.03	454.123	325.878	282.068	-0.092412	0.484104	0.628534	383.269	361.275
Amigo2	839.644	717.68	787.262	1539.34	875.257	1589.84	1398.56	1355.64	0.459029	0.0024213	0.00863338	970.982	1304.82
Amigo3	424.86	528.721	343.862	302.52	551.026	249.726	345.628	226.709	-0.309715	0.204375	0.338275	399.991	343.272
Ammecr1	1252.75	1311.81	1217.09	864.105	1359.92	1733.25	1155.38	1043.26	0.211045	0.386976	0.537393	1161.44	1322.95
Ammecr1l	1912.71	1804.19	1687.64	2029.06	2299.86	3098.09	2709.48	2762.02	0.545262	2.81227e-07	2.70588e-06	1858.4	2717.36
Amn	3.35858	5.45073	0	6.68553	0.839978	2.47254	1.23439	3.29519	-0.968438	0.325346	0.476813	3.87371	1.96052
Amn1	166.25	103.564	99.5389	123.682	195.715	210.99	229.596	307.111	0.917956	4.9585e-07	4.50629e-06	123.259	235.853
Amot	686.829	686.792	1029.32	914.246	774.46	1672.26	866.539	1288.42	0.425106	0.0343367	0.0818661	829.298	1150.42
Amotl1	5630.65	6408.24	6336.56	6498.33	5808.45	7612.94	6271.91	7328.49	0.114565	0.271815	0.417423	6218.45	6755.45
Amotl2	497.069	884.835	789.525	880.818	686.262	2269.79	751.741	1480.2	0.654668	0.00726907	0.0221702	763.062	1297
Ampd1	1.67929	3.63382	2.26225	0	26.0393	4.1209	3.70316	3.29519	1.96289	0.045299	0.102509	1.89384	9.28964
Ampd2	693.546	899.371	680.937	688.609	593.864	331.32	371.55	403.331	-0.819586	1.81076e-07	1.82253e-06	740.616	425.016
Ampd3	164.57	221.663	178.718	233.993	144.476	159.067	120.97	152.897	-0.458088	0.0018103	0.00669144	199.736	144.352
Amph	8.39644	16.3522	11.3112	6.68553	3.35991	4.1209	9.87509	12.5217	-0.724591	0.269813	0.415472	10.6864	7.4694
Amt	710.339	741.3	789.525	646.825	839.978	705.497	733.225	745.371	0.0699622	0.523431	0.662502	721.997	756.018
Amy1	723.773	425.157	294.092	441.245	1066.77	1527.2	562.88	1162.54	1.17539	6.42501e-05	0.000353168	471.067	1079.85
Amz1	40.3029	67.2257	70.1297	46.7987	50.3987	56.8684	33.3284	52.723	-0.195881	0.4498	0.596884	56.1143	48.3296
Amz2	782.548	786.722	680.937	753.793	745.061	809.344	915.914	937.151	0.172053	0.0744129	0.153827	751	851.867
Anapc1	3675.96	3521.17	4035.85	3352.79	4122.61	3539.85	4591.91	4096.58	0.159267	0.0299408	0.0732491	3646.44	4087.74
Anapc10	189.76	187.142	165.144	188.866	245.274	285.166	316.003	346.654	0.693475	3.29316e-08	3.89348e-07	182.728	298.274
Anapc11	189.76	178.057	269.208	270.764	141.116	165.66	102.454	160.805	-0.659688	9.45039e-05	0.000496046	226.947	142.509
Anapc13	377.84	396.087	450.187	285.806	404.029	460.716	346.862	374.333	0.0997793	0.491527	0.634806	377.48	396.485
Anapc15	560.882	470.58	742.017	431.217	530.866	525.002	359.206	374.333	-0.299446	0.0666165	0.140488	551.174	447.352
Anapc16	586.072	586.862	617.594	556.57	647.623	596.706	788.772	659.037	0.192252	0.188944	0.318804	586.774	673.035
Anapc2	775.831	846.68	852.868	1024.56	745.9	951.103	569.052	626.085	-0.287924	0.0367225	0.0862725	874.984	723.035
Anapc4	1454.26	1529.84	1524.76	1444.07	1722.79	1629.4	2207.08	2063.45	0.341656	6.72769e-05	0.000367789	1488.23	1905.68
Anapc5	4220.05	4807.55	6488.13	4034.72	4304.05	4983.81	4932.61	4921.03	-0.0193769	0.887523	0.936458	4887.61	4785.37
Anapc7	589.43	641.369	719.395	713.68	661.903	818.41	617.193	710.442	0.0797063	0.457312	0.603796	665.969	701.987
Ang	67.1715	52.6904	38.4582	55.1556	33.5991	29.6704	38.266	67.2218	-0.363373	0.169206	0.292866	53.3689	42.1893
Angel1	235.1	258.001	312.19	297.506	191.515	212.638	120.97	125.217	-0.789926	1.26666e-05	8.30148e-05	275.699	162.585
Angel2	930.326	770.37	818.934	822.32	1228.05	1429.95	1530.64	1526.99	0.767071	9.03333e-16	5.36334e-14	835.487	1428.91
Angpt1	7078.2	6293.78	5958.76	2547.19	10030.2	7673.93	9928.16	7769.39	0.794281	1.51212e-05	9.69032e-05	5469.48	8850.42
Angpt2	364.406	408.805	357.435	347.647	206.635	220.88	353.034	303.157	-0.485876	0.00151605	0.00573442	369.573	270.927
Angpt4	1.67929	5.45073	0	8.35691	3.35991	0.824179	0	1.31807	-1.42984	0.270653	0.416314	3.87173	1.37554
Angptl1	26.8686	18.1691	13.5735	30.0849	35.2791	25.5496	11.1095	34.929	0.253725	0.526085	0.664775	22.174	26.7168
Angptl2	1638.99	1526.2	1450.1	1290.31	923.976	843.959	1070.21	1103.89	-0.580004	0.000614761	0.00260197	1476.4	985.509
Angptl3	38.6236	38.1551	40.7205	51.8128	32.7591	38.7364	45.6723	37.5651	-0.127994	0.631584	0.754659	42.328	38.6832
Angptl4	1523.11	1090.15	956.931	8808.18	1394.36	10804.2	2149.07	10849.1	1.22725	2.70506e-06	2.04681e-05	3094.59	6299.17
Angptl6	10.0757	19.986	22.6225	16.7138	5.03987	1.64836	1.23439	1.31807	-3.10596	1.41826e-05	9.16786e-05	17.3495	2.31017
Angptl7	45.3408	63.5919	45.245	65.1839	28.5593	31.3188	14.8126	13.8398	-1.40342	1.15146e-06	9.53395e-06	54.8404	22.1326
Ank	314.027	328.861	262.421	289.149	269.633	282.693	282.674	245.821	-0.150103	0.26827	0.413994	298.614	270.205
Ank1	25.1893	12.7184	22.6225	21.728	22.6794	17.3078	11.1095	10.5446	-0.455123	0.251772	0.395523	20.5645	15.4103
Ank2	270.365	314.326	239.798	213.937	215.874	285.99	233.299	292.613	-0.018471	0.918509	0.954321	259.607	256.944
Ank3	1314.88	1311.81	1135.65	1275.26	1160.85	1818.14	1152.92	1268.65	0.0829322	0.532385	0.670547	1259.4	1350.14
Ankdd1b	45.3408	32.7044	61.0807	60.1698	36.959	38.7364	35.7972	27.6796	-0.519657	0.0549709	0.120224	49.8239	34.793
Ankef1	47.0201	25.4367	13.5735	31.7563	77.278	76.6487	32.094	48.7688	0.912445	0.0113687	0.032433	29.4466	58.6974
Ankfn1	3.35858	3.63382	0	3.34276	0	1.64836	1.23439	0	-2.06214	0.116424	0.219819	2.58379	0.720686
Ankfy1	2309.02	2093.08	2022.45	2430.19	2686.25	2521.16	3097.07	2895.15	0.333393	2.95935e-05	0.000176814	2213.69	2799.91
Ankhd1	4540.8	4202.51	4128.6	4368.99	4183.93	4007.16	4016.69	3084.95	-0.172871	0.310998	0.460897	4310.23	3823.18
Ankib1	1791.8	1853.25	1798.49	1796.74	2351.94	2213.75	2656.4	2404.83	0.403124	0.000116705	0.000600618	1810.07	2406.73
Ankle1	48.6994	70.8595	251.11	40.1132	36.1191	37.9122	32.094	47.4507	-1.38362	0.00552466	0.0174787	102.695	38.394
Ankle2	1319.92	1339.06	1515.71	1642.97	1878.19	2139.57	1968.85	2155.05	0.486352	2.0541e-07	2.03855e-06	1454.41	2035.41
Ankmy1	5.03787	7.26764	9.04899	10.0283	5.87985	6.59343	1.23439	1.97711	-1.20702	0.0662909	0.139992	7.8457	3.92119
Ankmy2	586.072	597.764	624.38	563.256	573.705	649.453	825.804	742.076	0.21871	0.0718074	0.149256	592.868	697.76
Ankra2	245.176	205.311	210.389	287.478	248.633	337.913	362.909	423.102	0.514879	4.24171e-05	0.000244681	237.088	343.14
Ankrd1	0	3.63382	2.26225	5.01415	3.35991	32.143	6.17193	14.4988	2.45345	0.00230892	0.00828643	2.72755	14.0434
Ankrd10	708.66	792.173	653.79	772.179	743.381	750.003	746.803	761.188	0.0353013	0.690248	0.799564	731.7	750.344
Ankrd11	3333.39	3595.67	3927.26	4287.1	2551.01	2845.07	2108.33	2409.44	-0.610383	8.65974e-08	9.31578e-07	3785.85	2478.46
Ankrd12	1071.39	857.582	841.556	1218.44	963.455	1141.49	1210.93	1206.7	0.182948	0.15222	0.270294	997.24	1130.64
Ankrd13a	2962.27	3008.8	3624.12	2528.8	2664.41	2496.44	2455.19	2355.4	-0.271059	0.00247163	0.00878709	3031	2492.86
Ankrd13b	161.212	270.72	212.651	252.379	141.116	161.539	96.2821	110.718	-0.823868	2.04866e-07	2.03552e-06	224.24	127.414
Ankrd13c	906.816	777.638	825.721	775.521	1326.33	1313.74	1647.9	1382	0.77673	1.61289e-12	4.83016e-11	821.424	1417.49
Ankrd13d	63.813	123.55	128.948	135.382	103.317	95.6048	56.7817	65.2447	-0.505505	0.0170765	0.0457368	112.923	80.2371
Ankrd16	228.383	301.607	294.092	349.319	320.032	334.617	283.909	311.066	0.10485	0.388737	0.539019	293.35	312.406
Ankrd17	5694.47	5303.56	5049.34	5032.53	4952.51	5292.05	5316.5	4242.88	-0.0899905	0.550387	0.686675	5269.97	4950.99
Ankrd2	20.1515	29.0706	2.26225	30.0849	5.87985	18.1319	13.5782	5.2723	-0.94604	0.0719325	0.149388	20.3923	10.7156
Ankrd22	347.613	250.734	615.331	591.669	603.944	384.067	686.318	353.903	0.209802	0.527392	0.666081	451.337	507.058
Ankrd23	211.59	179.874	142.522	152.096	112.557	110.44	55.5474	56.0182	-1.11394	1.35424e-08	1.73245e-07	171.52	83.6406
Ankrd24	310.668	287.072	280.519	347.647	236.034	167.308	156.767	161.464	-0.769091	1.08003e-06	9.01703e-06	306.477	180.393
Ankrd26	394.633	439.692	459.236	299.177	291.472	227.473	341.925	275.478	-0.487622	1.47904e-05	9.49976e-05	398.185	284.087
Ankrd27	799.341	895.737	649.265	934.303	914.736	876.102	810.991	893.654	0.0986099	0.350515	0.50242	819.662	873.871
Ankrd28	1390.45	1357.23	1610.72	1208.41	1849.63	2140.39	2263.86	1946.14	0.56024	8.49187e-06	5.78343e-05	1391.7	2050.01
Ankrd29	47.0201	67.2257	49.7695	56.827	62.1584	61.8134	145.658	142.352	0.781967	0.00616979	0.0192481	55.2106	102.995
Ankrd32	392.954	390.636	486.383	227.308	356.991	386.54	629.537	491.642	0.306401	0.0459608	0.103773	374.32	466.177
Ankrd33b	906.816	626.834	665.101	616.74	880.297	1986.27	798.648	1115.75	0.757216	0.00472786	0.0152951	703.873	1195.24
Ankrd34a	3.35858	9.08455	6.78674	11.6997	5.03987	2.47254	0	0.659037	-2.55492	0.00542413	0.0172131	7.73239	2.04286
Ankrd34b	8.39644	9.08455	2.26225	3.34276	1.67996	4.94507	2.46877	11.2036	-0.218137	0.765193	0.853721	5.7715	5.07436
Ankrd35	35.2651	45.4228	40.7205	30.0849	20.1595	16.4836	14.8126	21.0892	-1.03495	0.00161624	0.00604493	37.8733	18.1362
Ankrd36	5.03787	1.81691	0	0	3.35991	7.41761	4.93754	6.59037	1.80395	0.119143	0.223673	1.71369	5.57636
Ankrd37	20.1515	21.8029	9.04899	23.3993	22.6794	17.3078	18.5158	14.4988	-0.0534552	0.887195	0.936377	18.6007	18.2504
Ankrd39	110.833	132.634	104.063	163.795	131.037	122.803	133.314	112.695	-0.0377071	0.826369	0.895132	127.832	124.962
Ankrd40	1356.87	1260.94	1355.09	1180	1422.08	1436.54	1405.97	1511.17	0.168931	0.052757	0.116323	1288.22	1443.94
Ankrd42	73.8887	79.9441	85.9654	167.138	72.2381	132.693	108.626	119.286	0.128742	0.473225	0.618624	101.734	108.211
Ankrd44	426.539	456.045	420.778	533.171	442.668	518.409	478.942	505.482	0.0853492	0.416291	0.565407	459.133	486.375
Ankrd45	1.67929	5.45073	4.5245	0	2.51993	0	0	0.659037	-1.86667	0.22609	NA	2.91363	0.794743
Ankrd46	802.7	808.525	714.87	683.595	1179.33	1106.05	1247.96	1435.38	0.72022	4.51707e-10	8.14507e-09	752.423	1242.18
Ankrd49	552.486	575.961	644.741	409.489	679.542	451.65	965.29	649.811	0.294126	0.0188228	0.0496041	545.669	686.573
Ankrd50	465.163	456.045	436.614	486.372	482.987	684.069	632.005	732.19	0.445476	1.81918e-05	0.000114387	461.048	632.813
Ankrd52	901.778	1099.23	1008.96	1328.75	864.337	790.388	487.582	510.754	-0.730392	5.10254e-06	3.64554e-05	1084.68	663.265
Ankrd53	10.0757	10.9015	4.5245	13.3711	17.6395	6.59343	13.5782	7.90845	0.125456	0.81337	0.886518	9.71819	11.4299
Ankrd54	376.161	534.172	556.513	372.718	448.548	232.419	254.283	248.457	-0.656199	1.73541e-05	0.000109564	459.891	295.927
Ankrd55	0	5.45073	0	1.67138	3.35991	3.29672	1.23439	0	-0.46312	0.713705	0.816923	1.78053	1.97275
Ankrd6	63.813	69.0426	67.8674	50.1415	37.799	46.154	56.7817	69.1989	-0.284055	0.227251	0.366096	62.7161	52.4834
Ankrd61	30.2272	41.7889	18.098	48.4701	38.639	31.3188	18.5158	21.0892	-0.345208	0.306505	0.456524	34.6461	27.3907
Ankrd63	3.35858	5.45073	4.5245	3.34276	5.87985	9.06597	2.46877	1.97711	0.0444166	0.957676	0.976422	4.16914	4.84792
Ankrd66	0	0	0	0	0.839978	1.64836	0	1.31807	1.46897	0.34573	NA	0	0.951603
Ankrd9	65.4923	89.0286	135.735	76.8836	68.8782	40.3848	45.6723	32.9519	-0.98689	0.000155135	0.000772727	91.7848	46.9718
Anks1	891.702	1030.19	963.718	1098.1	702.222	592.585	334.519	423.761	-0.992808	5.81815e-26	1.62527e-23	995.927	513.271
Anks1b	8.39644	5.45073	0	6.68553	3.35991	4.1209	7.40631	6.59037	-0.000186148	0.999829	0.999888	5.13318	5.36937
Anks3	530.655	674.074	499.957	720.366	700.542	499.453	485.114	439.578	-0.20037	0.165108	0.287291	606.263	531.171
Anks6	68.8508	103.564	45.245	101.954	30.2392	25.5496	28.3909	35.588	-1.38822	1.20221e-05	7.90645e-05	79.9035	29.9419
Ankub1	1.67929	3.63382	4.5245	0	0.839978	4.1209	2.46877	5.93133	0.290802	0.785498	0.867852	2.4594	3.34024
Ankzf1	498.749	377.917	425.303	426.202	380.51	384.067	307.362	374.992	-0.25503	0.0273773	0.0679647	432.043	361.733
Anln	308.989	499.65	1556.43	329.262	305.752	470.606	638.177	771.074	-0.327627	0.514705	0.655317	673.582	546.402
Ano1	20631.7	19637.2	20253.9	17006.3	21950.3	20979.5	21146.3	19138.4	0.10468	0.387973	0.538281	19382.3	20803.6
Ano10	1417.32	1293.64	1241.97	1419	1554.8	1824.73	1533.11	1411	0.23327	0.0128302	0.0358992	1342.98	1580.91
Ano2	0	0	2.26225	5.01415	1.67996	0	0	1.31807	-0.551472	0.732456	NA	1.8191	0.749508
Ano3	58.7751	49.0566	58.8184	43.4559	69.7182	88.1872	112.329	102.151	0.813174	0.000260226	0.00121586	52.5265	93.0963
Ano4	809.417	543.256	904.899	345.976	618.224	1001.38	803.585	722.305	0.358953	0.192509	0.323092	650.887	786.373
Ano5	0	0	0	0	18.4795	0	0	0	1.15586	0.781268	0.865423	0	4.61988
Ano6	2265.36	2385.6	2121.99	2592.31	1997.47	2607.7	2434.21	2413.39	0.0106524	0.905075	0.947365	2341.32	2363.19
Ano7	11.755	5.45073	4.5245	5.01415	8.39978	4.94507	2.46877	5.2723	-0.350648	0.597668	0.726513	6.6861	5.27148
Ano8	204.873	314.326	285.043	436.231	178.915	167.308	143.189	172.009	-0.85407	2.29474e-06	1.76934e-05	310.118	165.355
Ano9	11.755	23.6198	24.8847	6.68553	7.5598	7.41761	16.047	27.6796	-0.291631	0.605549	0.732748	16.7363	14.676
Anp32a	1820.35	1787.84	2054.12	1495.89	837.458	735.168	1004.79	925.947	-1.0376	1.37637e-21	2.19189e-19	1789.55	875.841
Anp32b	668.357	608.665	785	671.896	334.311	333.793	650.521	365.766	-0.75129	0.00178505	0.00660671	683.479	421.098
Anp32e	863.154	1010.2	1049.68	656.853	536.746	400.551	671.506	530.525	-0.754132	6.32056e-07	5.56027e-06	894.973	534.832
Anpep	1081.46	1389.94	988.602	2948.32	657.703	923.905	903.57	724.941	-0.819009	4.92704e-05	0.000278002	1602.08	802.53
Antxr1	1116.73	1335.43	900.375	1211.75	765.22	834.893	1119.59	1094	-0.282076	0.0563618	0.122798	1141.07	953.426
Antxr2	527.297	565.059	470.548	523.143	438.469	524.178	665.334	719.01	0.140955	0.319726	0.470657	521.512	586.747
Antxrl	117.55	107.198	76.9164	818.977	108.357	609.893	140.72	400.695	0.555484	0.00833253	0.024923	280.16	314.916
Anxa1	1563.42	1506.22	1531.54	2527.13	1358.24	2907.7	3505.66	5711.88	0.782127	9.57848e-07	8.06808e-06	1782.08	3370.87
Anxa11	230.063	312.509	341.599	372.718	238.554	269.507	177.752	186.508	-0.526628	0.000169808	0.000837732	314.222	218.08
Anxa2	2947.15	3550.24	2640.04	3889.31	3105.4	3083.25	3457.51	5506.91	0.213295	0.228336	0.367408	3256.69	3788.27
Anxa3	784.228	625.017	567.824	773.85	598.904	709.618	835.679	1184.95	0.24194	0.200429	0.333404	687.73	832.288
Anxa4	1408.92	1468.06	1244.24	2259.71	1665.68	2112.37	2684.79	2462.82	0.49722	6.10579e-05	0.000337363	1595.23	2231.41
Anxa5	2747.32	3070.58	2746.37	3730.52	2520.77	3168.97	3719.2	4727.93	0.177954	0.167576	0.290665	3073.7	3534.22
Anxa6	5914.45	6520.89	5583.23	5107.74	5808.45	4931.89	6375.6	6967.34	0.0565628	0.703511	0.80895	5781.58	6020.82
Anxa7	2302.3	2354.72	2235.1	2248.01	2819.81	2428.03	3334.08	3241.8	0.362772	0.000599631	0.00254362	2285.03	2955.93
Anxa8	272.045	196.226	233.012	1233.48	194.875	848.08	345.628	654.424	0.311395	0.0747592	0.154356	483.691	510.752
Anxa9	52.0579	43.6059	36.196	88.5833	41.1589	40.3848	46.9067	69.1989	-0.127655	0.607758	0.734447	55.1108	49.4123
Aoah	67.1715	45.4228	63.3429	93.5974	52.9186	66.7585	48.141	63.2676	-0.21406	0.374561	0.525484	67.3837	57.7714
Aoc1	0	0	2.26225	1.67138	0	5.76925	2.46877	2.63615	1.46887	0.269318	0.414999	0.983408	2.71854
Aoc2	97.3987	85.3948	83.7032	95.2688	67.1982	75.0003	44.4379	63.9266	-0.534378	0.0206995	0.0536701	90.4414	62.6408
Aoc3	1882.48	1905.94	1452.36	1639.63	2851.73	3199.46	1647.9	2037.08	0.464928	0.0038915	0.0129639	1720.1	2434.04
Aox1	335.858	296.156	262.421	240.679	372.95	515.936	307.362	386.196	0.45816	0.0147997	0.0405054	283.778	395.611
Aox2	5.03787	1.81691	6.78674	1.67138	6.71982	11.5385	1.23439	11.8627	0.984065	0.201123	0.334233	3.82823	7.83885
Aox3	258.61	343.396	278.257	50.1415	129.357	317.309	354.269	413.216	0.521321	0.300366	0.450105	232.601	303.538
Aox4	1.67929	1.81691	4.5245	5.01415	0.839978	8.24179	4.93754	9.88556	0.875363	0.264439	0.409565	3.25871	5.97622
Ap1ar	641.488	663.172	653.79	601.698	749.26	742.585	933.196	926.606	0.379411	2.74166e-05	0.000165139	640.037	837.912
Ap1b1	2416.5	2507.34	2667.19	1843.53	2494.73	1683.8	1791.09	1407.7	-0.370367	1.05149e-07	1.11426e-06	2358.64	1844.33
Ap1g1	5964.83	5623.34	5252.94	3827.47	6446.83	4879.14	5913.94	4209.93	0.0523339	0.717392	0.819822	5167.14	5362.46
Ap1g2	381.199	441.509	502.219	376.061	431.749	347.804	261.69	316.997	-0.331711	0.0187487	0.0494501	425.247	339.56
Ap1m1	890.023	812.159	859.654	705.323	771.1	720.333	549.302	500.209	-0.375271	0.000404027	0.001791	816.79	635.236
Ap1m2	2974.02	2621.8	3162.62	2104.27	2934.04	2625.83	2560.12	2421.96	-0.030282	0.825338	0.894471	2715.68	2635.49
Ap1s1	668.357	833.962	929.784	630.111	743.381	645.332	713.475	644.538	-0.145871	0.200807	0.333863	765.553	686.682
Ap1s2	352.651	297.973	323.501	361.019	369.59	315.661	512.27	498.232	0.30795	0.028152	0.0695232	333.786	423.938
Ap1s3	124.267	99.9301	113.112	110.311	175.555	103.022	187.627	108.741	0.331126	0.142155	0.256141	111.905	143.736
Ap2a1	829.569	1050.17	1092.67	1063	786.219	611.541	551.77	506.141	-0.72181	4.65042e-09	6.6535e-08	1008.85	613.918
Ap2a2	3825.42	3715.58	4497.35	3240.81	4309.93	4520.62	3643.91	3940.38	0.11367	0.260985	0.406098	3819.79	4103.71
Ap2b1	4411.49	4267.92	3911.43	3773.98	5981.48	4434.08	6196.62	5234.73	0.403911	0.000241784	0.00114318	4091.21	5461.73
Ap2m1	2085.68	2084	2327.85	1616.23	2342.7	1988.74	1970.08	2055.54	0.056365	0.573534	0.706041	2028.44	2089.26
Ap2s1	1099.93	1393.57	1861.83	947.674	951.695	675.827	627.068	607.632	-0.876183	1.10244e-09	1.80979e-08	1325.75	715.556
Ap3b1	2278.79	2252.97	2262.25	2271.41	1883.23	1838.74	2051.55	1861.78	-0.253086	0.0464355	0.104595	2266.36	1908.83
Ap3b2	0	1.81691	2.26225	3.34276	6.71982	0.824179	3.70316	1.97711	0.779063	0.483303	0.627808	1.85548	3.30607
Ap3d1	4841.39	5269.04	5447.49	4750.07	5465.74	4096.99	3841.41	3379.54	-0.290624	0.00134755	0.00517634	5077	4195.92
Ap3m1	2011.79	1793.29	1735.14	1447.42	2209.98	1424.18	2573.69	1824.21	0.172067	0.181433	0.308946	1746.91	2008.02
Ap3m2	188.08	156.254	187.767	168.81	157.076	192.034	191.33	208.915	0.092139	0.547376	0.683919	175.228	187.339
Ap3s1	913.533	679.525	857.392	767.164	1214.61	1385.45	1587.42	1407.7	0.792208	8.87468e-12	2.30877e-10	804.403	1398.79
Ap3s2	636.45	654.088	610.807	695.295	712.301	605.772	678.912	589.838	-0.0084904	0.940324	0.967229	649.16	646.706
Ap4b1	896.74	764.919	900.375	561.584	1091.97	1159.62	804.819	898.927	0.392634	0.0789787	0.161309	780.905	988.834
Ap4e1	589.43	539.622	606.282	596.683	649.303	648.629	672.74	726.259	0.209334	0.0555109	0.121254	583.005	674.233
Ap4m1	403.029	377.917	377.795	401.132	330.111	404.672	276.502	359.834	-0.191558	0.176996	0.303117	389.968	342.78
Ap4s1	320.744	258.001	303.141	262.407	523.306	481.321	599.911	547.001	0.904648	1.03221e-14	4.77956e-13	286.073	537.885
Ap5b1	154.495	276.17	366.484	269.093	142.796	125.275	58.0161	69.1989	-1.49843	6.60494e-13	2.11955e-11	266.56	98.8216
Ap5m1	606.223	532.355	522.579	558.242	777.82	760.717	934.43	829.728	0.563012	6.93183e-09	9.518e-08	554.85	825.674
Ap5s1	162.891	205.311	246.585	150.424	163.796	192.034	113.563	119.286	-0.384036	0.0343116	0.0818178	191.303	147.17
Ap5z1	206.552	254.367	269.208	414.503	172.195	176.374	149.361	123.24	-0.844802	1.16474e-06	9.62984e-06	286.158	155.293
Apaf1	584.392	554.158	624.38	710.337	556.065	779.673	831.976	894.973	0.290876	0.0069014	0.0212121	618.317	765.672
Apba1	67.1715	70.8595	104.063	110.311	58.7985	60.1651	58.0161	77.1074	-0.444313	0.103549	0.200076	88.1014	63.5218
Apba3	367.764	626.834	604.02	722.037	356.991	300.001	132.079	200.347	-1.27974	6.59238e-18	5.67344e-16	580.164	247.355
Apbb1	87.323	136.268	110.85	85.2405	43.6789	55.22	49.3754	58.6543	-1.02475	0.000967173	0.00388053	104.92	51.7321
Apbb1ip	154.495	163.522	115.375	130.368	127.677	127.748	171.58	147.624	0.00652283	0.969754	0.982789	140.94	143.657
Apbb2	1158.71	1202.79	1124.34	1180	1078.53	1478.58	1235.62	1171.11	0.0871152	0.450068	0.596961	1166.46	1240.96
Apbb3	265.328	354.298	205.865	330.934	223.434	333.793	211.08	275.478	-0.153418	0.31306	0.463028	289.106	260.946
Apc	5227.63	4395.11	4746.2	4340.58	5240.62	6117.88	5563.38	5309.86	0.252021	0.0350436	0.0831562	4677.38	5557.94
Apc2	58.7751	78.1272	63.3429	103.626	31.0792	32.9672	7.40631	24.3844	-1.71855	1.96625e-09	3.05145e-08	75.9677	23.9593
Apcdd1	213.27	337.945	194.553	270.764	305.752	440.936	230.83	262.297	0.262108	0.173344	0.298482	254.133	309.954
Apeh	651.564	717.68	640.216	658.525	808.899	576.101	598.677	564.795	-0.0743845	0.574895	0.707555	666.996	637.118
Apex1	169.608	243.466	217.176	180.509	115.917	62.6376	61.7193	63.9266	-1.44052	1.71311e-10	3.3592e-09	202.69	76.0501
Apex2	156.174	125.367	165.144	153.767	167.996	135.165	135.782	135.762	-0.0654232	0.662668	0.779111	150.113	143.676
Aph1a	361.047	468.763	420.778	486.372	425.029	505.222	435.738	446.827	0.0651749	0.558271	0.693463	434.24	453.204
Aph1b	134.343	152.62	117.637	178.838	222.594	177.199	318.472	313.702	0.793842	9.46954e-06	6.38043e-05	145.86	257.991
Aph1c	35.2651	34.5213	40.7205	46.7987	51.2387	65.1101	46.9067	72.4941	0.604686	0.0160107	0.0433534	39.3264	58.9374
Api5	2411.46	2405.59	2343.69	2126	2709.77	2320.06	3393.33	3004.55	0.280584	0.00934327	0.0274926	2321.68	2856.93
Apip	512.183	432.425	567.824	391.103	578.745	567.859	691.256	590.497	0.357797	0.00176154	0.00653387	475.884	607.089
Apitd1	21.8308	23.6198	58.8184	13.3711	7.5598	10.7143	33.3284	13.8398	-0.94574	0.0549996	0.120261	29.41	16.3606
Aplf	189.76	158.071	239.798	239.008	188.155	237.364	288.846	275.478	0.242968	0.0878391	0.175926	206.659	247.461
Apln	4656.67	3966.32	3897.85	2500.39	5374.18	2390.12	3894.49	2539.93	-0.169668	0.482691	0.627435	3755.31	3549.68
Aplnr	2070.56	2489.17	2382.15	2029.06	2032.75	1398.63	2367.55	2290.15	-0.16724	0.305873	0.45596	2242.73	2022.27
Aplp1	100.757	132.634	228.487	120.34	76.438	60.9893	62.9537	38.2242	-1.29498	3.9345e-07	3.66015e-06	145.555	59.6513
Aplp2	6391.37	6382.81	6058.3	6723.97	6810.54	8684.38	7190.3	7613.86	0.24475	0.0182317	0.0483606	6389.11	7574.77
Apmap	2263.68	1847.8	1877.67	1330.42	2563.61	2550.83	2708.24	2291.47	0.482673	0.001188	0.0046292	1829.89	2528.54
Apoa1bp	575.996	615.933	696.772	544.871	672.822	853.85	639.412	724.941	0.24708	0.0650227	0.137844	608.393	722.756
Apoa2	8.39644	7.26764	2.26225	5.01415	9.23976	1.64836	1.23439	4.61326	-0.470576	0.528436	0.666971	5.73512	4.18394
Apob	16.7929	5.45073	4.5245	16.7138	16.7996	29.6704	11.1095	9.22652	0.556576	0.257461	0.402036	10.8705	16.7015
Apobec1	357.688	245.283	246.585	239.008	335.991	308.243	370.316	434.965	0.406013	0.00541706	0.0171993	272.141	362.379
Apobec2	8.39644	3.63382	6.78674	6.68553	40.3189	9.89015	13.5782	12.5217	1.47213	0.0109968	0.031535	6.37563	19.0773
Apobec3	2895.09	2896.16	2816.5	2685.91	1836.19	2243.42	3039.06	2110.9	-0.311238	0.0223481	0.0571631	2823.41	2307.39
Apobec4	3.35858	3.63382	2.26225	6.68553	1.67996	4.94507	2.46877	1.31807	-0.700323	0.433591	0.582265	3.98504	2.60297
Apobr	886.664	704.961	1284.96	673.567	484.667	519.233	469.067	301.839	-0.997133	1.41039e-06	1.13793e-05	887.537	443.701
Apoc1	525.617	370.65	420.778	345.976	501.467	763.19	628.302	682.104	0.624723	0.0268758	0.0669441	415.755	643.766
Apoc3	0	0	0	3.34276	0.839978	9.89015	0	1.31807	1.34021	0.356025	0.50794	0.835691	3.01205
Apod	1170.46	1900.49	1649.18	591.669	276.353	333.793	775.194	502.186	-1.52613	0.00017374	0.000854412	1327.95	471.881
Apoe	5461.05	6106.64	5673.72	6250.97	3598.47	4687.93	2476.18	3919.95	-0.686829	2.28489e-06	1.76334e-05	5873.09	3670.63
Apof	63.813	38.1551	29.4092	36.7704	59.6384	68.4069	35.7972	60.6314	0.4042	0.194279	0.325485	42.0369	56.1185
Apoh	0	0	0	0	0	0.824179	0	3.29519	1.53614	0.41897	NA	0	1.02984
Apol10b	194.797	234.381	248.847	150.424	232.674	173.902	235.768	251.093	0.127651	0.396943	0.546959	207.113	223.359
Apol11b	30.2272	14.5353	22.6225	3.34276	10.0797	5.76925	22.2189	8.56748	-0.64817	0.197626	0.329994	17.6819	11.6589
Apol6	884.985	988.399	669.625	1098.1	1214.61	1527.2	749.272	1177.04	0.344317	0.0269966	0.0672155	910.277	1167.03
Apol7a	636.45	526.904	1359.61	197.223	764.38	243.133	652.99	492.301	-0.25234	0.59506	0.724687	680.047	538.201
Apol7b	1.67929	0	2.26225	0	2.51993	2.47254	0	0.659037	0.290662	0.849904	NA	0.985384	1.41288
Apol7c	10.0757	7.26764	9.04899	11.6997	58.7985	12.3627	6.17193	3.29519	0.621309	0.376133	0.526994	9.52301	20.1571
Apol7e	3.35858	9.08455	15.8357	10.0283	6.71982	19.7803	0	11.8627	-0.0477893	0.941778	0.967906	9.57679	9.5907
Apol8	3.35858	0	2.26225	0	2.51993	2.47254	4.93754	1.97711	1.10805	0.390726	0.540891	1.40521	2.97678
Apol9a	62.1337	39.972	56.5562	51.8128	80.6379	46.154	48.141	45.4736	0.0316663	0.916544	0.953445	52.6187	55.1016
Apol9b	41.9822	23.6198	40.7205	35.099	40.3189	25.5496	34.5628	24.3844	-0.194911	0.567647	0.701023	35.3554	31.2039
Apold1	166.25	127.184	160.62	170.481	153.716	210.99	182.689	207.597	0.271592	0.241945	0.383797	156.133	188.748
Apom	8.39644	7.26764	9.04899	18.3852	10.9197	10.7143	4.93754	5.2723	-0.474151	0.341683	0.493748	10.7746	7.96097
Apon	6.71715	0	6.78674	5.01415	3.35991	0.824179	1.23439	0.659037	-1.7661	0.0830414	0.168055	4.62951	1.51938
Apoo	38.6236	59.9581	72.3919	38.4418	60.4784	36.2639	98.7509	75.7893	0.329109	0.175534	0.301233	52.3539	67.8206
Apool	305.631	248.917	246.585	361.019	429.229	641.211	683.85	795.458	1.10722	8.84398e-18	7.49758e-16	290.538	637.437
Apopt1	319.065	263.452	298.617	361.019	320.872	329.672	286.377	355.88	0.0616509	0.632224	0.755007	310.538	323.2
App	7618.93	8564.92	8401.99	10628.3	4142.77	6310.74	4261.1	5078.54	-0.832219	5.02568e-08	5.6902e-07	8803.54	4948.29
Appbp2	1036.12	1070.16	852.868	979.43	1216.29	1218.14	1397.32	1248.88	0.358451	0.00106227	0.00421469	984.645	1270.16
Appbp2os	20.1515	16.3522	20.3602	36.7704	20.1595	22.2528	17.2814	10.5446	-0.421794	0.264709	0.409872	23.4086	17.5596
Appl1	1163.75	1139.2	961.455	1163.28	1284.33	1425.01	1700.98	1650.89	0.438906	0.0001234	0.000630883	1106.92	1515.3
Appl2	1628.91	1522.57	2142.35	2485.35	2425.02	3966.77	2294.72	2841.77	0.557942	0.000548554	0.00235628	1944.79	2882.07
Aprt	445.011	583.228	481.859	419.517	362.871	211.814	227.127	223.414	-0.924143	5.48217e-07	4.91664e-06	482.404	256.306
Aptx	403.029	356.114	330.288	372.718	394.79	440.936	409.816	377.628	0.145412	0.187664	0.317367	365.538	405.792
Aqp1	4423.25	4069.88	5205.43	4945.62	3539.67	7129.97	4420.34	4542.74	0.0478493	0.778307	0.863435	4661.04	4908.18
Aqp11	21.8308	21.8029	18.098	18.3852	10.9197	16.4836	13.5782	8.56748	-0.721908	0.0646466	0.137251	20.0292	12.3873
Aqp3	963.912	886.652	952.406	1420.67	1259.97	1865.12	517.208	751.961	-0.0469298	0.921027	0.955746	1055.91	1098.56
Aqp5	1138.56	1862.33	2284.87	596.683	1191.93	389.013	967.758	500.209	-0.939647	0.0266684	0.0665441	1470.61	762.227
Aqp7	334.178	270.72	298.617	386.089	515.747	693.959	339.456	690.671	0.786462	0.000589332	0.00250805	322.401	559.958
Aqp9	245.176	150.804	126.686	98.6115	95.7575	182.968	146.892	109.4	-0.194956	0.556863	0.69227	155.319	133.754
Aqr	1917.75	1767.85	1730.62	1609.54	1738.75	1338.47	1770.11	1463.72	-0.163123	0.133883	0.244546	1756.44	1577.76
Ar	649.885	684.975	468.285	501.415	508.187	642.036	655.459	570.726	0.0402392	0.811945	0.885759	576.14	594.102
Araf	1697.76	1876.87	1931.96	1594.5	1474.16	1237.92	1278.82	1128.93	-0.472267	5.90652e-07	5.2257e-06	1775.27	1279.96
Arap1	1457.62	1560.73	1570	2035.74	1128.93	1429.95	723.35	845.545	-0.70624	9.162e-15	4.26559e-13	1656.02	1031.94
Arap2	745.604	768.553	710.346	924.274	923.136	1715.94	1229.45	1629.8	0.779705	7.10094e-10	1.21976e-08	787.194	1374.58
Arap3	764.076	910.272	891.326	969.402	591.345	716.212	415.988	450.781	-0.717572	8.47893e-12	2.21597e-10	883.769	543.581
Arc	11.755	14.5353	18.098	45.1273	7.5598	8.24179	4.93754	5.2723	-1.81112	0.00143405	0.00547039	22.3789	6.50286
Arcn1	11085	10401.8	11419.8	7143.49	12740.8	9888.5	14200.4	11295.9	0.270251	0.00100592	0.00402179	10012.5	12031.4
Areg	16.7929	29.0706	0	1.67138	4.19989	1.64836	45.6723	13.1807	-0.2576	0.767946	0.855733	11.8837	16.1753
Arel1	1956.37	1818.73	1622.03	1634.61	2167.98	1928.58	1934.28	1776.76	0.14674	0.187813	0.317527	1757.94	1951.9
Arf1	7311.62	7607.4	8458.55	6035.36	7882.35	6774.75	7627.27	7238.86	0.0149688	0.855336	0.916605	7353.23	7380.81
Arf2	795.983	893.92	943.357	865.776	1008.81	872.806	1182.54	1020.19	0.211472	0.0629651	0.134334	874.759	1021.09
Arf3	3751.53	4044.44	3868.44	3386.22	3506.91	3297.54	3074.85	2627.58	-0.269309	0.109555	0.209426	3762.66	3126.72
Arf4	5190.68	5045.56	5151.14	3780.67	6028.52	4188.48	7614.93	5439.69	0.249361	0.028059	0.0693439	4792.01	5817.9
Arf5	486.994	672.257	676.412	703.652	341.031	389.837	250.58	282.068	-1.01211	1.87629e-13	6.71682e-12	634.829	315.879
Arf6	3958.08	4091.68	5110.42	3509.9	5058.35	3762.38	6026.27	5246.6	0.252067	0.0211533	0.0546032	4167.52	5023.4
Arfgap1	1659.14	1766.04	1929.7	1699.8	1842.07	1448.08	1309.68	1194.83	-0.297358	4.70636e-05	0.000267857	1763.67	1448.67
Arfgap2	1531.51	1564.36	1603.93	1510.93	1624.52	1337.64	1259.07	1238.33	-0.189918	0.0329383	0.0793087	1552.68	1364.89
Arfgap3	4164.64	3848.22	3490.65	4709.95	5311.18	9350.31	4238.88	6292.49	0.616621	0.000311865	0.00142357	4053.36	6298.22
Arfgef1	5397.23	5005.59	4811.8	4613.01	8052.03	7681.35	8193.85	7234.91	0.650987	1.06542e-08	1.38798e-07	4956.91	7790.54
Arfgef2	6176.42	5943.11	6058.3	4200.18	5564.01	5015.95	4500.57	3548.26	-0.261568	0.0111196	0.0318611	5594.51	4657.2
Arfgef3	1672.57	1666.11	1945.53	653.51	2566.13	574.453	1755.3	924.629	-0.100218	0.616399	0.74176	1484.43	1455.13
Arfip1	1182.22	1215.51	1278.17	1196.71	1551.44	1387.09	2076.24	1836.74	0.470051	1.44637e-08	1.83927e-07	1218.15	1712.88
Arfip2	1741.42	1887.77	2067.69	1566.09	2397.3	1590.67	1915.77	1666.71	0.0501022	0.559418	0.694332	1815.74	1892.61
Arfrp1	411.426	330.678	346.124	496.4	362.871	329.672	277.737	249.116	-0.373307	0.0344135	0.0819919	396.157	304.849
Arg1	130.985	172.607	167.406	95.2688	207.475	187.089	428.332	398.058	1.03252	0.000221915	0.00105982	141.567	305.238
Arg2	643.168	545.073	556.513	735.408	583.785	1659.9	453.02	614.223	0.327301	0.304465	0.454656	620.04	827.731
Arglu1	1466.02	1468.06	1608.46	1245.18	1427.96	1251.93	1823.19	1623.21	0.0673447	0.508361	0.65024	1446.93	1531.57
Arhgap1	1633.95	1509.85	1389.02	1930.45	1637.12	1365.66	1668.89	1881.55	0.0253582	0.834349	0.901081	1615.82	1638.31
Arhgap10	1059.63	1001.12	1142.44	1019.54	1244.01	1307.15	1234.39	1191.54	0.238928	0.00532983	0.0169803	1055.68	1244.27
Arhgap11a	433.256	501.467	1386.76	310.877	330.111	351.924	460.426	411.239	-0.660701	0.0217967	0.0559699	658.09	388.425
Arhgap12	1146.95	1015.65	1083.62	1392.26	1259.97	1779.4	1613.34	1834.1	0.477557	8.11486e-07	6.95909e-06	1159.62	1621.7
Arhgap15	77.2473	76.3102	56.5562	98.6115	110.877	104.671	99.9852	97.5375	0.412767	0.0697824	0.145905	77.1813	103.268
Arhgap15os	0	3.63382	2.26225	0	6.71982	1.64836	0	3.29519	1.12384	0.353167	0.505075	1.47402	2.91584
Arhgap17	649.885	608.665	486.383	611.726	595.544	553.848	474.004	421.784	-0.212743	0.165988	0.288371	589.165	511.295
Arhgap18	1491.21	1355.42	1667.28	1584.47	1573.28	2090.94	2331.75	2463.48	0.44997	0.00867096	0.0257814	1524.59	2114.86
Arhgap19	213.27	234.381	642.478	217.28	199.915	297.529	224.658	316.338	-0.291309	0.344294	0.496553	326.852	259.61
Arhgap20	137.702	174.423	190.029	197.223	99.1174	220.88	171.58	231.981	-0.00630962	0.972759	0.98437	174.844	180.89
Arhgap20os	6.71715	3.63382	6.78674	8.35691	4.19989	4.1209	1.23439	4.61326	-0.840385	0.282009	0.429057	6.37366	3.54211
Arhgap21	2822.88	2758.07	2710.17	2817.95	2781.17	3797.82	2753.91	3086.27	0.152594	0.277809	0.424334	2777.27	3104.79
Arhgap22	26.8686	45.4228	38.4582	40.1132	30.2392	40.3848	14.8126	30.9747	-0.381289	0.22895	0.368222	37.7157	29.1028
Arhgap23	372.802	555.975	418.516	519.8	346.071	376.65	250.58	299.862	-0.553834	4.21468e-05	0.000243451	466.773	318.291
Arhgap24	253.573	238.015	210.389	148.753	150.356	144.231	159.236	179.258	-0.409884	0.0617471	0.132182	212.682	158.27
Arhgap25	171.287	203.494	183.242	208.923	166.316	168.957	186.392	177.281	-0.138658	0.342714	0.49486	191.737	174.736
Arhgap26	861.475	683.158	730.706	539.856	697.182	751.651	657.928	505.482	-0.104687	0.485958	0.630049	703.799	653.061
Arhgap27	759.038	1051.99	1067.78	904.218	595.544	541.486	398.707	320.951	-1.04878	1.50576e-10	2.96284e-09	945.757	464.172
Arhgap27os3	99.078	87.2117	65.6052	108.64	53.7586	37.0881	37.0316	40.2013	-1.0997	1.64579e-05	0.000104487	90.1337	42.0199
Arhgap28	685.15	694.06	533.891	827.334	700.542	1977.21	922.086	1726.68	0.918262	0.000138716	0.000699492	685.109	1331.63
Arhgap29	2683.5	2541.86	2891.15	2684.24	3160.84	5167.6	3896.96	4362.83	0.609261	2.13353e-06	1.65704e-05	2700.19	4147.06
Arhgap30	241.818	198.043	212.651	324.248	233.514	220.88	154.298	167.395	-0.337587	0.0330739	0.079568	244.19	194.022
Arhgap31	1691.04	1742.42	1470.46	1688.1	1698.44	1574.18	1510.89	1288.42	-0.125568	0.239121	0.380379	1648	1517.98
Arhgap32	1637.31	1602.52	2031.5	1029.57	1411.16	1381.32	1671.36	1206.7	-0.141057	0.416377	0.56545	1575.22	1417.64
Arhgap33	45.3408	65.4088	72.3919	65.1839	27.7193	24.7254	13.5782	18.453	-1.57471	1.58762e-07	1.61995e-06	62.0814	21.119
Arhgap35	2775.86	2821.66	2886.63	2911.55	3147.4	4622.82	3366.17	3697.86	0.370513	0.00103542	0.00412539	2848.93	3708.56
Arhgap39	219.987	283.438	255.634	327.591	144.476	106.319	70.36	96.8785	-1.38595	1.52499e-19	1.77986e-17	271.662	104.508
Arhgap4	157.853	109.015	108.588	175.495	150.356	81.5937	54.313	73.8122	-0.677269	0.00255196	0.00903123	137.738	90.0187
Arhgap40	5.03787	18.1691	6.78674	13.3711	10.9197	9.06597	7.40631	20.4302	0.185304	0.753304	0.845216	10.8412	11.9555
Arhgap42	1180.54	1073.79	954.669	1143.23	1246.53	1574.18	1615.81	1543.47	0.450717	0.000147425	0.000736478	1088.06	1495
Arhgap44	161.212	196.226	169.669	317.563	157.076	346.979	155.533	287.34	0.156856	0.371776	0.523083	211.167	236.732
Arhgap5	5286.4	4620.4	4667.02	5274.88	7331.33	8441.24	8687.61	9171.82	0.755314	4.11761e-13	1.36886e-11	4962.18	8408
Arhgap6	179.684	219.846	160.62	233.993	120.117	141.759	191.33	284.704	-0.15747	0.455224	0.601973	198.536	184.477
Arhgap8	256.931	196.226	260.159	305.863	138.596	261.265	178.986	149.601	-0.4979	0.00789665	0.0237898	254.795	182.112
Arhgap9	330.82	283.438	273.732	227.308	336.831	379.947	274.034	196.393	0.0757415	0.694653	0.802555	278.824	296.801
Arhgdia	3323.31	4046.26	4058.47	4064.8	2153.7	2015.12	1443	1405.07	-1.15626	1.03145e-19	1.23774e-17	3873.21	1754.22
Arhgdib	335.858	321.593	341.599	426.202	192.355	144.231	267.862	260.979	-0.758575	1.45362e-05	9.3541e-05	356.313	216.357
Arhgdig	130.985	136.268	79.1787	38.4418	83.9978	52.7475	113.563	75.7893	-0.216238	0.494678	0.637715	96.2183	81.5245
Arhgef1	747.283	1035.64	968.242	1088.07	824.858	724.453	496.223	482.415	-0.624072	5.46961e-10	9.68837e-09	959.809	631.988
Arhgef10	544.089	625.017	574.611	807.278	440.148	636.266	424.629	566.113	-0.295757	0.0364623	0.0858292	637.749	516.789
Arhgef10l	916.892	1213.7	1522.49	1898.69	909.696	604.123	525.848	520.639	-1.09172	1.89826e-09	2.95671e-08	1387.94	640.077
Arhgef11	1393.81	1357.23	1493.08	1363.85	1291.05	1362.37	992.446	1081.48	-0.252785	0.0048289	0.0155753	1401.99	1181.84
Arhgef12	5291.44	5338.08	4517.71	6159.04	5762.25	6379.15	6179.33	6015.03	0.195675	0.0327381	0.0789048	5326.57	6083.94
Arhgef15	419.822	481.481	490.908	523.143	377.15	318.133	319.706	318.974	-0.522775	8.79851e-06	5.97079e-05	478.838	333.491
Arhgef16	537.372	610.482	886.801	706.995	535.066	590.936	304.893	362.47	-0.645962	1.16844e-05	7.69921e-05	685.413	448.342
Arhgef17	952.157	1429.91	1024.8	1472.49	659.383	556.321	522.145	636.63	-1.01614	5.71607e-11	1.22364e-09	1219.84	593.62
Arhgef18	1447.55	1537.11	1674.06	1776.68	1396.04	1968.14	1319.56	1498.65	-0.0644232	0.54725	0.683919	1608.85	1545.6
Arhgef19	233.421	292.523	382.32	240.679	267.113	141.759	111.095	115.991	-0.912921	5.16724e-07	4.67108e-06	287.236	158.989
Arhgef2	1037.8	1333.61	1162.8	1415.66	986.134	953.575	938.133	1116.41	-0.298885	0.00852733	0.0254095	1237.47	998.563
Arhgef25	572.637	715.863	574.611	757.136	480.467	533.244	481.41	621.472	-0.303226	0.00885091	0.0262569	655.062	529.148
Arhgef26	575.996	476.031	429.827	489.715	509.027	860.443	629.537	717.032	0.470374	0.0250948	0.0631354	492.892	679.01
Arhgef28	450.049	436.059	454.712	655.182	398.15	644.508	581.396	556.227	0.13286	0.324158	0.475513	499	545.07
Arhgef3	989.101	723.13	798.574	932.631	1041.57	885.993	1076.38	986.579	0.216299	0.13246	0.242674	860.859	997.632
Arhgef33	3.35858	1.81691	2.26225	3.34276	3.35991	2.47254	4.93754	0.659037	-0.0215938	0.980982	0.989108	2.69513	2.85726
Arhgef37	208.232	219.846	203.602	162.124	152.036	332.144	137.017	131.807	-0.139023	0.54602	0.683076	198.451	188.251
Arhgef38	141.06	112.648	140.259	198.894	127.677	403.848	130.845	283.386	0.581571	0.0287774	0.0708622	148.216	236.439
Arhgef39	36.9443	32.7044	56.5562	31.7563	24.3594	24.7254	34.5628	42.8374	-0.315943	0.336957	0.488327	39.4903	31.6212
Arhgef4	48.6994	79.9441	88.2277	83.5691	56.2785	49.4507	35.7972	44.1555	-0.684226	0.00416962	0.0137189	75.1101	46.4205
Arhgef40	1694.4	1698.81	1527.02	1900.36	1501.04	1274.18	1268.95	964.83	-0.456825	0.0045368	0.0147392	1705.15	1252.25
Arhgef5	3022.72	2563.66	3038.2	2836.34	2795.45	3262.93	2837.85	3062.55	0.0614418	0.536568	0.674424	2865.23	2989.69
Arhgef6	664.998	746.75	642.478	753.793	713.981	1324.46	1288.7	1237.67	0.658298	0.00112519	0.00443211	702.005	1141.2
Arhgef7	1235.96	1250.03	1330.2	1509.26	1283.49	1339.29	1413.37	1241.63	-0.00876137	0.927275	0.959891	1331.36	1319.44
Arhgef9	157.853	138.085	133.473	122.011	111.717	123.627	103.688	131.807	-0.214583	0.29788	0.447395	137.855	117.71
Arid1a	2445.04	2549.13	2427.39	2869.76	2430.06	2604.41	1905.89	1602.12	-0.275573	0.0477582	0.106898	2572.83	2135.62
Arid1b	1860.65	2145.77	1879.93	2236.31	1815.19	2245.06	1260.31	1428.79	-0.287259	0.016812	0.0451429	2030.67	1687.34
Arid2	2277.12	2383.79	2137.82	2640.78	2645.93	3143.42	2628.01	2603.86	0.22659	0.0312372	0.0758992	2359.88	2755.3
Arid3a	275.403	199.86	187.767	337.619	350.271	309.891	140.72	231.322	0.000889188	0.996871	0.998262	250.162	258.051
Arid3b	144.419	147.17	178.718	187.195	161.276	140.935	111.095	80.4025	-0.443761	0.0204838	0.0531917	164.375	123.427
Arid4a	1299.77	988.399	1140.17	1221.78	1104.57	1218.96	1023.31	1043.26	-0.0814848	0.559696	0.694424	1162.53	1097.52
Arid4b	1377.02	1226.41	1160.53	1584.47	1311.21	1661.55	1744.19	1713.5	0.259815	0.019934	0.0519621	1337.11	1607.61
Arid5a	795.983	895.737	995.389	1129.85	776.98	1457.97	428.332	786.231	-0.222712	0.201624	0.334828	954.241	862.379
Arid5b	708.66	650.454	739.755	1230.14	411.589	1798.36	613.49	1009.64	0.0623948	0.77579	0.861483	832.252	958.271
Arih1	2876.62	2781.69	2572.18	2866.42	2228.46	2522.81	2579.87	2153.07	-0.226717	0.0913774	0.181287	2774.23	2371.05
Arih2	1143.6	1217.33	1348.3	1268.58	1554.8	1757.15	1486.2	1609.37	0.366958	0.0017422	0.00646918	1244.45	1601.88
Arl1	2476.95	2207.55	2497.52	1920.42	3345.63	2863.2	3527.87	3383.5	0.52765	2.91953e-07	2.79487e-06	2275.61	3280.05
Arl10	35.2651	61.775	36.196	120.34	47.8787	70.0552	14.8126	50.7459	-0.429808	0.112369	0.214084	63.3939	45.8731
Arl11	11.755	9.08455	11.3112	13.3711	26.0393	20.6045	17.2814	15.8169	0.793492	0.0544065	0.119193	11.3805	19.9355
Arl13a	11.755	10.9015	13.5735	6.68553	7.5598	5.76925	17.2814	7.90845	-0.229559	0.699567	0.806429	10.7289	9.62973
Arl13b	409.746	368.833	420.778	436.231	353.631	526.65	493.754	535.138	0.20858	0.084486	0.170453	408.897	477.293
Arl14ep	525.617	557.792	549.726	598.355	659.383	672.53	902.336	908.153	0.473624	1.04693e-06	8.76212e-06	557.872	785.601
Arl15	416.464	441.509	463.761	483.029	466.188	451.65	513.504	438.919	0.0448564	0.679245	0.791624	451.191	467.565
Arl16	85.6437	94.4794	79.1787	98.6115	98.2774	143.407	174.048	131.148	0.585596	0.00417219	0.0137247	89.4783	136.72
Arl2	92.3609	139.902	126.686	148.753	87.3577	154.946	66.6568	92.9242	-0.346068	0.121704	0.22717	126.925	100.471
Arl2bp	611.261	634.102	538.415	514.786	622.424	632.97	654.224	621.472	0.137329	0.154648	0.273446	574.641	632.772
Arl3	172.967	174.423	167.406	180.509	120.117	112.913	119.735	115.991	-0.572761	0.000141537	0.000711652	173.826	117.189
Arl4a	3059.66	2838.01	3266.69	2162.77	4426.68	4635.18	3798.2	4971.78	0.686431	0.000110246	0.00056996	2831.78	4457.96
Arl4c	555.845	664.989	486.383	546.542	526.666	345.331	738.163	680.126	-0.0169249	0.927826	0.960228	563.44	572.572
Arl4d	75.568	72.6764	54.294	73.5408	60.4784	78.297	53.0786	38.2242	-0.297539	0.23292	0.372718	69.0198	57.5195
Arl5a	2584.43	2540.04	2350.48	1922.09	2952.52	3298.36	3775.99	3525.19	0.529067	5.27605e-08	5.96064e-07	2349.26	3388.02
Arl5b	1143.6	1055.63	812.147	1011.19	1676.6	1753.85	1493.61	1937.57	0.772476	0.000268635	0.0012507	1005.64	1715.41
Arl5c	20.1515	16.3522	22.6225	26.7421	30.2392	28.8463	25.9221	23.7253	0.338902	0.306058	0.456116	21.4671	27.1832
Arl6	77.2473	61.775	85.9654	88.5833	88.1977	93.1322	119.735	153.556	0.522813	0.0100897	0.0293447	78.3927	113.655
Arl6ip1	1311.52	1322.71	1916.12	1567.76	1413.68	1852.75	1887.38	2254.57	0.256636	0.0598256	0.128732	1529.53	1852.09
Arl6ip4	577.675	628.651	766.902	549.885	351.111	271.155	234.533	241.208	-1.20365	7.52135e-25	1.88476e-22	630.778	274.502
Arl6ip5	933.684	808.525	886.801	887.504	1342.28	1025.28	1215.87	1153.32	0.414547	0.0036295	0.0122227	879.129	1184.19
Arl6ip6	332.499	294.34	418.516	245.693	343.551	339.562	476.473	425.738	0.294024	0.0131803	0.0367582	322.762	396.331
Arl8a	349.292	394.27	339.337	598.355	299.032	412.09	224.658	336.768	-0.385619	0.0270487	0.0672959	420.313	318.137
Arl8b	2518.93	2174.84	2520.14	2802.91	3729.5	3846.44	5088.14	4169.73	0.732171	3.85656e-12	1.07029e-10	2504.21	4208.45
Arl9	1.67929	5.45073	0	0	15.1196	2.47254	12.3439	0.659037	1.84564	0.120417	0.225384	1.78251	7.64876
Armc1	1289.69	1073.79	1251.02	954.359	1637.12	1284.9	1779.98	1464.38	0.424002	9.14936e-05	0.00048238	1142.22	1541.59
Armc10	522.259	499.65	477.334	793.907	650.983	788.739	982.571	1041.94	0.598092	4.17684e-08	4.83187e-07	573.288	866.058
Armc2	5.03787	21.8029	18.098	11.6997	13.4396	9.06597	16.047	17.794	-0.00487776	0.992236	0.995743	14.1596	14.0867
Armc3	0	5.45073	0	5.01415	0	2.47254	0	0.659037	-1.69795	0.275634	0.421843	2.61622	0.782894
Armc5	149.457	292.523	260.159	285.806	117.597	115.385	72.8288	97.5375	-1.28586	2.59547e-12	7.48337e-11	246.986	100.837
Armc6	193.118	259.818	251.11	172.152	175.555	90.6597	97.5165	92.2652	-0.966741	6.46726e-06	4.51093e-05	219.05	113.999
Armc7	85.6437	72.6764	88.2277	130.368	102.477	117.858	70.36	102.81	0.0739294	0.684745	0.795995	94.2289	98.3762
Armc8	1042.84	921.174	1065.52	961.045	1207.89	1209.07	1422.01	1165.18	0.321457	0.00155765	0.00586441	997.644	1251.04
Armc9	104.116	98.1132	88.2277	187.195	106.677	121.154	113.563	116.65	-0.0354752	0.838733	0.904193	119.413	114.511
Armcx1	470.201	421.523	380.058	501.415	556.905	573.629	802.351	831.705	0.612215	1.5486e-07	1.58392e-06	443.299	691.147
Armcx2	691.867	932.075	599.496	635.125	762.7	510.991	897.398	1291.05	0.240499	0.266347	0.411809	714.641	865.536
Armcx3	455.087	516.003	425.303	514.786	490.547	487.914	592.505	623.449	0.188875	0.158199	0.278367	477.795	548.604
Armcx4	1739.74	1729.7	1113.03	2186.17	1337.25	1684.62	2709.48	1961.95	0.151654	0.499203	0.641897	1692.16	1923.32
Armcx5	109.154	87.2117	85.9654	113.654	109.197	121.154	178.986	170.032	0.505092	0.0012524	0.00484799	98.9962	144.842
Armcx6	43.6615	52.6904	45.245	46.7987	32.7591	46.9782	91.3445	91.6062	0.360962	0.200151	0.333031	47.0989	65.672
Armt1	303.951	292.523	411.729	277.449	488.867	384.892	435.738	366.425	0.386953	0.00153712	0.00580252	321.413	418.98
Arnt	1474.42	1362.68	1226.14	1255.21	1753.03	1870.89	1724.44	1658.14	0.398407	0.00223621	0.00806114	1329.61	1751.62
Arnt2	50.3787	92.6624	31.6715	70.198	46.1988	65.1101	62.9537	61.9495	-0.0564	0.868663	0.925383	61.2277	59.053
Arntl	1151.99	1055.63	1493.08	648.496	1294.41	1121.71	1340.54	1093.34	0.196534	0.210051	0.345487	1087.3	1212.5
Arntl2	238.459	243.466	257.896	334.276	317.512	366.76	372.784	425.079	0.478201	0.000720766	0.00298248	268.524	370.534
Arpc1a	2127.66	2073.1	2330.12	1855.23	2501.45	2352.21	1993.53	1939.55	0.0650311	0.496798	0.639722	2096.53	2196.69
Arpc1b	3068.06	4280.64	4716.79	3195.68	2929.84	2304.4	2924.26	2709.96	-0.477491	0.0171137	0.0458086	3815.29	2717.12
Arpc2	2055.45	1884.14	1775.86	2251.35	1700.96	1793.41	1956.5	1860.46	-0.123329	0.331582	0.482631	1991.7	1827.83
Arpc3	2226.74	2178.48	2373.1	2206.22	1831.99	1814.02	1898.49	2010.06	-0.248442	0.0231349	0.0588475	2246.13	1888.64
Arpc4	1474.42	1438.99	1377.71	1410.65	1599.32	1312.09	1865.16	1633.75	0.15571	0.100409	0.195272	1425.44	1602.58
Arpc5	3059.66	2879.8	2660.4	4223.58	4995.35	6716.24	6659.51	8485.76	1.06073	2.34062e-36	3.32368e-33	3205.86	6714.21
Arpc5l	784.228	746.75	927.522	706.995	851.738	629.673	914.68	781.618	-0.00960968	0.94136	0.967767	791.374	794.427
Arpin	324.103	372.467	314.452	362.69	244.434	286.814	357.972	429.033	-0.0844431	0.578772	0.710902	343.428	329.563
Arpp19	1318.24	1346.33	1443.31	1136.54	1271.73	1167.04	1723.2	1668.02	0.133946	0.188649	0.318434	1311.11	1457.5
Arr3	5.03787	3.63382	11.3112	8.35691	5.03987	3.29672	3.70316	5.93133	-0.592506	0.36862	0.520146	7.08496	4.49277
Arrb1	2745.64	3586.58	2662.67	2782.85	2097.43	2053.85	2815.63	2292.79	-0.356362	0.0276401	0.0684973	2944.43	2314.93
Arrb2	238.459	265.269	257.896	322.577	167.156	182.144	134.548	165.418	-0.73216	1.43337e-09	2.29124e-08	271.05	162.316
Arrdc1	552.486	646.82	622.118	954.359	362.031	751.651	359.206	593.133	-0.442699	0.00202877	0.00740578	693.946	516.505
Arrdc2	156.174	228.931	167.406	142.067	164.636	113.737	190.095	140.375	-0.190509	0.449588	0.596835	173.645	152.211
Arrdc3	1751.5	1826	1447.84	1499.23	1726.99	2196.44	3419.25	3544.3	0.656466	0.00119571	0.00465288	1631.14	2721.75
Arrdc4	1602.04	1471.7	1427.48	2672.54	1949.59	7386.29	3220.51	6643.75	1.33011	2.96435e-08	3.53234e-07	1793.44	4800.04
Arrdc5	3.35858	0	2.26225	1.67138	0	0.824179	1.23439	0	-1.9562	0.198015	0.330554	1.82305	0.514641
Arsa	344.254	372.467	395.893	431.217	331.791	298.353	249.346	295.908	-0.38783	0.00251866	0.00893195	385.958	293.849
Arsb	713.698	797.624	932.046	556.57	576.225	571.156	629.537	448.804	-0.419754	0.00448649	0.0146092	749.984	556.431
Arsg	90.6816	67.2257	76.9164	105.297	93.2376	126.924	92.5789	136.421	0.405128	0.0288958	0.0711128	85.0302	112.29
Arsi	57.0958	41.7889	36.196	133.711	31.9192	31.3188	11.1095	44.1555	-1.0807	0.00476277	0.0153824	67.1978	29.6257
Arsj	23.51	52.6904	36.196	35.099	32.7591	20.6045	37.0316	44.8145	-0.136316	0.658434	0.775754	36.8739	33.8024
Arsk	241.818	279.804	219.438	235.665	230.154	335.441	362.909	338.745	0.353428	0.016715	0.0449279	244.181	316.812
Art2a-ps	5.03787	0	0	8.35691	6.71982	5.76925	4.93754	5.2723	0.633158	0.440972	0.588838	3.34869	5.67473
Art2b	1.67929	0	4.5245	3.34276	9.23976	4.94507	0	2.63615	0.623747	0.544654	0.681868	2.38664	4.20525
Art3	668.357	503.284	438.876	478.015	929.856	1200	638.177	902.222	0.803621	0.000146449	0.000732031	522.133	917.565
Art4	67.1715	63.5919	72.3919	48.4701	54.5986	78.297	114.798	96.8785	0.414694	0.246485	0.389404	62.9064	86.143
Art5	1.67929	1.81691	6.78674	8.35691	2.51993	0.824179	2.46877	0.659037	-1.50481	0.139794	0.253064	4.65996	1.61798
Artn	3.35858	5.45073	6.78674	6.68553	1.67996	2.47254	3.70316	7.90845	-0.672528	0.46197	0.608297	5.5704	3.94102
Arv1	109.154	105.381	92.7522	118.668	113.397	99.7257	103.688	81.0616	-0.115093	0.536072	0.674099	106.489	99.4682
Arvcf	251.893	294.34	280.519	419.517	177.235	260.441	125.907	237.912	-0.632571	4.22996e-05	0.000244251	311.567	200.374
Arxes1	26.8686	38.1551	9.04899	36.7704	83.1578	103.022	41.9691	87.6519	1.47821	5.35415e-06	3.80462e-05	27.7108	78.9503
Arxes2	305.631	163.522	88.2277	240.679	525.826	709.618	293.784	645.197	1.40973	1.81548e-06	1.43155e-05	199.515	543.606
As3mt	225.025	263.452	230.749	172.152	247.794	261.265	307.362	303.816	0.328502	0.0133355	0.0371181	222.845	280.059
Asah1	4209.98	3435.78	3725.92	3698.77	5422.9	5222	6710.12	6698.45	0.660308	9.52885e-13	2.99027e-11	3767.61	6013.37
Asah2	1197.33	977.498	1171.84	949.345	1060.05	1559.35	1496.08	1290.39	0.326213	0.0152855	0.0416078	1074.01	1351.47
Asap1	884.985	843.047	1006.7	1410.65	709.781	975.004	850.492	896.291	-0.254236	0.0756116	0.155776	1036.34	857.892
Asap2	493.711	434.242	601.758	812.292	450.228	637.915	449.316	421.125	-0.239657	0.215686	0.352411	585.501	489.646
Asap3	238.459	316.142	280.519	227.308	187.315	91.4839	143.189	139.057	-0.921789	1.22361e-05	8.03788e-05	265.607	140.261
Asb1	196.477	234.381	151.571	182.181	242.754	269.507	167.876	247.798	0.277123	0.138359	0.251053	191.152	231.984
Asb10	3.35858	0	0	1.67138	3.35991	3.29672	1.23439	0.659037	0.461667	0.713052	0.816395	1.25749	2.13751
Asb11	1.67929	0	4.5245	3.34276	5.03987	0	1.23439	0	-1.39423	0.366563	NA	2.38664	1.56856
Asb13	764.076	652.271	456.974	404.474	652.663	660.167	724.584	508.777	0.173476	0.328095	0.479111	569.449	636.548
Asb14	16.7929	14.5353	9.04899	26.7421	19.3195	19.7803	20.9846	23.7253	0.310215	0.412349	0.561508	16.7798	20.9524
Asb15	3.35858	7.26764	4.5245	5.01415	5.87985	5.76925	2.46877	2.63615	-0.306158	0.710325	0.814093	5.04122	4.1885
Asb2	203.194	190.776	194.553	292.492	130.197	107.967	62.9537	130.489	-1.01457	6.81806e-07	5.96405e-06	220.254	107.902
Asb3	221.666	196.226	212.651	245.693	325.071	306.595	354.269	429.033	0.686305	1.52114e-06	1.22092e-05	219.059	353.742
Asb4	3.35858	3.63382	6.78674	8.35691	11.7597	11.5385	13.5782	9.88556	1.06889	0.0611953	0.131133	5.53401	11.6905
Asb5	10.0757	5.45073	11.3112	6.68553	29.3992	23.077	27.1565	17.794	1.54431	0.000437373	0.00192431	8.38081	24.3567
[truncated: 15,730 more rows]

## Sheet: L1-WT vs P
Gene	WT_L1_rep1	WT_L1_rep2	WT_L1_rep3	WT_L1_rep4	Csn2-P_rep1_L1	Csn2-P_rep2_L1	Csn2-P_rep3_L1	log2FoldChange	pvalue	padj	mean_WT	mean_P
0610005C13Rik	35.2651	10.9015	6.78674	18.3852	6.29359	17.0598	6.7125	-1.01005	0.053966	0.115293	17.8346	10.022
0610007P14Rik	587.751	608.665	649.265	379.404	320.973	589.416	513.879	-0.205174	0.360321	0.505091	556.271	474.756
0610009B22Rik	272.045	270.72	262.421	218.951	306.588	389.816	398.275	0.513974	0.000487535	0.00204741	256.034	364.893
0610009L18Rik	13.4343	16.3522	22.6225	31.7563	35.9634	18.7658	32.8167	0.473678	0.216084	0.345864	21.0413	29.1819
0610009O20Rik	755.68	821.244	907.161	817.306	561.028	578.327	639.925	-0.472672	1.2852e-05	8.12004e-05	825.348	593.093
0610010F05Rik	1088.18	1055.63	1185.42	967.73	2139.82	1508.09	1836.24	0.758708	5.10473e-08	5.50386e-07	1074.24	1828.05
0610010K14Rik	189.76	228.931	196.816	259.064	171.725	145.861	120.079	-0.575728	0.00375805	0.0122208	218.643	145.888
0610011F06Rik	293.876	319.776	334.813	369.375	261.633	342.902	358	-0.0253947	0.884886	0.926423	329.46	320.845
0610012G03Rik	391.274	357.931	452.45	402.803	452.239	514.353	478.079	0.264712	0.0397584	0.089626	401.115	481.557
0610030E20Rik	1079.78	1028.37	875.49	1011.19	979.103	1001.41	886.796	-0.0679329	0.566328	0.693111	998.708	955.769
0610037L13Rik	478.597	505.101	413.991	386.089	496.294	609.888	521.337	0.278006	0.0354413	0.0817433	445.945	542.507
0610038B21Rik	18.4722	12.7184	15.8357	25.0707	18.8808	12.7948	20.1375	-0.0639252	0.880998	0.923942	18.0243	17.271
0610039H22Rik	20.1515	23.6198	15.8357	21.728	27.8716	13.6478	12.6792	-0.179211	0.702366	0.800019	20.3338	18.0662
0610039K10Rik	1.67929	0	2.26225	0	0.899084	1.70598	0.745833	0.153611	0.919787	NA	0.985384	1.11697
0610040B10Rik	33.5858	12.7184	27.147	28.4135	60.2386	50.3264	78.3125	1.29937	2.75379e-05	0.00016059	25.4662	62.9592
0610040F04Rik	0	1.81691	0	5.01415	2.69725	0.85299	1.49167	-0.0618194	0.964928	0.977709	1.70776	1.68064
0610040J01Rik	290.517	327.044	502.219	705.323	1030.35	399.199	1326.84	0.90949	7.93521e-06	5.31509e-05	456.276	918.796
0610043K17Rik	50.3787	19.986	40.7205	66.8553	58.4405	32.4136	104.417	0.484748	0.114512	0.21088	44.4851	65.0902
1010001N08Rik	5.03787	5.45073	2.26225	0	3.59634	1.70598	7.45833	0.3814	0.671237	0.776795	3.18771	4.25355
1110001J03Rik	206.552	207.128	174.193	122.011	114.184	242.249	228.225	0.131927	0.565735	0.692688	177.471	194.886
1110002L01Rik	50.3787	65.4088	42.9827	53.4842	59.3395	65.6802	70.1083	0.28843	0.228039	0.359994	53.0636	65.0427
1110004E09Rik	235.1	221.663	257.896	237.336	237.358	226.895	133.504	-0.269677	0.195802	0.320937	237.999	199.253
1110004F10Rik	1057.95	1022.92	1296.27	1027.9	1320.75	1511.5	1164.25	0.269407	0.0211385	0.0532446	1101.26	1332.17
1110006O24Rik	6.71715	5.45073	15.8357	16.7138	9.88992	5.11794	2.2375	-0.9351	0.183336	0.304903	11.1794	5.74845
1110007C09Rik	146.098	161.705	239.798	275.778	169.927	82.74	197.646	-0.491925	0.0180438	0.0466991	205.845	150.104
1110008F13Rik	488.673	446.96	651.527	387.761	350.643	664.479	422.142	-0.0717651	0.611871	0.730132	493.73	479.088
1110008L16Rik	347.613	381.551	346.124	595.012	998.882	647.419	1027.76	1.0899	1.76978e-21	2.43202e-19	417.575	891.353
1110008P14Rik	1202.37	1304.54	1635.61	1215.09	692.295	909.287	934.529	-0.660792	0.000125288	0.000620015	1339.4	845.37
1110012L19Rik	225.025	170.79	226.225	230.651	252.643	275.516	436.312	0.589411	0.0024196	0.00836987	213.172	321.49
1110017D15Rik	6.71715	1.81691	0	5.01415	3.59634	1.70598	0.745833	-0.725111	0.6052	0.724811	3.38705	2.01605
1110019D14Rik	157.853	129.001	147.046	95.2688	146.551	191.07	206.596	0.473579	0.00863839	0.025055	132.292	181.405
1110020A21Rik	13.4343	7.26764	22.6225	21.728	17.9817	22.1777	62.65	1.06841	0.035552	0.0819544	16.2631	34.2698
1110028F11Rik	172.967	112.648	90.4899	148.753	91.7066	109.183	87.2625	-0.473462	0.0777156	0.154886	131.215	96.0506
1110032A03Rik	374.481	296.156	389.107	315.891	508.882	573.209	567.579	0.682221	8.22452e-05	0.000427404	343.909	549.89
1110032F04Rik	8.39644	7.26764	4.5245	3.34276	27.8716	8.5299	25.3583	1.73393	0.0173407	0.0451538	5.88284	20.5866
1110034G24Rik	57.0958	52.6904	58.8184	61.8411	88.1102	72.5041	106.654	0.628626	0.00279951	0.0095103	57.6115	89.0895
1110037F02Rik	2811.13	2525.51	2599.32	2438.55	3089.25	3587.68	3069.1	0.321336	0.000128646	0.000633561	2593.63	3248.68
1110038B12Rik	369.443	454.228	395.893	459.63	318.276	320.724	220.767	-0.565064	0.00167795	0.0060487	419.799	286.589
1110038F14Rik	189.76	232.565	223.963	217.28	151.945	135.625	130.521	-0.629023	0.000763553	0.00304421	215.892	139.364
1110046J04Rik	13.4343	0	6.78674	6.68553	13.4863	8.5299	17.9	0.928893	0.121237	0.221125	6.72665	13.3054
1110051M20Rik	124.267	116.282	104.063	116.997	74.624	101.506	118.587	-0.228823	0.273739	0.412314	115.402	98.2391
1110058D11Rik	33.5858	16.3522	29.4092	38.4418	24.2753	14.5008	28.3417	-0.413947	0.284077	0.424239	29.4472	22.3726
1110059E24Rik	408.067	428.791	468.285	376.061	602.386	730.159	866.658	0.805439	1.30778e-08	1.62898e-07	420.301	733.068
1110059G10Rik	209.911	168.973	160.62	218.951	252.643	182.54	223.75	0.19807	0.163917	0.279818	189.614	219.644
1110065P20Rik	10.0757	18.1691	18.098	21.728	8.09176	5.97093	5.96667	-1.3467	0.0105951	0.0297234	17.0177	6.67645
1190002F15Rik	35.2651	43.6059	190.029	31.7563	26.0734	10.2359	38.0375	-1.58221	0.00918006	0.026388	75.164	24.7823
1190002N15Rik	470.201	608.665	522.579	391.103	524.166	778.78	625.008	0.360623	0.0214449	0.0538573	498.137	642.651
1190007I07Rik	72.2094	107.198	79.1787	78.555	71.9267	77.6221	85.7708	-0.0990267	0.682356	0.784835	84.2852	78.4399
1200014J11Rik	797.662	801.258	800.836	823.991	944.038	861.52	893.508	0.156799	0.0617352	0.128665	805.937	899.689
1300002E11Rik	270.365	216.212	230.749	389.432	416.276	204.718	233.446	0.0367446	0.851057	0.903824	276.69	284.813
1300017J02Rik	58.7751	39.972	22.6225	48.4701	89.9084	95.5349	58.9208	0.890127	0.00730578	0.0216769	42.4599	81.4547
1500004A13Rik	72.2094	74.4933	56.5562	83.5691	83.6148	56.2973	53.7	-0.167882	0.460282	0.599818	71.707	64.5374
1500009L16Rik	8.39644	9.08455	4.5245	6.68553	8.09176	9.38289	17.9	0.693766	0.233923	0.367149	7.17276	11.7915
1500011B03Rik	53.7372	50.8735	56.5562	58.4984	102.496	84.446	75.3292	0.666546	0.00689174	0.0205918	54.9163	87.4236
1500011K16Rik	97.3987	116.282	90.4899	98.6115	104.294	112.595	111.875	0.115837	0.579842	0.704844	100.696	109.588
1500012F01Rik	460.125	570.51	305.403	621.754	838.845	551.884	1038.95	0.70311	0.000154191	0.000743469	489.448	809.892
1500015A07Rik	45.3408	45.4228	33.9337	91.926	67.4313	51.1794	64.8875	0.185335	0.472234	0.610861	54.1558	61.1661
1500015L24Rik	1.67929	0	0	0	0	0	2.98333	0.84344	0.6833	NA	0.419822	0.994444
1500015O10Rik	40.3029	81.761	79.1787	73.5408	52.1469	46.9144	79.0583	-0.222011	0.52354	0.656521	68.6958	59.3732
1500017E21Rik	0	0	0	3.34276	0.899084	2.55897	9.69583	2.40516	0.0721375	0.146041	0.835691	4.38463
1500026H17Rik	40.3029	25.4367	22.6225	50.1415	43.156	56.2973	90.2458	0.913165	0.0165046	0.0433275	34.6259	63.2331
1600002D24Rik	26.8686	9.08455	6.78674	13.3711	15.2844	11.0889	17.9	0.0288496	0.950758	0.96907	14.0277	14.7578
1600002H07Rik	172.967	194.409	323.501	178.838	133.064	87.858	148.421	-0.819024	0.000687323	0.00278062	217.429	123.114
1600002K03Rik	228.383	228.931	217.176	147.082	114.184	239.69	201.375	-0.158681	0.433462	0.575293	205.393	185.083
1600010M07Rik	8.39644	3.63382	9.04899	10.0283	7.19267	4.26495	4.475	-0.553143	0.470619	0.609187	7.77689	5.31087
1600012H06Rik	775.831	744.933	719.395	813.963	1179.6	1183.1	1437.97	0.728271	5.24476e-14	1.94284e-12	763.531	1266.89
1600014C10Rik	968.95	763.102	669.625	877.476	1108.57	1665.89	1299.24	0.717624	1.57035e-05	9.6777e-05	819.788	1357.9
1600020E01Rik	102.437	74.4933	90.4899	105.297	150.147	162.068	193.917	0.857744	1.22243e-06	9.67944e-06	93.1792	168.711
1600023N17Rik	15.1136	7.26764	2.26225	8.35691	4.49542	7.67691	10.4417	-0.154467	0.810593	0.876985	8.2501	7.538
1600029I14Rik	10.0757	7.26764	4.5245	5.01415	3.59634	0.85299	1.49167	-1.832	0.0577586	0.121795	6.7205	1.98033
1600029O15Rik	0	7.26764	0	5.01415	1.79817	0.85299	2.98333	-0.757122	0.502484	0.637837	3.07045	1.87816
1700001C19Rik	8.39644	7.26764	6.78674	0	4.49542	7.67691	2.2375	-0.266754	0.717264	0.810758	5.61271	4.80328
1700001D01Rik	15.1136	25.4367	29.4092	21.728	26.9725	17.0598	24.6125	0.00532981	0.989472	0.99361	22.9219	22.8816
1700001G11Rik	5.03787	7.26764	0	1.67138	4.49542	0.85299	4.475	-0.269549	0.785848	0.859888	3.49422	3.27447
1700001G17Rik	3.35858	3.63382	2.26225	5.01415	2.69725	1.70598	2.2375	-0.703326	0.475865	0.613699	3.5672	2.21358
1700001J03Rik	1.67929	3.63382	4.5245	5.01415	10.789	6.82392	8.20417	1.24397	0.10252	0.193342	3.71294	8.6057
1700001K19Rik	15.1136	9.08455	15.8357	21.728	8.99084	11.9419	14.1708	-0.372144	0.402997	0.546785	15.4405	11.7012
1700001K23Rik	15.1136	14.5353	11.3112	5.01415	14.3853	10.2359	16.4083	0.211776	0.698696	0.797067	11.4936	13.6765
1700001L05Rik	394.633	343.396	355.173	389.432	552.038	503.264	245.379	0.221779	0.458693	0.598296	370.658	433.56
1700001L19Rik	5.03787	0	2.26225	0	4.49542	2.55897	4.475	1.07766	0.316013	0.459028	1.82503	3.84313
1700001O22Rik	136.022	156.254	223.963	66.8553	19.7798	44.3555	27.5958	-2.24031	1.70905e-16	1.01826e-14	145.774	30.5771
1700001P01Rik	10.0757	3.63382	11.3112	5.01415	6.29359	1.70598	0.745833	-1.37144	0.102206	0.192824	7.50873	2.91513
1700003E16Rik	57.0958	59.9581	65.6052	51.8128	16.1835	17.0598	17.1542	-1.79319	2.81821e-09	4.09398e-08	58.618	16.7992
1700003F12Rik	5.03787	1.81691	4.5245	5.01415	3.59634	4.26495	0.745833	-0.59537	0.566366	0.693111	4.09835	2.86904
1700003G13Rik	53.7372	38.1551	33.9337	33.4276	43.156	39.2375	40.275	0.0258166	0.934815	0.958612	39.8134	40.8895
1700003G18Rik	1.67929	0	0	1.67138	4.49542	2.55897	2.2375	1.85878	0.186613	NA	0.837668	3.0973
1700003M02Rik	1.67929	0	2.26225	3.34276	1.79817	2.55897	0.745833	-0.163005	0.90463	NA	1.82108	1.70099
1700007B14Rik	1.67929	1.81691	0	1.67138	0	3.41196	1.49167	0.202747	0.893965	NA	1.2919	1.63454
1700007J10Rik	48.6994	56.3242	31.6715	73.5408	53.945	27.2957	29.0875	-0.529465	0.139615	0.247175	52.559	36.7761
1700007K09Rik	0	0	0	0	1.79817	0.85299	1.49167	2.16138	0.195568	NA	0	1.38094
1700007K13Rik	5.03787	0	9.04899	6.68553	3.59634	6.82392	3.72917	-0.206595	0.818587	0.882331	5.1931	4.71647
1700007L15Rik	13.4343	29.0706	13.5735	26.7421	32.367	26.4427	25.3583	0.425966	0.233537	0.366738	20.7051	28.056
1700008J07Rik	35.2651	19.986	22.6225	41.7846	44.0551	40.0905	35.8	0.411066	0.202587	0.329334	29.9145	39.9819
1700008O03Rik	1.67929	1.81691	2.26225	1.67138	0.899084	0.85299	0.745833	-1.13628	0.437749	NA	1.85746	0.832636
1700009J07Rik	1.67929	0	0	1.67138	0.899084	1.70598	2.98333	1.09472	0.528833	NA	0.837668	1.8628
1700010B08Rik	0	0	2.26225	1.67138	4.49542	0	4.475	1.06693	0.553989	NA	0.983408	2.99014
1700010I14Rik	41.9822	27.2537	27.147	36.7704	26.0734	34.9726	23.8667	-0.263904	0.479118	0.617114	33.2883	28.3042
1700011B04Rik	0	0	0	3.34276	3.59634	0.85299	4.475	1.76335	0.226027	NA	0.835691	2.97478
1700011E24Rik	0	3.63382	2.26225	0	2.69725	0.85299	2.2375	0.366052	0.815421	NA	1.47402	1.92925
1700011H14Rik	8.39644	5.45073	2.26225	3.34276	3.59634	0.85299	2.98333	-1.04388	0.243568	0.378453	4.86305	2.47755
1700011I03Rik	1.67929	1.81691	4.5245	3.34276	2.69725	0	0	-1.88493	0.216515	NA	2.84086	0.899084
1700011L22Rik	1.67929	1.81691	4.5245	3.34276	3.59634	4.26495	2.2375	0.232111	0.809489	0.876346	2.84086	3.36626
1700012B07Rik	428.219	352.481	511.268	404.474	419.872	479.38	300.571	-0.0973325	0.532519	0.664674	424.11	399.941
1700012D01Rik	15.1136	7.26764	9.04899	25.0707	7.19267	9.38289	12.6792	-0.502578	0.33504	0.478628	14.1252	9.75158
1700012D14Rik	3.35858	16.3522	13.5735	23.3993	23.3762	11.9419	13.425	0.225713	0.65317	0.762957	14.1709	16.2477
1700012D16Rik	26.8686	36.3382	15.8357	28.4135	14.3853	18.7658	9.69583	-0.94824	0.0336032	0.0782987	26.864	14.2823
1700013F07Rik	3.35858	3.63382	0	1.67138	0.899084	0	2.2375	-1.16593	0.465412	NA	2.16595	1.04553
1700015E13Rik	40.3029	25.4367	11.3112	65.1839	31.4679	23.8837	45.4958	-0.0529384	0.890593	0.929941	35.5587	33.6158
1700016C15Rik	11.755	3.63382	4.5245	15.0424	35.9634	5.11794	25.3583	1.11264	0.0330032	0.0771538	8.73894	22.1465
1700016H13Rik	0	0	0	0	3.59634	0	0	1.38106	0.449061	NA	0	1.19878
1700016K19Rik	0	3.63382	2.26225	0	3.59634	0.85299	0	0.458631	0.783184	NA	1.47402	1.48311
1700017B05Rik	1031.08	1155.56	1248.76	1029.57	513.377	687.51	708.542	-0.806469	1.13764e-07	1.13964e-06	1116.24	636.476
1700018L02Rik	1.67929	5.45073	4.5245	0	5.3945	5.11794	1.49167	0.53313	0.596264	0.718095	2.91363	4.00137
1700019A02Rik	3.35858	1.81691	0	0	0	0.85299	0.745833	-1.33201	0.422235	NA	1.29387	0.532941
1700019D03Rik	167.929	161.705	266.945	58.4984	66.5322	240.543	109.637	-0.261248	0.251994	0.387928	163.769	138.904
1700019G17Rik	78.9266	99.9301	162.882	147.082	209.487	105.771	217.783	0.503945	0.022206	0.0554742	122.205	177.68
1700019L03Rik	18.4722	16.3522	18.098	30.0849	16.1835	7.67691	7.45833	-1.01505	0.0285735	0.0682017	20.7518	10.4396
1700020D05Rik	8.39644	9.08455	4.5245	8.35691	9.88992	5.11794	8.95	0.0315523	0.960557	0.974816	7.5906	7.98595
1700020I14Rik	1316.56	1224.6	1316.63	1198.38	1452.02	1484.2	1302.22	0.159689	0.163077	0.278775	1264.04	1412.82
1700020L24Rik	47.0201	32.7044	54.294	43.4559	40.4588	39.2375	70.1083	0.170878	0.586857	0.710786	44.3686	49.9349
1700021F05Rik	317.386	363.382	371.009	297.506	329.065	244.808	193.171	-0.391768	0.0492008	0.107114	337.321	255.681
1700021K19Rik	737.208	806.708	798.574	974.416	830.754	736.983	862.183	-0.0309824	0.758651	0.841066	829.226	809.973
1700022H01Rik	3.35858	3.63382	0	6.68553	6.29359	1.70598	1.49167	-0.159917	0.869235	0.916478	3.41948	3.16374
1700022I11Rik	28.5479	12.7184	9.04899	18.3852	24.2753	5.11794	8.20417	-0.603206	0.273399	0.411984	17.1751	12.5325
1700023C21Rik	0	1.81691	0	0	0.899084	0	0	-1.01218	0.682027	NA	0.454228	0.299695
1700024F13Rik	1.67929	3.63382	0	1.67138	5.3945	0.85299	3.72917	0.728392	0.522692	0.655687	1.74612	3.32555
1700024I08Rik	0	0	0	1.67138	1.79817	0	2.98333	1.00443	0.531213	NA	0.417846	1.59383
1700024P16Rik	280.441	179.874	156.095	309.206	392.9	162.921	375.9	0.354834	0.0591855	0.124336	231.404	310.574
1700025G04Rik	2114.22	1933.19	2189.86	3351.12	3399.44	2500.97	3084.77	0.330297	0.0235583	0.0582126	2397.1	2995.06
1700025N23Rik	8.39644	10.9015	2.26225	8.35691	10.789	8.5299	8.95	0.304807	0.637883	0.750088	7.47927	9.42297
1700026D08Rik	8.39644	3.63382	6.78674	1.67138	0	11.0889	3.72917	-0.374417	0.642332	0.753894	5.1221	4.93934
1700026L06Rik	1.67929	1.81691	2.26225	5.01415	2.69725	0.85299	4.475	-0.0337349	0.972631	0.982473	2.69315	2.67508
1700027A15Rik	0	0	0	5.01415	5.3945	1.70598	11.1875	2.34429	0.0577816	0.121826	1.25354	6.09599
1700027I24Rik	5.03787	3.63382	0	0	0.899084	2.55897	0	-1.4847	0.375119	NA	2.16792	1.15268
1700027J07Rik	5.03787	10.9015	15.8357	1.67138	1.79817	15.3538	0.745833	-1.04507	0.15135	0.263164	8.36161	5.96594
1700028E10Rik	156.174	89.0286	92.7522	58.4984	29.6698	92.1229	35.0542	-1.07807	0.000649156	0.00264	99.1133	52.2823
1700028J19Rik	8.39644	7.26764	2.26225	6.68553	1.79817	5.11794	4.475	-0.765845	0.315486	0.45842	6.15297	3.79704
1700028K03Rik	18.4722	16.3522	22.6225	18.3852	25.1744	17.9128	30.5792	0.369938	0.30992	0.452183	18.958	24.5554
1700029H14Rik	3.35858	1.81691	0	6.68553	2.69725	1.70598	0.745833	-0.629467	0.60858	0.727427	2.96525	1.71636
1700029I15Rik	41.9822	16.3522	27.147	31.7563	8.99084	31.5606	11.1875	-0.89204	0.0522485	0.112286	29.3094	17.2463
1700029J07Rik	33.5858	36.3382	33.9337	43.4559	53.945	52.0324	57.4292	0.561545	0.0260127	0.0631151	36.8284	54.4689
1700030A11Rik	0	1.81691	0	8.35691	25.1744	0	15.6625	2.07682	0.115792	0.21287	2.54346	13.6123
1700030C10Rik	57.0958	16.3522	40.7205	33.4276	62.0368	29.8546	54.4458	0.364872	0.361209	0.505834	36.899	48.7791
1700030J22Rik	20.1515	25.4367	11.3112	26.7421	21.578	11.9419	24.6125	-0.15922	0.678266	0.782085	20.9104	19.3775
1700030K09Rik	149.457	107.198	156.095	165.467	100.697	99.7998	136.487	-0.359191	0.0772194	0.154095	144.554	112.328
1700031M16Rik	0	1.81691	2.26225	1.67138	4.49542	1.70598	2.2375	0.975752	0.461792	NA	1.43764	2.81297
1700034H15Rik	8.39644	5.45073	9.04899	20.0566	18.8808	5.11794	11.9333	0.10586	0.835735	0.89352	10.7382	11.9773
1700034I23Rik	16.7929	7.26764	0	15.0424	17.0826	18.7658	18.6458	0.828491	0.0926755	0.1785	9.77574	18.1647
1700034J05Rik	48.6994	43.6059	63.3429	75.2122	53.046	40.0905	44.75	-0.316483	0.201519	0.328042	57.7151	45.9622
1700034P13Rik	1.67929	1.81691	6.78674	3.34276	0	1.70598	2.98333	-1.06295	0.453354	NA	3.40643	1.5631
1700037C18Rik	31.9065	39.972	33.9337	55.1556	21.578	8.5299	29.8333	-1.0431	0.00164721	0.00595552	40.242	19.9804
1700037H04Rik	181.363	199.86	201.34	282.464	147.45	104.065	131.267	-0.758455	1.01194e-06	8.16062e-06	216.257	127.594
1700040L02Rik	23.51	19.986	29.4092	23.3993	14.3853	11.0889	12.6792	-0.920028	0.0303892	0.0719079	24.0762	12.7178
1700042G15Rik	30.2272	29.0706	31.6715	5.01415	17.9817	57.1503	1.49167	-0.25964	0.667188	0.774025	23.9958	25.5412
1700047A11Rik	20.1515	9.08455	9.04899	20.0566	26.0734	14.5008	21.6292	0.466592	0.264416	0.401859	14.5854	20.7345
1700047G03Rik	3.35858	12.7184	2.26225	5.01415	6.29359	4.26495	8.95	0.113904	0.887742	0.928101	5.83834	6.50285
1700047M11Rik	0	3.63382	4.5245	0	0	3.41196	0.745833	-0.92857	0.58686	NA	2.03958	1.38593
1700048M11Rik	5.03787	10.9015	9.04899	18.3852	7.19267	5.97093	10.4417	-0.451605	0.448102	0.58914	10.8434	7.86842
1700048O20Rik	30.2272	30.8875	61.0807	15.0424	26.9725	59.7093	17.9	-0.0410364	0.907724	0.941081	34.3095	34.8606
1700049G17Rik	201.515	208.945	208.127	245.693	279.615	206.424	305.792	0.276473	0.0571085	0.120751	216.07	263.943
1700052I22Rik	6.71715	1.81691	0	0	1.79817	0	0	-0.989353	0.623611	NA	2.13352	0.599389
1700052K11Rik	83.9644	76.3102	56.5562	100.283	127.67	73.3571	82.7875	0.237473	0.382945	0.52675	79.2785	94.6049
1700054M17Rik	1.67929	3.63382	0	0	1.79817	1.70598	0	-0.247196	0.88882	NA	1.32828	1.16805
1700056E22Rik	1.67929	3.63382	0	1.67138	2.69725	2.55897	8.20417	1.31519	0.228698	0.360801	1.74612	4.4868
1700061G19Rik	20.1515	5.45073	13.5735	18.3852	11.6881	6.82392	8.95	-0.675221	0.197695	0.323388	14.3902	9.154
1700065J18Rik	3.35858	3.63382	2.26225	3.34276	4.49542	1.70598	6.7125	0.359887	0.684083	0.786291	3.14935	4.30463
1700066B19Rik	18.4722	18.1691	47.5072	18.3852	15.2844	23.0307	15.6625	-0.479886	0.258582	0.39529	25.6334	17.9926
1700066M21Rik	263.648	216.212	350.648	233.993	316.478	374.463	349.796	0.393261	0.0125909	0.034416	266.126	346.912
1700067G17Rik	3.35858	5.45073	2.26225	1.67138	3.59634	4.26495	7.45833	0.676526	0.456884	0.597078	3.18573	5.10654
1700067K01Rik	16.7929	10.9015	15.8357	28.4135	14.3853	8.5299	2.98333	-1.03942	0.0958705	0.18341	17.9859	8.63286
1700069L16Rik	1.67929	3.63382	4.5245	0	0	0.85299	2.98333	-0.907114	0.542944	0.674327	2.4594	1.27877
1700071M16Rik	26.8686	21.8029	13.5735	31.7563	18.8808	35.8256	24.6125	0.138743	0.716406	0.810218	23.5003	26.4396
1700073E17Rik	0	0	2.26225	0	1.79817	0.85299	0	0.620357	0.720502	NA	0.565562	0.883719
1700074H08Rik	1.67929	0	2.26225	3.34276	0.899084	3.41196	1.49167	-0.0563814	0.962167	0.976028	1.82108	1.93424
1700084C01Rik	1.67929	0	0	1.67138	0.899084	0.85299	1.49167	0.270398	0.862624	NA	0.837668	1.08125
1700084E18Rik	10.0757	5.45073	11.3112	10.0283	8.09176	2.55897	5.22083	-0.889459	0.202903	0.329754	9.2165	5.29052
1700084J12Rik	1.67929	7.26764	6.78674	8.35691	4.49542	2.55897	8.95	-0.204972	0.787529	0.861107	6.02265	5.3348
1700086O06Rik	99.078	109.015	119.899	110.311	124.074	139.037	113.367	0.193321	0.343502	0.487449	109.576	125.493
1700088E04Rik	3.35858	5.45073	2.26225	3.34276	3.59634	3.41196	8.95	0.503079	0.557527	0.686435	3.60358	5.31943
1700092M07Rik	8.39644	9.08455	9.04899	15.0424	4.49542	7.67691	10.4417	-0.429908	0.488292	0.625131	10.3931	7.538
1700093K21Rik	1.67929	3.63382	4.5245	5.01415	13.4863	0	6.7125	0.0567732	0.959719	0.974652	3.71294	6.73292
1700094D03Rik	161.212	139.902	117.637	152.096	175.321	165.48	140.217	0.158042	0.35452	0.499465	142.712	160.339
1700094J05Rik	8.39644	1.81691	2.26225	3.34276	3.59634	1.70598	5.22083	-0.252567	0.78505	0.859272	3.95459	3.50772
1700095J12Rik	35.2651	23.6198	22.6225	33.4276	12.5872	11.0889	14.1708	-1.19553	0.00476658	0.0149995	28.7338	12.6156
1700096J18Rik	0	3.63382	2.26225	0	2.69725	1.70598	2.2375	0.691534	0.622423	NA	1.47402	2.21358
1700096K18Rik	62.1337	30.8875	36.196	45.1273	50.3487	53.7384	58.9208	0.312821	0.284051	0.424239	43.5861	54.336
1700099I09Rik	28.5479	21.8029	9.04899	41.7846	46.7524	13.6478	16.4083	-0.0247768	0.958354	0.9739	25.2961	25.6028
1700100L14Rik	1.67929	3.63382	0	3.34276	8.09176	1.70598	5.22083	1.07484	0.271248	0.409552	2.16397	5.00619
1700101E01Rik	1.67929	0	4.5245	0	1.79817	1.70598	2.98333	0.664043	0.639046	NA	1.55095	2.16249
1700101I11Rik	0	0	2.26225	0	3.59634	0.85299	2.2375	1.80109	0.258565	NA	0.565562	2.22894
1700102H20Rik	10.0757	12.7184	18.098	5.01415	9.88992	11.9419	12.6792	0.060946	0.903909	0.938268	11.4766	11.5036
1700102P08Rik	21.8308	14.5353	9.04899	18.3852	11.6881	23.0307	13.425	-0.051796	0.908575	0.941506	15.9501	16.0479
1700105P06Rik	5.03787	3.63382	2.26225	6.68553	5.3945	4.26495	1.49167	-0.338556	0.692236	0.792349	4.40487	3.71704
1700108F19Rik	0	0	2.26225	3.34276	1.79817	1.70598	2.2375	0.422095	0.776123	NA	1.40125	1.91388
1700108J01Rik	15.1136	12.7184	6.78674	5.01415	8.99084	2.55897	4.475	-0.908706	0.219258	0.349501	9.90822	5.3416
1700109G15Rik	10.0757	0	4.5245	0	0	5.11794	0	-2.36189	0.138235	0.245393	3.65006	1.70598
1700109H08Rik	94.0402	59.9581	74.6542	65.1839	76.4221	44.3555	62.65	-0.271444	0.354758	0.499676	73.4591	61.1425
1700109K24Rik	120.909	123.55	106.326	130.368	125.872	60.5623	85.025	-0.439286	0.0506651	0.109602	120.288	90.4863
1700110C19Rik	8.39644	9.08455	0	6.68553	9.88992	6.82392	11.1875	0.567474	0.428768	0.570772	6.04163	9.30045
1700110K17Rik	15.1136	12.7184	11.3112	5.01415	2.69725	10.2359	4.475	-1.02768	0.100741	0.190631	11.0393	5.80271
1700112E06Rik	16.7929	7.26764	13.5735	15.0424	31.4679	23.8837	21.6292	0.962568	0.0217492	0.0545169	13.1691	25.6603
1700112J05Rik	1.67929	0	2.26225	3.34276	2.69725	0	0	-1.16425	0.5038	NA	1.82108	0.899084
1700112J16Rik	13.4343	7.26764	18.098	18.3852	15.2844	17.0598	23.1208	0.384505	0.373534	0.517984	14.2963	18.4884
1700113A16Rik	92.3609	94.4794	95.0144	110.311	133.064	122.831	134.996	0.416156	0.0168833	0.0441379	98.0415	130.297
1700119H24Rik	11.755	16.3522	11.3112	11.6997	8.09176	2.55897	4.475	-1.40656	0.0342258	0.079456	12.7795	5.04191
1700120C14Rik	0	5.45073	0	5.01415	1.79817	1.70598	0.745833	-0.874424	0.485354	0.62254	2.61622	1.41666
1700120E14Rik	31.9065	21.8029	20.3602	38.4418	32.367	8.5299	20.1375	-0.558418	0.160555	0.275626	28.1279	20.3448
1700120G07Rik	1.67929	0	2.26225	1.67138	0.899084	0	2.98333	0.156358	0.933539	NA	1.40323	1.29414
1700120K04Rik	16.7929	14.5353	13.5735	16.7138	8.99084	7.67691	2.2375	-1.32722	0.0198075	0.050391	15.4039	6.30175
1700123I01Rik	3.35858	0	0	3.34276	1.79817	3.41196	2.98333	0.616255	0.609862	0.728398	1.67534	2.73115
1700123M08Rik	10.0757	5.45073	15.8357	8.35691	29.6698	11.0889	26.1042	1.15579	0.029605	0.0703485	9.92978	22.2876
1700123O20Rik	505.466	463.312	540.677	478.015	541.249	616.712	625.754	0.261612	0.020447	0.0517708	496.868	594.571
1700124L16Rik	0	5.45073	2.26225	0	2.69725	2.55897	0.745833	0.120649	0.923961	0.951259	1.92824	2.00069
1700125H03Rik	8.39644	7.26764	2.26225	5.01415	3.59634	4.26495	5.96667	-0.340098	0.639377	0.751444	5.73512	4.60932
1700125H20Rik	1.67929	0	0	1.67138	1.79817	3.41196	0.745833	0.977199	0.596693	NA	0.837668	1.98532
1700126H18Rik	6.71715	0	0	1.67138	3.59634	1.70598	1.49167	0.00489628	0.997031	0.998269	2.09713	2.26466
1810006J02Rik	1.67929	1.81691	6.78674	10.0283	2.69725	3.41196	2.98333	-0.733179	0.400424	0.544204	5.07781	3.03085
1810009A15Rik	1.67929	1.81691	0	5.01415	0	2.55897	0.745833	-1.10809	0.415376	0.557983	2.12759	1.1016
1810010D01Rik	6.71715	3.63382	13.5735	10.0283	0.899084	5.97093	8.20417	-0.725239	0.377373	0.521824	8.48819	5.02473
1810010H24Rik	3.35858	18.1691	6.78674	18.3852	16.1835	11.0889	8.95	0.135227	0.818682	0.882331	11.6749	12.0741
1810011H11Rik	77.2473	49.0566	38.4582	100.283	76.4221	87.005	94.7208	0.425866	0.155882	0.269558	66.2613	86.0493
1810011O10Rik	963.912	730.398	570.087	915.917	1667.8	882.845	1453.63	0.708016	9.80784e-05	0.000498734	795.078	1334.76
1810012K16Rik	20.1515	10.9015	6.78674	13.3711	10.789	8.5299	15.6625	-0.167476	0.756728	0.839553	12.8027	11.6605
1810013A23Rik	20.1515	12.7184	11.3112	33.4276	7.19267	5.11794	12.6792	-1.19777	0.0226029	0.0563255	19.4022	8.32993
1810013L24Rik	1452.58	1304.54	1246.5	1532.66	2029.23	2106.89	1911.57	0.549026	0.00073719	0.00295084	1384.07	2015.9
1810014B01Rik	45.3408	45.4228	49.7695	40.1132	48.5505	52.8854	55.9375	0.225978	0.370291	0.514858	45.1615	52.4578
1810019D21Rik	272.045	270.72	289.568	334.276	135.762	137.331	105.908	-1.20374	3.86311e-10	6.63583e-09	291.652	126.334
1810020O05Rik	1.67929	1.81691	0	1.67138	0	0	1.49167	-1.46687	0.373117	NA	1.2919	0.497222
1810021B22Rik	33.5858	32.7044	24.8847	26.7421	7.19267	19.6188	9.69583	-1.31686	0.00362309	0.0118498	29.4793	12.1691
1810022K09Rik	523.938	425.157	425.303	454.616	763.322	796.693	542.221	0.604537	0.000269099	0.00121052	457.253	700.745
1810024B03Rik	8.39644	9.08455	11.3112	16.7138	17.0826	11.0889	9.69583	0.154885	0.762616	0.843777	11.3765	12.6224
1810026B05Rik	935.364	750.384	608.545	757.136	799.286	933.171	816.687	0.148671	0.2522	0.38814	762.857	849.715
1810026J23Rik	900.099	975.681	821.196	954.359	1248.83	1619.83	707.05	0.328716	0.0895984	0.173871	912.834	1191.9
1810030O07Rik	651.564	581.411	563.3	653.51	762.423	809.487	800.279	0.366805	0.000555092	0.00229471	612.446	790.73
1810032O08Rik	174.646	199.86	128.948	233.993	160.936	120.272	102.925	-0.527162	0.0186474	0.0479988	184.362	128.044
1810034E14Rik	40.3029	29.0706	36.196	43.4559	34.1652	27.2957	52.9542	0.0146849	0.965673	0.978187	37.2563	38.1383
1810037I17Rik	735.528	659.539	1008.96	583.312	795.689	1154.1	645.892	0.193657	0.14863	0.259519	746.835	865.225
1810041H14Rik	10.0757	7.26764	9.04899	8.35691	13.4863	8.5299	17.9	0.583402	0.269706	0.407826	8.68732	13.3054
1810043G02Rik	198.156	241.649	371.009	374.39	232.863	243.955	286.4	-0.200127	0.386731	0.53046	296.301	254.406
1810043H04Rik	45.3408	54.5073	67.8674	78.555	43.156	38.3845	44.0042	-0.551791	0.0542377	0.115772	61.5676	41.8482
1810044D09Rik	13.4343	10.9015	18.098	30.0849	19.7798	12.7948	20.1375	-0.0198667	0.963344	0.976641	18.1297	17.5707
1810046K07Rik	0	0	0	0	4.49542	0	2.98333	2.60973	0.119564	NA	0	2.49292
1810055G02Rik	298.913	361.565	382.32	232.322	196.899	207.277	113.367	-0.875563	4.60697e-05	0.00025299	318.78	172.514
1810058I24Rik	278.762	281.621	244.323	327.591	280.514	194.482	217.037	-0.302982	0.0264704	0.0640704	283.074	230.678
1810062G17Rik	33.5858	45.4228	45.245	28.4135	35.9634	50.3264	64.1417	0.404913	0.272562	0.411123	38.1667	50.1438
1810062O18Rik	1.67929	5.45073	4.5245	3.34276	6.29359	2.55897	14.9167	1.02771	0.216781	0.346687	3.74932	7.92307
1810064F22Rik	18.4722	7.26764	9.04899	10.0283	8.09176	1.70598	4.475	-1.26962	0.0404739	0.0910101	11.2043	4.75758
1810065E05Rik	0	0	2.26225	1.67138	3.59634	8.5299	0	1.80226	0.182657	0.304011	0.983408	4.04208
2010001A14Rik	31.9065	41.7889	24.8847	45.1273	32.367	29.8546	29.8333	-0.241993	0.450771	0.591676	35.9269	30.685
2010001E11Rik	8.39644	3.63382	6.78674	3.34276	12.5872	11.0889	9.69583	1.02221	0.0873633	0.170441	5.53994	11.124
2010003K11Rik	13.4343	16.3522	2.26225	10.0283	16.1835	18.7658	26.85	0.934819	0.0515443	0.111151	10.5193	20.5998
2010005H15Rik	1.67929	0	0	0	4.49542	1.70598	0	1.88488	0.31428	NA	0.419822	2.06713
2010009K17Rik	15.1136	3.63382	6.78674	10.0283	3.59634	4.26495	15.6625	-0.25259	0.710779	0.805942	8.89061	7.84126
2010012O05Rik	119.229	118.099	104.063	110.311	166.331	171.451	186.458	0.628478	0.000370733	0.00161081	112.926	174.747
2010016I18Rik	26.8686	14.5353	13.5735	18.3852	22.4771	29.0017	36.5458	0.6633	0.0885284	0.172324	18.3406	29.3415
2010106C02Rik	15.1136	5.45073	4.5245	6.68553	8.09176	2.55897	2.2375	-0.984125	0.207289	0.335124	7.94359	4.29608
2010107E04Rik	1429.07	1155.56	1461.41	899.204	1571.6	2546.17	2074.16	0.74165	7.53226e-09	9.94959e-08	1236.31	2063.98
2010107G12Rik	6.71715	7.26764	2.26225	5.01415	2.69725	1.70598	2.2375	-1.29471	0.13412	0.239636	5.3153	2.21358
2010107G23Rik	112.512	116.282	158.357	218.951	320.074	133.919	281.925	0.651056	0.000873099	0.0034296	151.526	245.306
2010109A12Rik	16.7929	3.63382	13.5735	13.3711	18.8808	14.5008	32.8167	0.876477	0.0687524	0.140489	11.8428	22.0661
2010109I03Rik	1.67929	1.81691	0	0	3.59634	2.55897	6.7125	2.15169	0.0828846	0.163202	0.87405	4.28927
2010111I01Rik	1937.9	1689.73	1484.03	1449.09	1844.02	2140.15	1807.15	0.230763	0.0443864	0.0981501	1640.19	1930.44
2010204K13Rik	21.8308	27.2537	9.04899	11.6997	4.49542	8.5299	1.49167	-2.04163	0.000512009	0.0021363	17.4583	4.839
2010300C02Rik	688.508	784.905	1031.59	655.182	359.634	459.762	478.825	-0.857159	2.05479e-07	1.94412e-06	790.045	432.74
2010310C07Rik	8.39644	1.81691	6.78674	10.0283	9.88992	4.26495	6.7125	0.011396	0.987298	0.992111	6.7571	6.95579
2010315B03Rik	1128.48	904.821	1036.11	701.98	1158.02	1534.53	1500.62	0.586963	4.20888e-05	0.000233006	942.848	1397.72
2010320M18Rik	141.06	165.339	194.553	183.852	80.9176	127.095	110.383	-0.684061	0.000797294	0.00316245	171.201	106.132
2200002D01Rik	33.5858	67.2257	54.294	160.453	131.266	17.9128	35.0542	-0.414482	0.328768	0.472087	78.8895	61.4111
2210013O21Rik	226.704	250.734	239.798	223.965	289.505	353.138	297.587	0.411047	0.00125667	0.00471564	235.3	313.41
2210015D19Rik	208.232	196.226	194.553	153.767	207.688	320.724	250.6	0.453106	0.00150783	0.0055231	188.195	259.671
2210016F16Rik	806.059	808.525	927.522	698.638	884.699	1289.72	1135.16	0.44329	6.81558e-05	0.000361236	810.186	1103.19
2210016L21Rik	179.684	192.593	244.323	295.835	150.147	138.184	214.054	-0.435325	0.0152106	0.0404541	228.108	167.462
2210018M11Rik	686.829	639.553	730.706	651.839	612.276	471.703	503.437	-0.359576	0.00356238	0.0116737	677.232	529.139
2210039B01Rik	8.39644	5.45073	6.78674	6.68553	4.49542	3.41196	9.69583	-0.260936	0.71806	0.8112	6.82986	5.86774
2210404O09Rik	75.568	61.775	104.063	81.8977	112.386	116.007	162.592	0.695146	0.00595463	0.0181938	80.826	130.328
2210406O10Rik	10.0757	9.08455	13.5735	16.7138	10.789	12.7948	10.4417	-0.138979	0.781719	0.857222	12.3619	11.3418
2210408F21Rik	92.3609	56.3242	61.0807	73.5408	147.45	88.7109	73.8375	0.524961	0.13358	0.23882	70.8267	103.333
2210408I21Rik	317.386	268.903	208.127	197.223	330.863	411.994	380.375	0.592326	6.51988e-05	0.000346967	247.91	374.411
2210409D07Rik	0	0	2.26225	1.67138	4.49542	0	5.22083	1.18476	0.458999	NA	0.983408	3.23875
2210416O15Rik	10.0757	7.26764	9.04899	11.6997	4.49542	2.55897	2.2375	-1.6428	0.0183058	0.0472623	9.52301	3.0973
2300009A05Rik	60.4544	81.761	88.2277	53.4842	62.9359	73.3571	82.7875	0.0642024	0.766627	0.846512	70.9818	73.0268
2310001H17Rik	196.477	159.888	178.718	168.81	188.808	220.924	297.587	0.422581	0.0302956	0.0717294	175.973	235.773
2310001K24Rik	1.67929	1.81691	0	1.67138	1.79817	0.85299	1.49167	0.0139583	0.992033	NA	1.2919	1.38094
2310002F09Rik	1.67929	0	0	6.68553	5.3945	2.55897	5.22083	1.23444	0.254506	0.390948	2.0912	4.39144
2310008N11Rik	1.67929	0	2.26225	0	0	1.70598	0.745833	-0.352746	0.827649	NA	0.985384	0.817271
2310009A05Rik	164.57	161.705	178.718	162.124	162.734	261.868	208.833	0.324305	0.075882	0.151889	166.779	211.145
2310009B15Rik	53.7372	70.8595	85.9654	81.8977	41.3579	51.1794	76.8208	-0.360997	0.183547	0.305165	73.115	56.4527
2310010G23Rik	5.03787	9.08455	6.78674	5.01415	19.7798	10.2359	8.20417	0.969036	0.0989196	0.188061	6.48083	12.74
2310010J17Rik	23.51	16.3522	11.3112	15.0424	23.3762	28.1487	32.0708	0.737492	0.0519852	0.111904	16.554	27.8652
2310011J03Rik	434.936	552.341	509.006	539.856	440.551	423.936	386.342	-0.283813	0.0408765	0.0916254	509.035	416.943
2310015A10Rik	193.118	183.508	185.504	287.478	198.698	119.419	254.329	-0.182532	0.234555	0.367794	212.402	190.815
2310022A10Rik	132.664	85.3948	126.686	96.9402	107.89	100.653	85.025	-0.17067	0.453646	0.594076	110.421	97.856
2310022B05Rik	260.29	417.889	346.124	329.262	337.157	182.54	261.787	-0.409017	0.028108	0.0672537	338.391	260.495
2310030G06Rik	73.8887	89.0286	124.424	212.266	388.404	93.8289	466.146	1.15095	5.10983e-06	3.56412e-05	124.902	316.126
2310033P09Rik	161.212	176.24	194.553	173.824	149.248	185.099	151.404	-0.126392	0.37159	0.516174	176.457	161.917
2310034G01Rik	65.4923	83.5779	83.7032	111.983	55.7432	63.1213	56.6833	-0.58347	0.094201	0.180968	86.189	58.5159
2310035C23Rik	2288.87	2074.91	2314.28	2032.4	2567.78	3220.89	2373.24	0.309781	0.00143238	0.00528649	2177.62	2720.64
2310036O22Rik	592.789	599.581	721.657	757.136	651.836	881.992	703.321	0.153799	0.24538	0.380497	667.791	745.716
2310039H08Rik	172.967	201.677	201.34	202.237	107.89	189.364	170.796	-0.328117	0.107465	0.200636	194.555	156.017
2310040G24Rik	16.7929	25.4367	24.8847	20.0566	26.9725	12.7948	28.3417	0.0325984	0.93305	0.957378	21.7927	22.703
2310043O21Rik	0	0	0	0	1.79817	5.97093	0.745833	2.69265	0.088043	NA	0	2.83831
2310045N01Rik	481.956	452.411	518.055	484.701	326.368	303.664	369.933	-0.535647	2.83891e-05	0.000164541	484.281	333.322
2310047M10Rik	94.0402	99.9301	128.948	105.297	101.597	94.6819	97.7042	-0.115441	0.532682	0.664829	107.054	97.9942
2310057J18Rik	16.7929	16.3522	22.6225	5.01415	19.7798	46.9144	41.0208	1.29939	0.00118094	0.00446191	15.1954	35.905
2310057M21Rik	151.136	156.254	144.784	148.753	191.505	193.629	109.637	0.112065	0.562172	0.689811	150.232	164.924
2310061I04Rik	134.343	159.888	162.882	133.711	107.89	71.6512	57.4292	-0.903374	7.66238e-05	0.000401374	147.706	78.9901
2310067B10Rik	631.413	823.061	936.571	1009.51	488.203	333.519	621.279	-0.84207	1.1062e-07	1.1088e-06	850.14	481
2310068J16Rik	5.03787	5.45073	6.78674	3.34276	1.79817	5.11794	0.745833	-1.18675	0.196495	0.321764	5.15453	2.55398
2310069B03Rik	0	1.81691	0	0	8.09176	2.55897	1.49167	2.88543	0.0480965	0.105099	0.454228	4.04746
2310069G16Rik	3.35858	1.81691	2.26225	1.67138	0	10.2359	5.22083	0.919573	0.433777	0.575532	2.27728	5.15224
2400006E01Rik	10.0757	18.1691	2.26225	30.0849	25.1744	18.7658	44.0042	1.14473	0.0457319	0.100759	15.148	29.3148
2410002F23Rik	555.845	688.609	531.628	660.196	488.203	446.114	381.867	-0.476606	0.00346655	0.0114167	609.069	438.728
2410004B18Rik	172.967	212.579	194.553	182.181	251.744	300.252	229.717	0.441949	0.00114015	0.0043164	190.57	260.571
2410004P03Rik	0	0	0	5.01415	0.899084	0.85299	5.96667	1.26517	0.325084	0.468624	1.25354	2.57291
2410006H16Rik	241.818	272.537	278.257	432.888	463.927	234.572	562.358	0.413032	0.00755173	0.0223173	306.375	420.286
2410015M20Rik	940.402	857.582	934.308	695.295	650.038	853.843	875.608	-0.10775	0.458305	0.597927	856.897	793.163
2410016O06Rik	404.709	514.186	366.484	350.99	238.257	518.618	225.987	-0.423186	0.00855616	0.0248631	409.092	327.621
2410021H03Rik	5.03787	10.9015	4.5245	5.01415	8.09176	1.70598	3.72917	-0.603474	0.42781	0.569967	6.36949	4.50897
2410089E03Rik	779.19	757.652	599.496	855.748	1085.19	665.332	1366.37	0.428882	0.000800251	0.00317106	748.021	1038.96
2410127L17Rik	124.267	129.001	124.424	140.396	179.817	242.249	181.983	0.613593	0.000196445	0.000921139	129.522	201.35
2410131K14Rik	387.916	370.65	298.617	329.262	304.79	294.282	230.462	-0.333502	0.0437917	0.097087	346.611	276.511
2500002B13Rik	13.4343	16.3522	20.3602	18.3852	18.8808	23.8837	36.5458	0.644208	0.10363	0.194907	17.133	26.4368
2500004C02Rik	52.0579	43.6059	42.9827	53.4842	71.0276	66.5332	114.858	0.797216	0.00117084	0.00442473	48.0327	84.1397
2510002D24Rik	169.608	187.142	160.62	197.223	221.175	265.28	199.883	0.342562	0.0367484	0.0842789	178.648	228.779
2510003B16Rik	11.755	0	11.3112	8.35691	6.29359	1.70598	8.95	-0.59371	0.404721	0.548295	7.85579	5.64986
2510009E07Rik	574.317	708.595	511.268	648.496	900.882	867.491	973.312	0.57869	4.05726e-07	3.58222e-06	610.669	913.895
2510039O18Rik	510.504	808.525	857.392	949.345	504.386	381.286	488.521	-0.755606	2.04289e-08	2.42923e-07	781.441	458.064
2610001J05Rik	282.12	292.523	242.061	272.435	529.561	446.967	453.467	0.802616	2.04261e-09	3.05853e-08	272.285	476.665
2610002M06Rik	557.524	546.89	529.366	504.757	811.873	863.226	1035.96	0.75715	1.98423e-12	5.39254e-11	534.634	903.687
2610005L07Rik	184.722	158.071	140.259	207.251	169.028	152.685	173.779	-0.0674303	0.70426	0.801289	172.576	165.164
2610008E11Rik	609.582	561.425	518.055	576.627	903.579	625.242	1102.34	0.599789	2.78724e-07	2.54936e-06	566.422	877.054
2610015P09Rik	233.421	210.762	223.963	185.523	174.422	167.186	151.404	-0.375964	0.0242105	0.0595306	213.417	164.337
2610016A17Rik	35.2651	14.5353	33.9337	18.3852	33.2661	84.446	103.671	1.54418	0.000214798	0.000997317	25.5298	73.7943
2610020C07Rik	60.4544	49.0566	76.9164	73.5408	62.0368	50.3264	54.4458	-0.22011	0.362009	0.506747	64.9921	55.603
2610020H08Rik	154.495	123.55	219.438	152.096	141.156	166.333	177.508	0.00500105	0.980122	0.987805	162.395	161.666
2610027K06Rik	23.51	9.08455	6.78674	25.0707	22.4771	5.11794	32.0708	0.10586	0.830116	0.889969	16.113	19.8886
2610028H24Rik	8.39644	3.63382	2.26225	8.35691	0	1.70598	0.745833	-2.99685	0.0161227	0.0424558	5.66236	0.817271
2610035D17Rik	85.6437	65.4088	79.1787	116.997	181.615	63.1213	161.1	0.532683	0.070625	0.143678	86.807	135.279
2610037D02Rik	10.0757	25.4367	24.8847	20.0566	35.0643	11.9419	50.7167	0.517872	0.227122	0.359005	20.1134	32.5743
2610042L04Rik	1.67929	5.45073	0	1.67138	6.29359	0.85299	0.745833	0.229171	0.844056	0.898729	2.20035	2.6308
2610044O15Rik8	199.835	198.043	217.176	284.135	440.551	341.196	597.412	1.02034	2.76649e-08	3.196e-07	224.797	459.72
2610100L16Rik	3.35858	0	2.26225	1.67138	0	0.85299	0.745833	-1.76907	0.269925	0.407976	1.82305	0.532941
2610203C22Rik	70.5301	56.3242	92.7522	53.4842	53.046	102.359	79.8042	0.202909	0.423139	0.565335	68.2727	78.403
2610206C17Rik	0	1.81691	0	8.35691	12.5872	2.55897	5.22083	1.46351	0.102869	0.193852	2.54346	6.78899
2610301B20Rik	186.401	130.818	156.095	167.138	285.01	219.218	249.108	0.643182	7.55821e-05	0.000396527	160.113	251.112
2610305D13Rik	129.305	156.254	149.308	116.997	149.248	238.837	268.5	0.667989	0.00153272	0.00559862	137.966	218.862
2610306M01Rik	45.3408	52.6904	33.9337	40.1132	54.8441	39.2375	57.4292	0.214832	0.414824	0.557526	43.0195	50.5036
2610307P16Rik	157.853	125.367	117.637	332.605	443.248	105.771	519.846	0.8142	9.74216e-08	9.88722e-07	183.365	356.288
2610316D01Rik	3.35858	9.08455	6.78674	6.68553	7.19267	13.6478	16.4083	0.970309	0.112513	0.207942	6.47885	12.4163
2610318N02Rik	5.03787	9.08455	11.3112	3.34276	2.69725	5.11794	3.72917	-0.872869	0.224663	0.356084	7.19411	3.84812
2610507B11Rik	12682	11691.8	12302.1	10066.7	12393.9	15910	10447.6	0.130582	0.151184	0.26293	11685.7	12917.2
2610507I01Rik	648.205	570.51	536.153	611.726	543.946	777.927	784.617	0.244666	0.108131	0.201725	591.648	702.163
2610524H06Rik	68.8508	96.2963	133.473	58.4984	73.7249	126.243	109.637	0.22991	0.385087	0.528821	89.2795	103.202
2610528A11Rik	31.9065	59.9581	79.1787	31.7563	33.2661	28.1487	115.604	0.0643448	0.903186	0.937711	50.6999	59.0063
2610528J11Rik	219.987	185.325	219.438	135.382	138.459	328.401	164.083	0.0795839	0.646125	0.757203	190.033	210.314
2700029M09Rik	416.464	385.185	601.758	227.308	340.753	480.233	349.05	-0.0208424	0.902333	0.937203	407.679	390.012
2700038G22Rik	90.6816	103.564	72.3919	108.64	54.8441	56.2973	23.1208	-1.12269	0.000487133	0.00204704	93.8193	44.7541
2700046A07Rik	0	5.45073	6.78674	1.67138	0.899084	0.85299	5.22083	-0.637835	0.567712	0.694459	3.47721	2.3243
2700046G09Rik	52.0579	32.7044	22.6225	31.7563	44.9542	36.6786	41.0208	0.211628	0.509432	0.644449	34.7853	40.8845
2700049A03Rik	522.259	419.706	624.38	454.616	421.67	466.585	633.212	0.00618219	0.971213	0.98182	505.24	507.156
2700054A10Rik	28.5479	38.1551	27.147	70.198	94.4038	17.9128	60.4125	0.374661	0.22059	0.350967	41.012	57.5764
2700060E02Rik	2723.81	2018.59	2502.05	1918.75	2747.6	3936.55	2853.56	0.462704	0.00152138	0.00556555	2290.8	3179.24
2700062C07Rik	226.704	239.832	244.323	220.622	245.45	329.254	293.858	0.30949	0.0354931	0.0818517	232.87	289.521
2700069I18Rik	0	1.81691	0	0	1.79817	4.26495	0	1.6034	0.332667	NA	0.454228	2.02104
2700081O15Rik	278.762	290.706	294.092	402.803	290.404	215.806	292.367	-0.252306	0.0570599	0.120678	316.591	266.192
2700094K13Rik	102.437	138.085	199.078	175.495	69.2295	72.5041	136.487	-0.73623	0.00647361	0.0195343	153.774	92.7404
2700097O09Rik	139.381	116.282	74.6542	100.283	141.156	212.394	132.012	0.535731	0.00586219	0.01795	107.65	161.854
2700099C18Rik	45.3408	52.6904	165.144	38.4418	43.156	26.4427	38.7833	-1.01088	0.0159523	0.0420851	75.4043	36.1273
2810001G20Rik	87.323	61.775	72.3919	98.6115	72.8258	124.537	126.046	0.429597	0.0754257	0.151135	80.0254	107.803
2810002D19Rik	60.4544	69.0426	76.9164	86.9119	98.0002	81.034	82.7875	0.253683	0.22075	0.351156	73.3313	87.2739
2810004N23Rik	591.11	606.848	515.793	574.955	519.671	668.744	448.992	-0.0963853	0.487059	0.624115	572.176	545.802
2810006K23Rik	92.3609	141.719	149.308	108.64	105.193	122.831	128.283	-0.0394047	0.846129	0.900452	123.007	118.769
2810013P06Rik	211.59	205.311	174.193	262.407	285.909	349.726	305.792	0.572593	0.00238293	0.00826148	213.375	313.809
2810021J22Rik	132.664	138.085	142.522	165.467	211.285	163.774	161.846	0.302604	0.186994	0.309658	144.684	178.968
2810025M15Rik	169.608	199.86	223.963	160.453	122.275	188.511	230.462	-0.0548225	0.795989	0.866854	188.471	180.416
2810029C07Rik	10.0757	5.45073	13.5735	5.01415	11.6881	3.41196	9.69583	-0.0748681	0.900886	0.936496	8.52852	8.26529
2810032G03Rik	201.515	161.705	110.85	80.2263	116.881	342.902	85.025	0.190286	0.448521	0.589495	138.574	181.603
2810047C21Rik1	5.03787	1.81691	6.78674	10.0283	15.2844	8.5299	11.9333	1.00516	0.114449	0.210834	5.91745	11.9159
2810403A07Rik	1731.35	1893.22	1882.19	1947.16	2013.95	1926.9	1680.36	0.00569088	0.956271	0.972565	1863.48	1873.74
2810403D21Rik	33.5858	29.0706	15.8357	31.7563	47.6515	25.5897	76.8208	0.765557	0.0216465	0.0542834	27.5621	50.0207
2810408A11Rik	31.9065	36.3382	42.9827	66.8553	88.1102	19.6188	132.758	0.622862	0.0363515	0.0835373	44.5207	80.1624
2810408I11Rik	55.4165	47.2397	113.112	10.0283	15.2844	52.0324	6.7125	-1.36126	0.000455963	0.00193322	56.4492	24.6764
2810410L24Rik	52.0579	45.4228	40.7205	75.2122	53.945	47.7674	44.75	-0.120507	0.644595	0.755842	53.3533	48.8208
2810417H13Rik	256.931	539.622	1241.97	98.6115	118.679	222.63	226.733	-1.28087	0.0340045	0.0790824	534.285	189.348
2810428I15Rik	110.833	150.804	196.816	168.81	46.7524	43.5025	77.5667	-1.47428	1.64103e-09	2.5079e-08	156.815	55.9405
2810429I04Rik	3.35858	3.63382	11.3112	5.01415	6.29359	4.26495	12.6792	0.34267	0.665075	0.772732	5.82945	7.7459
2810433D01Rik	11.755	18.1691	24.8847	16.7138	6.29359	4.26495	13.425	-1.20003	0.0219504	0.05494	17.8807	7.99451
2810442N19Rik	23.51	10.9015	15.8357	10.0283	15.2844	12.7948	18.6458	0.014394	0.980449	0.987987	15.0689	15.575
2810454H06Rik	48.6994	38.1551	36.196	35.099	46.7524	40.9435	53.7	0.247696	0.350436	0.494816	39.5374	47.132
2810459M11Rik	188.08	247.1	113.112	123.682	106.991	145.861	107.4	-0.496381	0.0773245	0.154269	167.994	120.084
2810468N07Rik	26.8686	50.8735	33.9337	30.0849	16.1835	37.5316	26.85	-0.430635	0.238343	0.372468	35.4402	26.855
2810474O19Rik	2112.55	1511.67	1585.84	2126	4374.04	2593.94	3879.82	0.957613	8.84422e-13	2.58057e-11	1834.01	3615.94
2900005J15Rik	52.0579	61.775	49.7695	43.4559	43.156	27.2957	25.3583	-0.707947	0.0134564	0.0364021	51.7646	31.9367
2900008C10Rik	10.0757	5.45073	6.78674	10.0283	6.29359	5.11794	4.475	-0.609768	0.382399	0.526339	8.08538	5.29551
2900009J06Rik	0	5.45073	2.26225	1.67138	8.09176	0.85299	1.49167	0.334154	0.804706	0.872832	2.34609	3.4788
2900011O08Rik	1.67929	1.81691	0	0	0	0.85299	0.745833	-0.774776	0.675684	NA	0.87405	0.532941
2900026A02Rik	780.869	973.864	857.392	1459.12	1142.74	434.172	1107.56	-0.268443	0.100535	0.190409	1017.81	894.823
2900041M22Rik	5.03787	7.26764	9.04899	5.01415	0.899084	5.11794	6.7125	-0.602331	0.487643	0.624628	6.59216	4.24317
2900057B20Rik	16.7929	16.3522	15.8357	10.0283	13.4863	5.97093	8.20417	-0.662181	0.240282	0.374671	14.7523	9.22045
2900060B14Rik	38.6236	30.8875	38.4582	25.0707	35.9634	50.3264	39.5292	0.336329	0.245578	0.380665	33.26	41.9396
2900076A07Rik	151.136	134.451	99.5389	106.968	143.853	156.097	165.575	0.331443	0.0847439	0.166229	123.024	155.175
2900097C17Rik	3813.66	3553.88	3529.11	3219.08	4520.59	5664.71	3476.33	0.350536	0.00258597	0.0088662	3528.93	4553.88
3000002C10Rik	120.909	105.381	126.686	60.1698	57.5414	108.33	67.8708	-0.420122	0.0371326	0.0849714	103.286	77.914
3010001F23Rik	5.03787	5.45073	4.5245	0	7.19267	4.26495	4.475	0.593515	0.498534	0.634619	3.75327	5.31087
3010026O09Rik	73.8887	69.0426	97.2767	60.1698	62.9359	54.5914	66.3792	-0.277919	0.235473	0.36886	75.0944	61.3021
3100003L05Rik	0	3.63382	0	1.67138	0	0.85299	0.745833	-1.64789	0.464946	NA	1.3263	0.532941
3110001I22Rik	146.098	121.733	92.7522	140.396	154.642	188.511	93.975	0.177707	0.456454	0.596699	125.245	145.709
3110002H16Rik	661.64	601.397	617.594	658.525	558.331	593.681	582.496	-0.13742	0.247573	0.38306	634.789	578.169
3110009E18Rik	20.1515	19.986	15.8357	20.0566	27.8716	24.7367	17.1542	0.269424	0.488672	0.62543	19.0075	23.2542
3110021A11Rik	5.03787	5.45073	4.5245	8.35691	9.88992	6.82392	8.20417	0.487273	0.450228	0.591108	5.8425	8.306
3110021N24Rik	55.4165	36.3382	36.196	53.4842	101.597	104.065	90.9917	1.10838	1.19741e-06	9.499e-06	45.3587	98.8843
3110035E14Rik	52.0579	23.6198	70.1297	28.4135	25.1744	23.8837	38.7833	-0.494728	0.215823	0.345543	43.5552	29.2805
3110039I08Rik	429.898	417.889	309.928	412.831	267.927	264.427	369.933	-0.389991	0.0338551	0.0788103	392.637	300.762
3110040N11Rik	270.365	290.706	273.732	212.266	169.028	266.986	212.562	-0.283925	0.0385001	0.0874023	261.767	216.192
3110043O21Rik	403.029	365.199	395.893	618.411	1078.9	1108.03	962.125	1.26517	6.62563e-14	2.39196e-12	445.633	1049.69
3110045C21Rik	36.9443	27.2537	27.147	16.7138	20.6789	52.0324	27.5958	0.245674	0.418842	0.561267	27.0147	33.4357
3110052M02Rik	251.893	207.128	219.438	193.88	212.184	300.252	270.737	0.254311	0.113628	0.209638	218.085	261.058
3110056K07Rik	184.722	158.071	156.095	173.824	235.56	189.364	170.796	0.232817	0.146677	0.256663	168.178	198.573
3110057O12Rik	193.118	125.367	144.784	195.552	222.973	272.957	263.279	0.62252	0.00437572	0.0139243	164.705	253.07
3110062M04Rik	47.0201	70.8595	56.5562	91.926	71.9267	48.6204	82.0417	0.0129115	0.95505	0.971933	66.5905	67.5296
3110070M22Rik	8.39644	7.26764	15.8357	11.6997	6.29359	6.82392	4.475	-0.879673	0.161335	0.276547	10.7999	5.86417
3110079O15Rik	1.67929	9.08455	9.04899	6.68553	0.899084	0	2.2375	-3.05969	0.0179191	0.0464618	6.62459	1.04553
3110082I17Rik	179.684	201.677	235.274	142.067	57.5414	106.624	41.0208	-1.55892	1.16987e-15	5.99884e-14	189.676	68.3953
3200001D21Rik	25.1893	21.8029	22.6225	18.3852	24.2753	19.6188	14.9167	-0.171257	0.668974	0.77539	22	19.6036
3300002I08Rik	38.6236	25.4367	22.6225	20.0566	42.257	19.6188	35.8	0.263144	0.462957	0.60229	26.6849	32.5586
3300005D01Rik	1.67929	3.63382	0	3.34276	3.59634	1.70598	1.49167	0.0511168	0.967668	NA	2.16397	2.26466
3632451O06Rik	94.0402	72.6764	88.2277	48.4701	45.8533	58.0033	88.0083	-0.223385	0.421212	0.563547	75.8536	63.955
3632454L22Rik	25.1893	25.4367	22.6225	21.728	41.3579	20.4718	49.225	0.581901	0.077851	0.154974	23.7441	37.0182
3830403N18Rik	1.67929	0	0	0	2.69725	1.70598	11.9333	3.04212	0.0308698	0.0728864	0.419822	5.44552
3830406C13Rik	488.673	437.875	429.827	451.273	585.304	606.476	613.821	0.411875	0.000388066	0.00167536	451.912	601.867
3830408C21Rik	21.8308	9.08455	9.04899	10.0283	9.88992	9.38289	13.425	-0.20586	0.696942	0.795527	12.4981	10.8993
3830417A13Rik	3.35858	0	2.26225	1.67138	4.49542	2.55897	5.96667	1.21215	0.256288	0.392905	1.82305	4.34035
3830432H09Rik	5.03787	3.63382	4.5245	11.6997	32.367	6.82392	17.9	1.50835	0.0175989	0.045742	6.22396	19.0303
3930402G23Rik	30.2272	19.986	15.8357	13.3711	28.7707	30.7076	8.95	0.168342	0.758687	0.841066	19.855	22.8094
4430402I18Rik	15.1136	18.1691	18.098	8.35691	17.9817	18.7658	14.1708	0.195742	0.689408	0.789961	14.9344	16.9728
4631405J19Rik	159.532	110.832	133.473	73.5408	19.7798	66.5332	64.1417	-1.20258	0.00503851	0.0157419	119.344	50.1516
4632404H12Rik	130.985	101.747	126.686	148.753	90.8075	97.2408	90.9917	-0.448249	0.0135597	0.0366468	127.043	93.0133
4632415L05Rik	518.9	419.706	459.236	483.029	554.735	632.066	313.996	0.0578595	0.759495	0.84152	470.218	500.265
4632427E13Rik	95.7194	101.747	131.21	123.682	135.762	86.152	143.2	0.0982257	0.561903	0.689687	113.09	121.705
4632428C04Rik	6.71715	12.7184	13.5735	15.0424	13.4863	5.97093	13.425	-0.152275	0.779932	0.856152	12.0129	10.9607
4632428N05Rik	772.473	824.877	766.902	1111.47	956.625	1158.36	1227.64	0.383623	0.0146915	0.0393049	868.93	1114.21
4732416N19Rik	6.71715	3.63382	0	8.35691	8.99084	2.55897	5.22083	0.167262	0.841052	0.897178	4.67697	5.59021
4732456N10Rik	1.67929	5.45073	2.26225	11.6997	2.69725	2.55897	2.2375	-1.01706	0.392899	0.536759	5.27299	2.49791
4732471J01Rik	77.2473	63.5919	47.5072	125.354	111.486	74.2101	98.45	0.290739	0.212052	0.340787	78.425	94.7155
4732490B19Rik	107.474	92.6624	167.406	245.693	206.789	87.858	385.596	0.446708	0.113625	0.209638	153.309	226.748
4732491K20Rik	33.5858	39.972	42.9827	35.099	42.257	34.9726	86.5167	0.504137	0.100431	0.190277	37.9099	54.5821
4831440E17Rik	136.022	103.564	99.5389	93.5974	102.496	114.301	123.062	0.0653138	0.75103	0.835404	108.181	113.286
4833411C07Rik	31.9065	9.08455	6.78674	13.3711	4.49542	11.0889	8.20417	-0.961942	0.100087	0.189751	15.2872	7.92948
4833412C05Rik	0	0	0	0	1.79817	1.70598	1.49167	2.30425	0.126026	NA	0	1.66527
4833415N18Rik	0	0	0	0	1.79817	2.55897	0.745833	2.22985	0.218743	NA	0	1.70099
4833417C18Rik	16.7929	12.7184	6.78674	18.3852	8.09176	7.67691	9.69583	-0.705025	0.191638	0.315265	13.6708	8.48817
4833418N02Rik	52.0579	47.2397	27.147	38.4418	48.5505	31.5606	61.1583	0.138335	0.647326	0.758262	41.2216	47.0898
4833419F23Rik	3.35858	3.63382	9.04899	6.68553	17.0826	4.26495	29.0875	1.42566	0.0198579	0.0504741	5.68173	16.8117
4833420G17Rik	760.718	517.82	721.657	737.08	1104.97	876.874	1414.85	0.70857	1.45711e-06	1.13634e-05	684.318	1132.23
4833422C13Rik	50.3787	32.7044	31.6715	43.4559	43.156	38.3845	35.8	-0.0310811	0.913474	0.944572	39.5526	39.1135
4833422M21Rik	0	1.81691	2.26225	0	0	0.85299	1.49167	-0.275759	0.885057	NA	1.01979	0.781552
4833427F10Rik	5.03787	3.63382	0	3.34276	7.19267	0.85299	8.95	0.542163	0.584544	0.709042	3.00361	5.66522
4833439L19Rik	2052.09	2042.21	2259.99	1960.53	2157.8	2441.26	1876.52	0.0508941	0.629475	0.74431	2078.7	2158.53
4921504A21Rik	5.03787	7.26764	4.5245	5.01415	1.79817	2.55897	4.475	-0.864801	0.320551	0.463999	5.46104	2.94405
4921506M07Rik	1.67929	1.81691	0	8.35691	2.69725	1.70598	14.9167	1.07243	0.269886	0.407976	2.96328	6.43997
4921507L20Rik	40.3029	36.3382	24.8847	41.7846	52.1469	25.5897	41.7667	0.117189	0.69817	0.796573	35.8276	39.8344
4921507P07Rik	33.5858	19.986	42.9827	45.1273	53.046	26.4427	58.9208	0.341165	0.262855	0.400178	35.4205	46.1365
4921511C10Rik	62.1337	41.7889	38.4582	48.4701	57.5414	29.8546	35.0542	-0.255998	0.446881	0.58811	47.7127	40.8167
4921511H03Rik	25.1893	16.3522	15.8357	26.7421	17.9817	17.0598	21.6292	-0.166252	0.726373	0.818016	21.0298	18.8902
4921511I17Rik	18.4722	21.8029	2.26225	16.7138	17.9817	16.2068	25.3583	0.385546	0.428975	0.570895	14.8128	19.8489
4921513I03Rik	10.0757	7.26764	6.78674	6.68553	17.9817	9.38289	14.1708	0.805082	0.139668	0.247212	7.70391	13.8451
4921518K17Rik	1.67929	9.08455	2.26225	3.34276	1.79817	0.85299	4.475	-0.88476	0.339505	0.483588	4.09221	2.37539
4921524J17Rik	235.1	256.184	280.519	255.721	248.147	319.871	246.125	0.0681972	0.618458	0.735097	256.881	271.381
4921531C22Rik	77.2473	85.3948	70.1297	85.2405	124.074	86.152	136.487	0.522051	0.00467332	0.0147442	79.5031	115.571
4921534H16Rik	0	0	2.26225	1.67138	4.49542	0	0	0.312822	0.853662	NA	0.983408	1.49847
4921536K21Rik	21.8308	7.26764	22.6225	20.0566	20.6789	12.7948	13.425	-0.197463	0.685826	0.787454	17.9444	15.6329
4930402H24Rik	1116.73	1017.47	841.556	1256.88	1899.76	1342.61	1723.62	0.641349	2.43537e-07	2.25632e-06	1058.16	1655.33
4930404H11Rik	3.35858	0	2.26225	1.67138	4.49542	0.85299	1.49167	0.219694	0.87986	NA	1.82305	2.28003
4930404I05Rik	38.6236	32.7044	22.6225	36.7704	34.1652	19.6188	32.8167	-0.211098	0.513554	0.647835	32.6802	28.8669
4930404N11Rik	151.136	285.255	305.403	175.495	58.4405	81.887	63.3958	-1.73142	9.00861e-15	3.8281e-13	229.322	67.9078
4930405A10Rik	6.71715	5.45073	2.26225	20.0566	10.789	2.55897	13.425	0.00760693	0.990921	0.994157	8.62168	8.92433
4930405A21Rik	8.39644	7.26764	11.3112	8.35691	22.4771	1.70598	12.6792	0.277057	0.675808	0.780149	8.83306	12.2874
4930405J17Rik	107.474	43.6059	61.0807	85.2405	53.046	31.5606	23.8667	-1.05846	0.00958676	0.0273713	74.3504	36.1577
4930405O22Rik	134.343	87.2117	67.8674	91.926	107.89	70.7982	72.3458	-0.195317	0.567897	0.694554	95.3371	83.678
4930406D18Rik	10.0757	0	0	6.68553	5.3945	6.82392	1.49167	-0.0553071	0.956623	0.972837	4.19031	4.57003
4930412C18Rik	38.6236	23.6198	36.196	35.099	20.6789	48.6204	47.7333	0.231315	0.509068	0.644179	33.3846	39.0109
4930412O13Rik	305.631	294.34	361.96	322.577	288.606	164.627	286.4	-0.413041	0.0101381	0.0286774	321.127	246.544
4930413F20Rik	45.3408	25.4367	38.4582	35.099	41.3579	42.6495	52.9542	0.342344	0.3082	0.45035	36.0837	45.6538
4930413G21Rik	3.35858	5.45073	9.04899	11.6997	4.49542	0.85299	0.745833	-1.82577	0.074401	0.149716	7.38949	2.03141
4930414N06Rik	13.4343	14.5353	11.3112	15.0424	15.2844	4.26495	20.1375	-0.176902	0.73159	0.821584	13.5808	13.229
4930415F15Rik	11.755	1.81691	2.26225	1.67138	5.3945	3.41196	4.475	0.0480713	0.956705	0.972862	4.37639	4.42715
4930415O20Rik	16.7929	16.3522	11.3112	15.0424	19.7798	7.67691	7.45833	-0.395441	0.403087	0.546864	14.8747	11.6384
4930425L21Rik	0	0	0	1.67138	1.79817	0	0.745833	0.34334	0.839521	NA	0.417846	0.848
4930426L09Rik	5.03787	0	2.26225	0	1.79817	0	2.2375	-0.592033	0.66847	0.775143	1.82503	1.34522
4930427A07Rik	159.532	250.734	694.51	113.654	83.6148	69.9452	81.2958	-1.79452	1.26027e-05	7.98624e-05	304.608	78.2853
4930429B21Rik	5.03787	5.45073	2.26225	5.01415	0.899084	7.67691	6.7125	0.093046	0.917234	0.947051	4.44125	5.09616
4930429F24Rik	30.2272	21.8029	27.147	18.3852	20.6789	27.2957	23.1208	-0.0344056	0.918746	0.947952	24.3906	23.6985
4930430F08Rik	85.6437	79.9441	115.375	66.8553	106.991	123.684	135.742	0.509559	0.0249466	0.0609886	86.9544	122.139
4930430J02Rik	3.35858	0	0	1.67138	1.79817	0	1.49167	-0.463926	0.789359	NA	1.25749	1.09661
4930431P03Rik	303.951	279.804	253.372	239.008	188.808	309.635	208.833	-0.207176	0.395615	0.539605	269.034	235.759
4930432J09Rik	0	0	2.26225	3.34276	0	0	1.49167	-1.21733	0.454168	NA	1.40125	0.497222
4930432K21Rik	28.5479	29.0706	33.9337	23.3993	22.4771	10.2359	39.5292	-0.354576	0.401943	0.545571	28.7379	24.0807
4930438E09Rik	3.35858	12.7184	9.04899	11.6997	9.88992	19.6188	10.4417	0.528439	0.379082	0.523212	9.2064	13.3168
4930443O20Rik	21.8308	16.3522	9.04899	26.7421	31.4679	17.0598	29.0875	0.442401	0.251766	0.387683	18.4935	25.8717
4930444F02Rik	3.35858	5.45073	0	1.67138	8.09176	0	3.72917	0.306587	0.812203	0.878224	2.62017	3.94031
4930444P10Rik	0	0	0	0	0	0.85299	2.2375	1.61248	0.41921	NA	0	1.03016
4930445N18Rik	1.67929	3.63382	6.78674	3.34276	5.3945	2.55897	6.7125	0.368201	0.679461	0.782852	3.86065	4.88866
4930447A16Rik	13.4343	10.9015	15.8357	11.6997	26.0734	1.70598	23.1208	0.039411	0.960229	0.974816	12.9678	16.9667
4930447K03Rik	1.67929	1.81691	0	6.68553	8.09176	4.26495	11.9333	1.76712	0.0643475	0.133004	2.54543	8.09668
4930447M23Rik	3.35858	3.63382	2.26225	5.01415	0	0	3.72917	-1.85561	0.117181	0.21503	3.5672	1.24306
4930447N08Rik	3.35858	3.63382	11.3112	8.35691	2.69725	0.85299	5.22083	-1.34889	0.125957	0.228113	6.66514	2.92369
4930448I18Rik	0	1.81691	4.5245	0	3.59634	0	2.98333	0.393561	0.819193	NA	1.58535	2.19322
4930449E18Rik	20.1515	10.9015	11.3112	21.728	27.8716	0.85299	13.425	-0.532499	0.367057	0.511711	16.023	14.0499
4930451G09Rik	125.947	121.733	208.127	175.495	98.0002	124.537	155.879	-0.313046	0.223111	0.354089	157.825	126.139
4930452B06Rik	5.03787	12.7184	40.7205	6.68553	13.4863	5.97093	17.9	-0.434279	0.505427	0.640619	16.2906	12.4524
4930453H23Rik	0	3.63382	0	0	1.79817	2.55897	1.49167	1.05022	0.479618	NA	0.908455	1.9496
4930453N24Rik	690.188	605.031	775.951	554.899	919.763	1100.36	810.721	0.521984	9.2596e-08	9.41991e-07	656.517	943.614
4930455C13Rik	33.5858	19.986	15.8357	25.0707	35.0643	26.4427	17.1542	0.120037	0.778297	0.855128	23.6196	26.2204
4930455G09Rik	8.39644	9.08455	2.26225	15.0424	12.5872	6.82392	7.45833	0.0172896	0.974872	0.984113	8.69642	8.95648
4930455H04Rik	5.03787	5.45073	6.78674	10.0283	6.29359	3.41196	5.96667	-0.387895	0.610063	0.728586	6.82591	5.22407
4930459C07Rik	0	0	0	0	5.3945	0.85299	0.745833	2.59365	0.179404	NA	0	2.33111
4930471G03Rik	15.1136	12.7184	11.3112	0	0.899084	4.26495	7.45833	-1.1101	0.178163	0.298398	9.7858	4.20746
4930471M09Rik	0	0	0	3.34276	0.899084	0.85299	1.49167	0.422999	0.790784	NA	0.835691	1.08125
4930473A02Rik	47.0201	47.2397	36.196	33.4276	26.0734	22.1777	33.5625	-0.583706	0.0962691	0.184007	40.9708	27.2712
4930474M22Rik	5.03787	5.45073	0	5.01415	1.79817	11.0889	6.7125	0.680894	0.457976	0.597908	3.87569	6.53318
4930474N09Rik	1.67929	3.63382	0	3.34276	1.79817	0.85299	5.96667	0.172484	0.881335	0.924239	2.16397	2.87261
4930478L05Rik	21.8308	32.7044	13.5735	26.7421	28.7707	26.4427	21.6292	0.0858408	0.818249	0.882131	23.7127	25.6142
4930479D17Rik	3.35858	3.63382	0	6.68553	8.09176	7.67691	5.22083	0.978328	0.222169	0.35292	3.41948	6.9965
4930480G23Rik	1.67929	1.81691	6.78674	8.35691	19.7798	10.2359	18.6458	1.84535	0.00355255	0.0116482	4.65996	16.2205
4930480K15Rik	5.03787	3.63382	0	1.67138	0	1.70598	0	-2.51194	0.152289	NA	2.58577	0.56866
4930480K23Rik	73.8887	70.8595	58.8184	60.1698	68.3304	75.9161	106.654	0.34359	0.189998	0.313323	65.9341	83.6335
4930481A15Rik	83.9644	81.761	61.0807	148.753	74.624	75.0631	134.996	0.064039	0.809114	0.876274	93.8898	94.8943
4930482G09Rik	6.71715	3.63382	2.26225	1.67138	3.59634	1.70598	1.49167	-0.672135	0.495257	0.631439	3.57115	2.26466
4930483K19Rik	6.71715	10.9015	6.78674	16.7138	3.59634	9.38289	0.745833	-1.52601	0.0426981	0.0950086	10.2798	4.57502
4930483O08Rik	3.35858	0	0	8.35691	0.899084	1.70598	5.22083	0.0421113	0.972729	0.982473	2.92887	2.60863
4930486F22Rik	0	1.81691	0	0	2.69725	0.85299	1.49167	1.53015	0.384218	NA	0.454228	1.68064
4930486L24Rik	13.4343	16.3522	24.8847	20.0566	22.4771	29.0017	29.0875	0.542218	0.203176	0.330103	18.682	26.8554
4930487D11Rik	0	1.81691	0	3.34276	3.59634	0.85299	1.49167	0.525831	0.683608	0.785905	1.28992	1.98033
4930487H11Rik	13.4343	14.5353	38.4582	20.0566	18.8808	15.3538	8.20417	-0.595881	0.200048	0.326359	21.6211	14.1462
4930488L21Rik	3.35858	1.81691	2.26225	1.67138	0.899084	0.85299	0.745833	-1.51815	0.2976	NA	2.27728	0.832636
4930502A04Rik	3.35858	1.81691	0	0	1.79817	0.85299	0.745833	-0.272233	0.843597	0.898431	1.29387	1.13233
4930502E09Rik	8.39644	3.63382	4.5245	11.6997	9.88992	7.67691	11.1875	0.437796	0.452148	0.59298	7.06361	9.58478
4930503B20Rik	0	1.81691	4.5245	0	2.69725	3.41196	2.98333	1.15349	0.297096	0.438351	1.58535	3.03085
4930503L19Rik	130.985	141.719	133.473	170.481	147.45	138.184	126.046	-0.0775956	0.673534	0.778472	144.164	137.227
4930505A04Rik	1.67929	0	2.26225	0	2.69725	0.85299	0.745833	0.601487	0.685291	NA	0.985384	1.43203
4930506A18Rik	6.71715	1.81691	2.26225	1.67138	1.79817	2.55897	2.98333	-0.387981	0.712461	0.807325	3.11692	2.44682
4930506C21Rik	55.4165	50.8735	49.7695	48.4701	68.3304	63.1213	38.0375	0.125048	0.6266	0.741785	51.1324	56.4964
4930507D05Rik	15.1136	7.26764	11.3112	11.6997	17.9817	16.2068	10.4417	0.372366	0.455811	0.595996	11.348	14.8767
4930509E16Rik	1.67929	1.81691	4.5245	3.34276	2.69725	6.82392	2.98333	0.477833	0.602114	0.72213	2.84086	4.16817
4930511A08Rik	30.2272	41.7889	22.6225	20.0566	50.3487	16.2068	26.85	0.0896324	0.829635	0.889787	28.6738	31.1352
4930511E03Rik	0	1.81691	0	0	0.899084	0	1.49167	0.716676	0.722252	NA	0.454228	0.796917
4930511M06Rik	10.0757	9.08455	13.5735	21.728	13.4863	17.9128	8.20417	-0.00310895	0.995848	0.99737	13.6154	13.2011
4930512B01Rik	60.4544	34.5213	52.0317	68.5267	62.9359	46.0615	88.0083	0.269586	0.286095	0.426368	53.8835	65.6686
4930512J16Rik	3.35858	0	6.78674	11.6997	9.88992	11.0889	11.1875	1.02763	0.128583	0.231745	5.46125	10.7221
4930513D17Rik	1.67929	1.81691	0	0	0.899084	0.85299	0	-0.867176	0.598968	NA	0.87405	0.584025
4930513N10Rik	16.7929	21.8029	29.4092	20.0566	22.4771	33.2666	23.1208	0.255017	0.528568	0.661098	22.0154	26.2882
4930515G01Rik	26.8686	23.6198	11.3112	26.7421	26.9725	39.2375	39.5292	0.654566	0.0525978	0.112922	22.1355	35.2464
4930517E11Rik	0	1.81691	0	1.67138	4.49542	0.85299	0	0.902377	0.630825	NA	0.872073	1.7828
4930520O04Rik	25.1893	29.0706	27.147	50.1415	33.2661	17.0598	22.375	-0.455896	0.326961	0.470359	32.8871	24.2336
4930521E06Rik	18.4722	39.972	9.04899	18.3852	17.9817	29.0017	24.6125	0.137297	0.796348	0.867133	21.4696	23.8653
4930523C07Rik	258.61	265.269	208.127	233.993	328.166	279.781	379.629	0.435457	0.00491357	0.0154024	241.5	329.192
4930525D18Rik	0	0	4.5245	3.34276	1.79817	0.85299	0	-1.03369	0.512997	NA	1.96682	0.883719
4930525G20Rik	95.7194	72.6764	56.5562	45.1273	44.0551	77.6221	94.7208	0.10805	0.708337	0.804036	67.5198	72.1327
4930526I15Rik	13.4343	14.5353	31.6715	31.7563	10.789	3.41196	5.22083	-1.85001	0.000417676	0.00178869	22.8493	6.47393
4930527F14Rik	0	0	2.26225	0	1.79817	0.85299	0.745833	1.00936	0.526243	NA	0.565562	1.13233
4930528A17Rik	6.71715	5.45073	2.26225	13.3711	3.59634	0.85299	0	-2.26737	0.0253444	0.0617749	6.9503	1.48311
4930528G23Rik	1.67929	1.81691	2.26225	1.67138	0	2.55897	1.49167	-0.56464	0.680975	0.784041	1.85746	1.35021
4930532I03Rik	1.67929	1.81691	6.78674	1.67138	3.59634	1.70598	0	-0.704841	0.563389	0.690857	2.98858	1.76744
4930533B01Rik	26.8686	32.7044	29.4092	20.0566	22.4771	9.38289	32.0708	-0.318407	0.51936	0.652936	27.2597	21.3103
4930538K18Rik	0	0	6.78674	3.34276	6.29359	0	1.49167	-0.1692	0.88718	0.927741	2.53238	2.59508
4930539E08Rik	8.39644	14.5353	13.5735	267.421	429.762	4.26495	316.233	1.80207	1.31275e-05	8.26961e-05	75.9816	250.087
4930539J05Rik	20.1515	19.986	11.3112	23.3993	26.9725	19.6188	11.9333	0.0237722	0.955469	0.972128	18.712	19.5082
4930545L23Rik	57.0958	27.2537	24.8847	23.3993	40.4588	18.7658	21.6292	-0.350442	0.403175	0.546934	33.1584	26.9512
4930546K05Rik	0	0	0	1.67138	3.59634	3.41196	2.98333	2.58098	0.0469173	0.102985	0.417846	3.33054
4930547E08Rik	3.35858	0	0	1.67138	2.69725	4.26495	3.72917	1.39269	0.228297	0.360369	1.25749	3.56379
4930548H24Rik	3.35858	0	0	3.34276	0	0.85299	2.98333	-0.413664	0.79463	NA	1.67534	1.27877
4930549C15Rik	21.8308	27.2537	27.147	36.7704	35.9634	17.9128	34.3083	0.0397448	0.900513	0.93634	28.2504	29.3948
4930549G23Rik	18.4722	32.7044	11.3112	16.7138	18.8808	14.5008	17.9	-0.233564	0.555961	0.68515	19.8004	17.0939
4930550C14Rik	5.03787	3.63382	4.5245	13.3711	6.29359	11.0889	2.2375	-0.00912943	0.989982	0.993715	6.64181	6.53999
4930552P12Rik	5.03787	5.45073	9.04899	5.01415	5.3945	1.70598	8.20417	-0.434567	0.642311	0.753894	6.13793	5.10155
4930554I06Rik	0	0	0	5.01415	1.79817	1.70598	2.2375	0.787266	0.529434	0.661919	1.25354	1.91388
4930555G01Rik	5.03787	1.81691	0	0	0	6.82392	0	-1.01947	0.499961	0.635629	1.71369	2.27464
4930556M19Rik	63.813	67.2257	63.3429	90.2546	117.78	81.034	66.3792	0.315225	0.242958	0.377772	71.1591	88.3977
4930556N13Rik	99.078	43.6059	81.4409	75.2122	34.1652	42.6495	23.8667	-1.17357	0.0065403	0.0196972	74.8343	33.5605
4930557K07Rik	18.4722	18.1691	6.78674	20.0566	23.3762	11.9419	15.6625	0.0467005	0.911766	0.94332	15.8712	16.9935
4930558J18Rik	6.71715	5.45073	6.78674	1.67138	0	4.26495	2.2375	-1.34795	0.158036	0.272482	5.1565	2.16748
4930558K02Rik	0	0	0	1.67138	3.59634	0	0	0.647186	0.728003	NA	0.417846	1.19878
4930562C15Rik	82.2851	45.4228	42.9827	73.5408	48.5505	45.2085	42.5125	-0.433309	0.138528	0.245734	61.0579	45.4238
4930562F07Rik	3.35858	9.08455	4.5245	8.35691	6.29359	4.26495	10.4417	0.138673	0.842594	0.897812	6.33113	7.00007
4930563D23Rik	1.67929	5.45073	2.26225	0	0.899084	2.55897	3.72917	0.113476	0.938017	0.960739	2.34807	2.39574
4930563E18Rik	3.35858	1.81691	4.5245	3.34276	7.19267	3.41196	1.49167	0.301697	0.765162	0.845698	3.26069	4.0321
4930563E22Rik	13.4343	14.5353	20.3602	28.4135	17.0826	14.5008	17.1542	-0.218675	0.598156	0.719357	19.1858	16.2459
4930563F08Rik	47.0201	50.8735	36.196	40.1132	31.4679	41.7965	55.1917	-0.0233857	0.945631	0.965867	43.5507	42.8187
4930563M21Rik	8.39644	3.63382	4.5245	5.01415	5.3945	2.55897	7.45833	-0.092172	0.900011	0.936161	5.39223	5.13727
4930564C03Rik	10.0757	3.63382	0	6.68553	5.3945	2.55897	2.2375	-0.635652	0.501606	0.637055	5.09877	3.39699
4930565N06Rik	178.005	143.536	95.0144	202.237	276.918	135.625	152.896	0.269105	0.310203	0.45244	154.698	188.48
4930570G19Rik	5.03787	7.26764	4.5245	8.35691	3.59634	6.82392	8.20417	0.0118195	0.986166	0.991624	6.29673	6.20814
4930572O03Rik	0	0	2.26225	3.34276	3.59634	5.97093	1.49167	1.42178	0.261532	0.39865	1.40125	3.68631
4930577N17Rik	26.8686	21.8029	13.5735	40.1132	47.6515	23.8837	38.7833	0.485342	0.129961	0.233562	25.5896	36.7728
4930578C19Rik	82.2851	58.1411	79.1787	73.5408	55.7432	54.5914	76.8208	-0.230501	0.341223	0.485224	73.2864	62.3851
4930578M01Rik	5.03787	9.08455	9.04899	5.01415	11.6881	1.70598	10.4417	0.0775141	0.904483	0.938636	7.04639	7.94525
4930579G18Rik	159.532	125.367	133.473	158.781	81.8167	60.5623	88.0083	-0.91984	2.22293e-06	1.66573e-05	144.288	76.7958
4930579G24Rik	57.0958	69.0426	140.259	38.4418	35.9634	69.0922	72.3458	-0.312858	0.378194	0.522578	76.2099	59.1338
4930579H20Rik	23.51	19.986	18.098	11.6997	14.3853	27.2957	18.6458	0.137886	0.75131	0.835539	18.3234	20.109
4930579J19Rik	6.71715	1.81691	0	1.67138	0.899084	1.70598	1.49167	-0.986192	0.442201	0.58371	2.55136	1.36558
4930579K19Rik	10.0757	12.7184	6.78674	15.0424	13.4863	3.41196	17.1542	-0.150263	0.804943	0.873034	11.1558	11.3508
4930579P08Rik	1.67929	1.81691	9.04899	1.67138	0.899084	2.55897	2.98333	-0.575812	0.604135	0.723891	3.55414	2.14713
4930581F22Rik	109.154	101.747	76.9164	96.9402	87.2112	116.86	79.8042	-0.0462151	0.820924	0.883799	96.1893	94.625
4930583P06Rik	1.67929	3.63382	2.26225	0	2.69725	0.85299	0	-0.480414	0.752727	NA	1.89384	1.18341
4930590J08Rik	13.4343	1.81691	18.098	8.35691	8.09176	10.2359	7.45833	-0.270436	0.684985	0.786904	10.4265	8.59532
4930592A05Rik	5.03787	0	0	0	0.899084	0.85299	0.745833	-0.537835	0.733187	NA	1.25947	0.832636
4930592I03Rik	63.813	61.775	47.5072	70.198	62.9359	39.2375	63.3958	-0.155362	0.594737	0.716967	60.8233	55.1897
4930593A02Rik	6.71715	5.45073	0	3.34276	3.59634	3.41196	1.49167	-0.538424	0.531163	0.663622	3.87766	2.83332
4930594C11Rik	107.474	79.9441	95.0144	125.354	80.9176	44.3555	37.2917	-0.92026	0.00420489	0.0134683	101.947	54.1882
4930595D18Rik	20.1515	14.5353	13.5735	20.0566	26.0734	12.7948	13.425	0.00811457	0.98726	0.992111	17.0792	17.4311
4930596I21Rik	40.3029	29.0706	40.7205	55.1556	24.2753	36.6786	14.9167	-0.74275	0.0408196	0.0915821	41.3124	25.2902
4930597A21Rik	0	0	0	0	0.899084	0.85299	2.98333	2.23502	0.212838	NA	0	1.57847
4930599N23Rik	11.755	7.26764	11.3112	6.68553	13.4863	5.11794	23.8667	0.497507	0.38109	0.525131	9.25486	14.157
4931402G19Rik	1.67929	3.63382	6.78674	10.0283	8.09176	5.11794	12.6792	0.678758	0.316558	0.459663	5.53204	8.62962
4931403E22Rik	25.1893	23.6198	9.04899	8.35691	15.2844	17.9128	17.9	0.0328965	0.942678	0.963774	16.5538	17.0324
4931403G20Rik	85.6437	65.4088	36.196	71.8694	79.1194	54.5914	92.4833	0.184327	0.456066	0.596238	64.7795	75.398
4931406C07Rik	1103.29	821.244	913.948	877.476	1462.81	2222.89	3510.64	1.36427	4.03935e-07	3.57562e-06	928.99	2398.78
4931406H21Rik	339.216	190.776	142.522	396.118	367.725	166.333	317.725	0.0586956	0.839474	0.896135	267.158	283.928
4931406P16Rik	1649.06	1578.9	1542.85	1771.67	1981.58	1681.24	1858.62	0.171646	0.256908	0.393714	1635.62	1840.48
4931408D14Rik	25.1893	30.8875	13.5735	21.728	80.9176	95.5349	71.6	1.83903	3.24103e-09	4.67234e-08	22.8446	82.6841
4931414P19Rik	92.3609	96.2963	128.948	111.983	79.1194	80.181	83.5333	-0.39811	0.0447246	0.0987954	107.397	80.9446
4931423N10Rik	1.67929	3.63382	9.04899	3.34276	3.59634	0.85299	4.475	-0.658913	0.488903	0.625605	4.42622	2.97478
4931428F04Rik	67.1715	76.3102	79.1787	85.2405	84.5139	52.0324	82.0417	-0.0948833	0.667327	0.774081	76.9752	72.8626
4931428L18Rik	3.35858	0	0	0	0.899084	0	4.475	0.996071	0.642956	NA	0.839644	1.79136
4931429L15Rik	1.67929	0	2.26225	0	1.79817	0.85299	0	-0.0832195	0.96212	NA	0.985384	0.883719
4931430N09Rik	30.2272	29.0706	29.4092	48.4701	31.4679	35.8256	32.8167	-0.0387911	0.900156	0.936192	34.2943	33.3701
4931431C16Rik	11.755	5.45073	9.04899	8.35691	9.88992	13.6478	11.1875	0.430371	0.432852	0.575049	8.65291	11.5751
4931440F15Rik	6.71715	0	4.5245	3.34276	6.29359	3.41196	1.49167	-0.0224631	0.980181	0.987805	3.6461	3.7324
4931440P22Rik	1.67929	1.81691	0	3.34276	7.19267	0.85299	1.49167	0.728279	0.571757	0.697954	1.70974	3.17911
4932413F04Rik	0	3.63382	0	3.34276	0.899084	0.85299	0.745833	-1.19391	0.45984	NA	1.74415	0.832636
4932416H05Rik	50.3787	34.5213	58.8184	61.8411	54.8441	56.2973	76.075	0.291114	0.249819	0.385335	51.3899	62.4055
4932418E24Rik	110.833	201.677	122.161	128.696	33.2661	63.9742	88.7542	-1.1702	0.000228177	0.00104965	140.842	61.9982
4932435O22Rik	0	0	6.78674	1.67138	0.899084	4.26495	0.745833	-0.283874	0.813587	0.878821	2.11453	1.96996
4932438A13Rik	5392.2	4849.33	4592.36	5131.14	7467.79	7038.02	7632.11	0.563727	4.0006e-07	3.54499e-06	4991.26	7379.31
4932438H23Rik	11.755	7.26764	4.5245	11.6997	12.5872	8.5299	11.1875	0.250554	0.642327	0.753894	8.81171	10.7682
4932441J04Rik	3.35858	7.26764	9.04899	1.67138	4.49542	0	2.98333	-1.45254	0.177492	0.297538	5.33665	2.49292
4933400A11Rik	8.39644	10.9015	6.78674	6.68553	8.99084	1.70598	11.9333	-0.189716	0.754548	0.837895	8.19254	7.54338
4933400F21Rik	260.29	178.057	180.98	265.75	127.67	98.0938	92.4833	-1.06602	3.953e-05	0.000220416	221.269	106.082
4933401H06Rik	102.437	45.4228	92.7522	88.5833	95.3029	104.918	56.6833	0.0499357	0.890941	0.930133	82.2987	85.6347
4933402D24Rik	11.755	7.26764	0	6.68553	6.29359	6.82392	4.475	-0.212092	0.760988	0.842575	6.42705	5.86417
4933404O12Rik	45.3408	74.4933	45.245	45.1273	27.8716	32.4136	32.0708	-0.770711	0.00534075	0.0165376	52.5516	30.7854
4933405D12Rik	3.35858	0	2.26225	3.34276	1.79817	1.70598	6.7125	0.559899	0.605618	0.725075	2.2409	3.40555
4933405L10Rik	0	0	9.04899	0	0.899084	0	1.49167	-1.33243	0.379793	0.523872	2.26225	0.796917
4933406C10Rik	18.4722	19.986	29.4092	18.3852	8.99084	21.3247	8.95	-0.764461	0.0778367	0.154964	21.5632	13.0885
4933406I18Rik	18.4722	10.9015	2.26225	11.6997	13.4863	21.3247	22.375	0.760423	0.145179	0.254512	10.8339	19.062
4933406J10Rik	25.1893	12.7184	18.098	28.4135	16.1835	11.0889	11.9333	-0.706791	0.0920657	0.177687	21.1048	13.0686
4933406M09Rik	0	3.63382	0	8.35691	0.899084	2.55897	0.745833	-1.00356	0.410637	0.553841	2.99768	1.4013
4933407G14Rik	0	0	0	1.67138	2.69725	1.70598	0.745833	1.62232	0.318435	NA	0.417846	1.71636
4933407K13Rik	82.2851	76.3102	49.7695	73.5408	82.7157	44.3555	84.2792	-0.0440983	0.861336	0.910607	70.4764	70.4501
4933407L21Rik	1.67929	1.81691	0	5.01415	0	2.55897	0.745833	-1.03362	0.467496	NA	2.12759	1.1016
4933408B17Rik	31.9065	21.8029	38.4582	26.7421	30.5689	28.1487	27.5958	-0.034609	0.915471	0.945923	29.7274	28.7711
4933408J17Rik	5.03787	1.81691	4.5245	0	0.899084	0.85299	0	-2.31311	0.122697	NA	2.84482	0.584025
4933408N05Rik	1.67929	1.81691	0	0	0	0.85299	1.49167	-0.176428	0.922041	NA	0.87405	0.781552
4933411K16Rik	97.3987	70.8595	22.6225	53.4842	38.6606	44.3555	35.8	-0.659059	0.102505	0.193342	61.0912	39.6054
4933412E12Rik	83.9644	61.775	63.3429	58.4984	42.257	64.8272	29.8333	-0.592074	0.0396342	0.0893815	66.8952	45.6392
4933413J09Rik	45.3408	30.8875	27.147	56.827	59.3395	31.5606	25.3583	-0.0241587	0.95204	0.969913	40.0506	38.7528
4933416M06Rik	0	3.63382	2.26225	0	0	0.85299	2.98333	-0.142447	0.921657	0.949724	1.47402	1.27877
4933416M07Rik	11.755	12.7184	2.26225	11.6997	17.0826	5.97093	11.9333	0.19743	0.72466	0.816518	9.60883	11.6623
4933417A18Rik	0	0	0	1.67138	0.899084	2.55897	0.745833	1.2204	0.502379	NA	0.417846	1.4013
4933417D19Rik	28.5479	9.08455	11.3112	23.3993	17.9817	9.38289	20.1375	-0.247098	0.586472	0.710572	18.0858	15.834
4933417E11Rik	3.35858	1.81691	0	0	0.899084	0.85299	2.2375	0.010347	0.995251	NA	1.29387	1.32986
4933417G07Rik	41.9822	18.1691	15.8357	28.4135	19.7798	22.1777	17.1542	-0.449658	0.358718	0.50363	26.1001	19.7039
4933417O13Rik	3.35858	5.45073	13.5735	3.34276	4.49542	3.41196	4.475	-0.587533	0.439277	0.580885	6.43139	4.12746
4933421O10Rik	191.439	183.508	201.34	269.093	348.845	240.543	234.192	0.377245	0.0254989	0.0620569	211.345	274.526
4933422A05Rik	8.39644	1.81691	4.5245	3.34276	6.29359	4.26495	5.22083	0.194509	0.803295	0.871664	4.52015	5.25979
4933424G05Rik	80.6059	52.6904	40.7205	70.198	111.486	71.6512	76.075	0.492407	0.110978	0.205737	61.0537	86.4042
4933424G06Rik	0	0	2.26225	0	1.79817	1.70598	0.745833	1.31029	0.41716	NA	0.565562	1.41666
4933425B07Rik	0	0	0	1.67138	1.79817	0	2.2375	0.786374	0.688485	NA	0.417846	1.34522
4933427D14Rik	436.615	421.523	411.729	417.846	457.634	354.844	437.058	-0.0242176	0.831701	0.89122	421.928	416.512
4933427E11Rik	1.67929	3.63382	6.78674	0	5.3945	0.85299	1.49167	0.0220901	0.986135	0.991624	3.02496	2.57972
4933427G17Rik	8.39644	9.08455	4.5245	5.01415	8.99084	3.41196	11.1875	0.119988	0.84529	0.899672	6.75491	7.86343
4933427I22Rik	5.03787	7.26764	2.26225	8.35691	4.49542	5.11794	3.72917	-0.424436	0.592659	0.71522	5.73117	4.44751
4933428G20Rik	10.0757	9.08455	2.26225	6.68553	9.88992	11.9419	8.20417	0.4521	0.420756	0.563079	7.02702	10.012
4933430I17Rik	6.71715	3.63382	11.3112	1.67138	7.19267	5.97093	2.98333	-0.0190021	0.980882	0.988189	5.8334	5.38231
4933431E20Rik	290.517	205.311	237.536	264.078	311.083	271.251	307.283	0.246674	0.135151	0.241098	249.361	296.539
4933431G14Rik	11.755	16.3522	11.3112	16.7138	9.88992	13.6478	12.6792	-0.228783	0.643131	0.754592	14.0331	12.0723
4933432I09Rik	0	0	0	1.67138	0	0	0	-1.79645	0.43034	NA	0.417846	0
4933433G15Rik	16.7929	23.6198	13.5735	20.0566	11.6881	12.7948	18.6458	-0.366676	0.444094	0.58571	18.5107	14.3763
4933433G19Rik	47.0201	38.1551	36.196	61.8411	41.3579	18.7658	26.1042	-0.708327	0.0130577	0.0354983	45.8031	28.7426
4933433H22Rik	1.67929	1.81691	4.5245	8.35691	0	3.41196	1.49167	-1.31536	0.228574	0.360682	4.0944	1.63454
4933434E20Rik	1482.81	1469.88	1443.31	1276.94	1538.33	2087.27	1593.1	0.28312	0.000201275	0.000940941	1418.24	1739.57
4933439C10Rik	78.9266	67.2257	83.7032	113.654	87.2112	55.4443	117.842	-0.00945931	0.969864	0.981033	85.8774	86.8324
4933439K11Rik	45.3408	25.4367	15.8357	28.4135	39.5597	32.4136	51.4625	0.484556	0.128517	0.23169	28.7567	41.1453
4933440J02Rik	3.35858	1.81691	0	3.34276	0.899084	0.85299	0.745833	-1.4212	0.368493	NA	2.12956	0.832636
4933440M02Rik	11.755	7.26764	6.78674	6.68553	8.09176	16.2068	0.745833	-0.217209	0.740911	0.828474	8.12373	8.34813
5031414D18Rik	21.8308	21.8029	22.6225	36.7704	27.8716	40.9435	35.0542	0.410535	0.244609	0.37975	25.7566	34.6231
5031425E22Rik	418.143	412.439	402.68	484.701	445.946	332.666	560.867	0.0386069	0.747846	0.833305	429.491	446.493
5031425F14Rik	6.71715	5.45073	4.5245	16.7138	7.19267	5.97093	5.96667	-0.359337	0.572913	0.698865	8.35155	6.37676
5031426D15Rik	169.608	94.4794	115.375	132.039	142.055	169.745	166.321	0.321944	0.176268	0.295952	127.875	159.374
5031434C07Rik	28.5479	16.3522	20.3602	28.4135	29.6698	10.2359	14.9167	-0.42131	0.322313	0.465995	23.4185	18.2741
5031434O11Rik	5.03787	3.63382	13.5735	20.0566	12.5872	7.67691	21.6292	0.453916	0.413992	0.556958	10.5754	13.9644
5031439G07Rik	1825.39	1840.53	2891.15	2684.24	2102.96	1517.47	1971.98	-0.310437	0.0668676	0.137363	2310.33	1864.14
5033403F01Rik	8.39644	3.63382	4.5245	13.3711	5.3945	18.7658	11.9333	0.691001	0.311592	0.453844	7.48145	12.0312
5033403H07Rik	1.67929	3.63382	0	0	0.899084	5.97093	0	0.0869182	0.955152	NA	1.32828	2.29
5033406O09Rik	65.4923	59.9581	79.1787	48.4701	36.8624	87.005	53.7	-0.126154	0.671232	0.776795	63.2748	59.1891
5330417C22Rik	58.7751	83.5779	104.063	155.439	125.872	55.4443	184.967	0.198946	0.529458	0.661919	100.464	122.094
5330426P16Rik	107.474	125.367	85.9654	90.2546	138.459	87.005	147.675	0.251446	0.239173	0.373557	102.265	124.38
5330439B14Rik	5.03787	0	0	8.35691	0.899084	1.70598	2.2375	-1.00315	0.369638	0.514262	3.34869	1.61419
5430402O13Rik	8.39644	5.45073	6.78674	8.35691	11.6881	5.97093	12.6792	0.435861	0.455191	0.595436	7.24771	10.1127
5430403N17Rik	1.67929	1.81691	0	5.01415	8.99084	2.55897	7.45833	1.53038	0.132502	0.237193	2.12759	6.33605
5430405H02Rik	28.5479	41.7889	31.6715	35.099	32.367	20.4718	25.3583	-0.405059	0.238345	0.372468	34.2768	26.0657
5430416N02Rik	78.9266	116.282	72.3919	111.983	62.0368	63.9742	51.4625	-0.699642	0.00615184	0.0187091	94.8958	59.1578
5430416O09Rik	206.552	210.762	219.438	282.464	173.523	191.923	184.221	-0.300704	0.127463	0.230326	229.804	183.222
5430419D17Rik	3.35858	1.81691	0	1.67138	1.79817	0.85299	2.2375	-0.216911	0.882613	0.925294	1.71172	1.62955
5430421F17Rik	0	1.81691	2.26225	1.67138	0	0.85299	4.475	0.377257	0.770992	0.849622	1.43764	1.776
5430425K12Rik	3.35858	0	0	1.67138	1.79817	2.55897	2.2375	0.830105	0.555179	0.684662	1.25749	2.19821
5430427M07Rik	1.67929	1.81691	4.5245	0	2.69725	0.85299	2.98333	0.125527	0.912785	0.944031	2.00517	2.17786
5430427O19Rik	31.9065	16.3522	15.8357	18.3852	35.9634	29.8546	35.0542	0.686905	0.0601427	0.125947	20.6199	33.6241
5430428K19Rik	13.4343	5.45073	4.5245	10.0283	13.4863	4.26495	18.6458	0.414707	0.483225	0.620509	8.35946	12.1323
5430431A17Rik	26.8686	23.6198	15.8357	36.7704	8.99084	18.7658	19.3917	-0.726949	0.113835	0.209907	25.7736	15.7161
5430437J10Rik	13.4343	3.63382	15.8357	20.0566	23.3762	19.6188	17.1542	0.588627	0.223951	0.355154	13.2401	20.0497
5530601H04Rik	198.156	143.536	153.833	182.181	200.496	213.247	263.279	0.410924	0.0185732	0.0478356	169.426	225.674
5730405O15Rik	15.1136	25.4367	11.3112	31.7563	14.3853	15.3538	26.85	-0.13247	0.743014	0.83001	20.9045	18.8631
5730408K05Rik	43.6615	59.9581	58.8184	63.5125	50.3487	48.6204	35.0542	-0.343663	0.243758	0.378567	56.4876	44.6744
5730409E04Rik	795.983	661.355	753.329	630.111	420.771	667.038	353.525	-0.604206	3.71229e-05	0.000208152	710.194	480.445
5730416F02Rik	0	5.45073	0	5.01415	0	1.70598	3.72917	-0.451426	0.762315	NA	2.61622	1.81172
5730420D15Rik	11.755	12.7184	11.3112	6.68553	2.69725	2.55897	0.745833	-2.46342	0.00173191	0.00622087	10.6175	2.00069
5730422E09Rik	5.03787	10.9015	6.78674	1.67138	8.99084	6.82392	8.20417	0.383864	0.586144	0.710427	6.09936	8.00631
5730435O14Rik	1.67929	1.81691	4.5245	3.34276	1.79817	1.70598	0.745833	-1.01179	0.391688	0.535749	2.84086	1.41666
5730455P16Rik	342.575	347.03	427.565	330.934	455.836	513.5	528.796	0.469839	0.000622523	0.00254261	362.026	499.377
5730480H06Rik	40.3029	58.1411	36.196	55.1556	85.413	54.5914	94.7208	0.697544	0.00697047	0.0207906	47.4489	78.2417
5730507C01Rik	11.755	16.3522	13.5735	8.35691	5.3945	14.5008	14.1708	-0.124415	0.802314	0.87118	12.5094	11.3554
5730508B09Rik	112.512	136.268	122.161	130.368	196	238.837	261.787	0.888331	1.73867e-05	0.000105869	125.327	232.208
5730522E02Rik	1.67929	3.63382	6.78674	3.34276	8.09176	0.85299	2.98333	-0.044474	0.961582	0.975615	3.86065	3.97603
5730559C18Rik	112.512	132.634	174.193	68.5267	37.7615	45.2085	37.2917	-1.57329	1.95778e-05	0.000118132	121.967	40.0872
5830411N06Rik	0	0	4.5245	1.67138	0.899084	1.70598	1.49167	-0.0499918	0.971717	0.981917	1.54897	1.36558
5830415F09Rik	166.25	168.973	223.963	162.124	159.138	237.131	217.037	0.187047	0.281912	0.421791	180.327	204.436
5830416P10Rik	5.03787	10.9015	18.098	20.0566	21.578	11.9419	21.6292	0.465079	0.346997	0.491059	13.5235	18.383
5830417I10Rik	354.33	357.931	413.991	407.817	396.496	293.429	291.621	-0.229778	0.145632	0.255174	383.517	327.182
5830428M24Rik	21.8308	23.6198	24.8847	26.7421	17.9817	29.8546	29.0875	0.074296	0.841045	0.897178	24.2694	25.6413
5830432E09Rik	47.0201	27.2537	29.4092	45.1273	25.1744	29.8546	42.5125	-0.199985	0.550122	0.680465	37.2026	32.5138
5830444B04Rik	23.51	19.986	20.3602	15.0424	45.8533	15.3538	23.8667	0.534709	0.323786	0.46749	19.7247	28.3579
5830454E08Rik	6.71715	7.26764	6.78674	10.0283	11.6881	11.9419	9.69583	0.579666	0.318098	0.461389	7.69996	11.1086
5930403L14Rik	41.9822	21.8029	20.3602	20.0566	34.1652	37.5316	14.1708	0.0726378	0.865025	0.913374	26.0505	28.6225
5930412G12Rik	11.755	10.9015	6.78674	16.7138	16.1835	9.38289	14.1708	0.1733	0.733804	0.823122	11.5393	13.2457
5930430L01Rik	72.2094	69.0426	52.0317	116.997	85.413	64.8272	114.858	0.182665	0.414645	0.557352	77.5701	88.3662
6030407O03Rik	1.67929	0	4.5245	1.67138	1.79817	2.55897	0.745833	-0.193747	0.876808	0.921192	1.96879	1.70099
6030408B16Rik	5.03787	1.81691	6.78674	6.68553	1.79817	2.55897	0.745833	-1.70443	0.132585	0.237243	5.08176	1.70099
6030419C18Rik	33.5858	49.0566	36.196	76.8836	17.9817	15.3538	10.4417	-1.70312	0.000477674	0.00201325	48.9305	14.5924
6030440G07Rik	1.67929	0	0	0	0	0	0.745833	-0.911392	0.660375	NA	0.419822	0.248611
6030443J06Rik	82.2851	76.3102	54.294	80.2263	78.2203	50.3264	88.7542	-0.0288379	0.925486	0.952197	73.2789	72.4336
6030458C11Rik	832.927	853.948	875.49	763.822	810.974	721.629	531.779	-0.272308	0.0789852	0.156921	831.547	688.127
6030466F02Rik	1.67929	0	0	6.68553	8.09176	0.85299	10.4417	1.62079	0.16126	0.276473	2.0912	6.46214
6030468B19Rik	5.03787	3.63382	4.5245	6.68553	0.899084	3.41196	2.98333	-0.970875	0.369162	0.513973	4.97043	2.43146
6230400D17Rik	13.4343	19.986	9.04899	20.0566	24.2753	17.0598	13.425	0.20385	0.657927	0.766621	15.6315	18.2534
6330403A02Rik	18.4722	16.3522	13.5735	61.8411	37.7615	20.4718	8.20417	-0.133916	0.802659	0.87125	27.5597	22.1458
6330403K07Rik	26.8686	27.2537	31.6715	23.3993	12.5872	13.6478	16.4083	-0.929886	0.0225759	0.0562746	27.2983	14.2144
6330407A03Rik	53.7372	50.8735	52.0317	53.4842	82.7157	45.2085	82.7875	0.403455	0.183752	0.305401	52.5317	70.2372
6330408A02Rik	85.6437	92.6624	124.424	95.2688	70.1286	49.4734	52.2083	-0.793399	0.000757416	0.00302399	99.4996	57.2701
6330409D20Rik	25.1893	29.0706	11.3112	33.4276	27.8716	23.0307	22.375	-0.031416	0.937876	0.960652	24.7497	24.4258
6330410L21Rik	10.0757	3.63382	9.04899	10.0283	1.79817	0.85299	0.745833	-2.88605	0.00662291	0.0199092	8.19671	1.13233
6330415G19Rik	18.4722	12.7184	6.78674	11.6997	25.1744	23.0307	28.3417	1.01165	0.0145098	0.0388999	12.4192	25.5156
6330416G13Rik	539.052	621.383	927.522	513.114	405.487	414.553	341.592	-0.718626	0.000268222	0.00120742	650.268	387.211
6330418K02Rik	10.0757	5.45073	4.5245	3.34276	8.99084	11.0889	6.7125	0.598816	0.343138	0.487216	5.84843	8.93074
6330549D23Rik	50.3787	69.0426	29.4092	71.8694	68.3304	40.9435	58.175	-0.00267583	0.99316	0.995497	55.175	55.8163
6430531B16Rik	8.39644	5.45073	11.3112	16.7138	8.09176	11.9419	10.4417	0.053049	0.933302	0.957521	10.4681	10.1584
6430548M08Rik	1882.48	1729.7	1879.93	1357.16	818.167	1676.13	536.254	-0.901699	1.85472e-07	1.77546e-06	1712.32	1010.18
6430550D23Rik	35.2651	39.972	36.196	28.4135	34.1652	37.5316	38.7833	0.0815292	0.794748	0.865994	34.9616	36.8267
6430562O15Rik	11.755	23.6198	20.3602	35.099	35.9634	9.38289	49.9708	0.352178	0.380248	0.524244	22.7085	31.7724
6430571L13Rik	11.755	29.0706	22.6225	28.4135	26.9725	16.2068	3.72917	-0.580177	0.337162	0.480814	22.9654	15.6362
6430573F11Rik	67.1715	61.775	106.326	35.099	43.156	83.593	102.925	0.229744	0.492364	0.628833	67.5928	76.558
6430584L05Rik	0	3.63382	4.5245	3.34276	1.79817	3.41196	2.2375	-0.145752	0.897993	0.935032	2.87527	2.48254
6530402F18Rik	109.154	92.6624	61.0807	106.968	91.7066	114.301	112.621	0.204481	0.462777	0.602286	92.4663	106.209
6720489N17Rik	35.2651	32.7044	47.5072	11.6997	40.4588	29.0017	28.3417	0.0885152	0.799441	0.869207	31.7941	32.6007
6820408C15Rik	16.7929	9.08455	15.8357	6.68553	7.19267	5.11794	2.2375	-1.30586	0.0465262	0.102285	12.0997	4.84937
6820431F20Rik	102.437	89.0286	81.4409	110.311	106.991	101.506	88.0083	0.0337754	0.873864	0.919577	95.8043	98.835
8030451O07Rik	1.67929	3.63382	0	1.67138	0.899084	4.26495	2.2375	0.410154	0.748165	0.833577	1.74612	2.46718
8030462N17Rik	649.885	634.102	619.856	661.867	765.121	741.248	589.208	0.116844	0.317915	0.461281	641.427	698.526
8430408G22Rik	243.497	258.001	244.323	340.962	418.973	435.878	393.054	0.649267	0.00426468	0.0136393	271.696	415.968
8430419L09Rik	1521.44	1457.16	2090.32	1191.7	687.799	1317.02	1076.24	-0.61237	0.00109676	0.00417162	1565.15	1027.02
8430423G03Rik	5.03787	0	0	5.01415	0	1.70598	2.2375	-1.00403	0.549176	NA	2.513	1.31449
8430426J06Rik	272.045	158.071	45.245	91.926	99.7983	637.183	157.371	0.792555	0.317128	0.460294	141.822	298.118
8430429K09Rik	47.0201	32.7044	27.147	53.4842	45.8533	32.4136	56.6833	0.141044	0.633395	0.746253	40.0889	44.9834
8430430B14Rik	0	1.81691	2.26225	3.34276	0.899084	0.85299	0.745833	-1.14543	0.465044	NA	1.85548	0.832636
8430431K14Rik	115.871	94.4794	45.245	73.5408	143.853	63.9742	115.604	0.329697	0.257057	0.393851	82.284	107.811
8430436N08Rik	1.67929	3.63382	0	0	0	4.26495	3.72917	1.00379	0.488919	0.625605	1.32828	2.66471
9030025P20Rik	21.8308	25.4367	13.5735	35.099	20.6789	23.8837	32.0708	0.0973796	0.775287	0.852755	23.985	25.5445
9030404E10Rik	3.35858	0	2.26225	6.68553	2.69725	0.85299	2.2375	-0.690945	0.533244	0.665335	3.07659	1.92925
9030612E09Rik	3.35858	5.45073	2.26225	1.67138	4.49542	5.11794	2.2375	0.280087	0.764798	0.845373	3.18573	3.95029
9030617O03Rik	218.308	152.62	144.784	178.838	135.762	176.569	231.954	0.0603919	0.782402	0.857647	173.637	181.428
9030619P08Rik	0	1.81691	0	0	0	0.85299	2.2375	0.866415	0.647818	NA	0.454228	1.03016
9030624G23Rik	8.39644	19.986	4.5245	23.3993	15.2844	15.3538	10.4417	-0.0271681	0.959383	0.974422	14.0766	13.6933
9030624J02Rik	1088.18	1184.63	1158.27	1338.78	1194.88	1043.21	1447.66	0.0415294	0.665764	0.773162	1192.46	1228.58
9030625G05Rik	3.35858	5.45073	0	0	0.899084	8.5299	0	-0.591583	0.640668	0.752739	2.20233	3.14299
9130008F23Rik	87.323	127.184	99.5389	127.025	106.991	96.3879	205.104	0.276083	0.244488	0.379597	110.268	136.161
9130011E15Rik	322.423	367.016	373.271	379.404	447.744	385.551	315.487	0.0846096	0.570254	0.696818	360.529	382.928
9130019O22Rik	63.813	85.3948	67.8674	118.668	98.8992	84.446	104.417	0.206115	0.322784	0.466517	83.9358	95.9206
9130019P16Rik	25.1893	14.5353	22.6225	21.728	10.789	7.67691	10.4417	-1.13642	0.00772186	0.0227587	21.0188	9.63586
9130023H24Rik	201.515	208.945	257.896	239.008	270.624	239.69	154.387	-0.0399923	0.837107	0.894258	226.841	221.567
9130221H12Rik	87.323	79.9441	63.3429	98.6115	80.9176	104.918	89.5	0.150732	0.483641	0.620997	82.3054	91.7784
9130230L23Rik	89.0023	83.5779	65.6052	31.7563	26.0734	59.7093	57.4292	-0.481451	0.167642	0.284751	67.4854	47.7373
9130401M01Rik	167.929	232.565	230.749	267.421	232.863	158.656	243.887	-0.091739	0.560833	0.688912	224.666	211.802
9230102K24Rik	3.35858	1.81691	0	3.34276	8.09176	1.70598	2.2375	0.773233	0.481427	0.619134	2.12956	4.01175
9230102O04Rik	40.3029	36.3382	27.147	36.7704	36.8624	27.2957	52.9542	0.125023	0.680158	0.783313	35.1396	39.0374
9230104L09Rik	3.35858	3.63382	0	0	1.79817	1.70598	2.2375	0.153132	0.913178	NA	1.7481	1.91388
9230110C19Rik	41.9822	38.1551	27.147	51.8128	95.3029	72.5041	93.2292	1.12169	1.11089e-05	7.14142e-05	39.7743	87.0121
9230112D13Rik	6.71715	7.26764	4.5245	0	3.59634	3.41196	8.20417	0.0424874	0.968394	0.980147	4.62732	5.07082
9230112J17Rik	1.67929	3.63382	0	1.67138	1.79817	1.70598	0	-0.701591	0.629907	NA	1.74612	1.16805
9230114K14Rik	99.078	69.0426	99.5389	51.8128	70.1286	98.0938	81.2958	0.0755979	0.743105	0.830056	79.8681	83.1727
9230116L04Rik	40.3029	14.5353	15.8357	8.35691	9.88992	21.3247	5.96667	-0.771442	0.151588	0.263518	19.7577	12.3938
9230116N13Rik	6.71715	3.63382	11.3112	8.35691	15.2844	11.9419	7.45833	0.653677	0.260536	0.397594	7.50478	11.5615
9330020H09Rik	75.568	83.5779	65.6052	95.2688	62.9359	74.2101	56.6833	-0.316002	0.18557	0.307718	80.005	64.6098
9330102E08Rik	28.5479	18.1691	15.8357	23.3993	20.6789	27.2957	30.5792	0.275504	0.476002	0.613824	21.488	26.1846
9330111N05Rik	3.35858	0	0	1.67138	1.79817	4.26495	2.98333	1.13592	0.341254	0.485228	1.25749	3.01548
9330133O14Rik	65.4923	94.4794	85.9654	123.682	163.633	81.034	87.2625	0.256589	0.293851	0.43473	92.4048	110.643
9330136K24Rik	31.9065	21.8029	20.3602	41.7846	41.3579	36.6786	44.0042	0.478368	0.135011	0.240873	28.9635	40.6802
9330151L19Rik	137.702	123.55	104.063	185.523	142.954	98.9468	150.658	-0.0881519	0.594991	0.717082	137.71	130.853
9330159F19Rik	60.4544	19.986	13.5735	30.0849	59.3395	139.037	162.592	2.00064	0.000124095	0.00061524	31.0247	120.323
9330159M07Rik	40.3029	41.7889	29.4092	28.4135	37.7615	17.9128	48.4792	-0.075459	0.818693	0.882331	34.9786	34.7178
9330162012Rik	11.755	18.1691	29.4092	26.7421	25.1744	20.4718	23.1208	0.127624	0.754472	0.837865	21.5189	22.9223
9330162B11Rik	15.1136	14.5353	13.5735	3.34276	1.79817	0.85299	4.475	-2.21802	0.00979225	0.0278612	11.6413	2.37539
9330175E14Rik	13.4343	10.9015	20.3602	21.728	28.7707	20.4718	30.5792	0.697262	0.103437	0.194609	16.606	26.6072
9330175M20Rik	5.03787	3.63382	6.78674	3.34276	0.899084	1.70598	5.96667	-0.754086	0.428816	0.570772	4.7003	2.85724
9330179D12Rik	5.03787	3.63382	2.26225	3.34276	6.29359	2.55897	1.49167	-0.0600622	0.951274	0.969422	3.56917	3.44807
9330182L06Rik	1.67929	7.26764	4.5245	5.01415	6.29359	2.55897	2.98333	-0.257332	0.755534	0.838646	4.62139	3.9453
9330188P03Rik	11.755	18.1691	24.8847	35.099	37.7615	13.6478	35.8	0.330147	0.383762	0.527448	22.477	29.0698
9430015G10Rik	199.835	256.184	334.813	249.036	274.221	185.952	247.617	-0.154634	0.414461	0.55728	259.967	235.93
9430016H08Rik	250.214	236.198	199.078	257.393	327.267	278.075	255.821	0.276184	0.0661756	0.136188	235.721	287.054
9430018G01Rik	35.2651	10.9015	27.147	15.0424	31.4679	16.2068	38.0375	0.33196	0.430528	0.572469	22.089	28.5707
9430020K01Rik	1177.18	1291.82	1099.45	1149.91	1075.3	1029.56	880.829	-0.247784	0.0390329	0.0883647	1179.59	995.231
9430037G07Rik	35.2651	36.3382	33.9337	21.728	52.1469	29.8546	38.7833	0.34866	0.285143	0.425355	31.8162	40.2616
9430038I01Rik	129.305	119.916	151.571	116.997	100.697	148.42	103.671	-0.151789	0.375658	0.520128	129.447	117.596
9430041J12Rik	15.1136	5.45073	18.098	1.67138	1.79817	11.9419	2.2375	-1.17261	0.105999	0.19842	10.0834	5.32584
9430060I03Rik	5.03787	3.63382	4.5245	5.01415	13.4863	6.82392	6.7125	0.961995	0.154149	0.267124	4.55258	9.00756
9430065F17Rik	10.0757	10.9015	11.3112	8.35691	22.4771	23.8837	18.6458	1.09904	0.0142372	0.0382774	10.1613	21.6689
9430069I07Rik	8.39644	1.81691	2.26225	1.67138	0	5.97093	7.45833	0.313495	0.753181	0.837086	3.53675	4.47642
9430076C15Rik	30.2272	49.0566	29.4092	56.827	43.156	20.4718	58.175	-0.102132	0.750995	0.835404	41.38	40.6009
9430078K24Rik	3.35858	5.45073	0	11.6997	8.99084	5.97093	9.69583	0.729156	0.310375	0.452575	5.12725	8.2192
9430083A17Rik	70.5301	58.1411	52.0317	85.2405	76.4221	62.2683	105.908	0.28334	0.204669	0.331734	66.4859	81.5329
9430091E24Rik	183.042	132.634	110.85	190.538	273.322	176.569	267.008	0.608156	0.000216229	0.00100205	154.266	238.966
9530014B07Rik	10.0757	21.8029	2.26225	3.34276	12.5872	9.38289	13.425	0.299015	0.62952	0.744311	9.37092	11.7984
9530026P05Rik	25.1893	21.8029	24.8847	60.1698	62.9359	32.4136	53.7	0.610248	0.0344687	0.0799545	33.0117	49.6832
9530027J09Rik	18.4722	7.26764	15.8357	13.3711	29.6698	11.9419	3.72917	0.113423	0.853123	0.905215	13.7367	15.1136
9530051G07Rik	10.0757	1.81691	4.5245	3.34276	4.49542	6.82392	5.22083	0.153397	0.83709	0.894258	4.93998	5.51339
9530052E02Rik	5.03787	1.81691	2.26225	3.34276	2.69725	1.70598	2.2375	-0.489574	0.657872	0.76661	3.11495	2.21358
9530053A07Rik	11.755	3.63382	4.5245	13.3711	2.69725	4.26495	11.1875	-0.466971	0.548533	0.679238	8.3211	6.0499
9530059O14Rik	5.03787	3.63382	6.78674	6.68553	3.59634	0.85299	2.98333	-1.15557	0.210501	0.338747	5.53599	2.47755
9530062K07Rik	10.0757	7.26764	13.5735	21.728	20.6789	16.2068	19.3917	0.537391	0.292846	0.433657	13.1612	18.7591
9530068E07Rik	1991.64	1905.94	1988.52	2256.37	3204.34	2689.48	3456.19	0.609808	4.29566e-14	1.62662e-12	2035.61	3116.67
9530077C05Rik	57.0958	50.8735	27.147	71.8694	89.0093	42.6495	58.9208	0.26343	0.355195	0.500002	51.7464	63.5265
9530080O11Rik	11.755	14.5353	4.5245	6.68553	14.3853	15.3538	9.69583	0.448604	0.396097	0.539959	9.37508	13.145
9530082P21Rik	344.254	305.241	341.599	344.305	260.734	310.488	369.187	-0.0880404	0.583684	0.708252	333.85	313.47
9530091C08Rik	300.593	188.959	151.571	210.594	199.597	179.981	364.712	0.19174	0.453414	0.593955	212.929	248.097
9630013A20Rik	26.8686	25.4367	22.6225	30.0849	18.8808	26.4427	22.375	-0.243349	0.566916	0.693685	26.2532	22.5661
9630013K17Rik	16.7929	9.08455	9.04899	8.35691	8.09176	8.5299	5.22083	-0.598835	0.299827	0.441387	10.8208	7.28083
9630028B13Rik	18.4722	10.9015	4.5245	16.7138	10.789	13.6478	5.22083	-0.400206	0.475212	0.61327	12.653	9.88589
9630028I04Rik	1.67929	0	2.26225	3.34276	5.3945	1.70598	3.72917	1.03192	0.390079	0.534192	1.82108	3.60988
9830147E19Rik	282.12	276.17	233.012	254.05	324.569	305.37	314.742	0.269193	0.162634	0.278119	261.338	314.894
9830166K06Rik	5.03787	1.81691	6.78674	5.01415	1.79817	2.55897	3.72917	-0.7558	0.377823	0.522277	4.66392	2.69543
9930012K11Rik	30.2272	43.6059	38.4582	18.3852	18.8808	27.2957	20.8833	-0.533191	0.15047	0.261901	32.6691	22.3533
9930014A18Rik	119.229	143.536	153.833	122.011	120.477	170.598	102.925	-0.0610803	0.738162	0.826431	134.652	131.333
9930021J03Rik	948.798	950.244	861.916	1159.94	1211.97	1108.03	1111.29	0.226893	0.0689048	0.14075	980.224	1143.76
9930104L06Rik	246.855	258.001	246.585	240.679	308.386	237.131	197.646	-0.00328436	0.985331	0.991264	248.03	247.721
9930111J21Rik1	60.4544	38.1551	29.4092	51.8128	43.156	49.4734	49.225	0.0598046	0.847501	0.901349	44.9579	47.2848
9930111J21Rik2	8.39644	1.81691	2.26225	3.34276	4.49542	4.26495	3.72917	0.066302	0.935798	0.959447	3.95459	4.16318
a	0	0	0	0	0.899084	2.55897	2.2375	2.47402	0.153554	NA	0	1.89852
A130010J15Rik	372.802	287.072	339.337	203.909	238.257	465.732	372.917	0.253323	0.126915	0.229506	300.78	358.969
A130077B15Rik	3.35858	5.45073	0	8.35691	17.9817	5.97093	2.2375	1.15002	0.225077	0.356641	4.29155	8.73004
A1bg	6.71715	1.81691	6.78674	10.0283	8.99084	8.5299	8.95	0.487093	0.458183	0.597908	6.33728	8.82358
A230009B12Rik	6.71715	1.81691	0	5.01415	2.69725	1.70598	4.475	-0.24984	0.80099	0.87019	3.38705	2.95941
A230020J21Rik	3.35858	3.63382	4.5245	5.01415	3.59634	2.55897	1.49167	-0.709007	0.437135	0.578501	4.13276	2.54899
A230028O05Rik	3.35858	3.63382	4.5245	3.34276	3.59634	3.41196	1.49167	-0.382687	0.661659	0.769972	3.71491	2.83332
A230046K03Rik	1796.84	1660.66	1676.33	1953.85	3118.92	2388.37	2827.45	0.64308	2.82264e-11	6.1743e-10	1771.92	2778.25
A230050P20Rik	114.192	119.916	97.2767	165.467	51.2478	33.2666	39.5292	-1.59022	1.17109e-10	2.25229e-09	124.213	41.3479
A230056J06Rik	1.67929	1.81691	0	1.67138	2.69725	2.55897	0.745833	0.684448	0.644667	NA	1.2919	2.00069
A230056P14Rik	26.8686	32.7044	18.098	28.4135	66.5322	43.5025	52.9542	1.01586	0.0016156	0.00586489	26.5211	54.3296
A230057D06Rik	6.71715	10.9015	2.26225	1.67138	0.899084	4.26495	3.72917	-0.869487	0.335398	0.478905	5.38806	2.9644
A230065H16Rik	6.71715	10.9015	9.04899	20.0566	0	4.26495	6.7125	-1.64104	0.0546065	0.116428	11.681	3.65915
A230072C01Rik	67.1715	65.4088	70.1297	58.4984	78.2203	72.5041	102.179	0.373432	0.0818608	0.161616	65.3021	84.3012
A230072E10Rik	100.757	69.0426	56.5562	85.2405	48.5505	70.7982	42.5125	-0.580401	0.0338458	0.0787992	77.8992	53.9537
A230103J11Rik	36.9443	30.8875	11.3112	41.7846	30.5689	17.0598	20.1375	-0.442345	0.272808	0.41133	30.2319	22.5887
A230108P19Rik	1.67929	1.81691	6.78674	0	1.79817	8.5299	5.96667	1.19568	0.248046	0.38352	2.57074	5.43158
A330009N23Rik	8.39644	12.7184	18.098	21.728	1.79817	7.67691	8.95	-1.29389	0.0444262	0.0982253	15.2352	6.14169
A330015K06Rik	8.39644	7.26764	6.78674	8.35691	18.8808	11.9419	9.69583	0.789083	0.142147	0.250484	7.70194	13.5062
A330023F24Rik	154.495	136.268	88.2277	227.308	263.432	133.066	315.487	0.602946	0.000880538	0.00345564	151.575	237.329
A330032B11Rik	11.755	14.5353	6.78674	10.0283	16.1835	8.5299	12.6792	0.164939	0.758353	0.840915	10.7763	12.4642
A330033J07Rik	3.35858	3.63382	0	0	0	0	1.49167	-1.83773	0.318388	NA	1.7481	0.497222
A330035P11Rik	70.5301	52.6904	74.6542	60.1698	61.1377	67.3862	60.4125	-0.0292834	0.893224	0.931775	64.5111	62.9788
A330040F15Rik	23.51	9.08455	11.3112	8.35691	5.3945	7.67691	8.95	-0.804987	0.183427	0.304996	13.0657	7.34047
A330041J22Rik	36.9443	19.986	36.196	21.728	33.2661	20.4718	37.2917	0.0522539	0.876754	0.921192	28.7136	30.3432
A330048O09Rik	1.67929	0	2.26225	0	0	0.85299	2.2375	0.175809	0.917211	NA	0.985384	1.03016
A330069E16Rik	8.39644	9.08455	9.04899	6.68553	13.4863	5.11794	12.6792	0.300883	0.586268	0.710477	8.30388	10.4278
A330074K22Rik	11.755	3.63382	9.04899	5.01415	4.49542	2.55897	5.96667	-0.709777	0.341817	0.485784	7.36299	4.34035
A330076H08Rik	10.0757	5.45073	4.5245	5.01415	0	3.41196	3.72917	-1.38623	0.0906971	0.175603	6.26628	2.38038
A330102I10Rik	10.0757	10.9015	11.3112	16.7138	8.99084	6.82392	13.425	-0.320881	0.540675	0.672096	12.2506	9.74659
A3galt2	3.35858	1.81691	6.78674	11.6997	8.99084	1.70598	8.20417	0.0559357	0.940557	0.962445	5.91548	6.30033
A430005L14Rik	292.196	317.959	375.533	350.99	273.322	224.336	263.279	-0.392729	0.00508762	0.0158633	334.17	253.646
A430033K04Rik	319.065	347.03	328.026	270.764	294.9	442.702	255.075	0.0266213	0.848156	0.90174	316.221	330.892
A430035B10Rik	21.8308	18.1691	6.78674	21.728	39.5597	36.6786	45.4958	1.20876	0.000625653	0.00255356	17.1286	40.578
A430046D13Rik	65.4923	56.3242	70.1297	71.8694	58.4405	75.0631	92.4833	0.203031	0.389145	0.533002	65.9539	75.329
A430078G23Rik	18.4722	19.986	11.3112	25.0707	7.19267	11.9419	11.9333	-0.872164	0.111757	0.206837	18.71	10.356
A430078I02Rik	26.8686	30.8875	22.6225	30.0849	23.3762	22.1777	17.9	-0.400601	0.232427	0.365533	27.6159	21.1513
A430088P11Rik	48.6994	39.972	65.6052	46.7987	61.1377	34.1196	42.5125	-0.121311	0.695768	0.794791	50.2688	45.9233
A430090L17Rik	63.813	58.1411	58.8184	75.2122	51.2478	27.2957	52.2083	-0.569284	0.0839809	0.165073	63.9962	43.5839
A430093F15Rik	3.35858	0	2.26225	1.67138	0.899084	2.55897	0.745833	-0.391839	0.774437	0.852253	1.82305	1.4013
A430105I19Rik	157.853	159.888	135.735	123.682	108.789	82.74	84.2792	-0.656876	0.000796394	0.00315962	144.29	91.9361
A4galt	117.55	148.987	126.686	269.093	202.294	191.07	225.242	0.361672	0.114013	0.210189	165.579	206.202
A530013C23Rik	40.3029	38.1551	18.098	50.1415	62.9359	22.1777	72.3458	0.410503	0.151737	0.263676	36.6744	52.4865
A530016L24Rik	303.951	228.931	178.718	200.566	107.89	473.409	433.329	0.516646	0.160132	0.275145	228.041	338.21
A530032D15Rik	3.35858	1.81691	2.26225	5.01415	0.899084	3.41196	4.475	-0.0631672	0.942902	0.963819	3.11297	2.92868
A530053G22Rik	6.71715	9.08455	0	10.0283	14.3853	34.9726	26.1042	1.88717	0.000764828	0.00304858	6.4575	25.154
A530064D06Rik	5.03787	3.63382	4.5245	1.67138	8.09176	2.55897	1.49167	0.147412	0.872247	0.918722	3.71689	4.04746
A530065N20Rik	3.35858	1.81691	2.26225	1.67138	2.69725	0.85299	2.98333	-0.123056	0.923234	NA	2.27728	2.17786
A530072M11Rik	6.71715	7.26764	4.5245	13.3711	8.99084	11.0889	15.6625	0.579097	0.340083	0.484128	7.97009	11.9141
A530088E08Rik	1.67929	0	0	3.34276	2.69725	1.70598	0.745833	0.433886	0.731615	0.821584	1.25551	1.71636
A530099J19Rik	13.4343	7.26764	15.8357	18.3852	13.4863	8.5299	7.45833	-0.479243	0.379841	0.523876	13.7307	9.82483
A630001G21Rik	70.5301	41.7889	52.0317	45.1273	47.6515	39.2375	40.275	-0.307281	0.289575	0.430322	52.3695	42.388
A630012P03Rik	3.35858	3.63382	4.5245	1.67138	0.899084	0	2.98333	-1.17419	0.314862	0.457708	3.29707	1.29414
A630019I02Rik	0	3.63382	2.26225	1.67138	1.79817	0.85299	5.22083	0.372192	0.760264	0.842093	1.89186	2.624
A630020A06	5.03787	1.81691	4.5245	0	1.79817	5.11794	5.22083	0.617596	0.506377	0.641634	2.84482	4.04565
A630023A22Rik	87.323	67.2257	72.3919	536.514	629.359	59.7093	726.442	1.25341	2.09733e-07	1.97992e-06	190.864	471.837
A630033H20Rik	70.5301	70.8595	76.9164	63.5125	54.8441	58.8563	93.975	-0.0140339	0.957016	0.973062	70.4546	69.2251
A630066F11Rik	43.6615	27.2537	33.9337	25.0707	44.9542	34.1196	70.8542	0.594611	0.0533688	0.114261	32.4799	49.976
A630072M18Rik	144.419	129.001	133.473	163.795	132.165	126.243	156.625	-0.047194	0.777373	0.854333	142.672	138.344
A630075F10Rik	6.71715	5.45073	4.5245	6.68553	8.09176	8.5299	14.9167	0.835955	0.150082	0.261359	5.84448	10.5128
A630076J17Rik	15.1136	18.1691	11.3112	3.34276	0.899084	36.6786	1.49167	-1.06176	0.0769526	0.153653	11.9842	13.0231
A630077J23Rik	52.0579	14.5353	33.9337	86.9119	69.2295	39.2375	39.5292	0.140733	0.715725	0.809656	46.8597	49.3321
A630089N07Rik	282.12	205.311	282.781	178.838	99.7983	150.979	122.317	-0.918132	3.45841e-05	0.000195461	237.263	124.365
A630095N17Rik	11.755	14.5353	11.3112	5.01415	17.0826	12.7948	9.69583	0.330456	0.507621	0.642731	10.6539	13.1911
A730017C20Rik	0	1.81691	2.26225	0	1.79817	0.85299	2.2375	0.604367	0.715808	NA	1.01979	1.62955
A730017L22Rik	80.6059	83.5779	65.6052	101.954	108.789	90.4169	85.7708	0.188366	0.479132	0.617114	82.9358	94.9923
A730020E08Rik	6.71715	0	2.26225	8.35691	2.69725	5.97093	4.475	0.0430685	0.957843	0.973729	4.33408	4.38106
A730020M07Rik	1.67929	0	0	5.01415	8.99084	3.41196	2.98333	1.64387	0.163249	0.278999	1.67336	5.12871
A730056A06Rik	11.755	3.63382	6.78674	11.6997	8.99084	13.6478	8.20417	0.254191	0.653135	0.762957	8.46882	10.2809
A730085K08Rik	40.3029	30.8875	33.9337	53.4842	44.9542	33.2666	43.2583	0.0316434	0.920612	0.949163	39.6521	40.493
A730090H04Rik	1.67929	7.26764	2.26225	11.6997	9.88992	8.5299	6.7125	0.556938	0.421312	0.563601	5.72721	8.37744
A730090N16Rik	28.5479	30.8875	20.3602	41.7846	35.9634	47.7674	21.6292	0.129849	0.778719	0.855314	30.395	35.12
A830009L08Rik	5.03787	7.26764	6.78674	6.68553	5.3945	2.55897	5.22083	-0.573006	0.403395	0.547107	6.44445	4.39144
A830010M20Rik	134.343	134.451	201.34	173.824	156.441	203.865	223.004	0.283237	0.134629	0.240324	160.99	194.436
A830018L16Rik	15.1136	10.9015	15.8357	15.0424	19.7798	26.4427	73.0917	1.4634	0.00306099	0.0102736	14.2233	39.7714
A830052D11Rik	6.71715	7.26764	9.04899	10.0283	1.79817	2.55897	8.20417	-0.957782	0.229497	0.361794	8.26552	4.1871
A830080D01Rik	206.552	248.917	255.634	265.75	483.707	265.28	457.942	0.686751	1.16057e-05	7.41514e-05	244.213	402.31
A830082K12Rik	10.0757	16.3522	11.3112	20.0566	12.5872	11.9419	17.1542	-0.053984	0.905506	0.939411	14.4489	13.8944
A830082N09Rik	87.323	98.1132	58.8184	108.64	110.587	92.1229	85.025	0.103519	0.633376	0.746253	88.2236	95.9117
A930001C03Rik	10.0757	12.7184	9.04899	6.68553	8.99084	11.0889	5.96667	-0.17448	0.751335	0.835539	9.63216	8.68212
A930002C04Rik	0	0	0	3.34276	0	0	3.72917	0.304758	0.866105	NA	0.835691	1.24306
A930003O13Rik	1.67929	0	0	3.34276	3.59634	0	0.745833	0.0345403	0.980835	0.988189	1.25551	1.44739
A930004D18Rik	36.9443	54.5073	38.4582	30.0849	34.1652	29.8546	41.7667	-0.186352	0.540109	0.671737	39.9987	35.2622
A930005H10Rik	53.7372	36.3382	45.245	50.1415	30.5689	48.6204	46.2417	-0.148867	0.619023	0.735422	46.3655	41.8103
A930006I01Rik	15.1136	19.986	9.04899	8.35691	27.8716	27.2957	14.1708	0.790684	0.0761743	0.15242	13.1264	23.1127
A930006K02Rik	16.7929	16.3522	11.3112	23.3993	23.3762	5.11794	26.1042	-0.0502593	0.913592	0.944579	16.9639	18.1994
A930007I19Rik	21.8308	32.7044	20.3602	26.7421	29.6698	21.3247	26.1042	0.00409931	0.990795	0.994157	25.4094	25.6996
A930009A15Rik	6.71715	0	0	3.34276	6.29359	1.70598	8.20417	0.939748	0.456883	0.597078	2.51498	5.40124
A930012L18Rik	26.8686	23.6198	33.9337	36.7704	29.6698	14.5008	18.6458	-0.53916	0.148924	0.259847	30.2981	20.9388
A930013F10Rik	228.383	159.888	135.735	140.396	133.064	121.125	140.217	-0.33727	0.113047	0.208792	166.101	131.469
A930015D03Rik	164.57	154.437	110.85	147.082	128.569	220.924	143.2	0.149566	0.469603	0.608519	144.235	164.231
A930016O22Rik	3.35858	3.63382	2.26225	3.34276	0.899084	0.85299	1.49167	-1.52728	0.199779	0.326076	3.14935	1.08125
A930017M01Rik	10.0757	3.63382	9.04899	0	2.69725	14.5008	6.7125	0.464541	0.534337	0.666308	5.68964	7.97019
A930019D19Rik	30.2272	14.5353	11.3112	23.3993	17.9817	17.0598	20.1375	-0.138648	0.734802	0.823968	19.8683	18.393
A930024E05Rik	87.323	54.5073	70.1297	46.7987	54.8441	53.7384	52.9542	-0.244591	0.352397	0.497213	64.6897	53.8455
A930041C12Rik	15.1136	9.08455	9.04899	21.728	14.3853	5.97093	15.6625	-0.23619	0.65755	0.76634	13.7438	12.0063
AA387883	0	0	0	0	0.899084	5.97093	0.745833	2.33249	0.294814	NA	0	2.53862
AA388235	13.4343	21.8029	15.8357	30.0849	39.5597	28.1487	34.3083	0.781991	0.0395254	0.0891952	20.2895	34.0056
AA413626	10.0757	7.26764	13.5735	10.0283	10.789	1.70598	8.20417	-0.674712	0.234333	0.367548	10.2363	6.89972
AA414768	18.4722	9.08455	6.78674	23.3993	11.6881	15.3538	6.7125	-0.318497	0.599056	0.719882	14.4357	11.2515
AA415398	55.4165	38.1551	56.5562	83.5691	92.6057	62.2683	61.1583	0.314237	0.207629	0.335515	58.4242	72.0107
AA465934	10.0757	25.4367	49.7695	15.0424	4.49542	12.7948	2.98333	-2.04849	0.000199091	0.000932011	25.0811	6.75787
AA467197	0	3.63382	2.26225	8.35691	21.578	3.41196	5.22083	1.4293	0.112113	0.20738	3.56324	10.0703
AA474331	41.9822	50.8735	33.9337	46.7987	53.945	51.1794	73.0917	0.44786	0.0651517	0.13438	43.397	59.4054
AA543186	18.4722	18.1691	22.6225	26.7421	32.367	34.1196	51.4625	0.882805	0.00741585	0.0219614	21.5015	39.3164
AA986860	223.345	223.48	368.746	145.41	159.138	188.511	142.454	-0.528366	0.0153708	0.0408162	240.246	163.368
Aaas	261.969	247.1	542.94	173.824	172.624	175.716	193.917	-0.704498	0.0148949	0.0397508	306.458	180.752
Aacs	2703.65	3960.87	3422.78	1584.47	862.222	2065.94	1199.3	-1.06579	5.66341e-06	3.91341e-05	2917.94	1375.82
Aaed1	463.484	365.199	380.058	834.02	1401.67	657.655	2180.82	1.41009	2.22353e-12	5.93872e-11	510.69	1413.38
Aagab	979.025	995.667	1083.62	930.96	931.451	1092.68	957.65	-0.00541759	0.949735	0.968497	997.317	993.927
Aak1	2572.67	2363.8	2422.87	2558.89	2928.32	2308.19	2362.8	0.0302728	0.839859	0.896408	2479.56	2533.1
Aamdc	322.423	312.509	321.239	366.033	347.046	445.261	448.992	0.324043	0.0175002	0.0455064	330.551	413.766
Aamp	2767.47	3290.43	3106.07	2685.91	1329.75	1822.84	1175.43	-1.05529	8.20655e-31	5.82665e-28	2962.47	1442.67
Aanat	8.39644	21.8029	4.5245	15.0424	8.99084	4.26495	8.95	-0.775647	0.181017	0.302109	12.4416	7.40193
Aar2	633.092	737.666	683.199	643.482	702.185	682.392	548.187	-0.0665789	0.573272	0.69911	674.36	644.255
Aard	15.1136	5.45073	4.5245	1.67138	1.79817	4.26495	2.98333	-1.11905	0.185153	0.307206	6.69005	3.01548
Aars	3610.47	4097.13	4560.69	2869.76	2472.48	3417.93	1825.05	-0.576338	1.3244e-05	8.33681e-05	3784.51	2571.82
Aars2	231.742	323.41	289.568	260.736	144.753	176.569	155.879	-0.791757	8.94166e-06	5.91048e-05	276.364	159.067
Aarsd1	671.715	861.216	997.651	511.443	295.799	613.3	352.033	-0.886462	3.94985e-09	5.57626e-08	760.506	420.377
Aasdh	292.196	268.903	280.519	307.534	375.817	301.958	354.271	0.256586	0.0579718	0.122151	287.288	344.015
Aasdhppt	811.096	872.117	760.115	650.168	975.506	1641.15	1036.71	0.617711	1.25969e-07	1.24507e-06	773.374	1217.79
Aass	1073.07	890.286	1201.25	473.001	502.588	1423.64	850.996	-0.00355496	0.989725	0.99364	909.402	925.741
Aatf	895.061	734.032	703.559	636.797	603.285	784.751	369.933	-0.383043	0.0264168	0.0639497	742.362	585.99
Aatk	90.6816	123.55	101.801	150.424	36.8624	58.0033	67.8708	-1.06768	3.72472e-05	0.000208712	116.614	54.2455
AB124611	43.6615	36.3382	24.8847	48.4701	18.8808	40.9435	32.0708	-0.350179	0.371741	0.516241	38.3386	30.6317
Abat	164.57	212.579	131.21	105.297	97.1011	182.54	163.337	-0.0589749	0.818521	0.882331	153.414	147.659
Abca1	3324.99	2634.52	1907.08	2756.11	3712.32	3724.15	4861.34	0.623477	0.000744894	0.00298098	2655.67	4099.27
Abca12	1.67929	3.63382	4.5245	5.01415	2.69725	1.70598	11.1875	0.363616	0.681208	0.784126	3.71294	5.19691
Abca13	1.67929	1.81691	0	3.34276	0	0	0.745833	-2.46844	0.148861	NA	1.70974	0.248611
Abca17	5.03787	0	4.5245	1.67138	0.899084	0.85299	1.49167	-1.23471	0.364783	0.509542	2.80844	1.08125
Abca2	910.174	1126.48	1185.42	1074.7	475.615	504.97	607.854	-1.01025	7.10638e-14	2.54932e-12	1074.19	529.48
Abca3	2320.78	2145.77	2938.66	2136.03	2028.33	1811.75	2699.92	-0.139918	0.417633	0.560132	2385.31	2180
Abca4	16.7929	27.2537	18.098	38.4418	38.6606	22.1777	24.6125	0.215456	0.608561	0.727427	25.1466	28.4836
Abca5	408.067	423.34	364.222	394.446	605.084	529.707	646.637	0.573396	3.59515e-08	4.02242e-07	397.519	593.809
Abca6	366.085	305.241	371.009	220.622	271.523	290.017	522.829	0.156328	0.617102	0.734112	315.739	361.456
Abca7	517.221	677.708	850.605	663.539	395.597	301.105	411.7	-0.86947	9.5111e-08	9.66423e-07	677.268	369.467
Abca8a	2062.17	1593.43	1769.08	1597.84	1305.47	1366.49	2098.03	-0.155866	0.482862	0.620137	1755.63	1590
Abca8b	251.893	288.889	289.568	285.806	306.588	254.191	406.479	0.189096	0.308646	0.450787	279.039	322.419
Abca9	1099.93	1164.64	993.127	949.345	882.901	1168.6	1332.06	0.103249	0.573267	0.69911	1051.76	1127.85
Abcb10	811.096	797.624	809.885	569.941	734.552	791.575	595.921	-0.0657102	0.658161	0.766745	747.137	707.349
Abcb11	41.9822	30.8875	56.5562	10.0283	33.2661	78.4751	56.6833	0.743809	0.0770255	0.153762	34.8635	56.1415
Abcb1a	251.893	225.297	176.455	185.523	192.404	202.159	211.071	-0.0573413	0.777609	0.854537	209.792	201.878
Abcb1b	109.154	99.9301	126.686	95.2688	106.991	119.419	111.875	0.0736603	0.703298	0.800708	107.76	112.762
Abcb4	6.71715	1.81691	6.78674	1.67138	3.59634	10.2359	8.95	0.865718	0.220543	0.350958	4.24805	7.59407
Abcb6	666.678	683.158	938.833	442.916	435.157	510.088	625.008	-0.361934	0.110348	0.204806	682.896	523.418
Abcb7	1600.36	1495.32	1886.71	1057.98	1314.46	2397.75	1511.8	0.18629	0.0539493	0.115272	1510.09	1741.34
Abcb8	827.889	1019.29	1045.16	683.595	345.248	649.125	613.821	-0.730761	0.000238525	0.00109113	893.983	536.065
Abcb9	356.009	546.89	975.029	247.365	80.9176	243.102	175.271	-1.6108	3.30694e-07	2.97677e-06	531.323	166.43
Abcc1	706.98	688.609	520.317	703.652	946.736	597.946	748.071	0.209425	0.201704	0.328269	654.89	764.251
Abcc10	315.706	397.903	377.795	367.704	152.844	161.215	176.017	-1.14915	8.82165e-16	4.63953e-14	364.777	163.359
Abcc12	0	3.63382	2.26225	3.34276	2.69725	4.26495	6.7125	1.0966	0.2986	0.439922	2.30971	4.55823
Abcc2	0	1.81691	2.26225	3.34276	0.899084	7.67691	0	0.0254061	0.984688	0.990969	1.85548	2.85866
Abcc3	127.626	178.057	117.637	250.707	264.331	171.451	250.6	0.45822	0.0183517	0.0473306	168.507	228.794
Abcc4	255.252	281.621	221.7	235.665	204.991	256.75	240.158	-0.0933543	0.511586	0.646022	248.56	233.966
Abcc5	525.617	585.045	472.81	588.327	488.203	493.028	652.604	0.00389413	0.978125	0.986511	542.95	544.612
Abcc6	1.67929	1.81691	2.26225	1.67138	0.899084	0	3.72917	-0.756609	0.653793	NA	1.85746	1.54275
Abcc8	1.67929	3.63382	0	0	0	0.85299	3.72917	0.265557	0.857831	0.908084	1.32828	1.52739
Abcc9	1625.55	1497.13	1524.76	1561.07	1240.74	1504.67	1408.13	-0.165635	0.20055	0.326959	1552.13	1384.51
Abcd1	498.749	588.679	719.395	625.097	276.918	374.463	382.612	-0.812331	1.92458e-06	1.4621e-05	607.98	344.664
Abcd2	952.157	990.216	798.574	992.801	2398.76	2710.8	2215.87	1.39416	1.97907e-15	9.63524e-14	933.437	2441.81
Abcd3	4777.58	4207.97	4657.97	3279.25	5691.2	8149.47	4797.95	0.538076	0.00433393	0.0138244	4230.69	6212.87
Abcd4	255.252	292.523	321.239	240.679	188.808	245.661	237.175	-0.29877	0.0282619	0.0675438	277.423	223.881
Abce1	7575.27	7076.87	7230.14	4300.47	6185.7	11401.9	4468.29	0.0975726	0.372485	0.516994	6545.69	7351.97
Abcf1	3299.8	3413.98	3701.04	2794.55	1774.79	2097.5	1184.38	-0.985472	8.96762e-16	4.70179e-14	3302.34	1685.56
Abcf2	2040.34	2243.88	2531.46	1517.61	1569.8	2537.64	1569.98	-0.154669	0.0796487	0.157926	2083.32	1892.47
Abcf3	1828.75	1993.15	1800.75	1524.3	1487.98	2297.95	1033.72	-0.213849	0.100546	0.190409	1786.74	1606.55
Abcg1	428.219	456.045	468.285	411.16	459.432	257.603	274.467	-0.431538	0.021303	0.0535586	440.927	330.501
Abcg2	22977.7	14284.6	15500.9	6035.36	8377.67	31439.5	13140.8	0.174419	0.526168	0.658853	14699.6	17652.7
Abcg3	97.3987	72.6764	92.7522	135.382	123.175	103.212	133.504	0.273602	0.2325	0.365547	99.5523	119.963
Abcg4	26.8686	23.6198	15.8357	28.4135	21.578	14.5008	11.1875	-0.61211	0.166378	0.283072	23.6844	15.7554
Abcg5	1.67929	3.63382	0	0	0	0	4.475	-0.544259	0.712905	0.807599	1.32828	1.49167
Abcg8	3.35858	0	0	5.01415	0.899084	0.85299	1.49167	-0.894228	0.492225	0.628702	2.09318	1.08125
Abhd1	3.35858	3.63382	2.26225	6.68553	0	1.70598	4.475	-0.885675	0.32574	0.469357	3.98504	2.06033
Abhd10	248.535	250.734	343.862	220.622	240.955	267.839	225.242	-0.111002	0.453269	0.593857	265.938	244.678
Abhd11	821.172	912.089	904.899	839.034	738.148	875.168	878.592	-0.0628892	0.632382	0.745775	869.299	830.636
Abhd11os	132.664	130.818	230.749	242.35	87.2112	45.2085	105.908	-1.25695	3.91816e-06	2.78654e-05	184.145	79.4426
Abhd12	915.212	868.483	965.98	905.889	924.258	1117.42	1157.53	0.224001	0.0577359	0.12179	913.891	1066.4
Abhd13	2206.59	2053.11	2210.22	1763.31	2508.44	3263.54	1927.98	0.297009	0.00954169	0.0272665	2058.3	2566.65
Abhd14a	315.706	316.142	314.452	208.923	84.5139	160.362	158.862	-1.09443	8.31738e-07	6.86667e-06	288.806	134.579
Abhd14b	619.657	586.862	592.709	717.023	619.469	592.828	722.712	0.0384306	0.742363	0.8295	629.063	645.003
Abhd15	181.363	130.818	128.948	150.424	155.542	396.64	285.654	0.872217	0.000477467	0.00201288	147.888	279.279
Abhd16a	594.468	799.441	909.424	762.15	555.634	511.794	824.146	-0.285573	0.109534	0.203717	766.371	630.525
Abhd16b	11.755	16.3522	11.3112	16.7138	19.7798	7.67691	6.7125	-0.311248	0.556959	0.686032	14.0331	11.3898
Abhd17a	503.787	813.976	864.179	569.941	181.615	274.663	247.617	-1.53265	1.53298e-17	1.11633e-15	687.971	234.631
Abhd17b	832.927	774.004	877.752	712.009	1318.96	1485.91	1470.78	0.83763	1.14527e-16	7.25481e-15	799.173	1425.22
Abhd17c	2072.24	2051.29	1959.11	4947.29	5499.7	2570.91	4182.63	0.61519	0.000471686	0.00199097	2757.48	4084.41
Abhd2	2000.03	2078.55	1981.73	2085.88	2766.48	1942.26	2191.26	0.168757	0.232315	0.365422	2036.55	2300
Abhd3	53.7372	49.0566	47.5072	50.1415	66.5322	104.918	148.421	1.09255	0.000136758	0.000668488	50.1106	106.624
Abhd4	985.742	915.723	956.931	1208.41	1532.94	911.846	1696.77	0.401129	0.000414572	0.00177718	1016.7	1380.52
Abhd5	8534.14	7053.25	9655.27	8736.31	6920.25	13798	13225.1	0.398327	0.0430298	0.0956342	8494.75	11314.4
Abhd6	149.457	94.4794	81.4409	128.696	126.771	172.304	187.204	0.507585	0.0234563	0.0580026	113.518	162.093
Abhd8	104.116	138.085	269.208	172.152	52.1469	38.3845	49.225	-1.84776	5.65742e-10	9.43667e-09	170.89	46.5855
Abi1	1932.86	1811.46	1898.03	1905.38	2620.83	2274.07	2458.27	0.375149	8.29817e-08	8.54903e-07	1886.93	2451.06
Abi2	757.359	677.708	744.28	717.023	895.488	994.586	933.037	0.378835	0.00208468	0.00732129	724.092	941.037
Abi3	129.305	176.24	171.931	142.067	61.1377	48.6204	49.9708	-1.52714	1.40683e-10	2.66063e-09	154.886	53.243
Abi3bp	433.256	443.326	371.009	496.4	461.23	384.698	365.458	-0.108502	0.451811	0.592721	435.998	403.796
Abl1	1949.65	2400.14	2454.54	2470.3	1701.97	1454.35	1826.55	-0.48221	3.035e-06	2.21959e-05	2318.66	1660.95
Abl2	1635.63	1551.64	1407.12	1621.24	1730.74	1658.21	1464.07	0.0579737	0.605899	0.72524	1553.91	1617.67
Ablim1	2090.71	2065.83	1608.46	2368.35	2463.49	2111.15	2276.28	0.177576	0.189487	0.312752	2033.34	2283.64
Ablim2	68.8508	61.775	61.0807	73.5408	46.7524	32.4136	48.4792	-0.644628	0.00798048	0.0234292	66.3118	42.5484
Ablim3	564.241	575.961	662.839	722.037	525.964	305.37	624.262	-0.436083	0.0186849	0.0480661	631.269	485.199
Abo	1.67929	7.26764	0	0	7.19267	0.85299	3.72917	0.374115	0.778428	0.855162	2.23673	3.92494
Abr	3450.94	3017.89	3578.88	1614.56	1035.74	4191.59	914.392	-0.812322	6.67319e-13	2.00549e-11	2915.56	2047.24
Abra	15.1136	5.45073	6.78674	15.0424	6.29359	5.11794	18.6458	-0.140946	0.817629	0.881797	10.5984	10.0191
Abracl	997.497	1068.34	986.34	661.867	1018.66	1642.86	1341.01	0.524188	0.000466299	0.00197263	928.512	1334.18
Abt1	268.686	267.086	271.47	300.849	258.936	286.605	266.262	-0.0367783	0.781463	0.857137	277.023	270.601
Abtb1	196.477	194.409	221.7	431.217	231.065	125.39	402.004	-0.0796797	0.693754	0.793288	260.951	252.819
Abtb2	641.488	615.933	950.144	643.482	419.872	597.093	561.612	-0.435314	0.0179113	0.046455	712.762	526.193
Acaa1a	705.301	955.695	918.473	1076.37	679.708	731.012	961.379	-0.195698	0.193326	0.317612	913.96	790.7
Acaa1b	16.7929	30.8875	31.6715	120.34	106.991	35.8256	119.333	0.935883	0.00611636	0.0186079	49.9228	87.3833
Acaa2	955.515	1044.72	945.62	1425.69	1637.23	1390.37	2508.24	0.755827	2.69596e-07	2.47517e-06	1092.89	1845.28
Acaca	59349.4	52316.1	45464.4	16784	18171.4	62157.4	21208.5	-0.479825	0.0639707	0.132369	43478.5	33845.8
Acacb	10692	11132.2	15575.6	3768.97	1045.63	6890.45	3321.2	-1.52194	2.52179e-07	2.32529e-06	10292.2	3752.43
Acad10	188.08	216.212	192.291	195.552	138.459	185.099	237.175	-0.077429	0.685834	0.787454	198.034	186.911
Acad11	1771.65	1511.67	1162.8	1283.62	1776.59	2746.63	2238.99	0.63943	3.70478e-05	0.000207936	1432.43	2254.07
Acad12	67.1715	45.4228	40.7205	63.5125	88.1102	88.7109	155.879	1.01894	0.000127334	0.00062801	54.2068	110.9
Acad8	658.281	610.482	667.363	503.086	704.882	933.171	1058.34	0.564686	0.000153092	0.000739214	609.803	898.797
Acad9	2184.75	2214.81	2282.61	1977.25	2183.88	3306.19	2822.98	0.343462	0.00648307	0.0195559	2164.86	2771.01
Acadl	1469.38	1239.13	832.507	3708.8	6958.91	2683.51	5741.42	1.62387	3.82874e-15	1.73978e-13	1812.45	5127.95
Acadm	1635.63	1466.25	1266.86	1554.39	2285.47	2516.32	3116.09	0.838299	1.17596e-06	9.34193e-06	1480.78	2639.29
Acads	450.049	581.411	509.006	907.56	588.001	353.138	715.254	-0.143859	0.181669	0.302902	612.007	552.131
Acadsb	6277.18	5427.11	5868.27	2985.09	4100.72	8872.8	4966.5	0.189665	0.199303	0.325505	5139.41	5980.01
Acadvl	2297.27	2271.14	1970.42	2507.07	2649.6	3865.75	3590.44	0.585059	0.00104908	0.00402242	2261.47	3368.6
Acan	0	5.45073	4.5245	6.68553	8.09176	0.85299	0.745833	-0.400919	0.704342	0.801308	4.16519	3.23019
Acap1	48.6994	43.6059	54.294	73.5408	24.2753	55.4443	36.5458	-0.55552	0.0600111	0.12578	55.035	38.7551
Acap2	6394.73	6188.4	5463.33	4566.22	5774.82	9678.02	4847.92	0.204335	0.0987789	0.187856	5653.17	6766.92
Acap3	416.464	517.82	540.677	663.539	307.487	267.839	334.879	-0.806286	1.01322e-05	6.59989e-05	534.625	303.402
Acat1	3136.91	2927.04	3391.11	1708.15	2234.22	4408.25	3210.81	0.235308	0.120942	0.220715	2790.8	3284.43
Acat2	1937.9	1987.7	2054.12	442.916	559.23	3042.61	903.95	-0.257738	0.312503	0.455055	1605.66	1501.93
Acat3	25.1893	18.1691	13.5735	33.4276	17.0826	14.5008	17.1542	-0.499925	0.189656	0.312897	22.5899	16.2459
Acbd3	1508	1509.85	1452.36	1450.76	2113.75	2058.26	1570.72	0.366063	0.00482682	0.0151639	1480.24	1914.25
Acbd4	367.764	436.059	359.697	419.517	293.101	287.458	519.1	-0.124764	0.499169	0.635048	395.759	366.553
Acbd5	1788.44	1607.97	1730.62	1459.12	2019.34	2867.75	1951.1	0.449375	1.3456e-06	1.05615e-05	1646.54	2279.4
Acbd6	282.12	336.128	328.026	317.563	241.854	278.075	245.379	-0.311579	0.0119834	0.0329988	315.959	255.102
Acbd7	219.987	119.916	110.85	142.067	198.698	254.191	169.304	0.483896	0.0498422	0.108234	148.205	207.398
Accs	112.512	101.747	117.637	142.067	197.798	89.5639	218.529	0.440023	0.0308502	0.0728502	118.491	168.631
Accsl	3.35858	0	0	3.34276	2.69725	0	2.2375	-0.332097	0.814587	NA	1.67534	1.64492
Acd	225.025	250.734	309.928	312.548	116.881	94.6819	98.45	-1.40364	4.1364e-18	3.26316e-16	274.559	103.338
Ace	1707.84	1326.34	1669.54	997.815	737.249	1032.97	3098.94	0.135735	0.808684	0.875976	1425.38	1623.05
Ace2	147.777	92.6624	162.882	46.7987	84.5139	367.639	66.3792	0.318438	0.212944	0.341802	112.53	172.844
Acer2	376.161	218.029	266.945	307.534	448.643	439.29	493.742	0.65454	0.000801569	0.00317424	292.167	460.558
Acer3	517.221	554.158	513.53	564.927	1105.87	784.751	1062.81	0.859253	4.29441e-13	1.33534e-11	537.459	984.479
Ache	8.39644	5.45073	24.8847	15.0424	5.3945	3.41196	5.96667	-1.38975	0.040544	0.0911197	13.4436	4.92438
Acin1	2572.67	2750.8	2929.61	2797.89	1836.83	1868.9	1388	-0.704947	1.84433e-10	3.40123e-09	2762.74	1697.91
Ackr1	40.3029	58.1411	40.7205	68.5267	62.9359	32.4136	65.6333	0.0148161	0.960572	0.974816	51.9228	53.6609
Ackr2	47.0201	49.0566	27.147	61.8411	64.7341	33.2666	28.3417	-0.134044	0.708822	0.804311	46.2662	42.1141
Ackr3	495.39	368.833	339.337	603.369	723.763	375.316	352.033	0.120936	0.666093	0.773336	451.732	483.704
Ackr4	312.348	348.847	174.193	88.5833	86.3121	320.724	413.937	0.257294	0.682573	0.784927	230.993	273.658
Acly	86918.3	87257.1	99896.3	20275.5	10255.9	90470.7	21809.7	-1.13451	1.37509e-06	1.07682e-05	73586.8	40845.4
Acmsd	8.39644	18.1691	9.04899	6.68553	8.09176	12.7948	14.9167	0.18904	0.728962	0.819528	10.575	11.9344
Acnat1	1.67929	1.81691	4.5245	0	3.59634	0	2.2375	0.373374	0.809291	0.876299	2.00517	1.94461
Aco1	4910.24	5054.65	4911.34	3571.74	3774.35	6494.66	4489.17	0.072123	0.449792	0.590756	4611.99	4919.4
Aco2	9320.05	9373.44	11066.9	5401.91	4415.4	9329.15	7077.21	-0.34042	0.0511187	0.110415	8790.58	6940.59
Acot1	970.629	952.061	647.003	2184.5	2140.72	1157.51	2602.96	0.815086	0.000188769	0.000889062	1188.55	1967.06
Acot10	3.35858	0	0	0	2.69725	2.55897	5.22083	1.93365	0.111636	0.206635	0.839644	3.49235
Acot11	178.005	248.917	137.997	165.467	137.56	122.831	90.9917	-0.646049	0.0167722	0.0439015	182.596	117.127
Acot12	1.67929	1.81691	2.26225	1.67138	1.79817	2.55897	2.2375	0.251221	0.844666	NA	1.85746	2.19821
Acot13	409.746	303.424	495.432	457.959	608.68	446.967	583.242	0.384004	0.0105801	0.029701	416.64	546.296
Acot2	120.909	174.423	113.112	279.121	417.175	241.396	652.604	1.33661	3.49168e-10	6.06505e-09	171.891	437.058
Acot3	110.833	110.832	65.6052	30.0849	30.5689	116.86	20.1375	-0.811687	0.0083508	0.024341	79.3387	55.8553
Acot4	132.664	107.198	65.6052	86.9119	105.193	153.538	100.687	0.247231	0.263862	0.401376	98.0946	119.806
Acot5	41.9822	61.775	20.3602	11.6997	7.19267	33.2666	20.1375	-0.796959	0.0985011	0.187454	33.9543	20.1989
Acot6	780.869	666.806	497.695	349.319	263.432	1260.72	437.058	-0.0366535	0.868211	0.915887	573.672	653.736
Acot7	146.098	167.156	149.308	173.824	115.083	122.831	161.1	-0.252705	0.289949	0.43064	159.096	133.004
Acot8	199.835	256.184	212.651	242.35	118.679	105.771	170.05	-0.793335	0.000308879	0.00136745	227.755	131.5
Acot9	814.455	790.356	889.063	854.076	1400.77	1032.12	1531.94	0.641824	9.66674e-07	7.83268e-06	836.988	1321.61
Acox1	3419.03	2861.63	2264.51	3416.31	4897.31	5003.64	5575.85	0.794155	1.11576e-08	1.41673e-07	2990.37	5158.93
Acox2	72.2094	76.3102	131.21	31.7563	30.5689	67.3862	69.3625	-0.359408	0.345168	0.489269	77.8716	55.7725
Acox3	589.43	630.468	613.069	740.422	679.708	465.732	626.5	-0.131964	0.245255	0.380372	643.347	590.647
Acoxl	1.67929	5.45073	6.78674	0	1.79817	5.11794	5.22083	0.310185	0.760116	0.842044	3.47919	4.04565
Acp1	789.266	766.736	904.899	685.267	806.478	982.644	1200.05	0.346986	0.0181848	0.0470139	786.542	996.389
Acp2	654.923	641.369	615.331	708.666	788.497	809.487	837.571	0.309374	0.0022481	0.00783386	655.072	811.852
Acp5	634.771	525.087	637.954	646.825	655.432	886.256	1035.96	0.492097	0.0131615	0.0357406	611.159	859.217
Acp6	261.969	261.635	300.879	389.432	365.028	272.957	434.075	0.234548	0.0662855	0.136348	303.479	357.353
Acpp	41.9822	72.6764	67.8674	28.4135	82.7157	46.9144	146.929	0.709561	0.0582531	0.122668	52.7349	92.1864
Acpt	20.1515	14.5353	4.5245	28.4135	6.29359	2.55897	3.72917	-2.04157	0.00176146	0.00631105	16.9062	4.19391
Acr	5.03787	9.08455	11.3112	6.68553	4.49542	1.70598	2.98333	-1.39988	0.092156	0.177761	8.0298	3.06158
Acrbp	120.909	103.564	63.3429	140.396	80.0185	47.7674	76.075	-0.679685	0.00204017	0.00718571	107.053	67.9536
Acrv1	26.8686	18.1691	6.78674	5.01415	2.69725	16.2068	4.475	-1.10056	0.0600987	0.125918	14.2097	7.79302
Acsbg1	13.4343	16.3522	11.3112	30.0849	23.3762	11.0889	20.8833	0.0430928	0.924996	0.951929	17.7957	18.4495
Acsf2	188.08	167.156	151.571	237.336	232.863	193.629	258.804	0.302805	0.0847192	0.166216	186.036	228.432
Acsf3	403.029	488.749	504.481	452.945	360.533	287.458	438.55	-0.353477	0.0200125	0.0508444	462.301	362.18
Acsl1	59238.6	49747	43966.8	37987.2	33905.4	109430	23243.9	-0.0611704	0.798025	0.868294	47734.9	55526.4
Acsl3	676.753	804.891	667.363	745.436	852.332	821.429	1044.17	0.320035	0.0794251	0.157574	723.611	905.976
Acsl4	10223.5	9447.94	9641.7	12761	18111.1	18382.8	12510.6	0.641593	0.00497343	0.0155642	10518.5	16334.8
Acsl5	1887.52	1896.85	2024.71	1489.2	1926.74	2842.16	2494.81	0.406069	0.000284622	0.00127229	1824.57	2421.24
Acsl6	1.67929	1.81691	4.5245	3.34276	0	0	0	-4.20701	0.0284551	NA	2.84086	0
Acsm3	120.909	45.4228	22.6225	63.5125	57.5414	126.243	167.067	0.913299	0.0617945	0.128757	63.1166	116.95
Acsm4	5.03787	1.81691	2.26225	5.01415	0.899084	2.55897	5.22083	-0.288675	0.774479	0.852253	3.53279	2.89296
Acsm5	75.568	30.8875	18.098	26.7421	38.6606	67.3862	76.075	0.646385	0.155748	0.269408	37.8239	60.7073
Acss1	4490.42	3503	4569.74	2388.41	1635.43	4702.53	3973.05	-0.124717	0.614563	0.73216	3737.89	3437.01
Acss2	1998.35	2082.18	2235.1	544.871	478.313	2732.13	1537.16	-0.108758	0.717692	0.810919	1715.13	1582.53
Acss2os	15.1136	14.5353	27.147	6.68553	7.19267	21.3247	10.4417	-0.325607	0.482736	0.620021	15.8703	12.9864
Acss3	377.84	216.212	135.735	220.622	383.909	457.203	660.808	1.0572	0.00129519	0.00483887	237.602	500.64
Acta1	13.4343	59.9581	27.147	51.8128	40.4588	116.007	90.9917	1.09669	0.190134	0.313471	38.088	82.4857
Acta2	19955	24557.4	20186	30061.5	23151.4	10177	10754.2	-0.7073	0.0047925	0.0150672	23690	14694.2
Actb	42858.8	46578.3	50147.3	48658.9	45890.2	36883.3	34032.4	-0.273807	0.0405954	0.091175	47060.8	38935.3
Actbl2	5.03787	7.26764	15.8357	1.67138	0.899084	10.2359	14.1708	0.401241	0.607384	0.726609	7.45316	8.43526
Actc1	3.35858	7.26764	4.5245	21.728	15.2844	20.4718	2.98333	0.627951	0.466185	0.605241	9.21967	12.9132
Actg1	4104.18	4402.37	4481.51	5325.02	8042.31	4077.29	6699.07	0.416493	0.00771135	0.0227338	4578.27	6272.89
Actg2	913.533	942.977	832.507	1208.41	871.212	598.799	507.167	-0.560821	0.0144746	0.0388238	974.357	659.059
Actl10	6.71715	12.7184	6.78674	3.34276	3.59634	0.85299	1.49167	-1.8927	0.027204	0.0655204	7.39126	1.98033
Actl6a	1326.64	1300.91	1583.57	1109.8	1120.26	1607.03	1038.95	-0.100714	0.291271	0.432038	1330.23	1255.41
Actl7a	15.1136	1.81691	6.78674	5.01415	16.1835	6.82392	6.7125	0.350062	0.614137	0.73176	7.18285	9.90664
Actl9	15.1136	3.63382	9.04899	6.68553	5.3945	0.85299	5.96667	-1.25947	0.133807	0.239177	8.62048	4.07139
Actn1	1958.05	2514.6	2169.5	3072	3893.93	1607.03	2431.42	0.0778275	0.685651	0.787403	2428.54	2644.13
Actn2	33.5858	27.2537	45.245	6.68553	11.6881	25.5897	11.1875	-0.795137	0.0750297	0.150555	28.1925	16.1551
Actn3	8.39644	9.08455	9.04899	5.01415	4.49542	51.1794	4.475	0.483857	0.430519	0.572469	7.88603	20.0499
Actn4	7632.37	9240.81	9259.38	9473.39	10119.2	8256.09	8196.71	-0.00403442	0.9706	0.981427	8901.49	8857.33
Actr10	1439.15	1408.11	1386.76	1074.7	1561.71	2149.53	1827.29	0.474612	2.07317e-07	1.95934e-06	1327.18	1846.18
Actr1a	2377.87	2694.48	2759.94	3145.54	3340.1	2882.25	3271.22	0.207909	0.0406063	0.0911756	2744.46	3164.52
Actr1b	1786.76	1896.85	2230.58	1669.71	1521.25	2059.97	1668.43	-0.11896	0.269862	0.407976	1895.98	1749.88
Actr2	6129.4	5850.45	6006.27	4935.59	9319.91	9835.83	6386.57	0.56526	3.86246e-06	2.75152e-05	5730.43	8514.1
Actr3	3366.97	3134.17	3384.32	3082.03	5327.97	5355.07	5003.79	0.689058	7.73818e-15	3.32976e-13	3241.87	5228.95
Actr3b	21.8308	27.2537	13.5735	46.7987	187.909	40.9435	56.6833	1.73814	0.000364981	0.00158898	27.3641	95.1785
Actr5	154.495	205.311	149.308	180.509	149.248	138.184	124.554	-0.329419	0.0547027	0.116604	172.406	137.329
Actr6	162.891	129.001	142.522	157.11	217.578	234.572	257.312	0.675605	1.23886e-05	7.87106e-05	147.881	236.488
Actr8	626.375	568.693	644.741	623.426	625.763	887.109	751.8	0.287702	0.0145937	0.0391002	615.808	754.891
Acvr1	616.299	628.651	380.058	765.493	975.506	663.626	724.95	0.406006	0.0213149	0.0535702	597.625	788.027
Acvr1b	1022.69	1199.16	1074.57	1536	1108.57	899.051	1126.95	-0.199664	0.0371909	0.0850666	1208.1	1044.86
Acvr1c	628.054	516.003	343.862	720.366	1831.43	1991.73	1933.95	1.8318	4.9194e-17	3.31583e-15	552.071	1919.04
Acvr2a	1133.52	1228.23	1115.29	1134.87	1735.23	1644.56	1827.29	0.588184	4.05727e-08	4.46903e-07	1152.98	1735.7
Acvr2b	35.2651	56.3242	61.0807	61.8411	30.5689	24.7367	30.5792	-0.876256	0.00401362	0.0129579	53.6278	28.6282
Acvrl1	769.114	1021.1	995.389	914.246	483.707	596.24	684.675	-0.647922	6.50364e-06	4.42227e-05	924.963	588.207
Acy1	302.272	307.058	321.239	177.167	126.771	267.839	111.875	-0.790561	1.24917e-05	7.92767e-05	276.934	168.828
Acy3	80.6059	59.9581	67.8674	45.1273	22.4771	28.1487	33.5625	-1.15834	0.000157793	0.000759545	63.3897	28.0628
Acyp1	94.0402	112.648	149.308	111.983	100.697	97.2408	160.354	0.0341405	0.874014	0.919577	116.995	119.431
Acyp2	134.343	110.832	176.455	103.626	169.028	174.01	236.429	0.57857	0.00529637	0.0164181	131.314	193.156
Ada	654.923	864.849	1273.65	471.33	325.468	576.621	459.433	-0.824802	0.000443872	0.00189137	816.187	453.841
Adal	330.82	287.072	275.994	277.449	329.964	457.203	281.179	0.253346	0.0493825	0.1074	292.834	356.115
Adam10	2520.61	2296.58	2259.99	2620.73	5895.29	4667.56	4186.36	1.02041	4.02281e-15	1.8205e-13	2424.48	4916.41
Adam11	38.6236	63.5919	45.245	36.7704	10.789	16.2068	11.1875	-1.87394	1.12456e-06	8.97544e-06	46.0577	12.7278
Adam12	374.481	694.06	549.726	426.202	326.368	518.618	475.842	-0.221659	0.365853	0.510576	511.117	440.276
Adam15	977.346	1144.65	1124.34	1178.32	661.726	655.949	789.837	-0.649166	7.50942e-07	6.27873e-06	1106.17	702.504
Adam17	1496.25	1457.16	1497.61	1616.23	2320.54	1899.61	1995.85	0.447731	4.6832e-05	0.000256438	1516.81	2072
Adam19	587.751	812.159	656.052	606.712	476.515	460.615	530.287	-0.445659	0.00226743	0.00789725	665.668	489.139
Adam1a	90.6816	96.2963	65.6052	106.968	86.3121	83.593	88.0083	-0.0725991	0.699518	0.797641	89.8879	85.9711
Adam1b	6.71715	0	0	0	4.49542	0.85299	2.98333	0.22939	0.887144	NA	1.67929	2.77725
Adam21	16.7929	5.45073	9.04899	18.3852	20.6789	6.82392	11.1875	-0.0136441	0.979271	0.9875	12.4195	12.8968
Adam22	166.25	161.705	162.882	162.124	167.23	153.538	197.646	0.0804224	0.626387	0.741688	163.24	172.805
Adam23	403.029	381.551	393.631	397.789	249.945	394.934	362.475	-0.235919	0.189552	0.31283	394	335.785
Adam28	5.03787	5.45073	4.5245	0	4.49542	2.55897	5.96667	0.21452	0.812344	0.878241	3.75327	4.34035
Adam3	0	0	2.26225	1.67138	2.69725	0.85299	5.96667	1.59405	0.211828	0.340524	0.983408	3.1723
Adam32	11.755	7.26764	4.5245	20.0566	23.3762	6.82392	11.1875	0.277782	0.613257	0.731131	10.9009	13.7959
Adam33	63.813	65.4088	97.2767	113.654	44.0551	45.2085	55.1917	-0.794025	0.00230486	0.00801066	85.0381	48.1517
Adam4	167.929	105.381	70.1297	120.34	135.762	94.6819	124.554	0.0141356	0.958819	0.974014	115.945	118.333
Adam5	1.67929	1.81691	0	5.01415	0.899084	5.11794	5.22083	0.988147	0.372952	0.517348	2.12759	3.74595
Adam8	137.702	159.888	140.259	309.206	436.955	94.6819	115.604	0.150812	0.67288	0.777928	186.764	215.747
Adam9	3301.48	3079.66	2879.84	4786.84	7884.07	4824.51	5698.17	0.814156	9.00727e-11	1.77438e-09	3511.96	6135.58
Adamdec1	73.8887	59.9581	52.0317	93.5974	241.854	210.689	191.679	1.64886	9.42327e-07	7.66822e-06	69.869	214.74
Adamts1	743.925	981.132	943.357	1044.61	1095.08	911.846	601.887	-0.0888632	0.668536	0.775167	928.257	869.606
Adamts10	421.501	557.792	450.187	471.33	170.826	176.569	269.992	-1.20868	3.92891e-11	8.35812e-10	475.203	205.796
Adamts12	2214.98	2331.1	2081.27	2059.14	1480.79	1992.58	2180.82	-0.201524	0.253142	0.389168	2171.62	1884.73
Adamts13	11.755	9.08455	22.6225	40.1132	11.6881	11.0889	6.7125	-0.982005	0.075475	0.151216	20.8938	9.82982
Adamts14	78.9266	130.818	128.948	150.424	50.3487	53.7384	52.2083	-1.21045	5.99396e-06	4.1118e-05	122.279	52.0985
Adamts15	792.624	1150.1	882.277	865.776	909.873	591.975	934.529	-0.222433	0.349694	0.494013	922.695	812.126
Adamts16	15.1136	29.0706	15.8357	53.4842	28.7707	17.0598	16.4083	-0.315472	0.481669	0.61923	28.376	20.7463
Adamts17	166.25	239.832	122.161	125.354	90.8075	95.5349	100.687	-0.773984	0.000475067	0.00200375	163.399	95.6766
Adamts18	124.267	130.818	95.0144	125.354	64.7341	85.299	143.2	-0.288687	0.401408	0.545237	118.863	97.7443
Adamts19	25.1893	27.2537	13.5735	40.1132	17.0826	11.9419	15.6625	-0.855126	0.0952535	0.182414	26.5324	14.8957
Adamts2	984.063	1273.65	941.095	1149.91	680.607	1050.03	827.875	-0.358316	0.0405057	0.0910576	1087.18	852.837
Adamts20	38.6236	52.6904	63.3429	58.4984	102.496	24.7367	24.6125	-0.172898	0.700977	0.799027	53.2888	50.6149
Adamts3	117.55	185.325	108.588	158.781	256.239	79.3281	234.937	0.255215	0.249707	0.385243	142.561	190.168
Adamts4	92.3609	223.48	178.718	232.322	116.881	76.7691	80.55	-0.979204	0.000725278	0.00290931	181.72	91.4
Adamts5	17365.5	15429.2	11150.6	3386.22	3009.23	26120.3	2174.1	-0.855888	0.00348431	0.0114597	11832.9	10434.5
Adamts6	70.5301	63.5919	63.3429	68.5267	44.9542	77.6221	73.8375	-0.0306174	0.909169	0.942007	66.4979	65.4713
Adamts7	149.457	227.114	167.406	177.167	115.083	83.593	143.946	-0.675595	0.00628777	0.0190579	180.286	114.207
Adamts8	53.7372	63.5919	52.0317	35.099	71.9267	25.5897	66.3792	0.0243792	0.952166	0.969983	51.115	54.6319
Adamts9	1872.41	1869.6	1597.15	1892	1374.7	1943.96	1256.73	-0.276892	0.0415971	0.0929714	1807.79	1525.13
Adamtsl1	352.651	337.945	323.501	279.121	178.918	317.312	229.717	-0.433962	0.0676576	0.138701	323.305	241.982
Adamtsl2	33.5858	32.7044	11.3112	10.0283	6.29359	17.0598	14.9167	-0.799053	0.138637	0.245851	21.9074	12.7567
Adamtsl3	105.795	107.198	85.9654	111.983	167.23	128.801	104.417	0.382944	0.15877	0.273388	102.735	133.483
Adamtsl4	184.722	267.086	248.847	307.534	190.606	87.005	120.079	-0.949069	1.10461e-06	8.83277e-06	252.047	132.563
Adamtsl5	102.437	110.832	99.5389	180.509	55.7432	61.4153	39.5292	-1.19801	2.59726e-05	0.000152349	123.329	52.2292
Adap1	26.8686	58.1411	36.196	71.8694	47.6515	26.4427	30.5792	-0.428882	0.252911	0.388899	48.2688	34.8911
Adap2	235.1	203.494	203.602	265.75	173.523	180.834	220.767	-0.23786	0.149167	0.260165	226.987	191.708
Adar	2225.06	1916.84	1730.62	1858.58	1634.53	1782.75	1270.9	-0.31801	0.0293033	0.0696898	1932.77	1562.73
Adarb1	406.388	426.974	375.533	456.287	252.643	244.808	255.821	-0.728085	5.93666e-06	4.07741e-05	416.296	251.091
Adarb2	3.35858	0	0	0	0	0.85299	1.49167	-0.109087	0.951753	NA	0.839644	0.781552
Adat1	162.891	167.156	122.161	157.11	155.542	133.919	136.487	-0.110167	0.515621	0.650005	152.33	141.983
Adat2	52.0579	41.7889	61.0807	50.1415	81.8167	46.9144	64.8875	0.327	0.172513	0.291023	51.2673	64.5395
Adat3	23.51	45.4228	52.0317	73.5408	6.29359	7.67691	16.4083	-2.17784	3.53908e-07	3.17233e-06	48.6263	10.1263
Adck1	302.272	387.002	373.271	356.004	268.826	394.934	395.292	-0.00124397	0.993494	0.995748	354.637	353.017
Adck2	297.234	310.692	269.208	442.916	445.047	339.49	525.067	0.407904	0.00180922	0.00646718	330.012	436.534
Adck3	1454.26	1237.32	1269.12	1265.24	1043.84	2574.32	1771.35	0.422535	0.0911933	0.176352	1306.48	1796.5
Adck4	213.27	277.987	199.078	325.92	213.982	130.507	209.579	-0.470054	0.0132656	0.0359602	254.064	184.69
Adck5	181.363	178.057	233.012	225.637	140.257	112.595	198.392	-0.451726	0.0350332	0.0810103	204.517	150.414
Adcy1	13.4343	12.7184	20.3602	26.7421	41.3579	45.2085	36.5458	1.22028	0.00391437	0.0126687	18.3138	41.0374
Adcy10	57.0958	38.1551	31.6715	25.0707	29.6698	58.8563	26.85	-0.0642684	0.857556	0.907976	37.9983	38.4587
Adcy2	94.0402	63.5919	76.9164	50.1415	181.615	236.278	32.8167	0.991424	0.101351	0.19155	71.1725	150.237
Adcy3	203.194	252.551	203.602	240.679	183.413	191.923	261.787	-0.0805564	0.709639	0.805014	225.006	212.374
Adcy4	403.029	456.045	366.484	553.227	245.45	200.453	261.787	-0.91092	2.22838e-10	4.02242e-09	444.696	235.897
Adcy5	362.726	532.355	205.865	686.938	554.735	686.657	469.129	0.410354	0.143567	0.252413	446.971	570.174
Adcy6	1613.8	2018.59	1612.98	2291.46	1434.94	974.114	1346.23	-0.593368	2.04239e-08	2.42923e-07	1884.21	1251.76
Adcy7	601.185	634.102	615.331	693.624	488.203	533.972	560.121	-0.267779	0.0307693	0.0726694	636.061	527.432
Adcy8	0	5.45073	0	0	3.59634	1.70598	0	0.557525	0.766629	NA	1.36268	1.76744
Adcy9	1455.94	1366.32	1323.42	1169.97	948.534	1270.1	1115.77	-0.262145	0.0219079	0.0548501	1328.91	1111.47
Adcyap1r1	283.8	305.241	343.862	324.248	295.799	282.34	261.787	-0.165928	0.323985	0.467677	314.288	279.975
Add1	1989.96	2182.11	1864.09	2806.25	2818.63	1910.7	2448.57	0.112367	0.246267	0.381386	2210.6	2392.63
Add2	6.71715	1.81691	0	1.67138	0.899084	1.70598	2.2375	-0.715937	0.543631	0.674819	2.55136	1.61419
Add3	1502.96	1455.35	1780.39	1733.22	1992.37	1607.89	2170.37	0.240657	0.0524439	0.112663	1617.98	1923.54
Adgb	1.67929	9.08455	2.26225	6.68553	9.88992	8.5299	10.4417	0.967618	0.15834	0.272813	4.9279	9.6205
Adgra1	13.4343	9.08455	2.26225	18.3852	4.49542	3.41196	6.7125	-1.1425	0.13437	0.239982	10.7916	4.87329
Adgra2	1420.68	1331.8	1357.35	1375.55	1703.76	1276.93	1611.75	0.148153	0.243582	0.378453	1371.34	1530.81
Adgra3	298.913	457.861	359.697	439.573	152.844	120.272	170.05	-1.40435	7.25092e-11	1.45874e-09	389.011	147.722
Adgrb1	3.35858	3.63382	4.5245	8.35691	0	1.70598	0	-3.38823	0.0150798	0.0401624	4.96845	0.56866
Adgrb2	25.1893	27.2537	27.147	45.1273	8.99084	7.67691	6.7125	-1.97742	1.16222e-05	7.4229e-05	31.1793	7.79342
Adgrb3	1.67929	1.81691	0	1.67138	0	0	1.49167	-1.47461	0.401493	NA	1.2919	0.497222
Adgrd1	436.615	356.114	350.648	576.627	319.175	275.516	240.158	-0.603718	0.00145326	0.00534966	430.001	278.283
Adgre1	527.297	463.312	472.81	611.726	717.469	1089.27	937.512	0.821373	6.4689e-06	4.40392e-05	518.786	914.75
Adgre4	38.6236	30.8875	49.7695	53.4842	69.2295	75.9161	68.6167	0.741166	0.0110096	0.0307346	43.1912	71.2541
Adgre5	612.94	606.848	533.891	737.08	576.313	477.674	551.171	-0.217022	0.136046	0.242339	622.69	535.053
Adgrf1	619.657	561.425	617.594	623.426	519.671	777.074	1244.05	0.482117	0.0261562	0.0634091	605.526	846.931
Adgrf2	15.1136	12.7184	2.26225	10.0283	29.6698	9.38289	23.8667	0.936093	0.0699215	0.142349	10.0306	20.9731
Adgrf3	28.5479	5.45073	9.04899	15.0424	12.5872	25.5897	20.8833	0.4073	0.42587	0.56787	14.5225	19.6867
Adgrf4	21.8308	9.08455	13.5735	10.0283	17.9817	26.4427	21.6292	0.682565	0.144428	0.253559	13.6293	22.0178
Adgrf5	4490.42	3753.74	3918.21	4524.43	4125	4356.22	4228.87	0.0280763	0.851154	0.903824	4171.7	4236.7
Adgrg1	2408.1	2527.32	3090.23	2426.85	1235.34	1313.6	1371.59	-0.992263	1.45079e-11	3.32726e-10	2613.13	1306.84
Adgrg2	285.479	176.24	169.669	210.594	288.606	360.815	185.712	0.377637	0.158057	0.27249	210.496	278.378
Adgrg3	21.8308	30.8875	24.8847	56.827	35.0643	22.1777	52.9542	0.140013	0.665143	0.772758	33.6075	36.7321
Adgrg5	30.2272	39.972	36.196	50.1415	36.8624	12.7948	42.5125	-0.407465	0.187459	0.310186	39.1342	30.7233
Adgrg6	221.666	212.579	160.62	227.308	332.661	239.69	380.375	0.604458	2.91602e-05	0.000168723	205.543	317.575
Adgrg7	10.0757	10.9015	31.6715	8.35691	5.3945	25.5897	17.1542	0.0811718	0.888883	0.928724	15.2514	16.0461
Adgrl1	634.771	879.385	827.983	733.737	346.147	392.375	470.621	-0.925501	4.99108e-08	5.39644e-07	768.969	403.048
Adgrl2	3484.52	3103.28	2911.51	2777.84	3201.64	4074.73	2483.62	0.0646777	0.676637	0.780893	3069.29	3253.33
Adgrl3	411.426	628.651	368.746	481.358	445.946	396.64	662.3	0.0668093	0.750849	0.835383	472.545	501.629
Adgrl4	1163.75	921.174	825.721	1148.24	1195.78	1343.46	1569.98	0.438713	0.00167445	0.00603745	1014.72	1369.74
Adgrv1	6.71715	1.81691	4.5245	5.01415	19.7798	5.11794	29.8333	1.84008	0.00296967	0.0100046	4.51818	18.2437
Adh1	369.443	250.734	239.798	235.665	244.551	472.556	445.262	0.490588	0.0776763	0.154844	273.91	387.457
Adh5	1581.89	1553.46	1436.53	1271.92	1572.5	2405.43	2219.6	0.494637	0.000104908	0.000529354	1460.95	2065.84
Adh6-ps1	1.67929	0	2.26225	0	0.899084	1.70598	4.475	1.30421	0.379046	NA	0.985384	2.36002
Adh7	83.9644	54.5073	70.1297	43.4559	41.3579	44.3555	52.2083	-0.435246	0.192226	0.316079	63.0143	45.9739
Adhfe1	829.569	663.172	619.856	493.058	732.754	943.407	753.292	0.30868	0.121496	0.221492	651.414	809.817
Adi1	492.032	454.228	466.023	504.757	682.405	871.756	499.708	0.48665	0.00163786	0.00592802	479.26	684.623
Adig	898.419	793.99	592.709	625.097	593.395	964.732	1094.88	0.275128	0.25904	0.395701	727.554	884.337
Adipoq	4866.58	2583.65	2379.88	4201.85	6104.78	10657.3	11051.8	1.41199	6.25277e-07	5.30349e-06	3507.99	9271.26
Adipor1	2876.62	2930.68	3445.4	3585.11	4109.71	4037.2	4661.46	0.415681	0.000247854	0.00113017	3209.45	4269.46
Adipor2	5791.87	5054.65	4614.99	5238.11	6043.64	7313.54	6337.34	0.341473	0.0157804	0.0417259	5174.9	6564.84
Adk	1986.6	1738.78	1907.08	1071.36	1644.42	3452.9	2346.39	0.549798	0.000286194	0.00127823	1675.95	2481.24
Adm	87.323	98.1132	137.997	80.2263	44.9542	38.3845	62.65	-1.05893	0.00102294	0.00394187	100.915	48.6629
Adm2	10.0757	41.7889	31.6715	13.3711	10.789	2.55897	2.98333	-2.01678	0.00863757	0.025055	24.2268	5.44377
Adnp	38.6236	34.5213	40.7205	55.1556	50.3487	32.4136	34.3083	-0.113152	0.760305	0.842093	42.2553	39.0236
Adnp2	554.165	577.778	631.167	521.471	526.863	573.209	483.3	-0.113285	0.413878	0.556936	571.145	527.791
Ado	1074.74	1228.23	1241.97	976.087	1181.4	1336.64	1028.5	0.0617043	0.536677	0.668638	1130.26	1182.18
Adora1	130.985	94.4794	85.9654	98.6115	106.991	168.039	232.7	0.712589	0.0114513	0.0317388	102.51	169.243
Adora2a	55.4165	63.5919	74.6542	96.9402	44.9542	36.6786	35.8	-0.860863	0.00572816	0.0175807	72.6507	39.1443
Adora2b	11.755	12.7184	9.04899	31.7563	15.2844	10.2359	18.6458	-0.145651	0.741552	0.828756	16.3197	14.722
Adora3	1.67929	1.81691	0	3.34276	0.899084	0.85299	0.745833	-1.08369	0.458995	NA	1.70974	0.832636
Adpgk	728.811	732.215	656.052	551.556	655.432	847.019	587.717	0.0492338	0.636334	0.748837	667.159	696.723
Adprh	221.666	312.509	278.257	332.605	347.046	257.603	293.858	0.0672043	0.628336	0.743273	286.259	299.503
Adprhl1	3.35858	1.81691	0	1.67138	0.899084	0.85299	0.745833	-1.12463	0.431456	NA	1.71172	0.832636
Adprhl2	164.57	332.495	341.599	340.962	214.881	117.713	162.592	-0.832695	0.000131166	0.000644114	294.907	165.062
Adprm	181.363	185.325	142.522	222.294	329.065	295.135	355.017	0.828826	3.50207e-09	5.00212e-08	182.876	326.405
Adra1a	258.61	187.142	88.2277	182.181	236.459	256.75	196.9	0.345612	0.262863	0.400178	179.04	230.036
Adra1b	3.35858	9.08455	2.26225	3.34276	3.59634	1.70598	2.98333	-0.742904	0.442054	0.583646	4.51204	2.76188
Adra1d	11.755	23.6198	13.5735	16.7138	14.3853	16.2068	17.9	-0.0150792	0.971675	0.981917	16.4155	16.1641
Adra2a	15.1136	27.2537	40.7205	45.1273	35.0643	22.1777	17.9	-0.335335	0.445412	0.586993	32.0538	25.0473
Adra2b	11.755	10.9015	20.3602	23.3993	5.3945	7.67691	6.7125	-1.30846	0.0155117	0.041152	16.604	6.59464
Adra2c	0	1.81691	2.26225	5.01415	0.899084	5.11794	0.745833	-0.0727606	0.954412	0.971458	2.27333	2.25429
Adrb1	107.474	118.099	219.438	83.5691	62.0368	82.74	48.4792	-1.01146	0.00130763	0.00487894	132.145	64.4187
Adrb2	426.539	274.354	303.141	275.778	282.312	533.972	285.654	0.147794	0.500476	0.636062	319.953	367.313
Adrb3	277.083	248.917	230.749	439.573	220.276	517.765	415.429	0.408128	0.154262	0.267272	299.081	384.49
Adrbk1	2728.84	3101.47	4053.95	2769.48	1416.06	2018.17	1540.89	-0.935903	6.23119e-16	3.34951e-14	3163.43	1658.37
Adrbk2	1170.46	1124.67	1221.61	1490.87	1221.86	985.203	1297	-0.103145	0.485077	0.622231	1251.9	1168.02
Adrm1	636.45	879.385	968.242	718.694	349.744	324.136	261.787	-1.34755	1.21861e-17	9.02832e-16	800.693	311.889
Adsl	1138.56	1331.8	1366.4	885.833	824.46	1092.68	885.304	-0.326388	0.0227211	0.0565787	1180.65	934.148
Adss	1494.57	1589.8	1556.43	1676.4	1833.23	1368.2	1490.92	-0.0202757	0.857778	0.908084	1579.3	1564.12
Adssl1	47.0201	47.2397	52.0317	33.4276	36.8624	81.034	65.6333	0.436747	0.122366	0.222722	44.9298	61.1766
Adtrp	31.9065	3.63382	6.78674	18.3852	47.6515	40.0905	81.2958	1.85106	0.000286069	0.00127809	15.1781	56.3459
Aebp1	1115.05	1580.71	1266.86	1766.65	842.442	912.699	737.629	-0.773594	2.16571e-05	0.000129305	1432.32	830.923
Aebp2	1830.42	1640.67	1427.48	1783.36	2432.92	2210.1	1539.4	0.295405	0.0909833	0.176017	1670.48	2060.81
Aen	517.221	635.919	427.565	411.16	356.936	475.115	98.45	-0.779099	0.00801371	0.0235113	497.966	310.167
Aes	2421.53	2716.28	4001.92	2391.75	1291.98	1526	1346.23	-1.04665	1.37678e-09	2.14641e-08	2882.87	1388.07
AF251705	104.116	74.4933	65.6052	115.325	100.697	88.7109	119.333	0.188455	0.408626	0.55218	89.8849	102.914
AF357355	1.67929	3.63382	0	1.67138	0	1.70598	5.22083	0.343618	0.797579	0.86803	1.74612	2.30894
AF357359	20.1515	18.1691	11.3112	11.6997	9.88992	9.38289	21.6292	-0.17412	0.752563	0.836617	15.3329	13.634
AF357399	20.1515	18.1691	18.098	20.0566	18.8808	18.7658	4.475	-0.511129	0.319352	0.462864	19.1188	14.0405
AF357425	3.35858	10.9015	4.5245	0	2.69725	3.41196	4.475	-0.333075	0.691467	0.791576	4.69613	3.52807
AF357426	0	1.81691	0	3.34276	1.79817	1.70598	4.475	0.98591	0.425067	0.567036	1.28992	2.65972
AF529169	21.8308	12.7184	20.3602	25.0707	25.1744	13.6478	28.3417	0.118136	0.799272	0.869096	19.995	22.388
Afap1	1267.86	1582.53	1355.09	2102.6	2079.58	875.168	1772.85	-0.0535893	0.682976	0.785337	1577.02	1575.86
Afap1l1	401.35	548.707	472.81	434.559	300.294	337.784	391.562	-0.434867	0.00419281	0.0134372	464.357	343.214
Afap1l2	243.497	287.072	287.305	332.605	184.312	143.302	182.729	-0.763759	4.23845e-05	0.000234567	287.62	170.115
Aff1	2114.22	2165.76	1999.83	2502.06	2326.83	1730.72	1982.42	-0.127617	0.251328	0.387183	2195.47	2013.32
Aff2	25.1893	27.2537	13.5735	20.0566	11.6881	11.0889	17.9	-0.686426	0.116358	0.213761	21.5183	13.559
Aff3	243.497	248.917	192.291	249.036	102.496	213.247	137.979	-0.663933	0.00250047	0.00861463	233.435	151.241
Aff4	6508.92	6371.91	5847.91	7285.55	9639.98	7499.49	7735.78	0.352281	0.00509432	0.0158813	6503.57	8291.75
Afg3l1	1051.23	1148.29	1176.37	996.144	1181.4	1003.97	962.125	-0.0561781	0.636919	0.749338	1093.01	1049.16
Afg3l2	1335.03	1428.09	1490.82	1345.46	1725.34	2215.21	1288.05	0.288939	0.0156106	0.0413665	1399.85	1742.87
Afmid	82.2851	85.3948	83.7032	110.311	76.4221	81.887	77.5667	-0.207536	0.33672	0.480263	90.4236	78.6253
Aftph	3115.08	2830.75	3506.48	3404.61	3866.06	3939.96	3902.95	0.280689	0.0202043	0.0512477	3214.23	3902.99
Aga	337.537	365.199	366.484	284.135	406.386	508.382	572.8	0.555848	0.000400767	0.00172582	338.339	495.856
Agap1	3291.41	3299.51	4196.47	2894.83	1691.18	3062.23	2106.98	-0.606221	3.41682e-05	0.000193495	3420.55	2286.8
Agap2	60.4544	58.1411	58.8184	65.1839	16.1835	17.9128	15.6625	-1.8734	1.02101e-08	1.30322e-07	60.6495	16.5863
Agap3	683.47	957.512	1176.37	996.144	467.524	391.522	434.075	-1.13426	6.89158e-13	2.04586e-11	953.374	431.04
Agbl2	16.7929	9.08455	4.5245	21.728	7.19267	16.2068	11.9333	-0.183137	0.738274	0.826459	13.0325	11.7776
Agbl3	94.0402	69.0426	101.801	118.668	126.771	102.359	179	0.498681	0.0101036	0.0286007	95.888	136.043
Agbl4	3.35858	0	2.26225	0	2.69725	2.55897	0	0.312697	0.841711	NA	1.40521	1.75207
Agbl5	367.764	317.959	395.893	491.386	349.744	207.277	251.346	-0.552204	0.000731765	0.00293257	393.251	269.455
Ager	26.8686	32.7044	49.7695	56.827	21.578	13.6478	14.1708	-1.31461	0.000163888	0.000785334	41.5424	16.4656
Agfg1	2089.03	1696.99	2047.33	2119.31	3349.09	2483.91	2318.8	0.449216	0.00701285	0.0208914	1988.17	2717.26
Agfg2	226.704	248.917	300.879	272.435	202.294	182.54	210.325	-0.393061	0.00718975	0.021355	262.234	198.386
Aggf1	829.569	964.78	941.095	1001.16	1101.38	901.61	733.9	-0.036147	0.798541	0.868633	934.15	912.296
Agk	273.724	225.297	248.847	208.923	257.138	290.87	254.329	0.161182	0.261322	0.398436	239.198	267.446
Agl	1355.19	1173.72	1230.66	976.087	1007.87	1747.78	1421.56	0.220925	0.0872228	0.170197	1183.92	1392.4
Agmat	0	0	0	5.01415	1.79817	5.97093	0.745833	0.773003	0.591446	0.714161	1.25354	2.83831
Agmo	340.896	223.48	210.389	205.58	301.193	402.611	462.417	0.664211	0.00151643	0.00554983	245.086	388.74
Ago1	1553.34	1666.11	1565.48	1447.42	1496.08	1360.52	1319.38	-0.162838	0.162072	0.277446	1558.09	1391.99
Ago2	1707.84	1575.26	1513.44	1788.38	1521.25	1163.48	956.158	-0.440265	0.00549952	0.0169491	1646.23	1213.63
Ago3	1321.6	1144.65	1115.29	1083.06	1107.67	1242.81	936.767	-0.0971773	0.502555	0.63788	1166.15	1095.75
Ago4	384.557	288.889	350.648	386.089	391.102	329.254	570.562	0.268557	0.115385	0.212197	352.546	430.306
Agpat1	1843.86	2084	3302.88	1348.81	587.102	1482.5	864.421	-1.16473	1.78079e-09	2.6997e-08	2144.89	978.006
Agpat2	1214.13	861.216	502.219	834.02	507.083	1008.23	1663.95	0.292974	0.391242	0.535268	852.895	1059.76
Agpat3	905.137	1012.02	678.674	1920.42	1348.63	824.841	1408.88	0.140772	0.306688	0.448767	1129.06	1194.12
Agpat4	486.994	437.875	368.746	182.181	170.826	376.169	123.062	-0.81463	0.000402307	0.0017307	368.949	223.352
Agpat5	874.909	841.23	898.112	367.704	622.166	1403.17	774.921	0.32047	0.0380674	0.0865931	745.489	933.418
Agpat6	8811.23	8145.21	7605.68	5629.21	6022.96	15206.3	6203.84	0.178614	0.438232	0.579683	7547.83	9144.35
Agpat9	225.025	138.085	117.637	384.418	609.579	610.741	623.517	1.60566	5.19815e-09	7.1375e-08	216.291	614.612
Agps	4796.05	4949.26	4782.39	10063.4	12379.5	8048.81	8049.78	0.65126	0.0138526	0.0373436	6147.77	9492.69
Agr2	85.6437	79.9441	54.294	16.7138	4.49542	37.5316	30.5792	-1.20175	0.0359241	0.0826779	59.1489	24.202
Agr3	0	0	0	3.34276	0.899084	1.70598	0.745833	0.400682	0.793282	0.865011	0.835691	1.11697
Agrn	2483.67	2957.93	2567.65	4840.32	4774.14	1578.88	3125.04	-0.0783794	0.593249	0.715831	3212.39	3159.35
Agrp	11.755	9.08455	11.3112	6.68553	6.29359	9.38289	11.1875	-0.0915284	0.870968	0.917807	9.70909	8.95466
Agt	688.508	1008.39	1167.32	324.248	184.312	603.064	392.308	-1.02187	0.00171053	0.00615573	797.115	393.228
Agtpbp1	1442.51	1295.46	1364.14	1288.64	1368.41	1452.64	1589.37	0.126504	0.172505	0.291023	1347.68	1470.14
Agtr1a	325.782	368.833	151.571	175.495	131.266	124.537	190.933	-0.782773	0.0152603	0.0405671	255.42	148.912
Agtr2	3.35858	21.8029	2.26225	8.35691	2.69725	8.5299	8.20417	-0.499139	0.56806	0.694685	8.94517	6.47711
Agtrap	468.522	416.073	499.957	615.069	686.001	525.442	591.446	0.27085	0.0368611	0.0844239	499.905	600.963
Agxt2	13.4343	14.5353	15.8357	15.0424	6.29359	16.2068	5.22083	-0.737641	0.179837	0.300522	14.7119	9.24041
Ahctf1	3986.63	3908.17	4092.41	3516.59	4881.13	5155.47	3650.85	0.230016	0.0765404	0.152973	3875.95	4562.48
Ahcy	243.497	367.016	456.974	225.637	208.588	268.692	265.517	-0.367301	0.0865156	0.169121	323.281	247.599
Ahcyl1	3167.14	2738.08	3121.9	2421.83	3964.96	4137	2902.04	0.357343	0.00341127	0.0112586	2862.24	3668
Ahcyl2	2663.35	2565.48	2155.92	3382.88	4639.27	4148.09	2717.82	0.551263	0.0629414	0.13065	2691.91	3835.06
Ahdc1	659.96	981.132	1174.11	1208.41	220.276	146.714	217.037	-2.3514	1.25492e-30	8.55356e-28	1005.9	194.676
Ahi1	129.305	158.071	113.112	145.41	126.771	178.275	179	0.238462	0.200466	0.326908	136.475	161.349
Ahnak	32516.1	35068.2	25172	52020.1	95851.4	37808.8	56352.2	0.783948	1.28714e-05	8.12929e-05	36194.1	63337.4
Ahr	604.544	592.313	581.398	1012.86	1624.64	680.686	2054.77	0.965476	4.87613e-13	1.48639e-11	697.778	1453.37
Ahrr	5.03787	9.08455	6.78674	16.7138	9.88992	7.67691	6.7125	-0.200724	0.724952	0.816577	9.40575	8.09311
Ahsa1	1726.31	1838.71	2176.28	1604.53	1530.24	2609.3	1508.82	-0.00734581	0.949951	0.968596	1836.46	1882.79
Ahsa2	439.974	406.988	472.81	523.143	555.634	632.066	451.229	0.234769	0.113987	0.210164	460.729	546.31
AI118078	1.67929	0	0	0	0	1.70598	1.49167	0.823242	0.621757	NA	0.419822	1.06588
AI182371	13.4343	21.8029	11.3112	5.01415	10.789	5.11794	11.1875	-0.547826	0.314702	0.457554	12.8907	9.03148
AI197445	8.39644	5.45073	6.78674	16.7138	7.19267	2.55897	5.96667	-0.874321	0.171428	0.289651	9.33693	5.23944
AI314180	4288.9	4247.94	4298.27	4129.99	5792.8	5505.2	4413.84	0.303164	0.0167647	0.0438954	4241.27	5237.28
AI314278	0	1.81691	0	1.67138	0	7.67691	0.745833	0.98722	0.545233	NA	0.872073	2.80758
AI317395	1.67929	1.81691	4.5245	1.67138	1.79817	0.85299	4.475	0.0656801	0.952314	0.970076	2.42302	2.37539
AI413582	50.3787	54.5073	45.245	125.354	88.1102	26.4427	90.2458	-0.0664592	0.783211	0.858148	68.8711	68.2662
AI414108	63.813	49.0566	67.8674	90.2546	71.9267	48.6204	38.0375	-0.353479	0.206436	0.333998	67.7479	52.8615
AI427809	1.67929	0	2.26225	10.0283	4.49542	6.82392	4.475	0.66496	0.437304	0.57868	3.49246	5.26478
AI429214	73.8887	59.9581	88.2277	90.2546	94.4038	62.2683	104.417	0.14631	0.481112	0.618869	78.0823	87.0296
AI450353	38.6236	36.3382	52.0317	18.3852	8.09176	22.1777	8.20417	-1.58242	3.30242e-05	0.000187891	36.3447	12.8246
AI463170	102.437	92.6624	151.571	115.325	104.294	122.831	205.85	0.320039	0.217493	0.347597	115.499	144.325
AI464131	352.651	352.481	404.942	349.319	425.267	337.784	680.946	0.384254	0.0838144	0.164786	364.848	481.332
AI467606	30.2272	23.6198	33.9337	45.1273	43.156	41.7965	51.4625	0.466997	0.139106	0.246553	33.227	45.4717
AI504432	36.9443	38.1551	27.147	46.7987	44.9542	47.7674	50.7167	0.345615	0.258084	0.394776	37.2613	47.8128
AI506816	193.118	225.297	282.781	100.283	73.7249	172.304	69.3625	-0.98484	1.08158e-05	6.99438e-05	200.37	105.13
AI507597	3.35858	7.26764	20.3602	3.34276	3.59634	7.67691	2.2375	-0.938615	0.271589	0.409874	8.5823	4.50358
AI597479	569.279	599.581	579.135	579.97	677.01	715.659	717.492	0.271978	0.00912401	0.0262491	581.991	703.387
AI606473	3.35858	12.7184	9.04899	6.68553	8.99084	18.7658	8.95	0.597037	0.311318	0.453562	7.95287	12.2355
AI607873	517.221	327.044	190.029	376.061	378.514	498.146	277.45	0.104916	0.678826	0.782485	352.589	384.703
AI661453	572.637	646.82	660.576	536.514	321.872	405.17	235.683	-0.930696	1.48228e-06	1.15334e-05	604.137	320.909
AI662270	78.9266	43.6059	377.795	63.5125	119.578	81.887	96.9583	-0.373359	0.546601	0.677515	140.96	99.4745
AI837181	172.967	179.874	187.767	222.294	114.184	48.6204	85.025	-1.24429	1.38042e-09	2.15012e-08	190.725	82.6097
AI839979	6.71715	9.08455	9.04899	11.6997	16.1835	11.9419	7.45833	0.368973	0.532823	0.664955	9.13759	11.8612
AI846148	446.691	519.636	427.565	526.485	301.193	277.222	331.15	-0.658971	1.29964e-07	1.28085e-06	480.094	303.188
AI847159	0	0	2.26225	3.34276	0.899084	2.55897	1.49167	0.256898	0.868572	NA	1.40125	1.64991
AI854703	8.39644	0	0	1.67138	3.59634	3.41196	2.98333	0.353708	0.72736	0.818478	2.51696	3.33054
AI987944	372.802	392.453	316.715	290.82	393.799	559.561	517.608	0.511401	0.00540242	0.0166956	343.197	490.323
Aida	498.749	428.791	536.153	583.312	842.442	685.804	667.521	0.515697	2.51712e-05	0.000148158	511.751	731.922
Aif1	125.947	79.9441	52.0317	108.64	148.349	125.39	164.083	0.654381	0.00493892	0.0154676	91.6406	145.941
Aif1l	65.4923	63.5919	36.196	83.5691	84.5139	62.2683	52.2083	0.12193	0.702985	0.800539	62.2123	66.3302
Aifm1	1288.01	1277.29	1366.4	770.507	899.084	1696.6	780.887	-0.11442	0.199555	0.325836	1175.55	1125.52
Aifm2	554.165	454.228	386.844	543.199	577.212	776.221	752.546	0.542412	0.0060978	0.018568	484.609	701.993
Aifm3	30.2272	50.8735	45.245	40.1132	31.4679	17.9128	39.5292	-0.505205	0.105592	0.197767	41.6147	29.6366
Aig1	342.575	328.861	413.991	334.276	283.211	410.288	383.358	0.0166754	0.909343	0.942015	354.926	358.953
Aim1	2147.81	2285.67	3097.02	2901.52	3696.13	2057.41	5443.09	0.408486	0.0608245	0.127141	2608.01	3732.21
Aim1l	31.9065	39.972	45.245	31.7563	56.6423	17.0598	44.0042	0.015912	0.962528	0.976221	37.2199	39.2354
Aim2	60.4544	49.0566	61.0807	73.5408	47.6515	51.1794	67.125	-0.137891	0.607039	0.726401	61.0331	55.3186
Aimp1	1101.61	921.174	970.504	899.204	1202.97	1728.16	1443.19	0.5726	2.54463e-07	2.34381e-06	973.124	1458.11
Aimp2	483.635	508.735	588.184	441.245	320.973	430.76	235.683	-0.649566	4.07664e-05	0.000226643	505.45	329.139
Aip	340.896	368.833	413.991	399.46	213.083	233.719	158.117	-0.920223	8.81671e-11	1.73885e-09	380.795	201.64
Aipl1	0	0	0	0	1.79817	0	2.2375	1.87901	0.443099	NA	0	1.34522
Airn	451.729	367.016	244.323	526.485	452.239	252.485	320.708	-0.22539	0.304225	0.446089	397.388	341.811
Ajuba	297.234	426.974	339.337	464.644	659.029	242.249	437.058	0.143398	0.508953	0.644081	382.047	446.112
AK010878	110.833	98.1132	108.588	101.954	115.083	161.215	137.979	0.389342	0.0299648	0.0710821	104.872	138.092
Ak1	105.795	109.015	122.161	160.453	77.3212	73.3571	85.025	-0.64814	0.00122693	0.00461624	124.356	78.5678
Ak2	2718.77	2807.13	3723.66	1972.23	1639.93	2938.55	1455.12	-0.520211	4.67911e-07	4.07003e-06	2805.45	2011.2
Ak3	3301.48	2947.03	3454.45	2981.75	4845.16	4710.21	5041.83	0.617235	5.17026e-08	5.56547e-07	3171.18	4865.74
Ak4	78.9266	94.4794	83.7032	78.555	95.3029	72.5041	88.7542	0.0222917	0.916118	0.946336	83.916	85.5204
Ak5	15.1136	14.5353	9.04899	18.3852	22.4771	20.4718	19.3917	0.546893	0.205064	0.332157	14.2708	20.7802
Ak6	297.234	317.959	339.337	255.721	373.12	504.97	341.592	0.412475	0.00617534	0.0187672	302.563	406.561
Ak7	5.03787	5.45073	4.5245	3.34276	8.09176	6.82392	7.45833	0.699951	0.309272	0.451507	4.58896	7.458
Ak8	1.67929	0	6.78674	10.0283	1.79817	1.70598	7.45833	-0.277315	0.78212	0.857393	4.62358	3.65416
Akap1	3017.68	3172.33	2807.45	3603.5	2593.86	3308.75	1546.86	-0.363186	0.104823	0.196652	3150.24	2483.15
Akap10	1227.56	1041.09	1162.8	1052.97	1293.78	1656.51	1370.84	0.356104	0.00024909	0.00113519	1121.1	1440.38
Akap11	2448.4	2352.9	2121.99	2126	3093.75	3496.41	2168.14	0.355363	0.0221789	0.055423	2262.32	2919.43
Akap12	1217.48	1368.13	1327.94	1474.16	1095.08	1417.67	750.308	-0.316869	0.148606	0.259519	1346.93	1087.69
Akap13	2072.24	2122.15	1701.21	2351.63	2852.79	2071.91	2491.08	0.257057	0.0148975	0.0397514	2061.81	2471.93
Akap14	10.0757	1.81691	11.3112	6.68553	7.19267	3.41196	5.96667	-0.450842	0.512495	0.646883	7.47235	5.52377
Akap17b	461.804	528.721	551.989	422.86	519.671	609.888	475.096	0.120273	0.373654	0.517984	491.343	534.885
Akap2	3.35858	1.81691	4.5245	3.34276	0.899084	3.41196	2.2375	-0.628457	0.532186	0.664452	3.26069	2.18285
Akap5	89.0023	59.9581	67.8674	70.198	49.4496	34.1196	28.3417	-0.948279	0.00483557	0.0151886	71.7565	37.3036
Akap6	36.9443	50.8735	36.196	86.9119	83.6148	48.6204	54.4458	0.249797	0.423204	0.565378	52.7314	62.227
Akap7	263.648	254.367	237.536	300.849	396.496	363.374	461.671	0.622521	1.95242e-06	1.48259e-05	264.1	407.18
Akap8	2136.06	2334.73	2065.43	2261.38	1706.46	1877.43	1358.16	-0.42731	0.000149423	0.000723343	2199.4	1647.35
Akap8l	695.225	703.144	651.527	788.892	503.487	509.235	478.079	-0.515356	1.44151e-07	1.41088e-06	709.697	496.934
Akap9	5625.62	5105.52	5062.91	5774.63	7610.75	5869.42	5422.95	0.224303	0.106664	0.199403	5392.17	6301.04
Akip1	117.55	79.9441	162.882	183.852	403.689	148.42	440.787	1.16884	1.57621e-07	1.53303e-06	136.057	330.965
Akirin1	816.134	763.102	837.032	792.235	1058.22	1223.19	764.479	0.318983	0.0170454	0.0445139	802.126	1015.3
Akirin2	547.448	514.186	558.775	630.111	952.13	763.426	1058.34	0.708091	1.64951e-08	2.01922e-07	562.63	924.631
Akna	273.724	303.424	307.666	426.202	175.321	111.742	183.475	-1.06148	2.47632e-09	3.62564e-08	327.754	156.846
Aknad1	8.39644	9.08455	2.26225	8.35691	4.49542	2.55897	4.475	-0.941984	0.182614	0.30397	7.02504	3.84313
Akr1a1	4811.16	5120.05	5139.83	4974.03	6174.01	7686.29	7701.47	0.519906	9.59206e-07	7.77957e-06	5011.27	7187.26
Akr1b10	648.205	632.285	809.885	404.474	328.166	754.896	692.879	-0.0651752	0.76754	0.846865	623.712	591.98
Akr1b7	0	0	0	0	0.899084	0.85299	0.745833	1.29056	0.516435	NA	0	0.832636
Akr1b8	122.588	225.297	226.225	153.767	160.936	99.7998	255.821	-0.139372	0.661835	0.770069	181.969	172.186
Akr1c12	0	0	9.04899	3.34276	8.09176	5.11794	1.49167	0.747126	0.441001	0.582621	3.09794	4.90045
Akr1c13	31.9065	14.5353	24.8847	21.728	37.7615	52.0324	61.1583	1.1264	0.00139518	0.00516935	23.2636	50.3174
Akr1c14	292.196	232.565	174.193	205.58	227.468	540.796	232.7	0.451321	0.0520436	0.111987	226.133	333.655
Akr1c18	55.4165	36.3382	36.196	43.4559	37.7615	58.8563	38.0375	0.0406955	0.907492	0.940956	42.8517	44.8851
Akr1c19	1.67929	1.81691	2.26225	0	2.69725	5.11794	4.475	1.61672	0.163407	0.279172	1.43961	4.09673
Akr1c21	6.71715	5.45073	0	10.0283	9.88992	4.26495	11.1875	0.528271	0.40396	0.547612	5.54904	8.44746
Akr1cl	40.3029	98.1132	22.6225	76.8836	124.074	263.574	64.1417	1.19581	0.06157	0.1284	59.4805	150.596
Akr1e1	413.105	343.396	386.844	367.704	416.276	522.883	663.792	0.501878	0.000942327	0.00367191	377.762	534.317
Akr7a5	337.537	397.903	402.68	419.517	276.019	344.608	384.85	-0.206892	0.230944	0.363771	389.409	335.159
Akt1	8923.74	10022.1	12856.4	6521.73	3467.77	7899.54	3124.3	-1.07929	6.22391e-25	1.48784e-22	9580.98	4830.53
Akt1s1	436.615	561.425	708.084	568.27	305.689	273.81	273.721	-0.989588	8.72253e-11	1.72512e-09	568.598	284.406
Akt2	1047.88	1050.17	864.179	1169.97	851.433	945.966	760.75	-0.277385	0.0233511	0.0578095	1033.05	852.716
Akt3	631.413	615.933	565.562	752.122	1257.82	494.734	785.362	0.332783	0.0389577	0.0882662	641.257	845.972
Aktip	794.303	697.694	760.115	1022.89	1825.14	1073.91	2004.05	0.961112	5.4673e-09	7.45899e-08	818.75	1634.37
Alad	530.655	619.567	739.755	553.227	308.386	363.374	360.237	-0.817677	1.07926e-09	1.71874e-08	610.801	343.999
Alas1	1471.06	1529.84	1379.97	1373.88	1561.71	1261.57	1282.83	-0.0728913	0.516562	0.650758	1438.69	1368.7
Alas2	381.199	219.846	337.075	275.778	214.881	218.365	225.987	-0.457221	0.0335008	0.0781243	303.474	219.745
Alb	57.0958	34.5213	22.6225	50.1415	92.6057	72.5041	153.642	1.32737	1.97662e-06	1.49878e-05	41.0953	106.25
Alcam	470.201	559.608	540.677	382.747	933.249	686.657	1162.01	0.881893	1.40225e-05	8.77824e-05	488.308	927.305
Aldh16a1	305.631	541.439	703.559	489.715	162.734	196.188	340.1	-1.11943	3.20489e-05	0.000182875	510.086	233.007
Aldh18a1	8383.01	9487.91	8223.27	3645.28	2616.33	8160.55	2714.09	-0.863652	4.63584e-08	5.04759e-07	7434.87	4496.99
Aldh1a1	342.575	261.635	300.879	227.308	354.239	554.443	448.246	0.672991	0.00415858	0.013335	283.099	452.309
Aldh1a2	15.1136	7.26764	9.04899	36.7704	26.9725	21.3247	14.9167	0.374218	0.433419	0.575293	17.0502	21.0713
Aldh1a3	443.332	968.413	466.023	1228.47	2200.06	336.931	1308.94	0.493596	0.118094	0.216402	776.559	1281.98
Aldh1a7	226.704	167.156	124.424	113.654	218.477	283.193	337.862	0.806199	0.00431276	0.0137698	157.984	279.844
Aldh1b1	11.755	12.7184	20.3602	21.728	15.2844	11.9419	9.69583	-0.430344	0.34617	0.490417	16.6404	12.3074
Aldh1l1	1170.46	1268.2	1364.14	399.46	338.955	789.869	854.725	-0.574243	0.0637045	0.13193	1050.57	661.183
Aldh1l2	607.902	615.933	717.133	431.217	339.854	609.035	482.554	-0.317052	0.100943	0.190928	593.046	477.148
Aldh2	2367.8	2870.72	3133.21	2124.33	1639.03	2303.93	2105.49	-0.376357	0.00879447	0.0254774	2624.01	2016.15
Aldh3a1	3.35858	0	0	3.34276	6.29359	0.85299	1.49167	0.618152	0.679147	NA	1.67534	2.87941
Aldh3a2	1336.71	1235.5	1689.9	949.345	1284.79	1546.47	1302.22	0.0993426	0.384774	0.528584	1302.86	1377.83
Aldh3b1	97.3987	101.747	110.85	98.6115	53.945	92.1229	89.5	-0.377273	0.103972	0.195421	102.152	78.5226
Aldh3b2	26.8686	36.3382	42.9827	21.728	23.3762	29.0017	35.8	-0.106864	0.792159	0.864235	31.9794	29.3926
Aldh4a1	1019.33	1090.15	1049.68	605.04	328.166	853.843	679.454	-0.609682	0.00357758	0.0117212	941.049	620.488
Aldh5a1	314.027	279.804	337.075	232.322	286.808	266.986	265.517	-0.0815904	0.572024	0.698129	290.807	273.103
Aldh6a1	3664.21	2961.56	2316.54	1927.1	2913.03	5634.85	4365.36	0.648656	0.00161876	0.00587137	2717.35	4304.42
Aldh7a1	1541.59	1653.39	1515.71	1101.44	1384.59	1391.23	1494.65	-0.028436	0.854315	0.90577	1453.03	1423.49
Aldh8a1	5.03787	0	0	0	2.69725	2.55897	1.49167	0.801002	0.545054	0.676061	1.25947	2.2493
Aldh9a1	2277.12	2169.39	1995.3	2059.14	2734.11	4044.03	2186.78	0.450413	0.00464331	0.0146658	2125.24	2988.31
Aldoa	6953.93	7956.25	7940.49	6354.59	5576.12	7016.69	8031.88	-0.0841375	0.595204	0.717225	7301.32	6874.9
Aldob	1.67929	1.81691	0	3.34276	2.69725	2.55897	5.96667	1.14431	0.292827	0.433657	1.70974	3.74096
Aldoc	18262.3	18249.1	22893.9	5716.13	3225.01	23391.5	7237.57	-0.747367	0.00129751	0.0048454	16280.3	11284.7
Alg1	389.595	466.946	445.663	371.047	337.157	395.787	381.867	-0.163472	0.208407	0.336183	418.313	371.603
Alg10b	1193.97	1311.81	1309.84	1099.77	1569.8	1338.34	1215.71	0.164594	0.247407	0.382874	1228.85	1374.62
Alg11	1773.33	1686.09	1402.59	1166.62	1430.44	2576.03	1158.28	0.118491	0.365989	0.510724	1507.16	1721.58
Alg12	404.709	430.608	368.746	427.874	320.973	397.493	335.625	-0.231005	0.250491	0.386204	407.984	351.364
Alg13	324.103	265.269	339.337	213.937	356.936	286.605	343.083	0.211467	0.177896	0.298097	285.661	328.875
Alg14	542.41	519.636	622.118	382.747	529.561	699.452	671.996	0.306037	0.0277362	0.0665201	516.728	633.669
Alg2	848.041	774.004	642.478	686.938	838.845	874.315	437.804	-0.0671874	0.763795	0.844531	737.865	716.988
Alg3	399.671	403.354	429.827	208.923	118.679	181.687	110.383	-1.38881	1.59343e-14	6.43413e-13	360.444	136.916
Alg5	1301.45	1155.56	1187.68	857.419	1184.09	1631.77	1032.98	0.17603	0.114116	0.210333	1125.53	1282.95
Alg6	290.517	274.354	377.795	205.58	316.478	433.319	457.196	0.510738	0.00278505	0.00946871	287.061	402.331
Alg8	434.936	477.847	527.104	310.877	329.065	507.529	260.296	-0.287624	0.0179599	0.0465313	437.691	365.63
Alg9	1076.42	981.132	1180.89	783.878	694.992	690.922	724.204	-0.492056	0.000467957	0.00197768	1005.58	703.373
Alk	1.67929	3.63382	4.5245	6.68553	0	0	1.49167	-2.88836	0.0539734	0.115295	4.13078	0.497222
Alkbh1	434.936	486.932	341.599	526.485	639.249	610.741	326.675	0.210966	0.372904	0.517323	447.488	525.555
Alkbh2	80.6059	107.198	137.997	123.682	82.7157	74.2101	76.8208	-0.509765	0.0278276	0.0667017	112.371	77.9156
Alkbh3	612.94	506.918	622.118	493.058	570.918	623.536	642.908	0.137107	0.331503	0.474849	558.759	612.454
Alkbh4	125.947	130.818	115.375	110.311	80.0185	101.506	92.4833	-0.405376	0.0375562	0.0857048	120.613	91.3359
Alkbh5	2742.28	2776.24	2997.48	2712.65	3278.06	3271.22	2232.28	0.0556767	0.696763	0.795407	2807.16	2927.19
Alkbh6	193.118	232.565	180.98	212.266	139.358	206.424	185.712	-0.217784	0.181234	0.302412	204.732	177.165
Alkbh7	83.9644	65.4088	124.424	53.4842	69.2295	103.212	90.2458	0.121461	0.665254	0.772804	81.8203	87.5624
[truncated: 16,195 more rows]

## Sheet: L1-WT vs P-E123
Gene	WT_L1_rep1	WT_L1_rep2	WT_L1_rep3	WT_L1_rep4	Csn2-P-E123_rep1_L1	Csn2-P-E123_rep2_L1	Csn2-P-E123_rep3_L1	Csn2-P-E123_rep4_L1	log2FoldChange	pvalue	padj	mean_WT	mean_P_E123
[truncated: 17,728 more rows]
