# Supplementary material for: Cell-specific and shared regulatory elements control a multigene locus active in mammary and salivary glands
Source: Nat Commun. 2023 Aug 17;14:4992. doi: 10.1038/s41467-023-40712-0 (PMC10435465; doi:10.1038/s41467-023-40712-0)
Supplement: Supplementary file 11 — Supplementary Data 8 [file 41467_2023_40712_MOESM11_ESM.xlsx]

## Sheet: L10-WT vs E123
Supplementary Data 8. List of all genes with normalized read counts in each replicate at L10 mammary tissue between WT and ∆E1/2/3, ∆P or P-E1/2/3 mutants, log2 (fold change), their p-value and adjusted p-value.
Gene	WT1_L10	WT2_L10	WT3_L10	WT4_L10	Csn2-E123_rep1_L10	Csn2-E123_rep2_L10	log2FoldChange	pvalue	padj	mean_WT	mean_E123
0610005C13Rik	4.61214	4.42196	18.1577	8.55441	5.4592	7.07275	-0.359502	0.675937	0.782547	8.93656	6.26597
0610007P14Rik	119.916	130.448	114.533	114.059	171.575	193.322	0.610829	0.00287014	0.0102618	119.739	182.448
0610009B22Rik	198.322	183.511	166.213	159.682	294.017	218.469	0.513091	0.00246405	0.00898439	176.932	256.243
0610009L18Rik	9.22428	2.21098	8.3805	5.70294	7.01897	8.64447	0.27659	0.722046	0.816683	6.37967	7.83172
0610009O20Rik	338.992	238.786	310.078	262.335	153.637	147.742	-0.933747	6.74073e-07	6.37716e-06	287.548	150.69
0610010F05Rik	472.745	510.736	438.579	487.601	912.466	826.725	0.865661	1.91957e-13	7.8406e-12	477.415	869.596
0610010K14Rik	55.3457	35.3756	51.6797	59.8809	26.5161	35.3637	-0.702154	0.0444637	0.102396	50.5705	30.9399
0610011F06Rik	225.995	143.714	142.468	148.276	98.2655	187.821	-0.201153	0.379131	0.529074	165.113	143.043
0610012G03Rik	214.465	165.823	145.262	188.197	251.903	231.829	0.461526	0.00409228	0.0138514	178.437	241.866
0610030E20Rik	320.544	406.82	409.248	424.869	347.049	288.411	-0.293169	0.0526197	0.116816	390.37	317.73
0610037L13Rik	138.364	101.705	113.137	119.762	142.719	150.885	0.319749	0.0944511	0.186403	118.242	146.802
0610038B21Rik	9.22428	13.2659	12.5707	14.2574	3.11954	5.50102	-1.46329	0.0514503	0.114763	12.3296	4.31028
0610039H22Rik	2.30607	2.21098	13.9675	8.55441	3.89943	6.28689	-0.258094	0.78066	0.858408	6.75974	5.09316
0610040B10Rik	27.6729	24.3208	20.9512	17.1088	28.0759	30.6486	0.377728	0.325065	0.473861	22.5134	29.3622
0610040J01Rik	23.0607	46.4305	32.1252	39.9206	90.4667	51.0809	0.990442	0.00422313	0.0142314	35.3843	70.7738
0610043K17Rik	34.5911	28.7427	18.1577	22.8118	17.9374	20.4324	-0.386953	0.364354	0.514726	26.0758	19.1849
1110001J03Rik	89.9368	77.3842	76.8212	59.8809	81.888	111.592	0.35052	0.241463	0.382475	76.0058	96.7401
1110002L01Rik	13.8364	22.1098	30.7285	17.1088	13.2581	16.5031	-0.450539	0.384147	0.534023	20.9459	14.8806
1110004E09Rik	119.916	137.081	61.457	111.207	96.7058	93.5174	-0.136459	0.583631	0.710712	107.415	95.1116
1110004F10Rik	392.032	289.638	244.431	453.384	474.17	488.805	0.531844	0.000891547	0.00373333	344.871	481.488
1110006O24Rik	4.61214	2.21098	4.19025	11.4059	0	1.57172	-2.8531	0.0460487	0.105332	5.60481	0.785861
1110007C09Rik	80.7125	90.6501	62.8537	91.247	29.6356	58.1537	-0.910886	0.00519176	0.0170183	81.3658	43.8947
1110008F13Rik	362.053	283.005	247.225	362.137	472.61	411.791	0.523368	0.000189972	0.000964858	313.605	442.201
1110008L16Rik	177.567	194.566	142.468	168.237	276.079	154.815	0.319987	0.137043	0.249404	170.71	215.447
1110008P14Rik	820.961	548.322	480.482	590.254	351.728	332.419	-0.797592	2.14296e-07	2.27285e-06	610.005	342.074
1110012L19Rik	117.61	95.072	82.4082	134.019	131.021	118.665	0.256119	0.212155	0.347953	107.277	124.843
1110019D14Rik	48.4275	75.1732	65.6472	96.95	126.341	93.5174	0.631882	0.00749663	0.0233223	71.5495	109.929
1110020A21Rik	6.91821	15.4768	11.174	2.85147	14.0379	10.2162	0.421617	0.503681	0.643531	9.10513	12.1271
1110028F11Rik	16.1425	68.5403	99.1692	54.1779	33.5351	31.4344	-0.645786	0.0838088	0.169943	59.5075	32.4847
1110032A03Rik	166.037	192.355	163.42	225.266	269.06	237.33	0.45178	0.00630548	0.0201158	186.769	253.195
1110034G24Rik	39.2032	17.6878	27.935	37.0691	35.8747	31.4344	0.161909	0.674701	0.781652	30.4738	33.6546
1110037F02Rik	689.515	727.412	791.957	809.818	1205.7	1076.63	0.59752	1.10772e-06	9.85158e-06	754.675	1141.17
1110038B12Rik	69.1821	110.549	86.5985	114.059	51.4724	64.4406	-0.681169	0.011051	0.0323586	95.0971	57.9565
1110038F14Rik	94.5489	68.5403	61.457	79.8412	45.2333	51.0809	-0.629845	0.0208421	0.0552432	76.0968	48.1571
1110046J04Rik	4.61214	2.21098	2.7935	2.85147	2.33966	0	-1.75294	0.216088	NA	3.11702	1.16983
1110051M20Rik	20.7546	33.1647	34.9187	22.8118	21.0569	21.2182	-0.37528	0.368688	0.51833	27.9125	21.1376
1110058D11Rik	4.61214	2.21098	4.19025	5.70294	2.33966	6.28689	0.0413857	0.965633	0.9776	4.17908	4.31327
1110059E24Rik	200.628	152.557	170.403	193.9	377.464	252.261	0.784074	5.32704e-07	5.12983e-06	179.372	314.863
1110059G10Rik	92.2428	99.494	79.6147	108.356	91.2466	102.162	0.0480178	0.838002	0.898362	94.9269	96.7042
1110065P20Rik	6.91821	8.84391	11.174	2.85147	0.779885	2.35758	-2.39953	0.034783	0.0841423	7.4469	1.56873
1190002F15Rik	0	4.42196	5.587	2.85147	5.4592	6.28689	0.899852	0.36345	0.513848	3.21511	5.87304
1190002N15Rik	145.282	114.971	125.707	116.91	189.512	164.245	0.489329	0.0320546	0.0788007	125.718	176.878
1190007I07Rik	43.8153	13.2659	36.3155	45.6235	38.2144	40.8648	0.226209	0.560409	0.691523	34.7551	39.5396
1200014J11Rik	228.301	309.537	296.111	262.335	285.438	263.263	0.00304113	0.983932	0.989996	274.071	274.351
1300002E11Rik	119.916	86.2281	104.756	114.059	80.3282	83.3012	-0.37163	0.117295	0.221305	106.24	81.8147
1300017J02Rik	85.3246	88.4391	92.1855	85.5441	46.0132	62.083	-0.696343	0.0536077	0.118579	87.8733	54.0481
1500004A13Rik	2.30607	24.3208	12.5707	14.2574	9.35862	4.71516	-0.820476	0.241751	0.382763	13.3637	7.03689
1500009L16Rik	4.61214	0	2.7935	0	2.33966	2.35758	0.325509	0.809906	NA	1.85141	2.34862
1500011B03Rik	11.5304	8.84391	6.98375	14.2574	12.4782	13.3596	0.383122	0.499158	0.639494	10.4038	12.9189
1500011K16Rik	53.0396	33.1647	53.0765	51.3265	46.7931	46.3658	-0.0436115	0.886383	0.929698	47.6518	46.5794
1500012F01Rik	140.67	123.815	120.12	168.237	162.996	113.164	-0.0115354	0.96328	0.975829	138.211	138.08
1500015A07Rik	20.7546	8.84391	22.348	11.4059	10.1385	22.0041	-0.08348	0.874705	0.922475	15.8381	16.0713
1500015O10Rik	9.22428	4.42196	4.19025	0	1.55977	1.57172	-1.49711	0.199151	0.331866	4.45912	1.56575
1500017E21Rik	2.30607	0	0	2.85147	0.779885	0	-1.21064	0.606119	NA	1.28939	0.389943
1500026H17Rik	53.0396	28.7427	34.9187	59.8809	51.4724	57.3678	0.360163	0.236122	0.376471	44.1455	54.4201
1600002D24Rik	2.30607	6.63293	5.587	0	3.11954	4.71516	0.184498	0.863097	0.915094	3.6315	3.91735
1600002H07Rik	53.0396	57.4854	64.2505	76.9897	49.9127	42.4365	-0.438827	0.148037	0.265002	62.9413	46.1746
1600002K03Rik	149.895	106.127	86.5985	105.504	112.303	128.095	0.135642	0.565264	0.695566	112.031	120.199
1600010M07Rik	2.30607	0	1.39675	0	2.33966	0	-0.375303	0.835792	NA	0.925705	1.16983
1600012H06Rik	415.093	411.242	315.665	396.354	610.65	498.236	0.530712	0.000189148	0.000961343	384.589	554.443
1600014C10Rik	1314.46	948.509	1032.2	1060.75	866.453	722.992	-0.448429	0.0299457	0.074636	1088.98	794.722
1600020E01Rik	53.0396	44.2196	41.9025	19.9603	71.7494	71.5133	0.818663	0.0107204	0.0314968	39.7805	71.6314
1600023N17Rik	0	4.42196	1.39675	0	0.779885	2.35758	0.22615	0.877985	NA	1.45468	1.56873
1600029I14Rik	0	2.21098	2.7935	0	0	0.785861	-1.75893	0.374064	NA	1.25112	0.39293
1700001C19Rik	0	6.63293	5.587	0	1.55977	2.35758	-0.0738778	0.961157	NA	3.05498	1.95868
1700001D01Rik	2.30607	8.84391	4.19025	0	1.55977	0.785861	-1.63158	0.298322	NA	3.83506	1.17282
1700001G17Rik	0	0	1.39675	2.85147	1.55977	0.785861	0.133235	0.950897	NA	1.06205	1.17282
1700001J03Rik	2.30607	4.42196	5.587	2.85147	3.11954	0.785861	-0.911805	0.454191	0.600181	3.79162	1.9527
1700001K19Rik	0	6.63293	8.3805	5.70294	3.11954	1.57172	-0.6586	0.577615	0.705432	5.17909	2.34563
1700001K23Rik	2.30607	15.4768	5.587	2.85147	5.4592	3.14344	-0.46137	0.646026	0.7591	6.55535	4.30132
1700001L05Rik	274.422	382.499	286.334	370.691	421.138	343.421	0.242458	0.258306	0.401714	328.487	382.28
1700001L19Rik	2.30607	0	0	0	0.779885	1.57172	1.10068	0.544479	NA	0.576518	1.1758
1700001O22Rik	136.058	159.19	139.675	142.574	30.4155	49.5092	-1.88126	2.38078e-10	4.86905e-09	144.374	39.9624
1700001P01Rik	0	2.21098	4.19025	5.70294	3.11954	3.14344	0.366204	0.774402	NA	3.02604	3.13149
1700003E16Rik	41.5093	44.2196	41.9025	45.6235	14.0379	23.5758	-1.23415	0.00484667	0.016061	43.3137	18.8069
1700003G13Rik	20.7546	24.3208	34.9187	14.2574	13.2581	16.5031	-0.676211	0.162066	0.284486	23.5629	14.8806
1700007J10Rik	4.61214	13.2659	13.9675	2.85147	5.4592	2.35758	-1.16944	0.207227	0.341953	8.67424	3.90839
1700007K13Rik	9.22428	8.84391	5.587	11.4059	7.01897	6.28689	-0.339181	0.638838	0.754411	8.76527	6.65293
1700007L15Rik	11.5304	11.0549	18.1577	8.55441	10.9184	14.1455	-0.0124626	0.983407	0.989602	12.3243	12.5319
1700008J07Rik	25.3668	8.84391	12.5707	19.9603	10.1385	9.43033	-0.690456	0.256833	0.400279	16.6854	9.78442
1700010I14Rik	23.0607	17.6878	8.3805	11.4059	19.4971	16.5031	0.327281	0.579665	0.707065	15.1337	18.0001
1700011H14Rik	0	2.21098	1.39675	2.85147	0.779885	0	-2.03082	0.304509	NA	1.6148	0.389943
1700012B07Rik	276.729	240.997	191.355	265.187	255.022	265.621	0.121121	0.476777	0.619887	243.567	260.322
1700012D01Rik	16.1425	17.6878	11.174	17.1088	18.7172	22.79	0.45924	0.397417	0.546616	15.5283	20.7536
1700012D14Rik	0	4.42196	2.7935	8.55441	0.779885	2.35758	-1.06605	0.417831	0.56578	3.94247	1.56873
1700012D16Rik	0	11.0549	9.77725	5.70294	1.55977	1.57172	-1.52261	0.189286	0.319416	6.63377	1.56575
1700015E13Rik	2.30607	8.84391	9.77725	5.70294	4.67931	4.71516	-0.188634	0.835381	0.89661	6.65754	4.69724
1700017B05Rik	571.906	510.736	532.162	479.047	199.651	231.043	-1.28445	1.5306e-15	9.5113e-14	523.462	215.347
1700018L02Rik	4.61214	6.63293	2.7935	2.85147	2.33966	0	-2.07416	0.154555	NA	4.22251	1.16983
1700019D03Rik	147.589	218.887	213.703	165.385	471.051	294.698	1.03118	2.11588e-07	2.24905e-06	186.391	382.874
1700019G17Rik	16.1425	11.0549	29.3317	11.4059	28.0759	19.6465	0.418629	0.379589	0.52961	16.9838	23.8612
1700019L03Rik	4.61214	11.0549	6.98375	8.55441	7.79885	1.57172	-0.774705	0.376688	0.526381	7.8013	4.68529
1700020D05Rik	2.30607	2.21098	2.7935	2.85147	1.55977	0	-1.98677	0.247791	NA	2.5405	0.779885
1700020I14Rik	576.518	581.487	525.178	561.74	726.853	651.478	0.295186	0.0155406	0.0431005	561.231	689.166
1700020L24Rik	46.1214	37.5866	23.7447	39.9206	15.5977	33.792	-0.573915	0.163518	0.286368	36.8433	24.6949
1700021F05Rik	124.528	108.338	83.805	134.019	119.322	153.243	0.311796	0.1773	0.303916	112.672	136.283
1700021K19Rik	322.85	320.592	339.41	290.85	262.821	261.692	-0.275865	0.0747644	0.155263	318.425	262.256
1700022I11Rik	2.30607	2.21098	8.3805	5.70294	2.33966	6.28689	0.0300941	0.975067	0.983651	4.65012	4.31327
1700023C21Rik	0	0	1.39675	0	1.55977	0	-0.432586	0.865279	NA	0.349187	0.779885
1700024P16Rik	78.4064	106.127	169.007	111.207	75.6489	84.8729	-0.507921	0.0420975	0.0980678	116.187	80.2609
1700025G04Rik	677.985	815.851	597.809	675.798	680.06	715.133	0.016392	0.906001	0.941892	691.861	697.597
1700026D08Rik	9.22428	4.42196	6.98375	0	1.55977	3.9293	-1.00088	0.333037	0.482367	5.1575	2.74454
1700026L06Rik	0	0	1.39675	0	0.779885	0.785861	0.319334	0.881702	NA	0.349187	0.782873
1700028E10Rik	23.0607	156.979	122.914	99.8015	38.9943	90.374	-0.414324	0.251393	0.394132	100.689	64.6841
1700028J19Rik	4.61214	0	1.39675	5.70294	6.23908	3.9293	1.0752	0.331775	0.481038	2.92796	5.08419
1700028K03Rik	2.30607	4.42196	4.19025	0	3.89943	3.14344	0.745018	0.554851	NA	2.72957	3.52143
1700029I15Rik	0	17.6878	15.3642	8.55441	4.67931	3.14344	-1.05039	0.20951	0.344664	10.4016	3.91138
1700029J07Rik	20.7546	8.84391	23.7447	28.5147	14.8178	4.71516	-1.12192	0.0959034	0.188629	20.4645	9.76649
1700030C10Rik	11.5304	17.6878	15.3642	0	4.67931	7.07275	-0.949961	0.202289	0.336092	11.1456	5.87603
1700030J22Rik	2.30607	15.4768	5.587	11.4059	6.23908	9.43033	0.0105126	0.989337	0.993607	8.69395	7.8347
1700030K09Rik	50.7336	53.0635	67.044	74.1382	38.2144	47.9375	-0.505561	0.112925	0.214926	61.2448	43.0759
1700034H15Rik	4.61214	8.84391	16.761	5.70294	3.11954	4.71516	-1.06978	0.240296	0.381165	8.98	3.91735
1700034I23Rik	0	4.42196	5.587	8.55441	0	2.35758	-1.70147	0.190966	0.321505	4.64084	1.17879
1700034J05Rik	2.30607	4.42196	9.77725	0	3.89943	4.71516	0.153005	0.87733	0.924648	4.12632	4.3073
1700037C18Rik	11.5304	8.84391	11.174	11.4059	5.4592	6.28689	-0.86843	0.223815	0.362254	10.7385	5.87304
1700037H04Rik	85.3246	37.5866	65.6472	68.4353	18.7172	41.6506	-1.08233	0.0110328	0.0323117	64.2484	30.1839
1700040L02Rik	0	0	0	2.85147	3.11954	1.57172	1.78057	0.372166	NA	0.712868	2.34563
1700042G15Rik	13.8364	19.8988	5.587	8.55441	10.1385	22.0041	0.490674	0.492287	0.63281	11.9692	16.0713
1700047A11Rik	2.30607	0	11.174	0	4.67931	2.35758	0.255449	0.818853	0.885392	3.37002	3.51845
1700048M11Rik	4.61214	2.21098	2.7935	5.70294	0	2.35758	-1.73258	0.22047	NA	3.82989	1.17879
1700048O20Rik	2.30607	33.1647	12.5707	19.9603	43.6736	22.0041	1.05294	0.0406472	0.0951996	17.0004	32.8388
1700049G17Rik	62.2639	75.1732	78.218	42.7721	81.1081	56.582	0.0424744	0.875073	0.922796	64.6068	68.845
1700052I22Rik	0	0	0	0	1.55977	0.785861	1.48919	0.494766	NA	0	1.17282
1700052K11Rik	18.4486	11.0549	19.5545	31.3662	21.0569	29.0768	0.351953	0.439769	0.58657	20.106	25.0669
1700056E22Rik	2.30607	0	4.19025	0	1.55977	3.14344	0.688674	0.704259	NA	1.62408	2.35161
1700061G19Rik	4.61214	0	2.7935	0	1.55977	0.785861	-0.738034	0.693089	NA	1.85141	1.17282
1700066B19Rik	0	2.21098	0	2.85147	2.33966	3.9293	1.48697	0.328615	NA	1.26561	3.13448
1700066M21Rik	142.976	101.705	94.979	105.504	223.827	175.247	0.850394	1.01468e-05	7.11403e-05	111.291	199.537
1700067G17Rik	2.30607	0	4.19025	0	0	0	-3.62509	0.11857	NA	1.62408	0
1700067K01Rik	2.30607	4.42196	6.98375	0	6.23908	1.57172	0.142771	0.902778	0.939744	3.42794	3.9054
1700071M16Rik	0	2.21098	4.19025	8.55441	3.89943	2.35758	-0.167107	0.876633	0.924173	3.73891	3.1285
1700084E18Rik	13.8364	0	1.39675	2.85147	3.11954	4.71516	0.833585	0.493191	0.633692	4.52116	3.91735
1700084J12Rik	2.30607	0	1.39675	5.70294	0	0	-3.72675	0.114637	NA	2.35144	0
1700086O06Rik	6.91821	30.9537	26.5382	14.2574	25.7362	36.9354	0.836409	0.0662213	0.140359	19.6669	31.3358
1700088E04Rik	4.61214	2.21098	2.7935	0	0.779885	0	-2.74006	0.164612	NA	2.40415	0.389943
1700092M07Rik	0	2.21098	2.7935	5.70294	0	0.785861	-2.91183	0.109145	NA	2.67685	0.39293
1700093K21Rik	0	0	0	2.85147	0	2.35758	0.473867	0.838269	NA	0.712868	1.17879
1700094D03Rik	62.2639	55.2744	62.8537	39.9206	60.0512	38.5072	-0.180338	0.579369	0.706762	55.0782	49.2792
1700094J05Rik	0	2.21098	0	2.85147	0.779885	0.785861	-0.609786	0.779102	NA	1.26561	0.782873
1700095J12Rik	2.30607	0	2.7935	0	0.779885	1.57172	-0.320682	0.87071	NA	1.27489	1.1758
1700096K18Rik	9.22428	13.2659	18.1577	5.70294	20.277	9.43033	0.354843	0.563812	0.694484	11.5877	14.8537
1700099I09Rik	0	6.63293	2.7935	8.55441	0	3.9293	-0.838053	0.547463	0.679933	4.49521	1.96465
1700101I11Rik	0	2.21098	1.39675	5.70294	0	0	-3.80644	0.0498272	NA	2.32767	0
1700102H20Rik	2.30607	0	2.7935	5.70294	6.23908	0.785861	0.0952386	0.935858	0.960158	2.70063	3.51247
1700102P08Rik	4.61214	2.21098	6.98375	8.55441	7.01897	3.14344	-0.145748	0.882295	0.927118	5.59032	5.08121
1700105P06Rik	0	2.21098	4.19025	0	1.55977	1.57172	0.285982	0.875065	NA	1.60031	1.56575
1700108J01Rik	2.30607	4.42196	2.7935	0	0.779885	1.57172	-0.967515	0.538729	NA	2.38038	1.1758
1700109G15Rik	2.30607	8.84391	13.9675	8.55441	32.7552	25.1475	1.81835	0.00275033	0.00987714	8.41797	28.9514
1700109H08Rik	9.22428	4.42196	19.5545	14.2574	14.0379	17.2889	0.403986	0.481627	0.624204	11.8645	15.6634
1700109K24Rik	16.1425	26.5317	34.9187	25.6632	15.5977	22.79	-0.377474	0.405404	0.554144	25.814	19.1938
1700110C19Rik	0	6.63293	2.7935	0	0.779885	0.785861	-1.21212	0.477894	NA	2.35661	0.782873
1700110K17Rik	2.30607	6.63293	11.174	11.4059	2.33966	6.28689	-0.960881	0.30688	0.453906	7.87972	4.31327
1700112E06Rik	2.30607	8.84391	4.19025	0	3.89943	6.28689	0.529388	0.58427	0.711135	3.83506	5.09316
1700112J16Rik	4.61214	11.0549	6.98375	5.70294	4.67931	12.5738	0.227053	0.77667	0.855825	7.08843	8.62654
1700113A16Rik	71.4882	59.6964	53.0765	68.4353	48.3529	54.2244	-0.277153	0.323117	0.471448	63.1741	51.2886
1700119H24Rik	0	0	6.98375	0	1.55977	0.785861	-0.290444	0.891212	NA	1.74594	1.17282
1700120C14Rik	0	0	2.7935	0	0.779885	0.785861	-0.0137146	0.994979	NA	0.698375	0.782873
1700120E14Rik	9.22428	6.63293	6.98375	2.85147	4.67931	3.9293	-0.609427	0.528203	0.664585	6.42311	4.30431
1700120K04Rik	4.61214	4.42196	4.19025	0	3.11954	0.785861	-0.965705	0.491175	NA	3.30609	1.9527
1700123M08Rik	0	2.21098	1.39675	2.85147	2.33966	2.35758	0.758666	0.585817	NA	1.6148	2.34862
1700123O20Rik	311.32	271.95	269.573	325.068	460.912	377.213	0.51228	0.00022016	0.0010956	294.478	419.063
1810006J02Rik	0	2.21098	2.7935	0	3.89943	4.71516	1.92523	0.223745	NA	1.25112	4.3073
1810010D01Rik	4.61214	2.21098	2.7935	0	1.55977	0	-2.05795	0.25188	NA	2.40415	0.779885
1810010H24Rik	4.61214	2.21098	4.19025	5.70294	7.01897	0.785861	-0.441084	0.680561	0.786211	4.17908	3.90241
1810011H11Rik	18.4486	15.4768	15.3642	14.2574	17.1575	28.291	0.50344	0.281626	0.427688	15.8868	22.7242
1810011O10Rik	329.768	181.3	226.273	211.009	189.512	214.54	-0.201368	0.371947	0.521601	237.088	202.026
1810012K16Rik	9.22428	6.63293	4.19025	2.85147	7.79885	3.9293	0.0704334	0.940868	0.963123	5.72473	5.86408
1810013A23Rik	4.61214	11.0549	2.7935	0	0.779885	2.35758	-1.57024	0.333012	NA	4.61513	1.56873
1810013L24Rik	793.288	818.062	845.033	806.966	965.498	771.715	0.0940687	0.556225	0.687936	815.837	868.607
1810014B01Rik	16.1425	8.84391	13.9675	28.5147	19.4971	18.0748	0.205496	0.696075	0.796482	16.8672	18.786
1810019D21Rik	110.691	201.199	156.436	122.613	34.315	46.3658	-1.86424	1.8795e-10	3.92669e-09	147.735	40.3404
1810021B22Rik	18.4486	19.8988	11.174	19.9603	3.89943	6.28689	-1.73237	0.00621766	0.0198793	17.3704	5.09316
1810022K09Rik	159.119	159.19	156.436	270.89	368.106	262.477	0.767502	6.31324e-05	0.000361576	186.409	315.292
1810024B03Rik	9.22428	13.2659	6.98375	5.70294	7.01897	8.64447	-0.148047	0.839986	0.900091	8.79421	7.83172
1810026B05Rik	309.013	280.794	308.682	282.296	397.742	353.637	0.341297	0.0361583	0.0867836	295.196	375.689
1810026J23Rik	394.338	358.178	276.556	305.107	572.436	527.312	0.737931	1.5086e-07	1.65185e-06	333.545	549.874
1810030O07Rik	205.24	181.3	170.403	191.048	230.846	180.748	0.137941	0.451734	0.598075	186.998	205.797
1810032O08Rik	55.3457	57.4854	75.4245	62.7323	26.5161	61.2971	-0.565437	0.100336	0.195367	62.747	43.9066
1810034E14Rik	9.22428	15.4768	19.5545	8.55441	15.5977	9.43033	-0.0947455	0.869687	0.919206	13.2025	12.514
1810037I17Rik	428.929	444.406	439.976	598.809	743.231	780.36	0.715333	7.79861e-05	0.000438174	478.03	761.795
1810041H14Rik	6.91821	0	5.587	2.85147	10.1385	2.35758	0.592774	0.565051	0.695422	3.83917	6.24805
1810043G02Rik	152.201	154.768	159.229	173.94	124.782	153.243	-0.202037	0.298214	0.445025	160.035	139.012
1810043H04Rik	43.8153	37.5866	36.3155	34.2176	18.7172	26.7193	-0.743527	0.0553795	0.121771	37.9838	22.7183
1810044D09Rik	11.5304	15.4768	6.98375	8.55441	4.67931	4.71516	-1.17218	0.105206	0.202973	10.6363	4.69724
1810046K07Rik	0	0	1.39675	0	2.33966	0.785861	1.19296	0.533552	NA	0.349187	1.56276
1810055G02Rik	55.3457	53.0635	55.87	76.9897	71.7494	62.083	0.163135	0.572015	0.700908	60.3172	66.9162
1810058I24Rik	159.119	99.494	94.979	134.019	81.1081	62.8689	-0.722869	0.00148449	0.00582302	121.903	71.9885
1810062G17Rik	34.5911	37.5866	34.9187	39.9206	28.0759	62.8689	0.287798	0.409396	0.557975	36.7543	45.4724
1810062O18Rik	0	2.21098	0	2.85147	0	0	-3.00285	0.196509	NA	1.26561	0
1810063I02Rik	0	2.21098	0	2.85147	3.89943	0	-0.100275	0.958895	NA	1.26561	1.94971
1810064F22Rik	2.30607	0	5.587	2.85147	0	1.57172	-1.85868	0.266767	NA	2.68613	0.785861
2010001A14Rik	18.4486	24.3208	18.1577	11.4059	15.5977	7.85861	-0.728114	0.166379	0.289976	18.0832	11.7282
2010001E11Rik	4.61214	0	4.19025	8.55441	2.33966	3.14344	-0.611334	0.615559	NA	4.3392	2.74155
2010003K11Rik	11.5304	0	4.19025	5.70294	3.89943	8.64447	0.394768	0.691655	0.793479	5.35589	6.27195
2010009K17Rik	0	2.21098	6.98375	0	1.55977	0	-0.531751	0.74678	NA	2.29868	0.779885
2010012O05Rik	23.0607	42.0086	26.5382	28.5147	53.0322	34.5779	0.521987	0.122992	0.229433	30.0306	43.805
2010016I18Rik	2.30607	13.2659	8.3805	2.85147	4.67931	11.7879	0.408345	0.615263	0.734889	6.70098	8.23361
2010107E04Rik	712.576	603.597	695.581	721.422	1562.11	1187.44	0.99228	3.25336e-12	1.02396e-10	683.294	1374.77
2010107G23Rik	80.7125	66.3293	99.1692	111.207	85.0075	92.7316	-0.00769449	0.978199	0.986134	89.3546	88.8695
2010109A12Rik	11.5304	0	8.3805	5.70294	13.2581	20.4324	1.41443	0.0443804	0.102239	6.40345	16.8452
2010109I03Rik	0	0	1.39675	0	0.779885	1.57172	0.855591	0.659142	NA	0.349187	1.1758
2010111I01Rik	417.399	594.753	840.843	573.145	787.684	822.796	0.432185	0.0102141	0.0302244	606.535	805.24
2010204K13Rik	2.30607	4.42196	1.39675	0	0.779885	2.35758	-0.464868	0.768546	NA	2.03119	1.56873
2010300C02Rik	362.053	433.352	395.28	390.651	180.933	270.336	-0.826086	6.5634e-07	6.2256e-06	395.334	225.635
2010310C07Rik	0	2.21098	8.3805	0	1.55977	0	-0.429183	0.82822	NA	2.64787	0.779885
2010315B03Rik	553.457	508.525	509.814	595.957	1027.89	895.095	0.827927	2.16583e-11	5.75747e-10	541.938	961.492
2010320M18Rik	126.834	101.705	67.044	59.8809	39.7742	58.9395	-0.830241	0.00823332	0.0252309	88.8659	49.3568
2200002D01Rik	4.61214	15.4768	11.174	17.1088	0.779885	3.9293	-2.25708	0.0160199	0.0442022	12.093	2.35459
2210013O21Rik	50.7336	30.9537	46.0927	34.2176	79.5483	88.0164	1.02371	0.000213423	0.00106572	40.4994	83.7823
2210015D19Rik	147.589	119.393	120.12	128.316	167.675	172.103	0.404994	0.0342778	0.0831693	128.854	169.889
2210016F16Rik	382.808	302.904	310.078	325.068	510.825	447.941	0.548745	0.000236295	0.0011687	330.214	479.383
2210016L21Rik	92.2428	66.3293	60.0602	76.9897	34.315	39.293	-0.977306	0.000541712	0.00241331	73.9055	36.804
2210018M11Rik	212.159	271.95	257.002	233.821	131.021	130.453	-0.897271	1.0459e-07	1.19095e-06	243.733	130.737
2210039B01Rik	6.91821	6.63293	2.7935	5.70294	2.33966	4.71516	-0.581964	0.567241	0.697232	5.5119	3.52741
2210404O09Rik	18.4486	35.3756	25.1415	28.5147	57.7115	48.7234	0.992207	0.00463513	0.0154621	26.8701	53.2174
2210406O10Rik	0	2.21098	1.39675	5.70294	0	2.35758	-0.947718	0.551836	NA	2.32767	1.17879
2210407C18Rik	0	0	0	2.85147	0	0	-1.97917	0.680776	NA	0.712868	0
2210408F21Rik	186.792	156.979	162.023	199.603	169.235	190.178	0.0399378	0.823382	0.888305	176.349	179.707
2210408I21Rik	62.2639	81.8062	61.457	94.0985	141.159	107.663	0.746095	0.000680798	0.0029419	74.9064	124.411
2210416O15Rik	0	6.63293	4.19025	11.4059	0	3.14344	-1.92586	0.169393	0.29401	5.55727	1.57172
2300009A05Rik	48.4275	42.0086	34.9187	34.2176	38.2144	33.0061	-0.147769	0.668171	0.776839	39.8931	35.6103
2310001H17Rik	119.916	119.393	166.213	159.682	162.216	156.386	0.168473	0.410336	0.558836	141.301	159.301
2310009A05Rik	159.119	103.916	93.5822	125.465	113.863	113.95	-0.0401682	0.850558	0.907463	120.52	113.907
2310009B15Rik	53.0396	44.2196	23.7447	19.9603	21.0569	23.5758	-0.619109	0.127176	0.235416	35.2411	22.3164
2310010G23Rik	2.30607	2.21098	4.19025	5.70294	2.33966	6.28689	0.271295	0.774054	0.853918	3.60256	4.31327
2310010J17Rik	11.5304	4.42196	5.587	8.55441	13.2581	3.14344	0.0972762	0.905994	0.941892	7.52343	8.20075
2310011J03Rik	149.895	152.557	128.501	142.574	141.939	145.384	0.00903758	0.964959	0.976986	143.382	143.662
2310015A10Rik	55.3457	75.1732	85.2017	48.475	41.3339	48.7234	-0.552558	0.0550118	0.121146	66.0489	45.0286
2310022A10Rik	16.1425	33.1647	50.283	34.2176	35.0948	44.7941	0.321752	0.3678	0.517783	33.4519	39.9444
2310022B05Rik	62.2639	70.7513	74.0277	54.1779	29.6356	29.8627	-1.14461	0.000326398	0.00155154	65.3052	29.7492
2310030G06Rik	48.4275	46.4305	51.6797	25.6632	72.5293	68.3699	0.677272	0.0198012	0.05286	43.0502	70.4496
2310033P09Rik	53.0396	50.8525	75.4245	31.3662	53.0322	92.7316	0.401091	0.143673	0.258669	52.6707	72.8819
2310034G01Rik	6.91821	19.8988	34.9187	14.2574	9.35862	22.0041	-0.181072	0.731187	0.823466	18.9983	15.6814
2310035C23Rik	502.723	798.163	745.864	712.868	1138.63	937.532	0.598885	4.96883e-07	4.81357e-06	689.905	1038.08
2310036O22Rik	382.808	274.161	269.573	302.256	410.22	352.066	0.336165	0.023914	0.062173	307.199	381.143
2310039H08Rik	87.6307	61.9074	54.4732	42.7721	83.4477	75.4426	0.367831	0.16973	0.294481	61.6958	79.4452
2310040G24Rik	11.5304	8.84391	4.19025	8.55441	16.3776	18.0748	1.16011	0.0618327	0.133083	8.27973	17.2262
2310043O21Rik	0	6.63293	0	0	5.4592	0.785861	1.05108	0.4972	NA	1.65823	3.12253
2310045N01Rik	117.61	123.815	150.849	142.574	70.1897	110.02	-0.585969	0.0089755	0.0271167	133.712	90.1051
2310047M10Rik	27.6729	37.5866	41.9025	54.1779	37.4345	39.293	-0.049741	0.884424	0.928482	40.335	38.3638
2310057J18Rik	25.3668	13.2659	5.587	11.4059	15.5977	32.2203	1.18173	0.185052	0.314094	13.9064	23.909
2310057M21Rik	34.5911	28.7427	32.1252	34.2176	60.0512	55.0102	0.836605	0.00894812	0.0270565	32.4192	57.5307
2310061I04Rik	39.2032	101.705	67.044	85.5441	22.6167	30.6486	-1.42721	0.000284942	0.00137106	73.3741	26.6326
2310067B10Rik	318.238	442.196	340.807	342.176	90.4667	172.889	-1.49343	1.43353e-13	5.97278e-12	360.854	131.678
2310068J16Rik	0	0	2.7935	2.85147	2.33966	0	-0.634408	0.742099	NA	1.41124	1.16983
2310069G16Rik	2.30607	2.21098	2.7935	0	4.67931	3.9293	1.20836	0.346811	NA	1.82764	4.30431
2400006E01Rik	2.30607	2.21098	4.19025	2.85147	0.779885	1.57172	-1.28905	0.357248	NA	2.88969	1.1758
2410002F23Rik	108.385	181.3	136.881	111.207	75.6489	100.59	-0.60421	0.0138181	0.0390154	134.444	88.1195
2410004B18Rik	73.7943	59.6964	74.0277	79.8412	166.895	131.239	1.04175	1.97341e-06	1.63506e-05	71.8399	149.067
2410006H16Rik	83.0186	64.1183	83.805	59.8809	59.2713	51.8668	-0.420031	0.145301	0.261093	72.7057	55.569
2410015M20Rik	530.396	439.985	391.09	544.631	563.077	642.834	0.373989	0.0390123	0.0921654	476.525	602.956
2410016O06Rik	182.18	223.309	206.719	185.346	159.097	231.043	-0.0447092	0.816866	0.883718	199.388	195.07
2410089E03Rik	182.18	137.081	223.48	128.316	181.713	132.81	-0.125688	0.572905	0.701764	167.764	157.262
2410127L17Rik	64.57	46.4305	33.522	54.1779	101.385	77.0143	0.888578	0.000952229	0.00395384	49.6751	89.1997
2410131K14Rik	170.649	110.549	121.517	119.762	124.002	128.881	-0.0210222	0.919654	0.950913	130.619	126.441
2500002B13Rik	18.4486	13.2659	8.3805	14.2574	20.277	15.7172	0.46045	0.383309	0.533215	13.5881	17.9971
2500004C02Rik	9.22428	4.42196	15.3642	8.55441	17.9374	10.2162	0.487524	0.458969	0.60508	9.39122	14.0768
2510002D24Rik	57.6518	39.7976	48.8862	57.0294	111.524	113.164	1.15679	1.4329e-06	1.23362e-05	50.8413	112.344
2510003B16Rik	4.61214	0	2.7935	0	0.779885	1.57172	-0.667886	0.658127	NA	1.85141	1.1758
2510009E07Rik	92.2428	101.705	117.327	128.316	151.298	95.875	0.150446	0.498923	0.639306	109.898	123.586
2510039O18Rik	412.787	384.71	349.187	345.028	134.92	242.831	-1.00601	9.70667e-08	1.11225e-06	372.928	188.876
2610001J05Rik	108.385	70.7513	61.457	85.5441	213.689	143.027	1.15542	2.83163e-08	3.6796e-07	81.5344	178.358
2610002M06Rik	207.546	190.144	156.436	225.266	292.457	269.55	0.549026	0.00132787	0.00528855	194.848	281.004
2610005L07Rik	50.7336	64.1183	55.87	28.5147	44.4535	40.0789	-0.259897	0.412437	0.560543	49.8091	42.2662
2610008E11Rik	166.037	154.768	160.626	156.831	207.449	164.245	0.207401	0.282843	0.429224	159.566	185.847
2610015P09Rik	103.773	77.3842	114.533	57.0294	49.9127	34.5779	-1.09814	0.000842561	0.00355018	88.1801	42.2453
2610016A17Rik	6.91821	2.21098	6.98375	5.70294	3.89943	5.50102	-0.245753	0.77547	0.854898	5.45397	4.70023
2610020C07Rik	6.91821	26.5317	20.9512	17.1088	14.0379	15.7172	-0.137041	0.796094	0.868939	17.8775	14.8776
2610020H08Rik	43.8153	28.7427	46.0927	25.6632	40.554	38.5072	0.0984493	0.778732	0.857389	36.0785	39.5306
2610027K06Rik	2.30607	6.63293	11.174	0	0.779885	0.785861	-2.37826	0.102297	0.198492	5.02825	0.782873
2610035D17Rik	83.0186	53.0635	54.4732	79.8412	35.8747	22.79	-1.19899	0.00506834	0.0166739	67.5991	29.3323
2610037D02Rik	32.285	46.4305	55.87	22.8118	49.1328	34.5779	0.0767178	0.821258	0.886952	39.3493	41.8553
2610044O15Rik8	73.7943	53.0635	44.696	65.5838	118.543	94.3033	0.874343	0.000440105	0.00201434	59.2844	106.423
2610203C22Rik	34.5911	53.0635	60.0602	37.0691	60.0512	88.8023	0.66124	0.123554	0.230304	46.196	74.4267
2610301B20Rik	50.7336	50.8525	43.2992	34.2176	92.0265	52.6527	0.637631	0.0257038	0.0659769	44.7757	72.3396
2610305D13Rik	23.0607	22.1098	26.5382	39.9206	64.7305	26.7193	0.612543	0.110816	0.211661	27.9073	45.7249
2610306M01Rik	6.91821	6.63293	11.174	5.70294	10.1385	7.85861	0.193434	0.78657	0.862623	7.60702	8.99856
2610307P16Rik	13.8364	17.6878	43.2992	31.3662	15.5977	27.5051	-0.205713	0.65328	0.764728	26.5474	21.5514
2610316D01Rik	0	0	1.39675	0	0.779885	1.57172	0.865787	0.643407	NA	0.349187	1.1758
2610318N02Rik	2.30607	0	0	0	0	3.9293	1.03521	0.625727	NA	0.576518	1.96465
2610507B11Rik	4293.9	5270.97	4558.99	4371.3	5795.33	5482.95	0.291775	0.014876	0.0415107	4623.79	5639.14
2610507I01Rik	387.42	384.71	385.503	481.898	478.07	502.951	0.267374	0.0607587	0.131316	409.883	490.51
2610524H06Rik	18.4486	13.2659	9.77725	8.55441	24.9563	12.5738	0.501072	0.348839	0.498572	12.5115	18.765
2610528A11Rik	2.30607	2.21098	0	0	0	0.785861	-1.22284	0.567754	NA	1.12926	0.39293
2610528J11Rik	87.6307	72.9623	89.392	119.762	128.681	140.669	0.558792	0.00896864	0.0271072	92.4367	134.675
2700029M09Rik	80.7125	68.5403	61.457	76.9897	134.92	120.237	0.838472	0.000191878	0.00097148	71.9249	127.578
2700038G22Rik	2.30607	11.0549	23.7447	14.2574	11.6983	10.2162	0.0352812	0.957731	0.973196	12.8408	10.9572
2700046G09Rik	13.8364	13.2659	11.174	19.9603	10.9184	11.7879	-0.31694	0.573281	0.701985	14.5591	11.3532
2700049A03Rik	108.385	110.549	129.898	85.5441	145.839	117.093	0.253626	0.236705	0.377156	108.594	131.466
2700054A10Rik	2.30607	2.21098	6.98375	2.85147	2.33966	2.35758	-0.593217	0.596128	0.719958	3.58807	2.34862
2700060E02Rik	1743.39	1554.32	1403.73	2110.09	2821.63	2124.18	0.540795	9.71435e-06	6.84678e-05	1702.88	2472.9
2700062C07Rik	115.304	106.127	83.805	74.1382	117.763	98.2326	0.183922	0.414109	0.562184	94.8434	107.998
2700081O15Rik	43.8153	72.9623	94.979	74.1382	57.7115	40.0789	-0.517211	0.0788069	0.161855	71.4737	48.8952
2700094K13Rik	66.8761	44.2196	41.9025	37.0691	57.7115	47.9375	0.165167	0.585325	0.711699	47.5168	52.8245
2700097O09Rik	16.1425	24.3208	30.7285	45.6235	78.7684	57.3678	1.25197	0.000191387	0.000970012	29.2038	68.0681
2700099C18Rik	0	2.21098	4.19025	8.55441	4.67931	3.9293	0.310561	0.764411	0.847721	3.73891	4.30431
2810001G20Rik	29.9789	37.5866	29.3317	34.2176	49.1328	48.7234	0.584958	0.0904478	0.180338	32.7787	48.9281
2810002D19Rik	25.3668	26.5317	16.761	17.1088	27.296	25.1475	0.30492	0.495148	0.635546	21.4421	26.2218
2810004N23Rik	200.628	192.355	167.61	179.643	262.041	233.401	0.428523	0.00965464	0.0288271	185.059	247.721
2810006K23Rik	53.0396	37.5866	37.7122	59.8809	43.6736	34.5779	-0.239393	0.448313	0.594954	47.0548	39.1257
2810013P06Rik	39.2032	59.6964	72.631	71.2868	75.6489	85.6588	0.430339	0.113958	0.216524	60.7043	80.6538
2810021J22Rik	32.285	46.4305	34.9187	57.0294	57.7115	57.3678	0.469531	0.138969	0.251846	42.6659	57.5397
2810025M15Rik	39.2032	44.2196	30.7285	45.6235	46.0132	40.0789	0.126236	0.704645	0.803375	39.9437	43.0461
2810029C07Rik	2.30607	4.42196	4.19025	0	3.11954	2.35758	-0.0810724	0.946844	NA	2.72957	2.73856
2810032G03Rik	163.731	84.0171	81.0115	91.247	88.9069	74.6568	-0.312196	0.268312	0.413179	105.002	81.7818
2810047C21Rik1	0	6.63293	0	2.85147	3.89943	5.50102	1.07075	0.351733	0.501083	2.3711	4.70023
2810403A07Rik	535.008	614.652	582.445	507.562	689.419	678.198	0.291065	0.0265475	0.0676647	559.917	683.808
2810403D21Rik	9.22428	6.63293	8.3805	5.70294	18.7172	14.9314	1.11159	0.0719083	0.150146	7.48516	16.8243
2810408A11Rik	32.285	19.8988	20.9512	14.2574	19.4971	28.291	0.123458	0.769962	0.851279	21.8481	23.8941
2810408I11Rik	0	4.42196	2.7935	0	7.01897	3.9293	1.73378	0.137329	0.249831	1.80386	5.47414
2810410L24Rik	20.7546	22.1098	27.935	17.1088	6.23908	9.43033	-1.51435	0.0100527	0.0297894	21.9771	7.8347
2810417H13Rik	2.30607	6.63293	9.77725	2.85147	15.5977	23.5758	1.88341	0.00753487	0.0234212	5.39193	19.5868
2810428I15Rik	83.0186	81.8062	61.457	74.1382	18.7172	22.0041	-1.86684	2.51465e-08	3.30013e-07	75.105	20.3607
2810433D01Rik	0	2.21098	2.7935	2.85147	0	1.57172	-1.32169	0.49295	NA	1.96399	0.785861
2810442N19Rik	0	2.21098	6.98375	2.85147	4.67931	3.14344	0.569199	0.611841	0.732065	3.01155	3.91138
2810454H06Rik	11.5304	11.0549	8.3805	5.70294	3.89943	11.002	-0.316503	0.661541	0.77178	9.16717	7.45074
2810459M11Rik	103.773	156.979	79.6147	102.653	95.9259	128.095	0.0147036	0.965851	0.977616	110.755	112.011
2810468N07Rik	4.61214	2.21098	2.7935	0	2.33966	0	-1.24152	0.361304	0.51136	2.40415	1.16983
2810474O19Rik	472.745	616.863	670.44	473.344	728.413	687.628	0.347079	0.0234155	0.0610954	558.348	708.02
2900005J15Rik	4.61214	24.3208	29.3317	19.9603	9.35862	9.43033	-0.86144	0.164053	0.287048	19.5562	9.39448
2900008C10Rik	0	6.63293	6.98375	5.70294	4.67931	2.35758	-0.25105	0.817688	0.884351	4.82991	3.51845
2900009J06Rik	4.61214	2.21098	1.39675	2.85147	3.11954	3.9293	0.516982	0.686929	NA	2.76783	3.52442
2900026A02Rik	235.219	305.115	243.034	236.672	99.0454	97.4467	-1.37809	9.48639e-11	2.13202e-09	255.01	98.2461
2900041M22Rik	0	0	2.7935	2.85147	0	2.35758	-0.301403	0.860444	NA	1.41124	1.17879
2900057B20Rik	2.30607	2.21098	2.7935	5.70294	1.55977	3.14344	-0.217068	0.855499	0.909936	3.25337	2.35161
2900060B14Rik	0	4.42196	2.7935	8.55441	8.57874	7.07275	1.24513	0.235264	0.375725	3.94247	7.82574
2900076A07Rik	23.0607	33.1647	47.4895	45.6235	56.9316	51.0809	0.556347	0.0935155	0.185	37.3346	54.0063
2900097C17Rik	1196.85	1319.95	1204	1129.18	1622.16	1296.67	0.275878	0.0561558	0.123143	1212.5	1459.42
3000002C10Rik	9.22428	17.6878	15.3642	14.2574	13.2581	27.5051	0.550093	0.292088	0.438688	14.1334	20.3816
3010026O09Rik	29.9789	19.8988	20.9512	22.8118	13.2581	8.64447	-1.06026	0.0379622	0.0902046	23.4102	10.9513
3110001I22Rik	16.1425	19.8988	37.7122	39.9206	42.1138	50.2951	0.72337	0.0461467	0.10548	28.4185	46.2044
3110002H16Rik	249.056	258.684	203.925	265.187	221.487	224.756	-0.114611	0.486754	0.62842	244.213	223.122
3110009E18Rik	13.8364	8.84391	5.587	2.85147	11.6983	8.64447	0.371212	0.588585	0.714356	7.7797	10.1714
3110021A11Rik	0	2.21098	2.7935	0	0.779885	0.785861	-0.586606	0.768661	NA	1.25112	0.782873
3110021N24Rik	9.22428	15.4768	18.1577	17.1088	27.296	35.3637	1.13911	0.0193315	0.051825	14.9919	31.3299
3110035E14Rik	0	8.84391	34.9187	17.1088	14.8178	14.9314	0.287221	0.685388	0.789341	15.2179	14.8746
3110039I08Rik	29.9789	28.7427	65.6472	62.7323	38.2144	25.1475	-0.576606	0.105676	0.203716	46.7753	31.681
3110040N11Rik	142.976	114.971	150.849	139.722	156.757	182.32	0.303009	0.165551	0.288823	137.13	169.538
3110043O21Rik	170.649	181.3	198.338	182.494	306.495	223.184	0.506864	0.00193788	0.00731534	183.195	264.84
3110045C21Rik	11.5304	33.1647	40.5057	42.7721	84.2276	54.2244	1.15161	0.000256586	0.00125286	31.9932	69.226
3110052M02Rik	69.1821	99.494	93.5822	102.653	148.958	110.806	0.507727	0.0175371	0.0477452	91.2278	129.882
3110056K07Rik	46.1214	77.3842	72.631	59.8809	59.2713	62.8689	-0.0436913	0.878198	0.925028	64.0044	61.0701
3110057O12Rik	92.2428	92.8611	94.979	91.247	120.882	95.875	0.210133	0.369037	0.51862	92.8325	108.379
3110062M04Rik	16.1425	13.2659	30.7285	22.8118	4.67931	10.2162	-1.49145	0.00909579	0.0274289	20.7372	7.44775
3110070M22Rik	0	2.21098	5.587	2.85147	0	3.9293	-0.680611	0.670727	NA	2.66236	1.96465
3110082I17Rik	59.9578	50.8525	34.9187	37.0691	28.8558	44.0082	-0.317293	0.380879	0.530777	45.6995	36.432
3200001D21Rik	2.30607	8.84391	6.98375	8.55441	11.6983	7.07275	0.492404	0.506221	0.646039	6.67203	9.38551
3300002I08Rik	9.22428	8.84391	4.19025	14.2574	9.35862	2.35758	-0.681231	0.369614	0.519231	9.12895	5.8581
3425401B19Rik	0	0	1.39675	0	3.89943	0	1.61384	0.493781	NA	0.349187	1.94971
3632451O06Rik	13.8364	15.4768	15.3642	14.2574	28.8558	12.5738	0.422654	0.423484	0.571285	14.7337	20.7148
3632454L22Rik	6.91821	11.0549	4.19025	8.55441	2.33966	2.35758	-1.67388	0.0884477	0.177163	7.67944	2.34862
3830403N18Rik	0	0	0	0	0	0	0	1	NA	0	0
3830406C13Rik	166.037	196.777	196.942	273.741	233.966	200.394	0.0715157	0.686168	0.789802	208.374	217.18
3830408C21Rik	0	2.21098	4.19025	0	1.55977	0	-0.92623	0.582818	NA	1.60031	0.779885
3830432H09Rik	2.30607	2.21098	2.7935	0	0.779885	3.9293	0.275129	0.846901	NA	1.82764	2.35459
3930402G23Rik	2.30607	0	5.587	2.85147	3.89943	7.85861	1.00665	0.335907	0.485658	2.68613	5.87902
4430402I18Rik	6.91821	2.21098	1.39675	5.70294	2.33966	4.71516	0.0117615	0.991	0.994488	4.05722	3.52741
4631405J19Rik	34.5911	48.6415	60.0602	25.6632	29.6356	46.3658	-0.172529	0.689294	0.791583	42.239	38.0007
4632404H12Rik	53.0396	77.3842	92.1855	79.8412	46.7931	51.0809	-0.60776	0.0339467	0.0824216	75.6126	48.937
4632415L05Rik	152.201	130.448	114.533	162.534	134.92	122.594	-0.0946092	0.666303	0.775655	139.929	128.757
4632427E13Rik	13.8364	48.6415	47.4895	54.1779	18.7172	32.2203	-0.580718	0.136717	0.248999	41.0363	25.4688
4632428C04Rik	0	0	4.19025	0	4.67931	5.50102	2.13506	0.107047	NA	1.04756	5.09017
4632428N05Rik	274.422	234.364	280.747	216.712	158.317	198.823	-0.507547	0.00398213	0.0135368	251.561	178.57
4732416N19Rik	0	4.42196	1.39675	0	1.55977	1.57172	0.349442	0.850003	NA	1.45468	1.56575
4732471J01Rik	18.4486	39.7976	57.2667	28.5147	17.1575	21.2182	-0.844028	0.0381318	0.0904968	36.0069	19.1879
4732490B19Rik	64.57	53.0635	60.0602	79.8412	71.7494	125.738	0.58225	0.0438055	0.101204	64.3837	98.7436
4732491K20Rik	9.22428	6.63293	11.174	28.5147	17.1575	20.4324	0.523113	0.345989	0.495806	13.8865	18.7949
4831440E17Rik	73.7943	61.9074	71.2342	79.8412	47.573	50.2951	-0.543301	0.0940627	0.185809	71.6943	48.934
4833411C07Rik	4.61214	6.63293	5.587	19.9603	2.33966	1.57172	-2.17595	0.0500523	0.11242	9.19809	1.95569
4833417C18Rik	0	0	1.39675	2.85147	0	0	-2.81065	0.201336	NA	1.06205	0
4833418N02Rik	27.6729	17.6878	12.5707	17.1088	19.4971	21.2182	0.194349	0.709728	0.807271	18.7601	20.3577
4833419F23Rik	2.30607	0	2.7935	0	1.55977	2.35758	0.439628	0.771705	NA	1.27489	1.95868
4833420G17Rik	232.913	329.436	263.986	250.929	279.979	145.384	-0.3589	0.10497	0.202679	269.316	212.682
4833422C13Rik	4.61214	11.0549	13.9675	5.70294	2.33966	6.28689	-1.00356	0.258094	0.401513	8.83437	4.31327
4833427F10Rik	0	6.63293	1.39675	0	1.55977	1.57172	0.0543859	0.974095	NA	2.00742	1.56575
4833427G06Rik	2.30607	8.84391	5.587	8.55441	24.9563	7.07275	1.34413	0.0933625	0.184731	6.32285	16.0145
4833439L19Rik	1651.15	1479.14	1325.52	1522.69	1417.83	1431.05	-0.0596109	0.58328	0.71046	1494.62	1424.44
4921507L20Rik	2.30607	11.0549	25.1415	2.85147	2.33966	9.43033	-0.462193	0.598327	0.721955	10.3385	5.88499
4921507P07Rik	23.0607	28.7427	22.348	14.2574	10.9184	11.002	-1.03314	0.0546885	0.120542	22.1022	10.9602
4921511C10Rik	2.30607	13.2659	12.5707	5.70294	10.9184	13.3596	0.704756	0.296918	0.443775	8.46141	12.139
4921511H03Rik	0	2.21098	4.19025	0	0.779885	1.57172	-0.0991577	0.948627	NA	1.60031	1.1758
4921511I17Rik	2.30607	0	2.7935	0	4.67931	0	-0.0347225	0.982325	NA	1.27489	2.33966
4921513I03Rik	2.30607	0	1.39675	5.70294	0	2.35758	-0.789904	0.620816	NA	2.35144	1.17879
4921524J17Rik	161.425	119.393	171.8	136.871	211.349	196.465	0.448248	0.0188628	0.0507277	147.372	203.907
4921531C22Rik	27.6729	44.2196	50.283	31.3662	60.8311	52.6527	0.573654	0.0623548	0.133929	38.3854	56.7419
4921536K21Rik	6.91821	15.4768	4.19025	11.4059	6.23908	3.9293	-0.844808	0.29125	0.437778	9.4978	5.08419
4930402H24Rik	198.322	369.233	310.078	273.741	265.161	300.199	-0.00126198	0.994597	0.99631	287.844	282.68
4930404I05Rik	6.91821	8.84391	11.174	11.4059	3.89943	3.9293	-1.25835	0.116578	0.220408	9.5855	3.91436
4930404N11Rik	50.7336	86.2281	57.2667	54.1779	21.8368	42.4365	-0.985366	0.00892613	0.0270125	62.1016	32.1366
4930405A10Rik	2.30607	2.21098	5.587	5.70294	0	0	-4.7572	0.00867961	NA	3.95175	0
4930405A21Rik	0	4.42196	2.7935	0	1.55977	3.14344	0.646345	0.661518	NA	1.80386	2.35161
4930405J17Rik	4.61214	35.3756	46.0927	22.8118	12.4782	7.85861	-1.14044	0.0321828	0.0790256	27.2231	10.1684
4930405O22Rik	9.22428	17.6878	54.4732	37.0691	17.1575	15.7172	-0.67422	0.162072	0.284486	29.6136	16.4373
4930406D18Rik	0	2.21098	5.587	2.85147	0.779885	5.50102	0.0940701	0.944686	NA	2.66236	3.14045
4930412C18Rik	9.22428	8.84391	18.1577	25.6632	11.6983	5.50102	-0.869555	0.164749	0.2879	15.4723	8.59965
4930412O13Rik	108.385	139.292	143.865	108.356	46.7931	58.1537	-1.25319	2.31085e-07	2.43317e-06	124.974	52.4734
4930413F20Rik	18.4486	24.3208	30.7285	22.8118	11.6983	18.8607	-0.662381	0.156041	0.276167	24.0774	15.2795
4930413G21Rik	0	8.84391	2.7935	8.55441	0.779885	0.785861	-2.38158	0.174611	NA	5.04795	0.782873
4930414N06Rik	2.30607	4.42196	1.39675	0	0	0	-3.82953	0.0413816	NA	2.03119	0
4930415O20Rik	18.4486	24.3208	34.9187	17.1088	24.9563	43.2223	0.491693	0.258377	0.401782	23.6992	34.0893
4930426L09Rik	2.30607	2.21098	4.19025	2.85147	3.11954	0	-1.618	0.364147	NA	2.88969	1.55977
4930427A07Rik	43.8153	11.0549	20.9512	17.1088	12.4782	16.5031	-0.59817	0.249351	0.391748	23.2326	14.4906
4930429B21Rik	2.30607	2.21098	2.7935	2.85147	0.779885	1.57172	-1.11812	0.477045	NA	2.5405	1.1758
4930429F24Rik	9.22428	6.63293	9.77725	14.2574	11.6983	2.35758	-0.637792	0.408091	0.556926	9.97295	7.02793
4930430F08Rik	46.1214	19.8988	26.5382	31.3662	52.2523	49.5092	0.756448	0.032195	0.0790256	30.9812	50.8808
4930431P03Rik	96.855	172.456	210.909	205.306	138.82	138.311	-0.27125	0.241636	0.382639	171.382	138.566
4930432K21Rik	4.61214	4.42196	4.19025	2.85147	3.89943	2.35758	-0.378089	0.727097	0.820163	4.01895	3.1285
4930438E09Rik	0	2.21098	9.77725	0	3.89943	1.57172	0.543426	0.67336	0.780683	2.99706	2.73557
4930443O20Rik	6.91821	8.84391	8.3805	11.4059	3.89943	4.71516	-1.02849	0.23037	0.369655	8.88713	4.3073
4930444F02Rik	0	0	4.19025	2.85147	0.779885	2.35758	0.0804156	0.969098	NA	1.76043	1.56873
4930445N18Rik	0	0	0	5.70294	0	0.785861	-0.881579	0.690526	NA	1.42574	0.39293
4930447K03Rik	2.30607	0	2.7935	0	2.33966	0.785861	-0.097466	0.959256	NA	1.27489	1.56276
4930449E18Rik	2.30607	8.84391	4.19025	8.55441	1.55977	1.57172	-1.83901	0.114159	0.216737	5.97366	1.56575
4930451G09Rik	41.5093	70.7513	81.0115	108.356	60.0512	92.7316	0.0174438	0.955381	0.971844	75.407	76.3914
4930452B06Rik	0	0	0	0	0.779885	0.785861	1.02787	0.710451	NA	0	0.782873
4930453N24Rik	332.074	318.381	268.176	313.662	568.536	490.377	0.787743	4.30363e-08	5.36699e-07	308.073	529.457
4930455C13Rik	4.61214	4.42196	8.3805	2.85147	5.4592	4.71516	-0.0154601	0.985955	0.99134	5.06652	5.08718
4930455G09Rik	0	2.21098	1.39675	0	3.11954	2.35758	1.46591	0.383678	NA	0.901932	2.73856
4930471G03Rik	2.30607	2.21098	2.7935	0	2.33966	1.57172	0.467873	0.77317	NA	1.82764	1.95569
4930473A02Rik	4.61214	11.0549	15.3642	8.55441	0.779885	7.85861	-1.20828	0.138574	0.251342	9.89642	4.31925
4930474M22Rik	0	2.21098	0	0	0.779885	1.57172	1.08221	0.637758	NA	0.552744	1.1758
4930478L05Rik	2.30607	8.84391	8.3805	0	3.89943	6.28689	0.27291	0.769873	0.851245	4.88262	5.09316
4930479D17Rik	0	0	1.39675	2.85147	1.55977	1.57172	0.635453	0.710838	NA	1.06205	1.56575
4930480G23Rik	6.91821	0	0	5.70294	6.23908	0.785861	0.533013	0.685714	0.789529	3.15529	3.51247
4930480K23Rik	48.4275	61.9074	47.4895	37.0691	54.592	58.1537	0.208469	0.485902	0.62771	48.7234	56.3728
4930481A15Rik	62.2639	44.2196	67.044	31.3662	24.9563	41.6506	-0.662509	0.070565	0.147979	51.2234	33.3035
4930482G09Rik	0	0	0	2.85147	0	0.785861	-0.479517	0.811827	NA	0.712868	0.39293
4930483K19Rik	2.30607	2.21098	2.7935	8.55441	5.4592	2.35758	-0.00973882	0.992637	0.995307	3.96624	3.90839
4930486L24Rik	4.61214	8.84391	4.19025	8.55441	13.2581	10.2162	0.917991	0.237936	0.378496	6.55018	11.7371
4930487H11Rik	0	0	8.3805	14.2574	2.33966	0.785861	-1.76488	0.174267	0.30031	5.65946	1.56276
4930502E09Rik	2.30607	4.42196	6.98375	0	2.33966	0.785861	-0.741493	0.601992	NA	3.42794	1.56276
4930503B20Rik	4.61214	0	1.39675	0	0.779885	0	-1.75794	0.366607	NA	1.50222	0.389943
4930503L19Rik	27.6729	39.7976	33.522	51.3265	32.7552	32.2203	-0.196146	0.576804	0.705053	38.0797	32.4877
4930506A18Rik	2.30607	0	0	0	0	0	-2.06215	0.370452	NA	0.576518	0
4930506C21Rik	11.5304	39.7976	61.457	8.55441	44.4535	44.7941	0.803757	0.031789	0.0783066	30.3348	44.6238
4930507D05Rik	4.61214	11.0549	4.19025	8.55441	0.779885	1.57172	-2.56751	0.0288976	0.0724608	7.10292	1.1758
4930509E16Rik	4.61214	2.21098	1.39675	2.85147	3.11954	3.14344	0.304003	0.811908	NA	2.76783	3.13149
4930511A08Rik	0	2.21098	1.39675	0	3.11954	3.9293	1.86055	0.249186	NA	0.901932	3.52442
4930511M06Rik	0	0	2.7935	5.70294	5.4592	2.35758	0.967567	0.498956	NA	2.12411	3.90839
4930512B01Rik	4.61214	22.1098	27.935	8.55441	5.4592	7.07275	-1.02201	0.140902	0.254749	15.8028	6.26597
4930512J16Rik	0	0	0	0	0	3.14344	1.83755	0.387023	NA	0	1.57172
4930513N10Rik	2.30607	4.42196	11.174	0	3.89943	1.57172	-0.703031	0.501628	0.641754	4.47551	2.73557
4930515G01Rik	16.1425	11.0549	11.174	14.2574	17.1575	16.5031	0.375194	0.491044	0.631658	13.1572	16.8303
4930520O04Rik	4.61214	4.42196	6.98375	5.70294	1.55977	4.71516	-0.816278	0.382402	0.532309	5.4302	3.13747
4930521E06Rik	0	17.6878	16.761	11.4059	10.1385	7.85861	0.296785	0.712842	0.809673	11.4637	8.99856
4930523C07Rik	25.3668	33.1647	72.631	42.7721	57.7115	39.293	0.152864	0.66389	0.77389	43.4836	48.5023
4930525G20Rik	11.5304	8.84391	11.174	8.55441	23.3966	14.9314	0.870641	0.105985	0.204133	10.0257	19.164
4930526I15Rik	4.61214	17.6878	8.3805	8.55441	2.33966	3.9293	-1.57563	0.113553	0.215897	9.80872	3.13448
4930533B01Rik	0	13.2659	12.5707	0	3.89943	5.50102	0.223933	0.814095	0.881769	6.45915	4.70023
4930538K18Rik	4.61214	4.42196	2.7935	2.85147	0	0.785861	-3.24751	0.078175	NA	3.66977	0.39293
4930539J05Rik	4.61214	8.84391	12.5707	5.70294	2.33966	0.785861	-2.25779	0.0280796	0.0707512	7.93243	1.56276
4930545L23Rik	0	8.84391	11.174	0	4.67931	2.35758	0.0635857	0.951263	0.969628	5.00448	3.51845
4930546C10Rik	13.8364	11.0549	4.19025	17.1088	0	0	-6.21465	0.000375662	0.00175193	11.5476	0
4930549C15Rik	0	4.42196	4.19025	0	0.779885	3.14344	-0.0770525	0.95788	NA	2.15305	1.96166
4930549G23Rik	2.30607	6.63293	4.19025	2.85147	7.79885	2.35758	0.295707	0.766863	0.849218	3.99518	5.07822
4930550C14Rik	2.30607	0	2.7935	2.85147	2.33966	3.14344	0.473998	0.729269	NA	1.98776	2.74155
4930552P12Rik	2.30607	4.42196	1.39675	8.55441	0	2.35758	-2.46672	0.191936	NA	4.1698	1.17879
4930556M19Rik	39.2032	48.6415	51.6797	25.6632	39.7742	33.0061	-0.18849	0.64538	0.758648	41.2969	36.3901
4930556N13Rik	0	30.9537	25.1415	14.2574	4.67931	13.3596	-0.62686	0.352753	0.502192	17.5881	9.01947
4930557K07Rik	4.61214	11.0549	9.77725	5.70294	3.89943	2.35758	-1.27017	0.168928	0.293404	7.7868	3.1285
4930558J18Rik	0	0	1.39675	2.85147	0.779885	3.14344	0.804037	0.690617	NA	1.06205	1.96166
4930562C15Rik	9.22428	8.84391	18.1577	22.8118	7.79885	10.2162	-0.640612	0.342934	0.493052	14.7594	9.00752
4930563E18Rik	2.30607	2.21098	0	2.85147	3.11954	0.785861	0.0571475	0.975124	NA	1.84213	1.9527
4930563E22Rik	2.30607	6.63293	2.7935	2.85147	1.55977	2.35758	-0.884139	0.469886	0.613698	3.64599	1.95868
4930563F08Rik	4.61214	24.3208	29.3317	8.55441	7.79885	14.1455	-0.376417	0.565168	0.695506	16.7048	10.9722
4930565N06Rik	20.7546	84.0171	75.4245	57.0294	40.554	40.0789	-0.406739	0.186899	0.316306	59.3064	40.3165
4930570G19Rik	0	0	0	0	1.55977	0.785861	1.50597	0.512346	NA	0	1.17282
4930577N17Rik	2.30607	6.63293	11.174	2.85147	3.11954	13.3596	0.601708	0.465712	0.610346	5.74112	8.23959
4930578C19Rik	16.1425	22.1098	25.1415	8.55441	16.3776	19.6465	-0.0235927	0.964406	0.97663	17.987	18.0121
4930579G18Rik	20.7546	48.6415	36.3155	19.9603	14.0379	20.4324	-0.835989	0.0605886	0.131047	31.418	17.2352
4930579G24Rik	11.5304	17.6878	1.39675	5.70294	11.6983	11.002	0.393241	0.577219	0.705393	9.07947	11.3502
4930579H20Rik	2.30607	2.21098	2.7935	0	2.33966	3.14344	0.516239	0.698223	NA	1.82764	2.74155
4930579K19Rik	6.91821	0	2.7935	5.70294	0	1.57172	-1.94423	0.203077	NA	3.85366	0.785861
4930581F22Rik	27.6729	68.5403	48.8862	62.7323	47.573	59.7254	0.0969725	0.816352	0.88349	51.9579	53.6492
4930590J08Rik	0	2.21098	9.77725	0	2.33966	2.35758	0.454373	0.746169	NA	2.99706	2.34862
4930592I03Rik	2.30607	8.84391	12.5707	19.9603	7.01897	5.50102	-0.685782	0.368095	0.517978	10.9203	6.26
4930594C11Rik	9.22428	17.6878	25.1415	34.2176	8.57874	12.5738	-0.920708	0.114562	0.217344	21.5678	10.5763
4930595D18Rik	0	0	8.3805	0	4.67931	3.9293	1.38826	0.265001	0.409303	2.09512	4.30431
4930596I21Rik	4.61214	8.84391	25.1415	17.1088	10.1385	11.002	-0.227205	0.735142	0.826097	13.9266	10.5703
4930599N23Rik	4.61214	2.21098	4.19025	2.85147	0.779885	0.785861	-2.17513	0.130564	NA	3.46621	0.782873
4931402G19Rik	0	4.42196	2.7935	5.70294	2.33966	1.57172	-0.587457	0.675251	NA	3.2296	1.95569
4931403E22Rik	6.91821	8.84391	2.7935	5.70294	2.33966	3.9293	-0.902867	0.367221	0.517268	6.06464	3.13448
4931403G20Rik	9.22428	13.2659	20.9512	11.4059	10.9184	9.43033	-0.448781	0.431448	0.5787	13.7118	10.1744
4931406C07Rik	684.903	362.6	364.552	459.087	750.25	684.485	0.678261	4.23121e-08	5.29028e-07	467.785	717.367
4931406H21Rik	34.5911	75.1732	75.4245	59.8809	19.4971	49.5092	-0.878833	0.0415158	0.0969457	61.2674	34.5032
4931406P16Rik	712.576	1096.64	1081.08	727.125	631.707	726.135	-0.400508	0.0181993	0.0492346	904.357	678.921
4931408D14Rik	2.30607	0	2.7935	5.70294	3.11954	12.5738	1.51937	0.122079	0.228169	2.70063	7.84666
4931414P19Rik	48.4275	33.1647	53.0765	45.6235	13.2581	25.9334	-1.24489	0.00269484	0.00970612	45.073	19.5957
4931423N10Rik	0	0	0	2.85147	0	2.35758	0.168829	0.936207	NA	0.712868	1.17879
4931428F04Rik	4.61214	15.4768	9.77725	5.70294	3.89943	3.9293	-1.15514	0.227225	0.3659	8.89229	3.91436
4931430N09Rik	0	4.42196	4.19025	8.55441	0.779885	0.785861	-2.18087	0.149741	0.267296	4.29165	0.782873
4931431C16Rik	6.91821	0	2.7935	14.2574	2.33966	5.50102	-0.530487	0.634818	0.751089	5.99227	3.92034
4931440F15Rik	2.30607	2.21098	4.19025	0	0.779885	0	-2.56313	0.24931	NA	2.17682	0.389943
4931440P22Rik	0	0	0	2.85147	0.779885	1.57172	0.978443	0.645962	NA	0.712868	1.1758
4932416H05Rik	29.9789	33.1647	37.7122	25.6632	19.4971	9.43033	-1.15753	0.0167719	0.0460152	31.6298	14.4637
4932418E24Rik	16.1425	19.8988	48.8862	19.9603	14.0379	14.1455	-0.859516	0.0917881	0.182335	26.222	14.0917
4932435O22Rik	0	0	5.587	0	0.779885	0.785861	-0.444881	0.819333	NA	1.39675	0.782873
4932438A13Rik	1383.64	2175.6	2053.22	1836.35	2423.1	2312.79	0.35724	0.00215942	0.00801843	1862.2	2367.95
4932438H23Rik	0	0	2.7935	0	0	0.785861	-1.29697	0.593499	NA	0.698375	0.39293
4933400A11Rik	0	2.21098	4.19025	0	0	0.785861	-1.81568	0.379204	NA	1.60031	0.39293
4933400F21Rik	29.9789	44.2196	47.4895	45.6235	39.7742	29.0768	-0.28444	0.411523	0.559854	41.8279	34.4255
4933401H06Rik	55.3457	265.317	192.751	79.8412	71.7494	118.665	-0.483273	0.101665	0.197397	148.314	95.2072
4933402D24Rik	0	0	4.19025	2.85147	0	3.9293	-0.011107	0.995477	NA	1.76043	1.96465
4933404O12Rik	23.0607	15.4768	6.98375	19.9603	10.1385	8.64447	-0.687154	0.267305	0.412171	16.3704	9.39149
4933405L10Rik	0	0	2.7935	0	0	0	-2.54953	0.317924	NA	0.698375	0
4933406C10Rik	4.61214	8.84391	5.587	5.70294	3.11954	7.07275	-0.272599	0.73562	0.826571	6.1865	5.09614
4933406I18Rik	2.30607	0	4.19025	5.70294	1.55977	3.14344	-0.427101	0.732337	0.824161	3.04981	2.35161
4933406J10Rik	4.61214	6.63293	8.3805	2.85147	0.779885	3.14344	-1.53323	0.184789	0.313758	5.61926	1.96166
4933406M09Rik	0	2.21098	4.19025	0	0	0.785861	-1.7239	0.476957	NA	1.60031	0.39293
4933407K13Rik	18.4486	6.63293	12.5707	14.2574	8.57874	11.7879	-0.322884	0.598119	0.721823	12.9774	10.1833
4933408B17Rik	4.61214	6.63293	6.98375	5.70294	6.23908	0	-1.04883	0.309275	0.456519	5.98294	3.11954
4933411K16Rik	119.916	57.4854	97.7725	76.9897	21.0569	42.4365	-1.48296	0.000260461	0.00126753	88.0408	31.7467
4933412E12Rik	32.285	37.5866	61.457	57.0294	24.1764	31.4344	-0.74993	0.0275193	0.0696655	47.0895	27.8054
4933413J09Rik	18.4486	17.6878	22.348	31.3662	10.1385	11.002	-1.06807	0.0465142	0.106174	22.4626	10.5703
4933416M07Rik	2.30607	8.84391	5.587	0	0.779885	0	-3.43062	0.0447251	0.102854	4.18424	0.389943
4933417A18Rik	0	0	0	2.85147	1.55977	0	-0.162802	0.943626	NA	0.712868	0.779885
4933417D19Rik	6.91821	11.0549	5.587	2.85147	8.57874	3.9293	0.0395474	0.967028	0.978195	6.60289	6.25402
4933417G07Rik	6.91821	6.63293	16.761	8.55441	3.11954	1.57172	-2.01061	0.0401643	0.0943808	9.71664	2.34563
4933421O10Rik	46.1214	126.026	55.87	79.8412	85.0075	91.1598	0.239088	0.405649	0.554375	76.9646	88.0837
4933422A05Rik	0	2.21098	2.7935	0	0	0.785861	-1.56976	0.514387	NA	1.25112	0.39293
4933424G05Rik	2.30607	6.63293	5.587	2.85147	2.33966	2.35758	-0.786591	0.507923	0.647194	4.34437	2.34862
4933427D14Rik	142.976	148.135	150.849	142.574	116.203	91.1598	-0.506163	0.028318	0.0712409	146.134	103.681
4933427G17Rik	0	0	1.39675	0	3.89943	1.57172	1.96563	0.30412	NA	0.349187	2.73557
4933428G20Rik	0	0	2.7935	0	0	0	-2.50097	0.352591	NA	0.698375	0
4933430I17Rik	2.30607	0	0	2.85147	0.779885	0.785861	-0.266728	0.892874	NA	1.28939	0.782873
4933431E20Rik	124.528	117.182	129.898	153.979	153.637	129.667	0.111741	0.609701	0.730406	131.397	141.652
4933431G14Rik	0	0	0	0	0.779885	0	-0.0886596	0.974036	NA	0	0.389943
4933433G15Rik	6.91821	4.42196	5.587	14.2574	0	2.35758	-2.74832	0.0161274	0.0444397	7.79613	1.17879
4933433G19Rik	6.91821	4.42196	9.77725	11.4059	3.11954	6.28689	-0.829853	0.312835	0.460418	8.13082	4.70321
4933434E20Rik	710.27	692.036	629.934	675.798	1059.08	1011.4	0.615129	5.69536e-06	4.24698e-05	677.01	1035.24
4933439C10Rik	27.6729	30.9537	36.3155	34.2176	10.9184	22.0041	-1.01054	0.0251362	0.0648175	32.2899	16.4612
4933439K11Rik	11.5304	13.2659	13.9675	17.1088	9.35862	7.07275	-0.75758	0.266795	0.411483	13.9681	8.21568
5031414D18Rik	9.22428	6.63293	11.174	8.55441	3.89943	12.5738	-0.183689	0.795631	0.868695	8.89641	8.2366
5031425E22Rik	129.14	168.034	162.023	142.574	113.863	132.81	-0.283155	0.171382	0.296653	150.443	123.337
5031425F14Rik	2.30607	0	4.19025	0	1.55977	0	-1.15836	0.517339	NA	1.62408	0.779885
5031426D15Rik	32.285	75.1732	104.756	37.0691	49.9127	69.9416	0.0210047	0.952784	0.970674	62.3209	59.9271
5031434C07Rik	4.61214	6.63293	6.98375	5.70294	4.67931	8.64447	0.179229	0.83667	0.897729	5.98294	6.66189
5031434O11Rik	0	8.84391	6.98375	2.85147	3.11954	2.35758	-0.147334	0.895112	0.93528	4.66978	2.73856
5031439G07Rik	1701.88	1855.01	1599.28	1502.72	951.46	1195.29	-0.637097	7.99739e-05	0.000448131	1664.72	1073.38
5033403F01Rik	0	0	2.7935	5.70294	3.11954	1.57172	0.32136	0.827559	NA	2.12411	2.34563
5033403H07Rik	36.8971	19.8988	26.5382	11.4059	18.7172	33.792	0.12758	0.801716	0.873221	23.685	26.2546
5033406O09Rik	34.5911	33.1647	32.1252	28.5147	42.1138	42.4365	0.39131	0.257874	0.401267	32.0989	42.2751
5330417C22Rik	2.30607	2.21098	1.39675	0	5.4592	0.785861	0.658719	0.61453	0.734194	1.47845	3.12253
5330426P16Rik	18.4486	13.2659	23.7447	34.2176	18.7172	15.7172	-0.365488	0.433243	0.580131	22.4192	17.2172
5430402O13Rik	2.30607	0	1.39675	8.55441	3.89943	3.14344	0.426096	0.73234	NA	3.06431	3.52143
5430405H02Rik	11.5304	22.1098	15.3642	11.4059	3.89943	6.28689	-1.53587	0.032159	0.079004	15.1026	5.09316
5430416N02Rik	25.3668	11.0549	16.761	34.2176	24.9563	24.3617	0.253262	0.597505	0.721312	21.8501	24.659
5430416O09Rik	48.4275	68.5403	103.359	71.2868	35.8747	39.293	-0.925815	0.00318743	0.0112169	72.9035	37.5839
5430419D17Rik	4.61214	0	0	0	1.55977	0.785861	0.670515	0.687761	NA	1.15304	1.17282
5430427O19Rik	4.61214	4.42196	2.7935	0	10.1385	10.2162	1.74505	0.0317375	0.0781931	2.9569	10.1773
5430428K19Rik	0	6.63293	1.39675	0	0.779885	3.14344	0.151859	0.920688	NA	2.00742	1.96166
5430431A17Rik	4.61214	0	5.587	2.85147	1.55977	4.71516	0.0818459	0.948598	NA	3.26265	3.13747
5430437J10Rik	0	2.21098	6.98375	2.85147	2.33966	3.9293	0.225084	0.829269	0.89262	3.01155	3.13448
5530601H04Rik	34.5911	44.2196	69.8375	42.7721	66.2903	49.5092	0.27977	0.349988	0.499455	47.855	57.8997
5730405O15Rik	4.61214	6.63293	4.19025	2.85147	3.89943	3.9293	-0.225138	0.807816	0.877452	4.5717	3.91436
5730408K05Rik	20.7546	8.84391	23.7447	37.0691	13.2581	18.8607	-0.387686	0.478737	0.621662	22.6031	16.0594
5730409E04Rik	306.707	302.904	263.986	256.632	238.645	170.532	-0.465594	0.00873632	0.0265375	282.557	204.588
5730420D15Rik	0	17.6878	15.3642	11.4059	4.67931	5.50102	-0.814547	0.311331	0.458715	11.1145	5.09017
5730422E09Rik	0	4.42196	1.39675	0	0	1.57172	-1.315	0.477331	NA	1.45468	0.785861
5730455P16Rik	225.995	185.722	178.784	196.751	201.99	174.461	-0.0614074	0.715396	0.811623	196.813	188.226
5730480H06Rik	4.61214	22.1098	12.5707	11.4059	6.23908	11.002	-0.352107	0.618177	0.737037	12.6746	8.62057
5730507C01Rik	0	0	2.7935	0	0.779885	2.35758	0.86445	0.608317	NA	0.698375	1.56873
5730508B09Rik	43.8153	66.3293	43.2992	42.7721	109.184	89.5881	1.01869	0.000123732	0.000658018	49.054	99.386
5730559C18Rik	55.3457	39.7976	33.522	51.3265	12.4782	6.28689	-2.299	3.07373e-06	2.42645e-05	44.9979	9.38252
5830415F09Rik	64.57	86.2281	67.044	65.5838	43.6736	56.582	-0.495037	0.0752708	0.155936	70.8565	50.1278
5830416P10Rik	2.30607	8.84391	6.98375	0	4.67931	6.28689	0.477141	0.627437	0.744355	4.53343	5.4831
5830417I10Rik	73.7943	95.072	108.946	96.95	77.2086	83.3012	-0.216765	0.364136	0.514567	93.6907	80.2549
5830418P13Rik	4.61214	0	1.39675	0	5.4592	0.785861	1.32276	0.330562	0.479519	1.50222	3.12253
5830428M24Rik	6.91821	2.21098	9.77725	11.4059	23.3966	18.0748	1.47464	0.0248662	0.0641782	7.57808	20.7357
5830432E09Rik	4.61214	6.63293	11.174	11.4059	3.89943	6.28689	-0.656806	0.403005	0.55185	8.45624	5.09316
5830444B04Rik	4.61214	8.84391	2.7935	2.85147	7.01897	7.85861	0.693809	0.489461	0.630179	4.77526	7.43879
5830454E08Rik	4.61214	6.63293	8.3805	2.85147	8.57874	7.85861	0.509147	0.556573	0.688133	5.61926	8.21867
5930403L14Rik	0	4.42196	1.39675	5.70294	4.67931	3.9293	0.711446	0.515043	0.653074	2.88041	4.30431
5930412G12Rik	2.30607	2.21098	0	0	0.779885	1.57172	0.258197	0.891381	NA	1.12926	1.1758
5930430L01Rik	27.6729	44.2196	69.8375	42.7721	22.6167	29.8627	-0.789656	0.0260856	0.0667449	46.1255	26.2397
5930438M14Rik	0	0	1.39675	0	1.55977	1.57172	1.33283	0.520825	NA	0.349187	1.56575
6030419C18Rik	6.91821	6.63293	6.98375	8.55441	3.11954	0.785861	-2.13177	0.0570784	0.124791	7.27233	1.9527
6030443J06Rik	23.0607	28.7427	26.5382	19.9603	19.4971	15.7172	-0.494612	0.263408	0.407605	24.5755	17.6072
6030458C11Rik	246.75	243.208	231.86	176.791	235.525	212.968	-0.00895434	0.958784	0.973908	224.652	224.247
6030466F02Rik	9.22428	13.2659	4.19025	5.70294	4.67931	5.50102	-0.610292	0.44354	0.590129	8.09583	5.09017
6230400D17Rik	6.91821	6.63293	6.98375	5.70294	3.11954	3.9293	-0.910463	0.300947	0.447818	6.55946	3.52442
6330403A02Rik	2.30607	4.42196	8.3805	2.85147	5.4592	3.14344	0.122617	0.909441	0.943775	4.49	4.30132
6330403K07Rik	16.1425	4.42196	6.98375	5.70294	1.55977	3.14344	-1.76551	0.0985058	0.192705	8.31278	2.35161
6330407A03Rik	4.61214	15.4768	25.1415	5.70294	8.57874	8.64447	-0.27726	0.706633	0.805326	12.7334	8.6116
6330408A02Rik	25.3668	22.1098	30.7285	25.6632	9.35862	11.7879	-1.31069	0.00887311	0.0268856	25.9671	10.5733
6330409D20Rik	2.30607	11.0549	18.1577	2.85147	2.33966	3.9293	-1.07699	0.27199	0.417239	8.59254	3.13448
6330410L21Rik	18.4486	17.6878	30.7285	22.8118	21.0569	10.2162	-0.524235	0.306782	0.453807	22.4192	15.6365
6330415G19Rik	0	4.42196	9.77725	11.4059	9.35862	3.9293	0.250438	0.787027	0.863059	6.40127	6.64396
6330416G13Rik	92.2428	121.604	103.359	79.8412	177.034	110.806	0.531436	0.0341743	0.0829321	99.2618	143.92
6330418K02Rik	0	0	0	0	0.779885	0.785861	1.01506	0.624185	NA	0	0.782873
6330549D23Rik	4.61214	8.84391	20.9512	14.2574	10.9184	12.5738	0.00760801	0.989639	0.993739	12.1662	11.7461
6430531B16Rik	0	0	0	0	0.779885	0	0.000545554	0.999829	NA	0	0.389943
6430548M08Rik	770.228	625.707	523.781	553.185	446.874	578.393	-0.25715	0.104041	0.201285	618.225	512.634
6430550D23Rik	2.30607	11.0549	15.3642	11.4059	15.5977	12.5738	0.692369	0.278137	0.423896	10.0328	14.0857
6430562O15Rik	9.22428	8.84391	15.3642	5.70294	7.79885	15.7172	0.188871	0.763288	0.847055	9.78384	11.758
6430571L13Rik	0	6.63293	2.7935	0	3.11954	4.71516	1.1738	0.36977	NA	2.35661	3.91735
6430573F11Rik	41.5093	46.4305	20.9512	22.8118	48.3529	25.1475	0.17178	0.675154	0.782015	32.9257	36.7502
6430710C18Rik	11.5304	2.21098	13.9675	14.2574	18.7172	30.6486	1.23311	0.0373975	0.0891617	10.4915	24.6829
6530402F18Rik	25.3668	22.1098	15.3642	22.8118	18.7172	7.85861	-0.728946	0.150381	0.268206	21.4131	13.2879
6720489N17Rik	4.61214	6.63293	2.7935	2.85147	10.9184	10.2162	1.34158	0.0938926	0.185603	4.22251	10.5673
6820408C15Rik	9.22428	2.21098	4.19025	11.4059	0	0.785861	-3.94415	0.0142698	0.0401116	6.75785	0.39293
6820431F20Rik	13.8364	24.3208	25.1415	48.475	13.2581	17.2889	-0.79305	0.100062	0.194988	27.9434	15.2735
8030462N17Rik	244.444	271.95	208.116	245.226	279.979	308.057	0.28903	0.065736	0.139522	242.434	294.018
8430408G22Rik	371.277	128.237	192.751	188.197	156.757	275.051	0.0421613	0.865088	0.91622	220.116	215.904
8430419L09Rik	1199.16	1304.48	1135.56	1263.2	1058.3	1234.59	-0.0962012	0.461393	0.607171	1225.6	1146.45
8430426J06Rik	225.995	187.933	231.86	205.306	251.903	119.451	-0.288923	0.592408	0.717491	212.774	185.677
8430429K09Rik	23.0607	17.6878	22.348	22.8118	10.1385	18.8607	-0.590671	0.241082	0.382037	21.4771	14.4996
8430431K14Rik	0	15.4768	11.174	8.55441	5.4592	3.14344	-0.633949	0.46722	0.611728	8.80131	4.30132
9030025P20Rik	6.91821	11.0549	12.5707	14.2574	7.79885	11.002	-0.246542	0.713857	0.810534	11.2003	9.40045
9030612E09Rik	0	0	1.39675	0	2.33966	0	0.524385	0.806153	NA	0.349187	1.16983
9030617O03Rik	230.607	170.245	191.355	193.9	130.241	201.966	-0.254525	0.153889	0.27299	196.527	166.104
9030624G23Rik	2.30607	2.21098	1.39675	2.85147	0	2.35758	-0.95859	0.538607	NA	2.19132	1.17879
9030624J02Rik	408.175	386.921	379.916	302.256	311.954	334.777	-0.192526	0.175954	0.302419	369.317	323.365
9130008F23Rik	34.5911	37.5866	37.7122	42.7721	23.3966	27.5051	-0.568304	0.135449	0.247123	38.1655	25.4508
9130011E15Rik	129.14	106.127	127.104	99.8015	150.518	139.097	0.313355	0.128834	0.23773	115.543	144.808
9130019O22Rik	34.5911	37.5866	16.761	22.8118	33.5351	34.5779	0.326847	0.426187	0.573654	27.9376	34.0565
9130019P16Rik	0	0	8.3805	2.85147	0.779885	0.785861	-1.55242	0.349829	NA	2.80799	0.782873
9130023H24Rik	80.7125	66.3293	62.8537	51.3265	52.2523	73.8709	-0.0618674	0.831378	0.894132	65.3055	63.0616
9130221H12Rik	32.285	30.9537	26.5382	34.2176	28.8558	21.2182	-0.294704	0.441165	0.587982	30.9986	25.037
9130230L23Rik	43.8153	55.2744	37.7122	45.6235	35.8747	31.4344	-0.412312	0.253372	0.396201	45.6064	33.6546
9130401M01Rik	126.834	86.2281	92.1855	99.8015	69.4098	79.3719	-0.429291	0.0864244	0.174173	101.262	74.3909
9230102O04Rik	13.8364	4.42196	22.348	11.4059	11.6983	11.7879	-0.18667	0.768022	0.849937	13.0031	11.7431
9230110C19Rik	6.91821	0	8.3805	8.55441	10.9184	11.7879	0.919946	0.211681	0.347371	5.96328	11.3532
9230112D13Rik	2.30607	0	1.39675	0	1.55977	2.35758	0.932863	0.587289	NA	0.925705	1.95868
9230114K14Rik	32.285	24.3208	20.9512	17.1088	31.1954	30.6486	0.387608	0.328319	0.477217	23.6665	30.922
9230116L04Rik	11.5304	15.4768	15.3642	5.70294	10.9184	11.7879	-0.118162	0.848889	0.906558	12.0186	11.3532
9230116N13Rik	2.30607	0	5.587	5.70294	1.55977	2.35758	-0.78342	0.515569	0.653495	3.399	1.95868
9330020H09Rik	43.8153	59.6964	50.283	34.2176	31.9753	41.6506	-0.359194	0.297317	0.444144	47.0031	36.813
9330102E08Rik	4.61214	2.21098	15.3642	5.70294	15.5977	18.0748	1.27235	0.0698663	0.146789	6.97258	16.8363
9330133O14Rik	23.0607	46.4305	27.935	31.3662	29.6356	15.7172	-0.492512	0.215451	0.352004	32.1981	22.6764
9330136K24Rik	4.61214	4.42196	4.19025	2.85147	1.55977	9.43033	0.272189	0.768624	0.850375	4.01895	5.49505
9330151L19Rik	41.5093	55.2744	62.8537	37.0691	24.9563	25.9334	-0.942377	0.0112434	0.0327897	49.1766	25.4449
9330159F19Rik	18.4486	6.63293	8.3805	5.70294	7.79885	8.64447	-0.194269	0.791529	0.866185	9.79123	8.22166
9330159M07Rik	4.61214	6.63293	6.98375	2.85147	4.67931	7.07275	0.119106	0.88477	0.928511	5.27007	5.87603
9330162012Rik	9.22428	17.6878	12.5707	5.70294	10.1385	11.002	-0.0980389	0.871421	0.920213	11.2964	10.5703
9330162B11Rik	0	2.21098	12.5707	8.55441	2.33966	7.85861	0.510329	0.64332	0.757277	5.83403	5.09913
9330175E14Rik	2.30607	0	8.3805	11.4059	0	3.14344	-1.67303	0.184339	0.313286	5.52311	1.57172
9330175M20Rik	2.30607	0	2.7935	0	1.55977	0	-1.39955	0.521381	NA	1.27489	0.779885
9330179D12Rik	0	2.21098	0	5.70294	0.779885	3.9293	0.142069	0.941528	NA	1.97848	2.35459
9330182L06Rik	2.30607	0	1.39675	0	0	0	-2.82687	0.217481	NA	0.925705	0
9330188P03Rik	2.30607	17.6878	5.587	0	8.57874	7.07275	0.527461	0.566468	0.696518	6.39522	7.82574
9430015G10Rik	48.4275	50.8525	54.4732	54.1779	43.6736	43.2223	-0.251253	0.416825	0.564987	51.9828	43.448
9430016H08Rik	124.528	88.4391	90.7887	102.653	109.184	118.665	0.183984	0.404518	0.553089	101.602	113.924
9430018G01Rik	4.61214	6.63293	6.98375	0	0	2.35758	-1.90826	0.192324	0.323039	4.55721	1.17879
9430020K01Rik	230.607	238.786	431.596	285.147	249.563	260.12	-0.211598	0.295383	0.442072	296.534	254.842
9430037G07Rik	0	2.21098	8.3805	11.4059	7.01897	12.5738	1.08288	0.194249	0.325561	5.49934	9.79637
9430038I01Rik	136.058	50.8525	64.2505	42.7721	148.178	127.309	0.963633	0.000106018	0.000572874	73.4833	137.744
9430041J12Rik	9.22428	13.2659	16.761	8.55441	17.9374	13.3596	0.384339	0.532135	0.667774	11.9514	15.6485
9430060I03Rik	2.30607	2.21098	2.7935	0	1.55977	0	-1.45711	0.404542	NA	1.82764	0.779885
9430065F17Rik	0	8.84391	2.7935	2.85147	14.0379	10.2162	1.86267	0.0281881	0.0709997	3.62222	12.1271
9430076C15Rik	0	2.21098	5.587	8.55441	9.35862	2.35758	0.6553	0.594299	0.718571	4.0881	5.8581
9430078K24Rik	0	2.21098	2.7935	2.85147	0	0	-3.54491	0.118495	NA	1.96399	0
9430083A17Rik	69.1821	48.6415	51.6797	45.6235	32.7552	33.0061	-0.701333	0.0321944	0.0790256	53.7817	32.8807
9430091E24Rik	64.57	92.8611	81.0115	54.1779	63.1707	67.584	-0.165095	0.524367	0.661038	73.1551	65.3774
9530026P05Rik	39.2032	24.3208	23.7447	17.1088	15.5977	20.4324	-0.522343	0.261391	0.405125	26.0944	18.015
9530027J09Rik	4.61214	8.84391	4.19025	5.70294	0	3.14344	-1.96763	0.105378	0.203249	5.83731	1.57172
9530051G07Rik	2.30607	0	1.39675	0	0.779885	0	-1.29585	0.546594	NA	0.925705	0.389943
9530052E02Rik	2.30607	6.63293	0	2.85147	0	1.57172	-1.92064	0.256774	NA	2.94762	0.785861
9530053A07Rik	6.91821	13.2659	4.19025	2.85147	1.55977	3.14344	-1.5699	0.18504	0.314094	6.80645	2.35161
9530062K07Rik	4.61214	11.0549	4.19025	5.70294	8.57874	11.002	0.672348	0.373851	0.523765	6.39005	9.79039
9530068E07Rik	871.695	720.779	617.363	895.362	1100.42	973.681	0.438898	0.000561214	0.00249027	776.3	1037.05
9530077C05Rik	9.22428	11.0549	25.1415	17.1088	10.9184	6.28689	-0.884517	0.194793	0.326248	15.6324	8.60264
9530080O11Rik	2.30607	4.42196	5.587	0	7.79885	7.07275	1.18768	0.165357	0.28865	3.07876	7.4358
9530082P21Rik	64.57	114.971	127.104	134.019	85.0075	86.4447	-0.32253	0.171518	0.296743	110.166	85.7261
9530091C08Rik	16.1425	33.1647	61.457	37.0691	19.4971	30.6486	-0.420578	0.304802	0.451981	36.9583	25.0728
9630013A20Rik	4.61214	2.21098	8.3805	0	3.89943	7.07275	0.426966	0.664099	0.773957	3.8009	5.48609
9630013K17Rik	2.30607	2.21098	8.3805	5.70294	0	3.14344	-1.64198	0.247078	NA	4.65012	1.57172
9630028B13Rik	0	2.21098	5.587	2.85147	2.33966	1.57172	-0.029205	0.982298	NA	2.66236	1.95569
9630028I04Rik	2.30607	0	1.39675	2.85147	0	1.57172	-1.43204	0.454844	NA	1.63857	0.785861
9830147E19Rik	73.7943	59.6964	79.6147	62.7323	155.977	87.2305	0.750819	0.00465013	0.0155038	68.9594	121.604
9930012K11Rik	0	4.42196	6.98375	0	7.01897	4.71516	1.45171	0.163021	0.28567	2.85143	5.86707
9930014A18Rik	18.4486	79.5952	41.9025	51.3265	53.8121	50.2951	0.214358	0.545119	0.677932	47.8182	52.0536
9930021J03Rik	387.42	466.516	459.531	427.721	480.409	414.149	0.0332106	0.796388	0.869064	435.297	447.279
9930104L06Rik	48.4275	64.1183	78.218	59.8809	77.2086	99.8043	0.499607	0.0467624	0.106629	62.6612	88.5065
9930111J21Rik1	13.8364	6.63293	22.348	11.4059	11.6983	18.0748	0.100965	0.855395	0.909936	13.5558	14.8865
9930111J21Rik2	0	0	2.7935	0	0.779885	0	-1.22135	0.591786	NA	0.698375	0.389943
A130010J15Rik	219.077	212.254	229.067	268.038	359.527	311.201	0.534276	0.0010869	0.00442333	232.109	335.364
A130077B15Rik	0	0	0	2.85147	1.55977	1.57172	1.28007	0.539734	NA	0.712868	1.56575
A1bg	0	4.42196	8.3805	2.85147	0	1.57172	-1.73537	0.290277	NA	3.91348	0.785861
A230001M10Rik	0	6.63293	2.7935	5.70294	0	0.785861	-2.93765	0.104459	0.20188	3.78234	0.39293
A230046K03Rik	758.697	745.099	687.201	704.313	1239.24	1108.06	0.699293	4.15539e-09	6.28103e-08	723.828	1173.65
A230050P20Rik	6.91821	33.1647	12.5707	14.2574	6.23908	7.07275	-1.21259	0.0673629	0.142435	16.7277	6.65591
A230056P14Rik	13.8364	8.84391	6.98375	2.85147	11.6983	7.07275	0.173594	0.820546	0.886625	8.12889	9.38551
A230072C01Rik	9.22428	26.5317	23.7447	5.70294	38.2144	22.0041	0.828826	0.0791881	0.162408	16.3009	30.1092
A230072E10Rik	4.61214	15.4768	29.3317	25.6632	18.7172	21.2182	0.237804	0.631064	0.747804	18.771	19.9677
A230103J11Rik	6.91821	17.6878	11.174	8.55441	4.67931	8.64447	-0.651155	0.382257	0.532159	11.0836	6.66189
A230108P19Rik	0	4.42196	2.7935	0	0	0	-3.51419	0.0935712	NA	1.80386	0
A330009N23Rik	4.61214	2.21098	4.19025	0	2.33966	1.57172	-0.615305	0.636956	NA	2.75334	1.95569
A330015K06Rik	0	4.42196	1.39675	0	3.11954	0	0.242203	0.896182	NA	1.45468	1.55977
A330023F24Rik	29.9789	72.9623	107.55	71.2868	42.8937	41.6506	-0.619063	0.0697104	0.146567	70.4444	42.2722
A330032B11Rik	4.61214	4.42196	5.587	2.85147	0.779885	1.57172	-1.92592	0.136787	0.249063	4.36814	1.1758
A330035P11Rik	46.1214	30.9537	32.1252	62.7323	29.6356	41.6506	-0.228895	0.537276	0.671641	42.9832	35.6431
A330040F15Rik	2.30607	0	0	0	0.779885	0.785861	0.373521	0.848812	NA	0.576518	0.782873
A330041J22Rik	29.9789	17.6878	19.5545	34.2176	11.6983	13.3596	-0.959355	0.0484648	0.109515	25.3597	12.529
A330069E16Rik	6.91821	2.21098	2.7935	11.4059	10.9184	5.50102	0.604247	0.47635	0.619611	5.83214	8.20971
A330102I10Rik	2.30607	2.21098	4.19025	0	0	0.785861	-2.42277	0.219685	NA	2.17682	0.39293
A3galt2	0	2.21098	4.19025	0	1.55977	3.9293	1.0342	0.532598	NA	1.60031	2.74454
A430005L14Rik	177.567	137.081	117.327	176.791	148.958	193.322	0.211686	0.319537	0.46782	152.192	171.14
A430033K04Rik	99.161	97.283	122.914	96.95	134.92	99.0184	0.143284	0.522113	0.658745	104.077	116.969
A430035B10Rik	11.5304	11.0549	9.77725	14.2574	22.6167	23.5758	1.01649	0.0398821	0.0938087	11.655	23.0962
A430046D13Rik	59.9578	26.5317	48.8862	42.7721	47.573	27.5051	-0.274274	0.432989	0.579911	44.537	37.5391
A430078G23Rik	4.61214	0	8.3805	0	2.33966	0	-1.47449	0.319494	NA	3.24816	1.16983
A430078I02Rik	4.61214	2.21098	9.77725	5.70294	8.57874	7.07275	0.537597	0.522541	0.659228	5.57583	7.82574
A430088P11Rik	18.4486	30.9537	68.4407	28.5147	23.3966	14.9314	-0.823418	0.0503598	0.112972	36.5894	19.164
A430090L17Rik	4.61214	28.7427	41.9025	8.55441	7.79885	16.5031	-0.392032	0.504388	0.644321	20.9529	12.151
A430105I19Rik	32.285	37.5866	30.7285	42.7721	30.4155	20.4324	-0.502055	0.172584	0.298117	35.843	25.424
A4galt	43.8153	39.7976	40.5057	28.5147	33.5351	31.4344	-0.218994	0.549043	0.681314	38.1583	32.4847
A530013C23Rik	27.6729	22.1098	27.935	14.2574	8.57874	9.43033	-1.35717	0.013873	0.0391399	22.9937	9.00453
A530016L24Rik	94.5489	53.0635	96.3757	51.3265	74.869	136.74	0.478072	0.465924	0.610416	73.8286	105.804
A530032D15Rik	0	0	1.39675	0	7.01897	6.28689	3.41007	0.00890686	0.026965	0.349187	6.65293
A530053G22Rik	0	0	1.39675	0	0.779885	1.57172	0.862136	0.595614	NA	0.349187	1.1758
A530064D06Rik	0	2.21098	0	2.85147	3.11954	0.785861	0.58261	0.783627	NA	1.26561	1.9527
A530072M11Rik	2.30607	4.42196	4.19025	0	2.33966	4.71516	0.385311	0.742139	NA	2.72957	3.52741
A530099J19Rik	6.91821	0	2.7935	8.55441	1.55977	0	-2.70499	0.107898	NA	4.56653	0.779885
A630001G21Rik	4.61214	8.84391	22.348	14.2574	16.3776	11.7879	0.239366	0.696468	0.796863	12.5153	14.0828
A630020A06	0	0	1.39675	2.85147	1.55977	2.35758	0.936345	0.580829	NA	1.06205	1.95868
A630023A22Rik	41.5093	46.4305	37.7122	28.5147	23.3966	35.3637	-0.385488	0.333093	0.482373	38.5417	29.3801
A630033H20Rik	11.5304	8.84391	19.5545	14.2574	31.9753	26.7193	1.108	0.0272614	0.069157	13.5465	29.3473
A630066F11Rik	23.0607	19.8988	15.3642	28.5147	17.9374	21.2182	-0.0980751	0.830782	0.893653	21.7096	19.5778
A630072M18Rik	32.285	68.5403	74.0277	34.2176	49.1328	55.0102	0.0260598	0.930774	0.95717	52.2677	52.0715
A630075F10Rik	2.30607	0	0	5.70294	6.23908	2.35758	1.46825	0.303499	NA	2.00225	4.29833
A630076J17Rik	6.91821	8.84391	4.19025	8.55441	2.33966	7.07275	-0.544919	0.509407	0.648397	7.1267	4.7062
A630077J23Rik	16.1425	13.2659	27.935	11.4059	7.01897	5.50102	-1.50712	0.023472	0.0612319	17.1873	6.26
A630089N07Rik	25.3668	53.0635	47.4895	28.5147	39.7742	43.2223	0.125491	0.71262	0.809547	38.6086	41.4982
A630095N17Rik	4.61214	8.84391	5.587	2.85147	4.67931	4.71516	-0.232041	0.784617	0.86113	5.47363	4.69724
A730017L22Rik	18.4486	39.7976	48.8862	31.3662	22.6167	25.1475	-0.484507	0.209663	0.344765	34.6246	23.8821
A730020E08Rik	2.30607	0	2.7935	0	6.23908	3.9293	1.8189	0.199584	NA	1.27489	5.08419
A730020M07Rik	0	4.42196	0	0	0.779885	0	-1.64672	0.463418	NA	1.10549	0.389943
A730056A06Rik	0	0	1.39675	2.85147	2.33966	0.785861	0.500193	0.767849	NA	1.06205	1.56276
A730085K08Rik	2.30607	26.5317	16.761	19.9603	7.79885	10.2162	-0.592573	0.357402	0.507227	16.3898	9.00752
A730090N16Rik	0	4.42196	9.77725	2.85147	9.35862	4.71516	1.04202	0.27672	0.422623	4.26267	7.03689
A830009L08Rik	0	2.21098	1.39675	0	3.11954	1.57172	1.24342	0.409932	NA	0.901932	2.34563
A830010M20Rik	29.9789	11.0549	9.77725	37.0691	19.4971	23.5758	0.15161	0.742883	0.831775	21.97	21.5365
A830018L16Rik	6.91821	2.21098	0	0	4.67931	2.35758	1.03516	0.418817	0.566748	2.2823	3.51845
A830052D11Rik	4.61214	0	2.7935	2.85147	1.55977	2.35758	-0.335147	0.783271	0.860224	2.56428	1.95868
A830080D01Rik	64.57	48.6415	83.805	76.9897	84.2276	78.5861	0.238068	0.354745	0.504207	68.5015	81.4068
A830082K12Rik	0	0	4.19025	8.55441	3.11954	2.35758	-0.109078	0.934878	NA	3.18616	2.73856
A830082N09Rik	18.4486	42.0086	33.522	14.2574	17.1575	22.79	-0.404456	0.367722	0.517773	27.0591	19.9737
A930001C03Rik	0	2.21098	1.39675	2.85147	0	0.785861	-1.89411	0.350134	NA	1.6148	0.39293
A930004D18Rik	16.1425	8.84391	6.98375	5.70294	6.23908	6.28689	-0.540853	0.469511	0.613431	9.41827	6.26298
A930005H10Rik	27.6729	24.3208	18.1577	11.4059	12.4782	12.5738	-0.688121	0.189374	0.319528	20.3893	12.526
A930006I01Rik	16.1425	2.21098	15.3642	11.4059	14.8178	6.28689	-0.100498	0.877152	0.924648	11.2809	10.5524
A930006K02Rik	0	2.21098	4.19025	2.85147	7.01897	1.57172	0.718027	0.544675	0.677709	2.31317	4.29534
A930007I19Rik	6.91821	2.21098	4.19025	2.85147	3.11954	3.9293	-0.168969	0.869863	0.919302	4.04273	3.52442
A930012L18Rik	11.5304	8.84391	11.174	25.6632	5.4592	7.07275	-1.04698	0.14179	0.255961	14.3029	6.26597
A930013F10Rik	13.8364	46.4305	62.8537	37.0691	27.296	22.79	-0.48027	0.205019	0.339138	40.0474	25.043
A930015D03Rik	11.5304	15.4768	25.1415	14.2574	14.0379	14.1455	-0.208249	0.693383	0.794504	16.6015	14.0917
A930016O22Rik	0	6.63293	2.7935	0	0.779885	0	-1.6998	0.427213	NA	2.35661	0.389943
A930017M01Rik	4.61214	4.42196	4.19025	0	9.35862	1.57172	0.486098	0.657444	0.767986	3.30609	5.46517
A930019D19Rik	2.30607	2.21098	9.77725	0	1.55977	0.785861	-1.23641	0.381678	0.531607	3.57357	1.17282
A930024E05Rik	2.30607	6.63293	15.3642	11.4059	12.4782	14.1455	0.683245	0.295571	0.442262	8.92728	13.3118
A930041C12Rik	0	2.21098	1.39675	0	3.11954	4.71516	2.07595	0.136661	NA	0.901932	3.91735
AA388235	18.4486	28.7427	9.77725	19.9603	4.67931	11.7879	-1.20998	0.0680408	0.143638	19.2322	8.23361
AA413626	2.30607	2.21098	2.7935	0	0	2.35758	-1.00941	0.569867	NA	1.82764	1.17879
AA414768	0	4.42196	4.19025	2.85147	0	1.57172	-1.86803	0.258867	NA	2.86592	0.785861
AA415398	43.8153	30.9537	30.7285	17.1088	23.3966	23.5758	-0.379163	0.343885	0.493908	30.6516	23.4862
AA465934	2.30607	4.42196	1.39675	5.70294	1.55977	1.57172	-1.04874	0.441846	NA	3.45693	1.56575
AA467197	2.30607	0	0	11.4059	1.55977	0	-1.95115	0.299689	NA	3.42799	0.779885
AA474331	18.4486	13.2659	11.174	17.1088	17.1575	13.3596	0.063874	0.906168	0.941892	14.9993	15.2586
AA543186	11.5304	15.4768	12.5707	11.4059	16.3776	23.5758	0.653887	0.203262	0.337087	12.746	19.9767
AA986860	36.8971	53.0635	44.696	37.0691	75.6489	66.0123	0.778775	0.0289556	0.0725812	42.9314	70.8306
Aaas	101.467	53.0635	51.6797	51.3265	33.5351	34.5779	-0.877391	0.00777037	0.0240096	64.3842	34.0565
Aacs	1056.18	1658.23	1757.11	1360.15	1408.47	2090.39	0.255952	0.0532521	0.118004	1457.92	1749.43
Aaed1	461.214	347.123	301.698	279.444	467.151	420.435	0.374217	0.0206811	0.0548767	347.37	443.793
Aagab	454.296	433.352	432.992	464.79	472.61	441.654	0.0369257	0.807007	0.877032	446.357	457.132
Aak1	477.357	627.918	621.554	584.551	577.115	574.464	-0.00147637	0.990981	0.994488	577.845	575.79
Aamdc	184.486	114.971	117.327	179.643	200.431	212.182	0.519151	0.00534472	0.0174333	149.107	206.306
Aamp	1379.03	1384.07	1095.05	1154.85	549.819	889.594	-0.822173	5.83379e-08	7.03976e-07	1253.25	719.707
Aanat	2.30607	2.21098	0	2.85147	0.779885	0	-1.87016	0.357761	NA	1.84213	0.389943
Aar2	283.647	263.106	234.654	165.385	219.148	252.261	-0.0114606	0.949093	0.968134	236.698	235.705
Aars	874.001	1087.8	1032.2	1003.72	1036.47	1179.58	0.153424	0.238388	0.379048	999.429	1108.02
Aars2	129.14	117.182	92.1855	116.91	56.1517	73.085	-0.803344	0.000909059	0.00379955	113.854	64.6184
Aarsd1	207.546	163.612	157.833	182.494	134.14	172.889	-0.200755	0.301413	0.448327	177.871	153.515
Aasdh	78.4064	99.494	107.55	125.465	88.127	87.2305	-0.211335	0.362697	0.512983	102.729	87.6788
Aasdhppt	375.89	318.381	340.807	441.978	825.899	687.628	1.04106	2.23828e-17	2.07304e-15	369.264	756.763
Aass	945.489	941.876	840.843	960.945	1444.35	1405.12	0.631896	8.1638e-09	1.17651e-07	922.289	1424.73
Aatf	219.077	307.326	277.953	276.593	329.891	333.205	0.303666	0.0623823	0.133969	270.237	331.548
Aatk	32.285	39.7976	47.4895	48.475	6.23908	13.3596	-2.10851	8.07573e-05	0.000451998	42.0118	9.79936
AB124611	16.1425	4.42196	4.19025	11.4059	10.1385	3.9293	-0.250372	0.773519	0.853548	9.04015	7.03391
Abat	34.5911	37.5866	34.9187	22.8118	29.6356	22.0041	-0.363762	0.400091	0.54936	32.477	25.8199
Abca1	867.083	504.103	811.512	641.581	615.33	554.818	-0.270224	0.119861	0.224977	706.069	585.074
Abca12	2.30607	0	0	0	0	0	-2.1338	0.428798	NA	0.576518	0
Abca2	322.85	355.967	365.948	276.593	114.643	162.673	-1.26647	7.60665e-13	2.75831e-11	330.34	138.658
Abca3	763.309	868.914	699.772	707.165	571.656	726.135	-0.230723	0.0638829	0.136466	759.79	648.896
Abca4	4.61214	8.84391	5.587	2.85147	2.33966	1.57172	-1.50283	0.153584	0.272648	5.47363	1.95569
Abca5	117.61	84.0171	138.278	111.207	166.116	136.74	0.391807	0.0723312	0.150899	112.778	151.428
Abca6	112.997	64.1183	69.8375	94.0985	157.537	81.7295	0.462951	0.0847565	0.171506	85.263	119.633
Abca7	255.974	342.702	305.888	202.454	115.423	183.891	-0.909519	1.61774e-07	1.76017e-06	276.754	149.657
Abca8a	493.499	340.491	487.466	441.978	906.227	517.882	0.65648	0.00116071	0.0046831	440.858	712.054
Abca8b	71.4882	84.0171	85.2017	102.653	113.863	52.6527	-0.0834052	0.767026	0.84926	85.84	83.258
Abca9	269.81	161.401	245.828	236.672	301.816	214.54	0.159087	0.395577	0.545118	228.428	258.178
Abcb10	249.056	245.419	233.257	233.821	341.59	346.565	0.51721	0.00157527	0.0061246	240.388	344.077
Abcb11	25.3668	50.8525	34.9187	28.5147	123.222	96.6609	1.66066	8.81153e-08	1.01851e-06	34.9132	109.941
Abcb1a	80.7125	37.5866	54.4732	51.3265	47.573	40.0789	-0.334982	0.284698	0.431004	56.0247	43.8259
Abcb1b	48.4275	37.5866	29.3317	34.2176	44.4535	45.5799	0.302665	0.376972	0.526617	37.3909	45.0167
Abcb4	0	4.42196	2.7935	0	4.67931	1.57172	1.08418	0.388249	0.537875	1.80386	3.12552
Abcb6	378.196	342.702	301.698	273.741	291.677	356.781	0.00368418	0.978604	0.986337	324.084	324.229
Abcb7	629.557	519.58	525.178	650.135	996.693	800.006	0.630254	4.20824e-06	3.22554e-05	581.113	898.35
Abcb8	212.159	260.895	217.893	151.128	121.662	205.11	-0.390918	0.0638018	0.136352	210.519	163.386
Abcb9	117.61	176.878	162.023	151.128	76.4288	162.673	-0.420112	0.11686	0.220827	151.91	119.551
Abcc1	138.364	75.1732	142.468	145.425	124.002	115.522	-0.0660499	0.786186	0.862331	125.358	119.762
Abcc10	83.0186	150.346	156.436	82.6926	27.296	45.5799	-1.69983	2.21722e-08	2.94434e-07	118.123	36.438
Abcc12	0	0	0	0	0	1.57172	0.850618	0.748468	NA	0	0.785861
Abcc3	41.5093	24.3208	32.1252	17.1088	14.0379	30.6486	-0.440895	0.29027	0.436937	28.766	22.3432
Abcc4	106.079	68.5403	68.4407	59.8809	50.6925	33.792	-0.83957	0.00495749	0.0163685	75.7353	42.2423
Abcc5	117.61	117.182	149.452	139.722	85.7874	73.085	-0.733089	0.0009869	0.00407107	130.991	79.4362
Abcc9	461.214	504.103	696.978	436.275	505.366	495.092	-0.0696953	0.655467	0.766416	524.643	500.229
Abcd1	244.444	179.089	174.594	179.643	78.7684	101.376	-1.09992	2.76703e-06	2.20952e-05	194.442	90.0722
Abcd2	334.38	159.19	325.443	276.593	383.704	488.019	0.684136	0.161601	0.283934	273.901	435.862
Abcd3	2110.05	2571.37	2152.39	2181.37	3728.63	2717.51	0.503713	0.000682819	0.00294849	2253.8	3223.07
Abcd4	193.71	170.245	223.48	182.494	159.876	254.619	0.0751948	0.724142	0.818099	192.482	207.248
Abce1	2024.73	2007.57	1796.22	2477.93	4647.34	3521.44	0.973914	1.4097e-12	4.80056e-11	2076.61	4084.39
Abcf1	1194.54	1105.49	959.567	960.945	763.508	863.661	-0.366789	0.00104209	0.00426606	1055.14	813.584
Abcf2	717.188	758.365	585.238	672.947	783.785	862.089	0.277455	0.0371582	0.0886493	683.435	822.937
Abcf3	719.494	638.973	657.869	715.719	807.961	989.399	0.395939	0.000935632	0.00389606	683.014	898.68
Abcg1	99.161	99.494	122.914	122.613	48.3529	56.582	-1.08577	1.40789e-05	9.54412e-05	111.046	52.4674
Abcg2	23727.2	13323.4	12654.6	17308.4	36534.5	30213.2	1.06636	1.86412e-10	3.91143e-09	16753.4	33373.9
Abcg3	13.8364	24.3208	27.935	14.2574	37.4345	33.0061	0.805382	0.0546959	0.120542	20.0874	35.2203
Abcg4	13.8364	0	6.98375	11.4059	3.89943	4.71516	-0.731224	0.414937	0.563098	8.05651	4.3073
Abhd10	55.3457	53.0635	74.0277	54.1779	81.888	72.2992	0.356494	0.17965	0.306968	59.1537	77.0936
Abhd11	382.808	382.499	357.568	364.988	385.263	501.379	0.250665	0.0712859	0.149156	371.966	443.321
Abhd11os	166.037	141.503	113.137	145.425	46.0132	92.7316	-1.00815	0.001324	0.00527461	141.525	69.3724
Abhd12	468.132	285.216	319.856	382.097	377.464	424.365	0.167786	0.258596	0.401951	363.825	400.915
Abhd13	1183.01	1074.54	960.964	1100.67	1849.11	1734.39	0.736618	1.09223e-10	2.41738e-09	1079.8	1791.75
Abhd14a	108.385	103.916	94.979	125.465	90.4667	89.5881	-0.248768	0.264699	0.409075	108.186	90.0274
Abhd14b	495.805	459.883	357.568	364.988	349.389	360.71	-0.2246	0.109076	0.208942	419.561	355.049
Abhd15	94.5489	33.1647	54.4732	65.5838	45.2333	60.5113	-0.176558	0.611566	0.731916	61.9427	52.8723
Abhd16a	555.763	420.086	395.28	467.641	266.721	437.724	-0.380221	0.0326421	0.0799099	459.693	352.223
Abhd16b	4.61214	6.63293	8.3805	0	1.55977	3.14344	-1.12982	0.367942	NA	4.90639	2.35161
Abhd17a	225.995	258.684	266.779	225.266	78.7684	160.316	-1.07525	7.79143e-07	7.2393e-06	244.181	119.542
Abhd17b	592.66	484.204	446.96	567.443	1080.92	864.447	0.903844	6.46376e-16	4.33132e-14	522.817	972.684
Abhd17c	585.742	674.348	540.542	507.562	751.03	546.959	0.174407	0.309355	0.45659	577.048	648.994
Abhd2	387.42	524.002	414.835	402.057	407.88	411.005	-0.0742833	0.616275	0.735564	432.078	409.443
Abhd3	76.1003	19.8988	22.348	37.0691	41.3339	38.5072	0.220427	0.553038	0.685006	38.8541	39.9205
Abhd4	551.151	389.132	350.584	402.057	293.237	279.766	-0.52988	0.000382255	0.00177811	423.231	286.502
Abhd5	6364.76	5786.13	5469.67	6643.93	6519.06	7574.12	0.220058	0.128846	0.23773	6066.12	7046.59
Abhd6	20.7546	6.63293	22.348	17.1088	37.4345	15.7172	0.594888	0.255619	0.399029	16.7111	26.5759
Abhd8	41.5093	42.0086	48.8862	68.4353	14.8178	18.0748	-1.5983	4.20545e-05	0.000254696	50.2098	16.4463
Abi1	1003.14	946.298	934.425	1075	1216.62	1116.71	0.243151	0.0392064	0.0925488	989.717	1166.66
Abi2	140.67	227.731	263.986	233.821	299.476	167.388	0.103727	0.611354	0.731787	216.552	233.432
Abi3	18.4486	33.1647	43.2992	37.0691	7.01897	25.1475	-1.09587	0.031157	0.0771155	32.9954	16.0833
Abi3bp	55.3457	75.1732	101.963	94.0985	123.222	76.2285	0.253604	0.268527	0.413287	81.645	99.7252
Abl1	677.985	676.559	650.885	624.472	435.176	468.373	-0.538284	0.000229054	0.00113597	657.475	451.774
Abl2	560.375	619.074	662.059	513.265	578.675	552.46	-0.0519026	0.714049	0.810664	588.693	565.567
Ablim1	528.09	577.065	635.521	584.551	401.641	354.423	-0.627946	6.02224e-05	0.000346947	581.307	378.032
Ablim2	59.9578	92.8611	97.7725	68.4353	28.0759	24.3617	-1.59409	9.85214e-07	8.92585e-06	79.7567	26.2188
Ablim3	255.974	196.777	293.317	268.038	108.404	96.6609	-1.31816	3.60946e-11	9.0648e-10	253.527	102.532
Abr	1498.95	1715.72	1530.84	1770.76	1567.57	1833.41	0.0646332	0.588132	0.714112	1629.07	1700.49
Abra	0	0	1.39675	2.85147	6.23908	0.785861	1.82619	0.303862	NA	1.06205	3.51247
Abracl	315.932	278.583	270.969	313.662	658.223	510.024	0.976959	1.42524e-12	4.83087e-11	294.787	584.123
Abt1	96.855	110.549	103.359	116.91	106.064	106.091	-0.00505629	0.980794	0.987996	106.918	106.078
Abtb1	219.077	163.612	128.501	162.534	38.2144	62.8689	-1.72223	8.39968e-11	1.90546e-09	168.431	50.5416
Abtb2	419.705	274.161	279.35	285.147	218.368	250.69	-0.396701	0.0202401	0.0539228	314.591	234.529
Acaa1a	435.847	353.756	301.698	299.404	204.33	327.704	-0.389227	0.0339405	0.0824216	347.677	266.017
Acaa1b	9.22428	6.63293	4.19025	8.55441	6.23908	3.9293	-0.356392	0.668054	0.776823	7.15047	5.08419
Acaa2	521.172	393.554	326.839	407.76	406.32	462.086	0.104805	0.42471	0.572354	412.331	434.203
Acaca	23291.3	30292.6	30978.5	27017.7	37749.6	35830.5	0.404269	0.000500263	0.00224794	27895	36790
Acacb	11807.1	20955.6	19643.9	14642.3	8285.5	13981.2	-0.610421	1.29095e-06	1.1254e-05	16762.2	11133.4
Acad10	89.9368	86.2281	134.088	108.356	79.5483	117.879	-0.107528	0.66879	0.7773	104.652	98.7137
Acad11	585.742	490.837	456.737	501.859	768.967	684.485	0.53127	0.00154456	0.006031	508.794	726.726
Acad12	27.6729	24.3208	29.3317	25.6632	22.6167	23.5758	-0.212646	0.613064	0.733045	26.7471	23.0962
Acad8	410.481	367.022	329.633	342.176	643.405	587.038	0.772412	8.65404e-08	1.0051e-06	362.328	615.222
Acad9	811.737	888.813	817.098	869.698	1162.03	1195.29	0.480366	1.63455e-05	0.000109178	846.837	1178.66
Acadl	590.354	232.153	262.589	416.315	306.495	372.498	-0.0358184	0.866648	0.917152	375.353	339.496
Acadm	804.819	557.166	527.971	644.432	779.105	770.143	0.318211	0.0107255	0.0315007	633.597	774.624
Acads	315.932	278.583	255.605	216.712	104.505	173.675	-0.954092	1.10891e-06	9.85612e-06	266.708	139.09
Acadsb	4861.2	3791.83	3398.29	4345.64	6511.26	5279.41	0.536688	5.4498e-07	5.24111e-06	4099.24	5895.34
Acadvl	1143.81	961.775	779.386	869.698	937.422	1053.05	0.103583	0.373662	0.523565	938.668	995.238
Acan	4.61214	4.42196	1.39675	5.70294	3.11954	1.57172	-0.744835	0.583514	NA	4.03345	2.34563
Acap1	11.5304	8.84391	18.1577	17.1088	14.0379	12.5738	-0.0674144	0.90832	0.943157	13.9102	13.3059
Acap2	2820.32	2940.6	2857.75	2503.59	3758.27	3818.5	0.456877	0.000436915	0.00200226	2780.57	3788.38
Acap3	122.222	108.338	127.104	134.019	44.4535	86.4447	-0.928216	0.000535818	0.00238851	122.921	65.4491
Acat1	1067.71	871.125	772.403	989.46	1824.15	1526.93	0.866484	1.24082e-15	7.84466e-14	925.175	1675.54
Acat2	1801.04	678.77	657.869	772.748	1913.06	1200.01	0.796718	0.000146553	0.000764631	977.607	1556.53
Acat3	0	6.63293	11.174	5.70294	6.23908	6.28689	0.761127	0.418729	0.56671	5.87747	6.26298
Acbd3	426.623	524.002	548.923	424.869	825.899	711.99	0.677459	3.85922e-06	2.98812e-05	481.104	768.944
Acbd4	175.261	181.3	180.181	151.128	85.7874	128.095	-0.702419	0.000278234	0.00134278	171.968	106.941
Acbd5	744.861	849.015	743.071	815.52	1287.59	1102.56	0.600342	1.74454e-07	1.88745e-06	788.117	1195.08
Acbd6	126.834	121.604	103.359	88.3956	77.9885	73.085	-0.543608	0.0194867	0.052174	110.048	75.5368
Acbd7	99.161	121.604	155.039	131.168	134.92	136.74	0.0985994	0.705602	0.804277	126.743	135.83
Accs	62.2639	35.3756	34.9187	45.6235	22.6167	36.9354	-0.547982	0.141306	0.255246	44.5455	29.7761
Acd	126.834	145.925	117.327	99.8015	33.5351	50.2951	-1.55859	6.22373e-08	7.47927e-07	122.472	41.9151
Ace	3076.3	661.082	508.417	752.788	566.197	708.06	-0.550493	0.266571	0.411226	1249.65	637.129
Ace2	548.845	214.465	349.187	350.731	453.893	471.516	0.392758	0.0947705	0.186805	365.807	462.705
Acer2	184.486	119.393	166.213	119.762	97.4857	106.877	-0.535366	0.0258038	0.0661751	147.463	102.181
Acer3	216.771	137.081	136.881	196.751	288.558	270.336	0.741377	1.4044e-05	9.5249e-05	171.871	279.447
Ache	0	11.0549	5.587	2.85147	0.779885	4.71516	-0.422103	0.742568	NA	4.87334	2.74752
Acin1	853.246	884.391	938.616	818.372	496.007	564.248	-0.721677	1.34971e-08	1.87452e-07	873.656	530.127
Ackr1	11.5304	8.84391	5.587	2.85147	8.57874	1.57172	-0.727091	0.388606	0.538208	7.20318	5.07523
Ackr2	20.7546	6.63293	11.174	19.9603	14.0379	3.9293	-0.688304	0.312152	0.4596	14.6305	8.98362
Ackr3	620.333	457.672	338.013	504.71	297.136	288.411	-0.674003	0.0111777	0.0326394	480.182	292.774
Ackr4	106.079	30.9537	47.4895	54.1779	67.85	66.0123	0.269433	0.366082	0.516064	59.6751	66.9312
Acly	32409.5	31219	32439.5	31118.1	60584.6	54350.9	0.865559	2.79858e-09	4.42327e-08	31796.5	57467.8
Acmsd	9.22428	0	2.7935	5.70294	3.11954	0.785861	-1.02482	0.394873	0.544406	4.43018	1.9527
Aco1	1383.64	1883.75	1543.41	1388.67	2097.11	2040.09	0.424122	0.00111725	0.00453163	1549.87	2068.6
Aco2	6516.96	5268.76	4408.14	4873.16	4819.69	5588.25	-9.98405e-05	0.999176	0.999244	5266.75	5203.97
Acot1	634.169	227.731	224.877	253.781	145.059	164.245	-0.960688	2.25374e-06	1.84318e-05	335.139	154.652
Acot10	0	0	0	0	1.55977	3.9293	2.84083	0.0976267	NA	0	2.74454
Acot11	11.5304	22.1098	8.3805	17.1088	7.01897	17.2889	-0.262472	0.66959	0.777552	14.7824	12.154
Acot13	274.422	249.84	262.589	342.176	365.766	328.49	0.307358	0.0628676	0.134792	282.257	347.128
Acot2	57.6518	39.7976	37.7122	45.6235	55.3719	44.7941	0.164109	0.584416	0.711135	45.1963	50.083
Acot3	41.5093	24.3208	5.587	25.6632	28.8558	13.3596	-0.0458716	0.93217	0.958267	24.2701	21.1077
Acot4	32.285	26.5317	41.9025	11.4059	38.2144	33.792	0.307958	0.452127	0.598435	28.0313	36.0032
Acot5	25.3668	6.63293	1.39675	8.55441	10.1385	6.28689	0.210906	0.780415	0.858268	10.4877	8.2127
Acot6	410.481	214.465	277.953	216.712	275.3	150.099	-0.379551	0.213595	0.349841	279.903	212.699
Acot7	32.285	26.5317	36.3155	45.6235	21.8368	34.5779	-0.30851	0.418934	0.566829	35.1889	28.2073
Acot8	59.9578	75.1732	68.4407	71.2868	31.9753	50.2951	-0.747296	0.0244083	0.0632546	68.7146	41.1352
Acot9	297.483	285.216	275.16	296.553	507.705	426.722	0.690167	1.62553e-07	1.76657e-06	288.603	467.214
Acox1	1406.7	1103.28	1156.51	963.797	1282.13	1391.76	0.224454	0.145861	0.261795	1157.57	1336.95
Acox2	66.8761	57.4854	97.7725	91.247	74.869	116.307	0.245417	0.405805	0.554535	78.3452	95.5882
Acox3	364.359	371.444	416.231	273.741	236.305	269.55	-0.505344	0.000896669	0.00375316	356.444	252.928
Acoxl	2.30607	0	1.39675	0	2.33966	0.785861	0.558463	0.761112	NA	0.925705	1.56276
Acp1	334.38	271.95	234.654	287.998	365.766	392.93	0.450371	0.00409703	0.0138643	282.246	379.348
Acp2	193.71	161.401	162.023	168.237	180.933	211.397	0.199927	0.24037	0.381167	171.343	196.165
Acp5	454.296	355.967	413.438	327.919	304.935	434.581	-0.0799954	0.652118	0.763747	387.905	369.758
Acp6	161.425	168.034	181.577	176.791	119.322	127.309	-0.48022	0.0104589	0.0308361	171.957	123.316
Acpp	9.22428	11.0549	18.1577	0	10.9184	7.85861	-0.097113	0.894765	0.93528	9.60923	9.3885
Acpt	2.30607	2.21098	5.587	5.70294	0.779885	0	-3.42885	0.0577274	NA	3.95175	0.389943
Acrbp	29.9789	59.6964	61.457	31.3662	8.57874	22.79	-1.53587	0.000408255	0.00188758	45.6246	15.6843
Acrv1	11.5304	4.42196	9.77725	2.85147	7.01897	12.5738	0.385656	0.624593	0.742071	7.14526	9.79637
Acsbg1	2.30607	0	1.39675	2.85147	0.779885	0.785861	-1.00027	0.554854	NA	1.63857	0.782873
Acsf2	48.4275	28.7427	47.4895	48.475	20.277	36.9354	-0.621912	0.145787	0.261715	43.2837	28.6062
Acsf3	214.465	143.714	157.833	145.425	90.4667	157.172	-0.433578	0.0424371	0.0986948	165.359	123.819
Acsl1	57919.3	53684.7	51151.8	54038.2	65285	66760.4	0.289364	0.00156558	0.00609687	54198.5	66022.7
Acsl3	64.57	68.5403	76.8212	96.95	216.028	161.887	1.29917	1.76477e-08	2.39379e-07	76.7204	188.958
Acsl4	1637.31	1967.77	1582.52	1608.23	2625.09	1839.7	0.35986	0.06273	0.134555	1698.96	2232.4
Acsl5	445.072	477.571	529.368	575.997	918.705	865.233	0.817703	5.84382e-11	1.37057e-09	507.002	891.969
Acsl6	348.217	340.491	364.552	342.176	384.483	481.733	0.326135	0.207924	0.342869	348.859	433.108
Acsm3	96.855	11.0549	32.1252	51.3265	63.9506	54.2244	0.519772	0.187485	0.317076	47.8404	59.0875
Acsm5	27.6729	13.2659	19.5545	17.1088	11.6983	24.3617	-0.109586	0.852155	0.907912	19.4005	18.03
Acss1	4683.63	3833.84	3554.73	4767.66	4754.96	5844.45	0.335037	0.0601605	0.130275	4209.96	5299.7
Acss2	749.473	990.518	1037.78	892.51	2085.41	2228.7	1.24335	3.35094e-16	2.38853e-14	917.572	2157.06
Acss2os	4.61214	8.84391	23.7447	2.85147	10.9184	12.5738	0.436468	0.578216	0.705948	10.0131	11.7461
Acss3	152.201	46.4305	82.4082	82.6926	91.2466	95.0891	0.109464	0.715712	0.811855	90.933	93.1679
Acta1	2.30607	8.84391	166.213	5.70294	69.4098	23.5758	2.09646	0.183215	0.311813	45.7665	46.4928
Acta2	3973.36	5492.07	4180.47	5315.14	3652.98	3226.74	-0.468751	0.0117157	0.0339223	4740.26	3439.86
Actb	10951.5	12111.7	10829	13330.6	9228.38	10970.6	-0.232558	0.051792	0.11533	11805.7	10099.5
Actc1	0	2.21098	2.7935	0	0.779885	2.35758	0.0712342	0.966716	NA	1.25112	1.56873
Actg1	855.552	871.125	860.398	1211.87	1080.14	1267.59	0.300955	0.0997753	0.194586	949.737	1173.87
Actg2	242.137	384.71	224.877	339.325	240.985	201.966	-0.427504	0.0754196	0.156222	297.762	221.475
Actl10	2.30607	2.21098	4.19025	0	0	0	-3.89658	0.0756003	NA	2.17682	0
Actl6a	468.132	384.71	303.095	382.097	572.436	483.304	0.476812	0.000679446	0.00293693	384.509	527.87
Actl7a	0	0	4.19025	5.70294	1.55977	3.14344	0.20074	0.893491	NA	2.4733	2.35161
Actl9	0	4.42196	6.98375	0	1.55977	0	-1.56081	0.374893	NA	2.85143	0.779885
Actn1	336.686	541.689	444.166	464.79	425.037	355.209	-0.191663	0.297239	0.444072	446.833	390.123
Actn2	4.61214	11.0549	39.109	11.4059	24.9563	11.002	0.438183	0.508907	0.648044	16.5455	17.9792
Actn3	4.61214	2.21098	79.6147	2.85147	38.9943	17.2889	1.68428	0.35233	0.501736	22.3223	28.1416
Actn4	1263.73	1724.56	1755.71	1916.19	1583.95	2279.78	0.197661	0.16973	0.294481	1665.05	1931.86
Actr10	518.866	369.233	351.981	513.265	885.17	712.776	0.889071	3.5047e-13	1.36627e-11	438.336	798.973
Actr1a	749.473	831.328	659.266	789.857	753.369	774.073	0.0194768	0.894962	0.93528	757.481	763.721
Actr1b	733.331	745.099	625.744	593.106	672.261	787.432	0.115413	0.317744	0.465946	674.32	729.847
Actr2	1937.1	1591.9	1412.11	1767.91	3123.44	2729.29	0.817912	7.81336e-15	4.25521e-13	1677.26	2926.37
Actr3	1136.89	1012.63	928.838	1203.32	2221.89	1812.19	0.921869	5.51769e-15	3.18384e-13	1070.42	2017.04
Actr3b	4.61214	0	0	8.55441	3.89943	3.9293	0.743296	0.496701	0.637019	3.29164	3.91436
Actr5	110.691	68.5403	57.2667	39.9206	35.0948	54.2244	-0.601667	0.0581777	0.12666	69.1048	44.6596
Actr6	34.5911	57.4854	53.0765	57.0294	67.0701	67.584	0.440351	0.133545	0.244607	50.5456	67.3271
Actr8	265.198	216.676	180.181	239.523	248.783	242.045	0.151895	0.347519	0.497165	225.395	245.414
Acvr1	59.9578	106.127	106.153	79.8412	125.562	102.162	0.397563	0.0964572	0.189538	88.0197	113.862
Acvr1b	528.09	508.525	532.162	342.176	325.992	333.991	-0.530708	0.00143938	0.00566901	477.738	329.991
Acvr1c	172.955	59.6964	146.659	102.653	166.895	138.311	0.347021	0.529508	0.665421	120.491	152.603
Acvr2a	518.866	537.268	572.667	573.145	719.834	741.852	0.408731	0.000556904	0.00247416	550.487	730.843
Acvr2b	4.61214	6.63293	15.3642	11.4059	3.11954	2.35758	-1.71177	0.0757927	0.156816	9.5038	2.73856
Acvrl1	283.647	285.216	250.018	302.256	166.895	194.108	-0.626764	0.000201356	0.00101207	280.284	180.502
Acy1	117.61	126.026	129.898	105.504	84.2276	103.734	-0.356391	0.114559	0.217344	119.759	93.9806
Acy3	13.8364	17.6878	16.761	22.8118	10.1385	8.64447	-0.906326	0.134658	0.246173	17.7743	9.39149
Acyp1	87.6307	57.4854	60.0602	96.95	67.85	73.085	-0.0487045	0.856155	0.910321	75.5316	70.4675
Acyp2	53.0396	37.5866	53.0765	42.7721	81.888	64.4406	0.607043	0.0407165	0.0953089	46.6187	73.1643
Ada	92.2428	81.8062	82.4082	74.1382	93.5862	99.0184	0.216536	0.419104	0.566901	82.6489	96.3023
Adal	142.976	141.503	113.137	122.613	159.876	152.457	0.278428	0.200038	0.332999	130.057	156.167
Adam10	927.04	924.189	877.159	915.322	1999.63	1813.77	1.06551	1.60687e-20	2.37307e-18	910.927	1906.7
Adam11	2.30607	4.42196	2.7935	5.70294	1.55977	0	-2.46584	0.180115	NA	3.80612	0.779885
Adam12	27.6729	50.8525	90.7887	59.8809	36.6546	43.2223	-0.44592	0.214517	0.350797	57.2987	39.9385
Adam15	235.219	194.566	212.306	216.712	82.6678	121.808	-1.07277	3.35921e-07	3.39918e-06	214.701	102.238
Adam17	389.726	409.031	360.361	353.582	531.102	462.086	0.396973	0.00550123	0.0178716	378.175	496.594
Adam19	39.2032	81.8062	78.218	94.0985	56.9316	55.0102	-0.343631	0.220827	0.358455	73.3315	55.9709
Adam1a	9.22428	24.3208	18.1577	25.6632	26.5161	14.1455	0.0754243	0.876565	0.924168	19.3415	20.3308
Adam21	0	2.21098	4.19025	2.85147	4.67931	3.14344	0.797732	0.545602	NA	2.31317	3.91138
Adam22	53.0396	28.7427	57.2667	54.1779	60.0512	35.3637	-0.0689573	0.83419	0.895794	48.3068	47.7074
Adam23	80.7125	42.0086	65.6472	71.2868	79.5483	41.6506	-0.125758	0.673982	0.781155	64.9138	60.5995
Adam3	0	0	0	2.85147	0.779885	2.35758	1.47601	0.513059	NA	0.712868	1.56873
Adam32	0	0	4.19025	0	2.33966	1.57172	0.77855	0.635817	NA	1.04756	1.95569
Adam33	11.5304	22.1098	13.9675	8.55441	7.01897	5.50102	-1.19547	0.0758776	0.156969	14.0405	6.26
Adam4	4.61214	17.6878	40.5057	14.2574	25.7362	14.9314	0.297539	0.561231	0.692185	19.2658	20.3338
Adam6b	0	0	1.39675	0	0.779885	0	-0.658498	0.799655	NA	0.349187	0.389943
Adam8	13.8364	17.6878	22.348	25.6632	9.35862	8.64447	-1.14234	0.0823455	0.167584	19.8839	9.00155
Adam9	1588.88	1300.05	1160.7	1323.08	1817.91	1684.1	0.40142	0.000238066	0.00117546	1343.18	1751.01
Adamdec1	18.4486	11.0549	18.1577	11.4059	24.9563	19.6465	0.565597	0.232252	0.372018	14.7668	22.3014
Adamts1	191.404	194.566	272.366	248.078	490.548	233.401	0.612385	0.0183631	0.0495815	226.603	361.974
Adamts10	64.57	66.3293	94.979	79.8412	31.1954	48.7234	-0.940171	0.0015627	0.00609038	76.4299	39.9594
Adamts12	232.913	243.208	272.366	330.771	329.112	283.696	0.184386	0.357012	0.506816	269.814	306.404
Adamts13	4.61214	8.84391	2.7935	2.85147	2.33966	3.14344	-0.78363	0.469991	0.613698	4.77526	2.74155
Adamts14	11.5304	13.2659	20.9512	19.9603	11.6983	8.64447	-0.692759	0.208231	0.34326	16.4269	10.1714
Adamts15	80.7125	64.1183	57.2667	48.475	56.1517	48.7234	-0.265696	0.359141	0.509093	62.6431	52.4376
Adamts16	0	0	1.39675	2.85147	3.89943	2.35758	1.58456	0.288941	NA	1.06205	3.1285
Adamts17	4.61214	6.63293	9.77725	0	1.55977	3.9293	-0.886532	0.424367	0.572051	5.25558	2.74454
Adamts18	16.1425	8.84391	5.587	14.2574	6.23908	2.35758	-1.42055	0.0635285	0.135888	11.2077	4.29833
Adamts19	0	0	0	0	0	0	0	1	NA	0	0
Adamts2	163.731	123.815	156.436	225.266	126.341	102.948	-0.536081	0.0422353	0.0982943	167.312	114.645
Adamts20	0	15.4768	11.174	11.4059	21.8368	27.5051	1.69795	0.0170664	0.0466997	9.51418	24.671
Adamts3	9.22428	13.2659	19.5545	17.1088	15.5977	17.2889	0.255708	0.669861	0.777742	14.7884	16.4433
Adamts4	4.61214	2.21098	6.98375	0	1.55977	0	-2.23537	0.103465	0.200251	3.45172	0.779885
Adamts5	2829.55	6876.14	7303.6	8645.66	12081.2	8701.83	0.748243	0.000159193	0.000824663	6413.74	10391.5
Adamts6	18.4486	37.5866	50.283	31.3662	29.6356	22.0041	-0.367559	0.305898	0.452926	34.4211	25.8199
Adamts7	18.4486	19.8988	23.7447	14.2574	4.67931	8.64447	-1.52621	0.0136926	0.038721	19.0874	6.66189
Adamts8	4.61214	2.21098	9.77725	8.55441	4.67931	2.35758	-0.933381	0.362171	0.512388	6.28869	3.51845
Adamts9	184.486	336.069	353.378	211.009	221.487	234.972	-0.222562	0.215368	0.351938	271.235	228.23
Adamtsl1	99.161	72.9623	107.55	68.4353	74.0891	94.3033	-0.0741073	0.788953	0.864265	87.0271	84.1962
Adamtsl2	0	6.63293	9.77725	0	4.67931	1.57172	0.00976552	0.993596	0.995788	4.10254	3.12552
Adamtsl3	29.9789	19.8988	43.2992	19.9603	29.6356	26.7193	-0.0636374	0.879753	0.925918	28.2843	28.1775
Adamtsl4	48.4275	79.5952	50.283	57.0294	24.1764	29.8627	-1.10566	0.0106431	0.0313028	58.8338	27.0196
Adamtsl5	59.9578	108.338	64.2505	51.3265	25.7362	16.5031	-1.75741	2.88995e-06	2.29156e-05	70.9682	21.1196
Adap1	6.91821	17.6878	16.761	11.4059	3.11954	14.1455	-0.689768	0.317719	0.465946	13.1932	8.63252
Adap2	59.9578	68.5403	72.631	65.5838	34.315	28.291	-1.09948	0.000490457	0.00220987	66.6782	31.303
Adar	438.153	661.082	606.189	527.522	412.559	488.019	-0.303939	0.0449807	0.103311	558.237	450.289
Adarb1	163.731	139.292	175.99	102.653	71.7494	104.519	-0.749525	0.00242709	0.00887633	145.416	88.1345
Adat1	69.1821	37.5866	51.6797	59.8809	54.592	35.3637	-0.296387	0.383431	0.533334	54.5823	44.9778
Adat2	18.4486	17.6878	22.348	31.3662	20.277	18.8607	-0.179765	0.686058	0.789801	22.4626	19.5688
Adat3	2.30607	11.0549	11.174	5.70294	1.55977	7.07275	-0.745084	0.420629	0.568224	7.55947	4.31626
Adck1	186.792	159.19	167.61	105.504	133.36	147.742	-0.148835	0.456971	0.603197	154.774	140.551
Adck2	129.14	119.393	143.865	139.722	92.0265	88.0164	-0.563255	0.0104465	0.0308057	133.03	90.0214
Adck3	1468.97	1463.67	1357.64	1328.79	1577.71	1907.28	0.307422	0.0186399	0.050221	1404.76	1742.5
Adck4	115.304	123.815	89.392	96.95	42.1138	76.2285	-0.86311	0.00147339	0.00579043	106.365	59.1711
Adck5	119.916	77.3842	101.963	59.8809	21.8368	47.9375	-1.42244	1.13906e-05	7.89094e-05	89.7859	34.8871
Adcy1	4.61214	4.42196	2.7935	0	2.33966	3.14344	-0.0893504	0.946203	0.966339	2.9569	2.74155
Adcy10	4.61214	13.2659	18.1577	11.4059	21.8368	16.5031	0.727095	0.19543	0.327089	11.8604	19.1699
Adcy2	9.22428	8.84391	19.5545	2.85147	23.3966	14.1455	1.03607	0.265688	0.41008	10.1185	18.771
Adcy3	78.4064	26.5317	55.87	54.1779	31.1954	50.2951	-0.382475	0.276884	0.422672	53.7465	40.7452
Adcy4	71.4882	179.089	185.768	125.465	50.6925	134.382	-0.642358	0.0271926	0.0690187	140.452	92.5374
Adcy5	59.9578	42.0086	90.7887	48.475	25.7362	34.5779	-1.03251	0.00422957	0.0142498	60.3075	30.157
Adcy6	415.093	548.322	638.315	447.681	191.072	286.839	-1.11	1.61099e-14	8.30687e-13	512.353	238.956
Adcy7	85.3246	143.714	180.181	114.059	77.9885	94.3033	-0.580784	0.00915377	0.0275808	130.819	86.1459
Adcy8	4.61214	0	2.7935	0	2.33966	0	-1.27189	0.495374	NA	1.85141	1.16983
Adcy9	804.819	1169.61	1102.04	781.303	784.565	709.632	-0.352491	0.0197321	0.052695	964.441	747.098
Adcyap1r1	71.4882	55.2744	69.8375	54.1779	67.85	60.5113	0.0188488	0.946724	0.966667	62.6945	64.1806
Add1	673.373	530.635	581.048	584.551	492.108	467.587	-0.301101	0.0177654	0.0482763	592.402	479.847
Add3	1448.21	1337.64	1345.07	1251.8	1129.27	1464.06	-0.0592963	0.608108	0.729311	1345.68	1296.67
Adgb	0	0	5.587	0	0	1.57172	-0.917273	0.664017	NA	1.39675	0.785861
Adgra1	0	8.84391	2.7935	5.70294	1.55977	0	-2.36269	0.162227	NA	4.33509	0.779885
Adgra2	488.887	574.854	420.422	504.71	542.8	477.803	0.0417754	0.771605	0.852188	497.218	510.302
Adgra3	39.2032	53.0635	54.4732	59.8809	22.6167	27.5051	-1.01984	0.0166834	0.0457982	51.6552	25.0609
Adgrb2	2.30607	0	8.3805	5.70294	0	3.14344	-1.59285	0.29637	NA	4.09738	1.57172
Adgrd1	78.4064	50.8525	48.8862	99.8015	45.2333	36.1496	-0.718628	0.0322515	0.0791179	69.4866	40.6915
Adgre1	96.855	106.127	125.707	168.237	201.21	203.538	0.709155	0.00702631	0.0220098	124.232	202.374
Adgre4	2.30607	8.84391	8.3805	14.2574	7.79885	7.85861	-0.0388917	0.955438	0.971844	8.44696	7.82873
Adgre5	126.834	156.979	139.675	145.425	119.322	131.239	-0.178463	0.455923	0.602033	142.228	125.281
Adgrf1	643.394	521.791	494.449	441.978	361.087	412.577	-0.43683	0.00561939	0.0182067	525.403	386.832
Adgrf2	9.22428	4.42196	6.98375	5.70294	1.55977	6.28689	-0.632391	0.520563	0.657417	6.58323	3.92333
Adgrf3	13.8364	4.42196	1.39675	5.70294	2.33966	3.9293	-0.561451	0.589645	0.714979	6.33952	3.13448
Adgrf4	20.7546	19.8988	13.9675	11.4059	11.6983	18.0748	-0.145147	0.794969	0.868167	16.5067	14.8865
Adgrf5	1699.57	1698.03	2333.97	1656.7	1347.64	1307.67	-0.479441	0.000385855	0.00179256	1847.07	1327.66
Adgrg1	1028.51	1063.48	1076.89	975.203	464.812	744.21	-0.803534	3.53209e-08	4.48168e-07	1036.02	604.511
Adgrg2	48.4275	50.8525	60.0602	79.8412	85.7874	66.7982	0.360865	0.25251	0.395315	59.7953	76.2928
Adgrg3	2.30607	2.21098	6.98375	2.85147	3.11954	7.07275	0.643883	0.528823	0.665145	3.58807	5.09614
Adgrg5	6.91821	8.84391	19.5545	11.4059	6.23908	7.07275	-0.777979	0.247744	0.390087	11.6806	6.65591
Adgrg6	34.5911	24.3208	36.3155	42.7721	42.8937	23.5758	-0.108663	0.781729	0.859166	34.4998	33.2348
Adgrg7	11.5304	13.2659	19.5545	31.3662	67.85	36.1496	1.42795	0.000193962	0.000980666	18.9292	51.9998
Adgrl1	85.3246	130.448	135.485	105.504	52.2523	50.2951	-1.14852	1.52946e-05	0.00010263	114.19	51.2737
Adgrl2	857.858	1587.48	1291.99	1166.25	1277.45	1603.94	0.243539	0.121612	0.227529	1225.9	1440.7
Adgrl3	32.285	57.4854	65.6472	85.5441	54.592	50.2951	-0.167898	0.582867	0.71007	60.2404	52.4435
Adgrl4	350.523	358.178	343.6	345.028	448.434	387.429	0.251843	0.0661014	0.140196	349.332	417.932
Adgrv1	18.4486	6.63293	5.587	2.85147	7.79885	24.3617	0.993411	0.127351	0.235575	8.37999	16.0803
Adh1	292.871	84.0171	162.023	173.94	147.398	137.526	-0.234664	0.376166	0.525844	178.213	142.462
Adh5	717.188	546.111	497.243	712.868	906.227	822.796	0.510813	6.81162e-05	0.000387188	618.352	864.511
Adh7	27.6729	22.1098	22.348	17.1088	28.0759	16.5031	-0.0574464	0.923388	0.953067	22.3099	22.2895
Adhfe1	539.621	362.6	460.927	536.076	454.673	514.739	0.0401324	0.81569	0.883102	474.806	484.706
Adi1	375.89	353.756	381.313	479.047	625.468	496.664	0.497682	0.000944713	0.00392825	397.501	561.066
Adig	408.175	426.719	463.721	487.601	368.886	402.361	-0.210065	0.23536	0.375754	446.554	385.623
Adipoq	1960.16	608.019	1419.1	1015.12	1250.16	1750.11	0.304865	0.539206	0.673505	1250.6	1500.13
Adipor1	2681.96	2051.79	1630.01	2192.78	2082.29	2348.94	0.0818313	0.464977	0.609778	2139.13	2215.62
Adipor2	3196.21	2403.33	2308.83	2318.25	1941.13	1839.7	-0.423521	0.0114951	0.03341	2556.65	1890.42
Adk	1079.24	882.18	777.99	969.5	2143.12	1456.99	0.961445	2.24982e-10	4.6207e-09	927.228	1800.06
Adm	27.6729	33.1647	15.3642	25.6632	21.0569	7.85861	-0.88036	0.136425	0.248528	25.4662	14.4578
Adm2	2.30607	4.42196	1.39675	11.4059	0.779885	2.35758	-1.5284	0.200749	0.333878	4.88266	1.56873
Adnp	0	4.42196	11.174	0	5.4592	4.71516	1.25561	0.230462	0.369735	3.89899	5.08718
Adnp2	138.364	240.997	164.816	182.494	191.852	172.103	0.0145771	0.941479	0.963545	181.668	181.978
Ado	562.681	437.774	432.992	461.938	633.267	530.456	0.313483	0.0290482	0.072738	473.846	581.861
Adora1	39.2032	22.1098	27.935	19.9603	21.8368	24.3617	-0.24019	0.573639	0.702365	27.3021	23.0992
Adora2a	13.8364	26.5317	16.761	14.2574	6.23908	7.07275	-1.40976	0.0244777	0.063378	17.8466	6.65591
Adora2b	2.30607	0	1.39675	0	3.89943	3.9293	1.9579	0.206031	NA	0.925705	3.91436
Adora3	2.30607	0	0	0	3.89943	0	1.50647	0.562139	NA	0.576518	1.94971
Adpgk	175.261	143.714	148.055	168.237	246.444	220.827	0.561109	0.00391182	0.0133606	158.817	233.635
Adprh	99.161	101.705	94.979	88.3956	97.4857	102.162	0.0519645	0.832997	0.895043	96.0601	99.8238
Adprhl2	140.67	108.338	118.724	76.9897	35.0948	71.5133	-1.08756	0.000279153	0.00134677	111.18	53.3041
Adprm	83.0186	79.5952	79.6147	62.7323	123.222	121.023	0.667758	0.00297487	0.0105764	76.2402	122.122
Adra1a	36.8971	11.0549	25.1415	31.3662	17.1575	23.5758	-0.296076	0.529266	0.665323	26.1149	20.3666
Adra1d	2.30607	2.21098	9.77725	8.55441	1.55977	0	-2.79952	0.0414648	0.0968579	5.71218	0.779885
Adra2a	11.5304	11.0549	8.3805	0	7.79885	7.07275	-0.13569	0.871876	0.920492	7.74143	7.4358
Adra2b	4.61214	6.63293	2.7935	0	2.33966	0.785861	-1.22872	0.341507	0.491664	3.50964	1.56276
Adra2c	2.30607	4.42196	8.3805	0	0.779885	1.57172	-1.64344	0.216528	0.353093	3.77713	1.1758
Adrb1	69.1821	114.971	93.5822	116.91	55.3719	66.7982	-0.680407	0.0320432	0.078786	98.6614	61.085
Adrb2	332.074	420.086	338.013	299.404	552.159	492.735	0.610091	0.00996301	0.0295718	347.394	522.447
Adrb3	78.4064	79.5952	159.229	105.504	42.8937	72.2992	-0.879279	0.0115464	0.0335323	105.684	57.5964
Adrbk1	1718.02	1461.46	1356.24	1639.6	796.263	1302.17	-0.575169	5.31891e-05	0.000312368	1543.83	1049.22
Adrbk2	438.153	645.605	696.978	573.145	535.001	616.901	-0.0192	0.899352	0.937938	588.471	575.951
Adrm1	267.504	287.427	261.192	287.998	107.624	138.311	-1.16681	1.13705e-10	2.51275e-09	276.03	122.968
Adsl	378.196	333.858	301.698	356.434	331.451	458.157	0.207913	0.155322	0.275028	342.546	394.804
Adss	636.476	594.753	519.591	601.66	791.584	566.606	0.209491	0.157407	0.278077	588.12	679.095
Adssl1	25.3668	33.1647	25.1415	11.4059	35.0948	34.5779	0.565107	0.151551	0.269931	23.7697	34.8364
Adtrp	18.4486	2.21098	5.587	11.4059	3.11954	6.28689	-0.824684	0.329674	0.478471	9.41311	4.70321
Aebp1	371.277	216.676	266.779	293.701	179.374	146.17	-0.796356	2.87488e-05	0.000180993	287.108	162.772
Aebp2	477.357	473.149	493.053	427.721	559.958	563.462	0.258447	0.0472526	0.107477	467.82	561.71
Aen	297.483	223.309	213.703	270.89	184.053	235.758	-0.24309	0.143331	0.258135	251.346	209.906
Aes	1870.22	1753.31	1528.04	1596.82	792.363	1056.98	-0.869316	1.14813e-11	3.22298e-10	1687.1	924.673
AF251705	25.3668	24.3208	39.109	39.9206	42.8937	22.79	-0.0271213	0.943032	0.964455	32.1793	32.8418
AF357359	2.30607	2.21098	2.7935	0	3.11954	3.9293	0.856701	0.530324	NA	1.82764	3.52442
AF357399	2.30607	4.42196	5.587	5.70294	7.79885	3.14344	0.183872	0.838982	0.899175	4.50449	5.47115
AF529169	2.30607	2.21098	9.77725	2.85147	0	2.35758	-2.26303	0.178963	NA	4.28644	1.17879
Afap1	260.586	404.609	365.948	347.879	170.795	228.685	-0.780949	2.72693e-06	2.1799e-05	344.756	199.74
Afap1l1	136.058	130.448	166.213	153.979	118.543	115.522	-0.325218	0.122749	0.229129	146.675	117.032
Afap1l2	34.5911	26.5317	27.935	37.0691	32.7552	18.8607	-0.312507	0.449128	0.595783	31.5317	25.8079
Aff1	1438.99	837.96	1089.46	943.837	641.066	698.63	-0.667725	9.4299e-06	6.66927e-05	1077.56	669.848
Aff2	2.30607	2.21098	8.3805	2.85147	4.67931	1.57172	-0.348286	0.7603	0.845186	3.93725	3.12552
Aff3	27.6729	19.8988	40.5057	42.7721	23.3966	14.1455	-0.831746	0.051589	0.115037	32.7124	18.771
Aff4	3496	3787.4	3234.87	3570.04	3171.01	3033.42	-0.181745	0.0869827	0.175013	3522.08	3102.22
Afg3l1	424.317	451.039	371.535	393.503	328.332	419.65	-0.133041	0.354107	0.503725	410.099	373.991
Afg3l2	560.375	541.689	493.053	499.007	914.805	975.253	0.85895	3.66808e-13	1.41479e-11	523.531	945.029
Afmid	11.5304	19.8988	22.348	22.8118	14.0379	22.0041	-0.064353	0.88792	0.930741	19.1472	18.021
Aftph	2209.22	1901.44	1804.6	2004.58	2017.56	2201.98	0.100039	0.307317	0.454387	1979.96	2109.77
Aga	163.731	221.098	187.164	256.632	299.476	317.488	0.590211	0.000773526	0.00329071	207.156	308.482
Agap1	1586.58	1536.63	1333.9	1089.26	1054.4	1093.13	-0.353537	0.00698198	0.0218993	1386.59	1073.77
Agap2	6.91821	28.7427	48.8862	25.6632	3.89943	7.07275	-2.2573	0.000910438	0.00380094	27.5526	5.48609
Agap3	426.623	417.875	336.617	302.256	129.461	240.473	-1.03684	5.26647e-09	7.83826e-08	370.843	184.967
Agbl2	0	2.21098	1.39675	0	6.23908	2.35758	2.13614	0.141934	NA	0.901932	4.29833
Agbl3	39.2032	26.5317	23.7447	37.0691	45.2333	32.2203	0.308411	0.386165	0.535702	31.6372	38.7268
Agbl5	101.467	117.182	143.865	108.356	58.4914	78.5861	-0.789455	0.000698495	0.00300764	117.717	68.5387
Ager	6.91821	2.21098	16.761	5.70294	0	2.35758	-2.66776	0.034558	0.0837095	7.89828	1.17879
Agfg1	599.578	696.458	596.412	655.838	865.673	770.143	0.360586	0.0034362	0.0119392	637.072	817.908
Agfg2	94.5489	81.8062	78.218	76.9897	71.7494	70.7275	-0.213339	0.396749	0.546061	82.8907	71.2385
Aggf1	288.259	287.427	300.301	276.593	283.878	249.904	-0.105079	0.554608	0.686403	288.145	266.891
Agk	62.2639	55.2744	79.6147	68.4353	90.4667	72.2992	0.276736	0.32925	0.478012	66.3971	81.3829
Agl	306.707	351.545	370.139	342.176	591.153	495.092	0.664367	4.82758e-05	0.000287696	342.642	543.123
Agmat	0	0	4.19025	0	0	1.57172	-0.577587	0.829497	NA	1.04756	0.785861
Agmo	163.731	108.338	131.294	96.95	158.317	115.522	0.107911	0.646257	0.75925	125.078	136.919
Ago1	435.847	645.605	514.004	516.116	423.478	419.65	-0.318717	0.031832	0.0783992	527.893	421.564
Ago2	415.093	526.213	645.298	521.819	327.552	402.361	-0.527473	0.000178172	0.000912895	527.106	364.956
Ago3	318.238	579.276	539.145	407.76	529.542	469.159	0.14497	0.390493	0.540108	461.105	499.35
Ago4	133.752	179.089	201.132	108.356	138.82	124.952	-0.225244	0.278681	0.424192	155.582	131.886
Agpat1	1701.88	1927.97	1641.18	1608.23	786.124	1204.72	-0.812337	5.48508e-11	1.30631e-09	1719.82	995.424
Agpat2	350.523	201.199	305.888	236.672	181.713	403.932	0.0437924	0.925819	0.95464	273.57	292.823
Agpat3	276.729	190.144	182.974	176.791	84.2276	136.74	-0.891478	7.17833e-05	0.000406464	206.659	110.484
Agpat4	48.4275	37.5866	44.696	48.475	31.9753	24.3617	-0.687487	0.0600924	0.130166	44.7963	28.1685
Agpat5	285.953	269.739	231.86	316.513	634.047	522.597	1.08083	4.17712e-11	1.03182e-09	276.016	578.322
Agpat6	9830.78	6009.44	5219.65	6401.55	6381.8	7156.05	0.0317115	0.808213	0.87772	6865.36	6768.92
Agpat9	147.589	48.6415	106.153	76.9897	99.0454	167.388	0.497005	0.153815	0.27299	94.8432	133.217
Agps	1888.67	2821.21	2401.01	2600.54	3947.78	4023.61	0.718051	0.067473	0.142629	2427.86	3985.69
Agr2	0	2.21098	1.39675	2.85147	7.01897	0.785861	0.831218	0.552048	NA	1.6148	3.90241
Agrn	412.787	764.998	747.261	561.74	379.024	533.599	-0.428619	0.00369846	0.0127198	621.696	456.312
Agrp	2.30607	0	2.7935	0	4.67931	1.57172	0.930234	0.544539	NA	1.27489	3.12552
Agt	682.597	594.753	525.178	504.71	230.846	587.824	-0.586973	0.0142388	0.0400476	576.809	409.335
Agtpbp1	424.317	512.947	456.737	459.087	559.958	493.52	0.186835	0.151735	0.270125	463.272	526.739
Agtr1a	50.7336	28.7427	46.0927	31.3662	35.0948	21.2182	-0.548253	0.169713	0.294481	39.2338	28.1565
Agtrap	698.739	689.825	601.999	635.878	720.614	668.767	0.0917694	0.533751	0.668729	656.61	694.691
Agxt2	0	0	4.19025	5.70294	3.11954	7.07275	1.22812	0.270384	0.415628	2.4733	5.09614
Ahctf1	1568.13	1664.87	1874.44	1716.58	2514.35	2136.76	0.452674	0.00325777	0.0114285	1706	2325.55
Ahcy	89.9368	86.2281	50.283	65.5838	69.4098	56.582	-0.19024	0.468127	0.612413	73.0079	62.9959
Ahcyl1	1194.54	1266.89	1166.29	1226.13	1867.83	1592.94	0.514566	1.4465e-05	9.77396e-05	1213.46	1730.38
Ahcyl2	1927.88	1985.46	1652.35	1551.2	1796.86	1122.21	-0.258424	0.187927	0.317713	1779.22	1459.53
Ahdc1	304.401	276.372	317.062	225.266	26.5161	52.6527	-2.83232	7.26448e-18	7.04219e-16	280.775	39.5844
Ahi1	9.22428	19.8988	33.522	14.2574	22.6167	21.2182	0.274455	0.561305	0.692218	19.2256	21.9175
Ahnak	4953.44	5892.26	8299.49	6943.33	8801.01	6052.7	0.171598	0.215487	0.352004	6522.13	7426.85
Ahr	161.425	139.292	206.719	193.9	171.575	198.037	0.070214	0.715862	0.811951	175.334	184.806
Ahrr	0	2.21098	8.3805	0	1.55977	0	-1.09582	0.522441	NA	2.64787	0.779885
Ahsa1	654.924	554.955	439.976	553.185	765.847	732.422	0.467261	0.000190994	0.000968692	550.76	749.135
Ahsa2	219.077	212.254	175.99	216.712	247.224	238.902	0.255475	0.12463	0.231775	206.008	243.063
AI118078	2.30607	19.8988	8.3805	8.55441	11.6983	8.64447	0.187606	0.821182	0.886935	9.78494	10.1714
AI182371	2.30607	11.0549	11.174	0	2.33966	3.9293	-0.714324	0.485198	0.627134	6.13374	3.13448
AI314180	1575.05	1457.03	1595.09	1559.75	1794.52	1636.16	0.147607	0.125926	0.233796	1546.73	1715.34
AI317395	0	2.21098	5.587	0	4.67931	3.9293	1.34593	0.316261	0.464427	1.94949	4.30431
AI413582	34.5911	24.3208	50.283	62.7323	16.3776	35.3637	-0.699949	0.114569	0.217344	42.9818	25.8707
AI414108	9.22428	17.6878	9.77725	8.55441	16.3776	9.43033	0.151784	0.794414	0.867756	11.3109	12.904
AI427809	0	0	4.19025	5.70294	1.55977	0	-1.87236	0.390889	NA	2.4733	0.779885
AI429214	23.0607	17.6878	25.1415	22.8118	19.4971	21.2182	-0.127746	0.785348	0.861608	22.1754	20.3577
AI450353	2.30607	2.21098	13.9675	2.85147	3.11954	3.9293	-0.448897	0.692983	0.794501	5.334	3.52442
AI463170	246.75	148.135	132.691	205.306	86.5673	124.166	-0.745245	0.000532245	0.0023755	183.221	105.367
AI464131	272.116	121.604	106.153	119.762	188.732	180.748	0.378062	0.0636207	0.136025	154.909	184.74
AI467606	9.22428	13.2659	16.761	14.2574	13.2581	15.7172	0.120997	0.837286	0.898068	13.3771	14.4876
AI504432	2.30607	4.42196	9.77725	11.4059	31.9753	27.5051	2.07215	0.00187404	0.00711685	6.97779	29.7402
AI506816	9.22428	17.6878	32.1252	25.6632	26.5161	40.0789	0.723947	0.0896879	0.179166	21.1751	33.2975
AI507597	2.30607	0	4.19025	5.70294	7.01897	4.71516	0.930944	0.320474	0.468673	3.04981	5.86707
AI597479	288.259	252.051	233.257	242.375	334.571	266.407	0.236912	0.103608	0.200501	253.986	300.489
AI606473	0	0	4.19025	0	0.779885	3.14344	0.783842	0.592962	NA	1.04756	1.96166
AI607873	163.731	81.8062	135.485	108.356	92.0265	89.5881	-0.419132	0.143458	0.258332	122.344	90.8073
AI661453	219.077	338.28	325.443	350.731	134.92	172.889	-0.981889	2.80145e-07	2.8748e-06	308.382	153.905
AI662270	32.285	17.6878	18.1577	17.1088	64.7305	102.948	2.00329	1.40306e-06	1.21296e-05	21.3098	83.8391
AI837181	57.6518	72.9623	60.0602	79.8412	19.4971	20.4324	-1.74618	3.14239e-06	2.47661e-05	67.6289	19.9648
AI839979	2.30607	6.63293	1.39675	0	0.779885	2.35758	-0.696545	0.635062	NA	2.58394	1.56873
AI846148	166.037	201.199	224.877	216.712	91.2466	159.53	-0.711962	0.000484595	0.00218767	202.206	125.388
AI854703	4.61214	0	0	0	0.779885	0	-1.03951	0.654293	NA	1.15304	0.389943
AI987944	149.895	174.667	139.675	208.157	343.15	265.621	0.863108	8.94587e-06	6.35476e-05	168.099	304.385
Aida	147.589	156.979	163.42	222.415	240.985	195.679	0.345526	0.0457411	0.10476	172.601	218.332
Aif1	25.3668	48.6415	33.522	11.4059	47.573	46.3658	0.646522	0.0767397	0.158415	29.734	46.9694
Aif1l	18.4486	4.42196	15.3642	22.8118	16.3776	14.1455	0.0297488	0.959907	0.974177	15.2616	15.2615
Aifm1	332.074	367.022	332.426	310.81	542.02	518.668	0.663997	2.58549e-06	2.08142e-05	335.583	530.344
Aifm2	262.892	150.346	170.403	185.346	123.222	153.243	-0.449008	0.0160969	0.0443751	192.247	138.232
Aifm3	27.6729	46.4305	41.9025	31.3662	10.1385	25.9334	-1.08763	0.0171425	0.0468762	36.843	18.036
Aig1	285.953	258.684	189.958	285.147	291.677	280.552	0.197227	0.198169	0.330569	254.936	286.115
Aim1	1358.28	1813	1407.92	1220.43	1260.29	1216.51	-0.227728	0.105503	0.203436	1449.91	1238.4
Aim1l	25.3668	39.7976	29.3317	34.2176	23.3966	29.8627	-0.265399	0.513804	0.65211	32.1784	26.6296
Aim2	13.8364	15.4768	20.9512	19.9603	24.1764	11.002	-0.0613256	0.900973	0.938776	17.5562	17.5892
Aimp1	507.336	428.93	311.475	430.572	713.595	629.474	0.70835	3.63805e-08	4.59608e-07	419.578	671.535
Aimp2	159.119	114.971	94.979	191.048	134.14	137.526	0.0119827	0.959673	0.974071	140.029	135.833
Aip	230.607	152.557	132.691	159.682	60.8311	88.0164	-1.1483	5.10096e-07	4.93172e-06	168.885	74.4237
Airn	25.3668	81.8062	148.055	82.6926	84.2276	59.7254	-0.0988907	0.735934	0.826732	84.4803	71.9765
Ajuba	71.4882	72.9623	86.5985	91.247	75.6489	54.2244	-0.317824	0.264582	0.408937	80.574	64.9366
AK010878	50.7336	35.3756	34.9187	19.9603	64.7305	55.0102	0.775566	0.0207238	0.05498	35.2471	59.8704
Ak1	13.8364	17.6878	19.5545	17.1088	27.296	14.9314	0.249552	0.623016	0.740827	17.0469	21.1137
Ak2	1388.25	1423.87	1114.61	1317.38	1220.52	1156	-0.129095	0.322665	0.470976	1311.03	1188.26
Ak3	3233.11	2182.23	2046.24	2409.49	3801.16	3236.17	0.545326	2.83938e-06	2.25862e-05	2467.77	3518.67
Ak4	27.6729	26.5317	25.1415	31.3662	56.9316	33.792	0.712398	0.0664531	0.140695	27.6781	45.3618
Ak5	9.22428	6.63293	9.77725	5.70294	2.33966	2.35758	-1.74794	0.0694169	0.146014	7.83435	2.34862
Ak6	191.404	130.448	108.946	148.276	258.922	249.904	0.856093	9.86415e-07	8.93117e-06	144.769	254.413
Ak7	2.30607	4.42196	5.587	2.85147	7.79885	3.14344	0.475121	0.623037	0.740827	3.79162	5.47115
Ak8	6.91821	0	1.39675	0	0.779885	0.785861	-0.879488	0.658325	NA	2.07874	0.782873
Akap1	1427.46	1618.44	1656.54	1274.61	1123.03	1386.26	-0.256862	0.0684225	0.144229	1494.26	1254.65
Akap10	435.847	554.955	463.721	422.018	689.419	612.971	0.47196	0.0014414	0.00567391	469.135	651.195
Akap11	797.901	809.218	872.968	744.234	1052.85	774.859	0.157818	0.249492	0.391887	806.08	913.852
Akap12	207.546	285.216	382.709	310.81	205.89	195.679	-0.549334	0.00104579	0.0042788	296.571	200.785
Akap13	440.46	466.516	585.238	439.126	435.956	341.064	-0.327602	0.0350216	0.0846209	482.835	388.51
Akap14	4.61214	0	1.39675	0	0	0.785861	-1.70419	0.399462	NA	1.50222	0.39293
Akap17b	71.4882	123.815	90.7887	131.168	187.952	128.881	0.61644	0.0281505	0.0709177	104.315	158.417
Akap5	2.30607	19.8988	23.7447	22.8118	10.9184	9.43033	-0.618285	0.273933	0.419477	17.1903	10.1744
Akap6	18.4486	19.8988	22.348	19.9603	14.8178	13.3596	-0.518804	0.348382	0.498114	20.1639	14.0887
Akap7	87.6307	68.5403	68.4407	111.207	105.285	91.9457	0.260091	0.323687	0.472185	83.9548	98.6151
Akap8	677.985	676.559	757.038	661.541	510.825	559.533	-0.377088	0.00664573	0.0210214	693.281	535.179
Akap8l	186.792	263.106	255.605	216.712	135.7	176.033	-0.563491	0.00109868	0.00446628	230.554	155.866
Akap9	1602.72	2538.2	2609.13	1978.92	2369.29	2055.03	0.0422378	0.729936	0.822288	2182.24	2212.16
Akip1	327.462	130.448	135.485	136.871	127.901	123.38	-0.433447	0.0280236	0.0706468	182.566	125.641
Akirin1	366.665	249.84	324.046	370.691	603.631	590.181	0.874333	1.57156e-07	1.71687e-06	327.811	596.906
Akirin2	200.628	176.878	175.99	199.603	269.84	264.049	0.514911	0.00232523	0.0085425	188.275	266.945
Akna	46.1214	77.3842	100.566	96.95	28.0759	26.7193	-1.51934	1.92467e-06	1.60107e-05	80.2554	27.3976
Aknad1	0	4.42196	2.7935	0	2.33966	2.35758	0.731624	0.63457	NA	1.80386	2.34862
Akr1a1	1920.96	1695.82	1356.24	1853.46	2419.98	2396.87	0.515122	1.01619e-06	9.13253e-06	1706.62	2408.43
Akr1b10	304.401	203.41	208.116	191.048	286.218	328.49	0.452135	0.00461449	0.0153968	226.744	307.354
Akr1b8	96.855	19.8988	29.3317	51.3265	22.6167	34.5779	-0.54729	0.180688	0.30827	49.353	28.5973
Akr1c12	0	2.21098	1.39675	0	0.779885	2.35758	0.64028	0.731853	NA	0.901932	1.56873
Akr1c13	16.1425	2.21098	8.3805	11.4059	15.5977	11.002	0.537318	0.385585	0.535281	9.53496	13.2999
Akr1c14	112.997	26.5317	62.8537	59.8809	77.9885	52.6527	0.0712904	0.846979	0.905022	65.566	65.3206
Akr1c18	0	6.63293	5.587	34.2176	5.4592	3.14344	-1.11719	0.32117	0.469457	11.6094	4.30132
Akr1c21	2.30607	0	5.587	0	1.55977	2.35758	-0.106383	0.947782	NA	1.97327	1.95868
Akr1e1	166.037	163.612	167.61	205.306	228.506	180.748	0.220945	0.205956	0.340357	175.641	204.627
Akr7a5	246.75	249.84	201.132	199.603	89.6868	186.249	-0.738178	0.0010017	0.00412274	224.331	137.968
Akt1	5426.18	5014.5	4201.42	5674.43	2896.49	4437.75	-0.485056	0.000870818	0.00365653	5079.13	3667.12
Akt1s1	279.035	274.161	233.257	211.009	93.5862	154.815	-1.0293	2.56736e-08	3.36022e-07	249.365	124.2
Akt2	553.457	457.672	379.916	404.909	248.004	352.851	-0.575738	0.000123505	0.000657592	448.989	300.427
Akt3	191.404	161.401	162.023	151.128	155.197	102.162	-0.411001	0.0835575	0.169548	166.489	128.68
Aktip	544.233	464.305	405.057	487.601	647.305	612.185	0.41906	0.000710505	0.00305393	475.299	629.745
Alad	242.137	201.199	210.909	202.454	80.3282	156.386	-0.876019	0.000104444	0.00056521	214.175	118.357
Alas1	839.41	378.077	385.503	413.463	416.459	518.668	-0.020307	0.904671	0.94084	504.113	467.563
Alas2	59.9578	152.557	153.642	188.197	212.129	145.384	0.4357	0.166396	0.289976	138.589	178.757
Alb	6.91821	4.42196	4.19025	0	8.57874	11.002	1.33214	0.151874	0.27034	3.8826	9.79039
Alcam	136.058	79.5952	103.359	99.8015	155.197	147.742	0.538581	0.0280542	0.0706994	104.704	151.469
Aldh16a1	147.589	179.089	136.881	102.653	49.9127	73.085	-1.21679	1.47478e-06	1.26369e-05	141.553	61.4988
Aldh18a1	3359.95	4444.06	4017.05	3638.48	3325.43	3918.3	-0.0965523	0.403559	0.552452	3864.88	3621.87
Aldh1a1	175.261	30.9537	61.457	99.8015	165.336	103.734	0.746921	0.0313313	0.0774045	91.8684	134.535
Aldh1a2	0	0	5.587	8.55441	4.67931	4.71516	0.382172	0.755586	0.841176	3.53535	4.69724
Aldh1a3	39.2032	77.3842	25.1415	168.237	35.0948	13.3596	-1.60641	0.0347096	0.0840068	77.4914	24.2272
Aldh1a7	92.2428	90.6501	68.4407	88.3956	170.015	170.532	1.02136	0.000233566	0.00115638	84.9323	170.273
Aldh1b1	2.30607	4.42196	5.587	5.70294	1.55977	0.785861	-1.87627	0.19253	NA	4.50449	1.17282
Aldh1l1	820.961	698.669	583.841	507.562	751.809	678.984	0.177011	0.393563	0.543115	652.758	715.397
Aldh1l2	544.233	1578.64	1620.23	1194.77	1199.46	1644.81	0.281312	0.180332	0.307807	1234.47	1422.13
Aldh2	2001.67	1576.43	1378.59	1203.32	936.642	1401.19	-0.397955	0.000862036	0.00362175	1540	1168.92
Aldh3a2	687.209	802.585	685.804	690.056	903.107	781.931	0.239574	0.0768882	0.158631	716.413	842.519
Aldh3b1	29.9789	22.1098	25.1415	25.6632	6.23908	28.291	-0.653519	0.200718	0.333878	25.7234	17.265
Aldh3b2	34.5911	2.21098	8.3805	2.85147	6.23908	10.2162	-0.154122	0.825944	0.890227	12.0085	8.22764
Aldh4a1	403.562	265.317	308.682	302.256	335.351	348.136	0.116044	0.465222	0.610045	319.954	341.743
Aldh5a1	92.2428	66.3293	58.6635	57.0294	58.4914	59.7254	-0.201562	0.499966	0.640247	68.5663	59.1084
Aldh6a1	2246.11	1527.79	1420.49	1628.19	2479.26	2285.28	0.510983	0.00012373	0.000658018	1705.65	2382.27
Aldh7a1	1000.83	1162.97	892.523	1009.42	1185.43	1379.97	0.337371	0.00902965	0.0272633	1016.44	1282.7
Aldh8a1	0	0	0	0	0.779885	0	-0.145523	0.961266	NA	0	0.389943
Aldh9a1	657.23	636.762	583.841	650.135	1006.05	1160.72	0.780107	8.23377e-08	9.59353e-07	631.992	1083.38
Aldoa	3410.68	2387.86	2501.58	2457.97	1979.35	3078.22	-0.0949015	0.481803	0.624228	2689.52	2528.78
Aldoc	7420.94	8655.98	6066.08	7579.21	7514.97	8088.86	0.0708346	0.60794	0.729295	7430.55	7801.92
Alg1	239.831	227.731	203.925	202.454	173.135	231.043	-0.115316	0.504309	0.644276	218.485	202.089
Alg10b	502.723	371.444	336.617	353.582	472.61	362.282	0.102328	0.47204	0.615637	391.092	417.446
Alg11	774.84	879.969	620.157	778.451	1439.67	1202.37	0.79598	2.07591e-09	3.36894e-08	763.354	1321.02
Alg12	66.8761	81.8062	78.218	96.95	93.5862	113.95	0.382933	0.128377	0.237256	80.9625	103.768
Alg13	89.9368	77.3842	86.5985	79.8412	101.385	120.237	0.407761	0.0826799	0.16807	83.4402	110.811
Alg14	228.301	205.621	167.61	205.306	332.231	275.051	0.599146	0.000118074	0.000630522	201.709	303.641
Alg2	166.037	181.3	175.99	225.266	201.99	200.394	0.115137	0.608507	0.729697	187.148	201.192
Alg3	106.079	101.705	104.756	122.613	74.0891	71.5133	-0.572593	0.0189448	0.0509292	108.788	72.8012
Alg5	472.745	464.305	451.15	533.225	776.766	709.632	0.63341	2.39466e-07	2.51051e-06	480.356	743.199
Alg6	101.467	106.127	132.691	114.059	215.248	217.683	0.920137	6.30497e-07	6.00397e-06	113.586	216.466
Alg8	73.7943	79.5952	82.4082	76.9897	131.801	113.164	0.637354	0.00468684	0.0156133	78.1968	122.482
Alg9	336.686	378.077	237.447	313.662	249.563	238.902	-0.362214	0.0703414	0.147617	316.468	244.232
Alkbh1	83.0186	130.448	129.898	139.722	180.154	196.465	0.670692	0.000891676	0.00373333	120.771	188.309
Alkbh2	50.7336	44.2196	27.935	37.0691	18.7172	31.4344	-0.633032	0.108179	0.207578	39.9893	25.0758
Alkbh3	295.177	263.106	266.779	290.85	324.432	383.5	0.34763	0.0208154	0.0551827	278.978	353.966
Alkbh4	34.5911	68.5403	68.4407	54.1779	31.1954	30.6486	-0.835026	0.00944925	0.0283302	56.4375	30.922
Alkbh5	1325.99	1269.1	1075.5	1143.44	1128.49	1157.57	-0.0624456	0.584824	0.711328	1203.51	1143.03
Alkbh6	76.1003	66.3293	75.4245	99.8015	49.9127	76.2285	-0.320209	0.243414	0.38502	79.4139	63.0706
Alkbh7	50.7336	35.3756	41.9025	57.0294	49.1328	44.0082	0.0306953	0.920896	0.951688	46.2603	46.5705
Alkbh8	96.855	156.979	162.023	168.237	273.74	232.615	0.811211	3.77828e-06	2.9317e-05	146.024	253.177
Alms1	126.834	205.621	196.942	162.534	231.626	175.247	0.242973	0.193094	0.323999	172.983	203.436
Alms1-ps2	0	4.42196	0	0	3.11954	0	0.0225684	0.991118	NA	1.10549	1.55977
Alox12	20.7546	19.8988	22.348	22.8118	8.57874	14.1455	-0.92436	0.0718025	0.150012	21.4533	11.3621
Alox12e	6.91821	19.8988	0	11.4059	0.779885	0	-5.01327	0.0574231	0.125355	9.55572	0.389943
Alox15	2.30607	6.63293	1.39675	17.1088	1.55977	0	-3.56828	0.00956148	0.0286077	6.86114	0.779885
Alox5	18.4486	8.84391	5.587	11.4059	7.01897	6.28689	-0.571109	0.408932	0.557603	11.0713	6.65293
Alox5ap	20.7546	13.2659	27.935	17.1088	11.6983	20.4324	-0.360044	0.477253	0.620365	19.7661	16.0653
Aloxe3	4.61214	8.84391	6.98375	0	0	0	-5.18364	0.0111093	NA	5.10995	0
Alpk1	41.5093	48.6415	58.6635	71.2868	58.4914	36.1496	-0.228829	0.463851	0.608906	55.0253	47.3205
Alpk2	0	0	2.7935	0	1.55977	1.57172	0.922939	0.573648	NA	0.698375	1.56575
Alpk3	6.91821	6.63293	8.3805	8.55441	6.23908	3.14344	-0.727958	0.449617	0.595894	7.62151	4.69126
Alpl	207.546	198.988	150.849	128.316	130.241	133.596	-0.372115	0.0919233	0.182529	171.425	131.919
Als2	133.752	176.878	170.403	125.465	194.191	176.033	0.292385	0.135257	0.246908	151.625	185.112
Als2cl	172.955	207.832	231.86	153.979	67.85	102.162	-1.19157	5.08612e-09	7.58536e-08	191.657	85.006
Als2cr12	2.30607	0	4.19025	5.70294	5.4592	3.14344	0.488036	0.645905	0.759019	3.04981	4.30132
Alx4	6.91821	15.4768	18.1577	11.4059	10.9184	11.002	-0.141143	0.805557	0.875849	12.9897	10.9602
Alyref	207.546	156.979	122.914	176.791	224.607	289.983	0.670165	0.000412901	0.00190543	166.058	257.295
Alyref2	29.9789	24.3208	25.1415	28.5147	16.3776	22.79	-0.463329	0.296423	0.443263	26.989	19.5838
Amacr	117.61	81.8062	97.7725	102.653	101.385	117.879	0.139098	0.526485	0.662997	99.9603	109.632
Ambra1	292.871	364.811	340.807	350.731	301.036	344.207	-0.0597235	0.68467	0.788964	337.305	322.621
Amdhd2	223.689	232.153	259.795	268.038	35.8747	100.59	-1.91486	1.50552e-11	4.13833e-10	245.919	68.2324
Amelx	0	0	1.39675	2.85147	0	0	-2.8189	0.275978	NA	1.06205	0
Amer1	472.745	448.828	527.971	367.84	399.301	359.138	-0.273634	0.0701245	0.147225	454.346	379.22
Amfr	1464.36	1258.05	1171.87	1237.54	1760.98	1787.05	0.475422	3.90664e-07	3.89619e-06	1282.95	1774.01
Amh	0	2.21098	2.7935	0	0.779885	0	-1.38953	0.553929	NA	1.25112	0.389943
Amhr2	0	2.21098	1.39675	0	3.11954	8.64447	2.49042	0.0599561	NA	0.901932	5.882
Amica1	6.91821	0	2.7935	8.55441	2.33966	2.35758	-0.737522	0.505153	0.645015	4.56653	2.34862
Amigo1	232.913	203.41	181.577	188.197	132.581	168.174	-0.416937	0.0246136	0.0636843	201.524	150.377
Amigo2	272.116	342.702	201.132	359.285	305.715	162.673	-0.313712	0.50737	0.64688	293.809	234.194
Amigo3	43.8153	90.6501	106.153	76.9897	83.4477	94.3033	0.226249	0.412524	0.560609	79.402	88.8755
Ammecr1	110.691	285.216	252.812	196.751	164.556	155.6	-0.33959	0.189109	0.319221	211.368	160.078
Ammecr1l	433.541	583.698	657.869	701.462	984.995	1059.34	0.789434	1.67354e-06	1.41729e-05	594.143	1022.17
Amn	0	2.21098	2.7935	0	0	0.785861	-1.71599	0.403906	NA	1.25112	0.39293
Amn1	43.8153	59.6964	51.6797	54.1779	94.3661	70.7275	0.652894	0.0115379	0.0335143	52.3424	82.5468
Amot	387.42	638.973	581.048	484.75	569.316	695.487	0.28526	0.0711022	0.148895	523.048	632.401
Amotl1	1694.96	1885.96	1705.43	1750.8	1632.3	1716.32	-0.0704219	0.507203	0.646782	1759.29	1674.31
Amotl2	119.916	150.346	181.577	151.128	145.839	139.097	-0.082834	0.722477	0.816853	150.742	142.468
Ampd1	0	6.63293	11.174	2.85147	10.9184	5.50102	1.4569	0.235251	0.375725	5.1646	8.20971
Ampd2	99.161	168.034	139.675	151.128	67.85	111.592	-0.644658	0.00936792	0.028127	139.5	89.7211
Ampd3	39.2032	37.5866	40.5057	54.1779	16.3776	22.79	-1.11108	0.00522731	0.0171194	42.8684	19.5838
Amt	456.602	444.406	351.981	436.275	566.977	514.739	0.367869	0.0125234	0.0358822	422.316	540.858
Amy1	212.159	79.5952	174.594	74.1382	201.99	233.401	0.709227	0.210232	0.345499	135.121	217.695
Amz1	13.8364	26.5317	26.5382	14.2574	9.35862	10.2162	-1.0504	0.0511701	0.114331	20.2909	9.78741
Amz2	269.81	252.051	252.812	307.959	391.502	291.554	0.335532	0.0278884	0.0704403	270.658	341.528
Anapc1	996.223	1065.69	1055.94	983.757	1330.48	1233.02	0.320629	0.00174173	0.00667894	1025.4	1281.75
Anapc10	73.7943	64.1183	61.457	79.8412	150.518	124.166	0.983581	7.8813e-05	0.000442308	69.8027	137.342
Anapc11	101.467	75.1732	78.218	88.3956	37.4345	63.6547	-0.757829	0.00731516	0.0227968	85.8135	50.5446
Anapc13	295.177	307.326	277.953	390.651	330.671	399.217	0.218857	0.24045	0.381237	317.777	364.944
Anapc15	290.565	313.959	275.16	248.078	194.971	229.471	-0.412603	0.0127228	0.0363892	281.94	212.221
Anapc16	302.095	236.575	244.431	319.365	481.189	416.506	0.716981	3.23612e-06	2.54497e-05	275.616	448.848
Anapc2	182.18	265.317	266.779	270.89	149.738	197.251	-0.483487	0.0153333	0.0426393	246.291	173.494
Anapc4	516.56	508.525	439.976	521.819	861.773	697.844	0.649011	5.26108e-07	5.06967e-06	496.72	779.809
Anapc5	1745.7	1585.27	1357.64	1545.5	1608.12	1668.38	0.082657	0.398838	0.547944	1558.53	1638.25
Anapc7	258.28	216.676	251.415	202.454	201.99	226.328	-0.119071	0.51597	0.653832	232.206	214.159
Ang	27.6729	13.2659	15.3642	11.4059	11.6983	11.7879	-0.477444	0.388593	0.538208	16.9272	11.7431
Angel1	145.282	123.815	159.229	131.168	67.0701	89.5881	-0.849709	0.000381557	0.00177624	139.874	78.3291
Angel2	272.116	311.748	392.487	396.354	592.713	594.896	0.797447	1.44304e-07	1.58965e-06	343.176	593.805
Angpt1	761.003	1300.05	724.913	1009.42	1472.42	644.406	0.0507869	0.817695	0.884351	948.848	1058.41
Angpt2	55.3457	84.0171	51.6797	62.7323	70.1897	63.6547	0.096897	0.72719	0.820204	63.4437	66.9222
Angpt4	0	6.63293	0	2.85147	2.33966	0	-1.4428	0.522691	NA	2.3711	1.16983
Angptl1	4.61214	2.21098	8.3805	8.55441	10.9184	4.71516	0.301674	0.725066	0.818761	5.93951	7.81678
Angptl2	627.251	975.041	896.713	784.154	475.73	392.144	-0.912699	3.41102e-08	4.34703e-07	820.79	433.937
Angptl3	0	13.2659	4.19025	11.4059	2.33966	4.71516	-0.867331	0.367518	0.517637	7.2155	3.52741
Angptl4	562.681	130.448	180.181	114.059	109.964	128.095	-0.825327	0.0073012	0.0227582	246.842	119.03
Angptl6	18.4486	13.2659	5.587	0	4.67931	4.71516	-0.838128	0.353918	0.503553	9.32536	4.69724
Angptl7	11.5304	22.1098	29.3317	17.1088	10.9184	12.5738	-0.693647	0.257502	0.40089	20.0202	11.7461
Ank	64.57	53.0635	81.0115	68.4353	76.4288	55.0102	-0.0607426	0.829816	0.893126	66.7701	65.7195
Ank1	2.30607	8.84391	4.19025	2.85147	0.779885	0.785861	-2.35365	0.107848	0.207162	4.54792	0.782873
Ank2	46.1214	42.0086	75.4245	76.9897	52.2523	55.0102	-0.161608	0.635397	0.751469	60.136	53.6313
Ank3	212.159	400.187	378.519	319.365	281.539	262.477	-0.238436	0.115033	0.218026	327.557	272.008
Ankdd1b	13.8364	17.6878	8.3805	11.4059	3.11954	5.50102	-1.56325	0.0283086	0.0712295	12.8277	4.31028
Ankef1	2.30607	4.42196	5.587	5.70294	3.89943	7.07275	0.368903	0.680185	0.785839	4.50449	5.48609
Ankfy1	590.354	621.285	667.646	652.987	744.011	840.871	0.322417	0.00578496	0.0186724	633.068	792.441
Ankhd1	1060.79	1463.67	1547.6	1303.12	949.9	1006.69	-0.451646	3.98848e-05	0.00024307	1343.8	978.294
Ankib1	756.391	729.623	657.869	690.056	1091.06	1010.62	0.573731	4.05425e-07	4.02684e-06	708.485	1050.84
Ankle1	0	0	2.7935	0	1.55977	2.35758	1.15322	0.531451	NA	0.698375	1.95868
Ankle2	539.621	541.689	484.672	513.265	697.997	684.485	0.418789	0.0007947	0.00336902	519.812	691.241
Ankmy1	0	4.42196	8.3805	2.85147	3.11954	5.50102	0.679057	0.547867	0.680345	3.91348	4.31028
Ankmy2	154.507	159.19	127.104	191.048	217.588	238.902	0.557046	0.00237329	0.0086971	157.962	228.245
Ankra2	119.916	130.448	96.3757	71.2868	120.882	133.596	0.280962	0.200552	0.333664	104.506	127.239
Ankrd1	0	4.42196	1.39675	0	4.67931	4.71516	1.85923	0.243489	0.385055	1.45468	4.69724
Ankrd10	147.589	108.338	146.659	116.91	138.04	115.522	-0.0554102	0.806125	0.876335	129.874	126.781
Ankrd11	1178.4	1375.23	1276.63	1132.03	666.022	671.125	-0.882196	2.18283e-09	3.51891e-08	1240.57	668.574
Ankrd12	493.499	510.736	641.108	410.612	481.189	429.866	-0.181603	0.25883	0.402207	513.989	455.527
Ankrd13a	1173.79	1189.51	1205.39	1234.69	1140.97	1076.63	-0.110769	0.325827	0.47464	1200.84	1108.8
Ankrd13b	23.0607	50.8525	33.522	39.9206	10.1385	23.5758	-1.13359	0.0161331	0.0444422	36.8389	16.8572
Ankrd13c	433.541	420.086	338.013	441.978	852.415	778.788	1.01334	1.00292e-15	6.42441e-14	408.405	815.601
Ankrd13d	34.5911	44.2196	55.87	45.6235	16.3776	33.792	-0.880285	0.0158381	0.043817	45.076	25.0848
Ankrd16	108.385	86.2281	115.93	131.168	98.2655	117.879	-0.02949	0.906938	0.942455	110.428	108.072
Ankrd17	1268.34	1813	1759.9	1588.27	1360.9	1258.95	-0.290613	0.0259233	0.0664581	1607.38	1309.92
Ankrd2	55.3457	4.42196	13.9675	11.4059	14.0379	14.9314	-0.111825	0.872044	0.920536	21.2853	14.4846
Ankrd22	200.628	165.823	129.898	196.751	559.958	422.793	1.52085	1.40348e-10	3.02789e-09	173.275	491.375
Ankrd23	87.6307	263.106	227.67	205.306	77.9885	84.8729	-1.18203	2.18278e-05	0.00014094	195.928	81.4307
Ankrd24	122.222	154.768	153.642	108.356	52.2523	88.0164	-0.96543	0.000375601	0.00175193	134.747	70.1344
Ankrd26	78.4064	88.4391	108.946	94.0985	101.385	73.085	-0.078227	0.764471	0.847721	92.4726	87.2351
Ankrd27	304.401	316.17	398.074	356.434	289.337	347.35	-0.115538	0.448649	0.595331	343.77	318.344
Ankrd28	447.378	446.617	315.665	461.938	747.91	627.903	0.732113	8.12196e-07	7.52238e-06	417.9	687.906
Ankrd29	0	13.2659	11.174	8.55441	26.5161	10.2162	1.36589	0.0439708	0.101489	8.24857	18.3661
Ankrd32	46.1214	70.7513	79.6147	62.7323	89.6868	78.5861	0.388893	0.121451	0.227287	64.8049	84.1364
Ankrd33b	539.621	585.909	688.598	470.493	864.113	481.733	0.21213	0.321738	0.469904	571.155	672.923
Ankrd34a	4.61214	2.21098	2.7935	2.85147	2.33966	0.785861	-1.01089	0.503588	NA	3.11702	1.56276
Ankrd35	9.22428	0	12.5707	8.55441	3.11954	0	-2.52283	0.0374907	0.0893547	7.58736	1.55977
Ankrd36	2.30607	0	2.7935	2.85147	4.67931	0	-0.17385	0.906756	NA	1.98776	2.33966
Ankrd37	4.61214	11.0549	11.174	2.85147	4.67931	3.9293	-0.751593	0.388589	0.538208	7.42312	4.30431
Ankrd39	48.4275	68.5403	72.631	45.6235	35.8747	61.2971	-0.278306	0.373894	0.523775	58.8056	48.5859
Ankrd40	532.702	561.588	502.83	553.185	626.248	631.832	0.232347	0.0656847	0.139474	537.576	629.04
Ankrd42	16.1425	17.6878	12.5707	14.2574	11.6983	7.85861	-0.648618	0.251501	0.394209	15.1646	9.77844
Ankrd44	96.855	81.8062	121.517	91.247	116.203	89.5881	0.0419919	0.866352	0.917058	97.8564	102.896
Ankrd46	306.707	285.216	265.382	333.622	438.296	362.282	0.437613	0.00619726	0.0198357	297.732	400.289
Ankrd49	140.67	137.081	139.675	191.048	350.948	242.831	0.952821	4.45645e-09	6.70821e-08	152.119	296.89
Ankrd50	94.5489	152.557	145.262	136.871	155.977	138.311	0.167729	0.417013	0.565124	132.31	147.144
Ankrd52	200.628	331.647	333.823	262.335	100.605	157.172	-1.12444	2.09626e-07	2.23145e-06	282.108	128.889
Ankrd53	0	0	6.98375	0	1.55977	3.14344	0.595627	0.70001	NA	1.74594	2.35161
Ankrd54	129.14	141.503	131.294	131.168	109.184	146.17	-0.0652958	0.747024	0.834169	133.276	127.677
Ankrd55	2.30607	0	1.39675	0	4.67931	0.785861	1.69801	0.271276	NA	0.925705	2.73259
Ankrd6	16.1425	19.8988	15.3642	31.3662	20.277	11.002	-0.398257	0.502539	0.642564	20.6929	15.6395
Ankrd61	4.61214	6.63293	12.5707	0	6.23908	4.71516	-0.118022	0.888616	0.931088	5.95396	5.47712
Ankrd66	6.91821	6.63293	11.174	14.2574	2.33966	4.71516	-1.47805	0.0840372	0.170311	9.74562	3.52741
Ankrd9	34.5911	46.4305	44.696	11.4059	21.8368	26.7193	-0.516152	0.217314	0.354216	34.2809	24.278
Anks1	269.81	338.28	338.013	253.781	96.7058	160.316	-1.24636	6.0796e-11	1.42357e-09	299.971	128.511
Anks1b	0	0	2.7935	2.85147	0	0.785861	-1.81613	0.413621	NA	1.41124	0.39293
Anks3	163.731	187.933	209.512	182.494	134.92	201.966	-0.15611	0.401192	0.550249	185.918	168.443
Anks6	13.8364	4.42196	9.77725	0	3.89943	5.50102	-0.61798	0.482265	0.624565	7.00891	4.70023
Ankzf1	216.771	258.684	240.241	162.534	136.48	174.461	-0.508508	0.0036818	0.0126745	219.557	155.47
Anln	25.3668	22.1098	23.7447	42.7721	33.5351	35.3637	0.355104	0.368162	0.517978	28.4983	34.4494
Ano1	4667.49	3964.28	3451.37	3726.87	4209.04	1819.27	-0.461386	0.0312592	0.0773421	3952.5	3014.15
Ano10	601.885	539.479	501.433	513.265	547.479	572.892	0.067351	0.585293	0.711699	539.015	560.186
Ano3	9.22428	11.0549	26.5382	17.1088	35.8747	33.792	1.12809	0.0119443	0.0344743	15.9816	34.8334
Ano4	415.093	1065.69	1029.4	858.292	1326.58	1167.79	0.635183	6.77649e-05	0.000385512	842.12	1247.19
Ano5	0	0	2.7935	0	3.89943	0.785861	1.53985	0.421716	NA	0.698375	2.34264
Ano6	451.99	464.305	511.21	464.79	414.899	364.639	-0.286216	0.042453	0.0986948	473.074	389.769
Ano7	2.30607	0	1.39675	0	0	2.35758	-0.488282	0.834127	NA	0.925705	1.17879
Ano8	62.2639	55.2744	74.0277	42.7721	31.1954	41.6506	-0.710236	0.025485	0.0655317	58.5845	36.423
Ano9	0	0	0	2.85147	0.779885	0	-0.958418	0.681345	NA	0.712868	0.389943
Anp32a	786.37	590.331	508.417	744.234	384.483	376.427	-0.757898	2.55847e-08	3.35256e-07	657.338	380.455
Anp32b	136.058	183.511	128.501	179.643	94.3661	106.877	-0.623136	0.00435413	0.0146254	156.928	100.622
Anp32e	131.446	141.503	118.724	142.574	121.662	81.7295	-0.405145	0.0560638	0.122997	133.561	101.696
Anpep	87.6307	59.6964	72.631	68.4353	57.7115	29.8627	-0.811754	0.00701587	0.0219866	72.0983	43.7871
Antxr1	154.507	126.026	145.262	191.048	152.078	106.091	-0.272546	0.22151	0.359283	154.211	129.084
Antxr2	142.976	97.283	150.849	193.9	224.607	150.885	0.35055	0.131775	0.241905	146.252	187.746
Antxrl	25.3668	39.7976	22.348	17.1088	8.57874	18.0748	-1.02199	0.0331697	0.0809019	26.1553	13.3268
Anxa1	258.28	214.465	182.974	439.126	422.698	230.257	0.25898	0.513778	0.65211	273.711	326.477
Anxa11	94.5489	108.338	108.946	102.653	47.573	70.7275	-0.812545	0.0019702	0.00742003	103.622	59.1502
Anxa2	329.768	420.086	325.443	641.581	446.874	360.71	-0.0544365	0.796906	0.869434	429.219	403.792
Anxa3	96.855	77.3842	107.55	179.643	131.021	113.95	0.116414	0.656678	0.767382	115.358	122.485
Anxa4	382.808	309.537	305.888	359.285	526.423	453.442	0.538926	0.000240508	0.0011855	339.38	489.932
Anxa5	661.842	944.087	759.832	921.025	885.95	759.927	0.00944058	0.948285	0.96765	821.697	822.938
Anxa6	1286.79	1693.61	1557.38	1505.58	1811.67	1994.51	0.334766	0.00140329	0.00554943	1510.84	1903.09
Anxa7	1134.59	1050.21	805.925	1075	1161.25	1276.24	0.278037	0.0302448	0.075165	1016.43	1218.74
Anxa8	48.4275	53.0635	58.6635	76.9897	12.4782	27.5051	-1.51048	0.000201272	0.001012	59.286	19.9916
Anxa9	6.91821	15.4768	8.3805	0	7.79885	6.28689	-0.164746	0.832804	0.895033	7.69389	7.04287
Aoah	11.5304	8.84391	15.3642	11.4059	6.23908	9.43033	-0.634306	0.317075	0.465246	11.7861	7.8347
Aoc2	18.4486	15.4768	26.5382	19.9603	18.7172	22.0041	0.0118224	0.982408	0.989005	20.106	20.3607
Aoc3	242.137	243.208	405.057	233.821	301.036	332.419	0.175415	0.529091	0.665298	281.056	316.727
Aox1	170.649	86.2281	113.137	76.9897	78.7684	78.5861	-0.485637	0.100828	0.196112	111.751	78.6772
Aox2	0	2.21098	1.39675	2.85147	0.779885	3.9293	0.361016	0.824895	NA	1.6148	2.35459
Aox3	25.3668	8.84391	26.5382	8.55441	15.5977	22.79	0.074357	0.886541	0.929698	17.3258	19.1938
Ap1ar	322.85	265.317	238.844	285.147	384.483	325.346	0.372131	0.0153844	0.0427651	278.04	354.915
Ap1b1	532.702	667.715	670.44	684.353	593.493	751.283	0.0677275	0.653535	0.764895	638.803	672.388
Ap1g1	1745.7	2038.52	1769.68	1961.81	2314.7	2219.27	0.270895	0.0377853	0.0898415	1878.93	2266.98
Ap1g2	99.161	108.338	131.294	108.356	67.0701	95.875	-0.464635	0.0446446	0.102729	111.787	81.4726
Ap1m1	435.847	415.664	416.231	387.8	269.84	317.488	-0.498129	0.000712333	0.00305998	413.886	293.664
Ap1m2	1051.57	1262.47	1117.4	1357.3	1488.02	1759.54	0.439302	0.000615017	0.0026961	1197.18	1623.78
Ap1s1	219.077	218.887	196.942	236.672	286.998	302.556	0.446222	0.00488417	0.0161594	217.894	294.777
Ap1s2	136.058	106.127	132.691	99.8015	164.556	144.598	0.367397	0.0718175	0.150021	118.669	154.577
Ap1s3	11.5304	15.4768	32.1252	39.9206	57.7115	42.4365	1.0458	0.00590783	0.0190352	24.7633	50.074
Ap2a1	318.238	340.491	318.459	259.484	132.581	217.683	-0.847248	2.70255e-07	2.78313e-06	309.168	175.132
Ap2a2	1512.78	1465.88	1293.39	1263.2	1376.5	1451.48	0.0405626	0.72195	0.816683	1383.81	1413.99
Ap2b1	728.718	846.804	817.098	863.995	1128.49	1124.57	0.472641	4.4839e-05	0.000270093	814.154	1126.53
Ap2m1	710.27	645.605	561.493	704.313	821.219	824.368	0.341407	0.00437719	0.0146927	655.42	822.794
Ap2s1	521.172	537.268	409.248	547.482	386.823	458.157	-0.241527	0.09574	0.188426	503.792	422.49
Ap3b1	611.109	736.256	710.946	627.323	396.962	539.1	-0.528672	0.000101345	0.000551521	671.408	468.031
Ap3d1	1833.33	2040.73	1993.16	1824.94	1334.38	1785.48	-0.313744	0.00169508	0.00652759	1923.04	1559.93
Ap3m1	507.336	665.504	631.331	633.026	956.919	797.649	0.525501	5.19865e-05	0.000306295	609.299	877.284
Ap3m2	57.6518	44.2196	58.6635	37.0691	53.0322	32.2203	-0.251093	0.459087	0.605166	49.401	42.6262
Ap3s1	493.499	453.25	458.134	530.373	910.906	771.715	0.796564	1.29951e-09	2.20492e-08	483.814	841.311
Ap3s2	145.282	103.916	127.104	139.722	148.958	127.309	0.10275	0.601801	0.724403	129.006	138.134
Ap4b1	576.518	599.175	455.34	453.384	536.561	547.745	0.0813486	0.642333	0.756656	521.104	542.153
Ap4e1	131.446	156.979	157.833	148.276	180.154	124.952	0.0277744	0.888978	0.931163	148.634	152.553
Ap4m1	101.467	168.034	150.849	108.356	43.6736	69.9416	-1.2248	2.32426e-07	2.44375e-06	132.177	56.8076
Ap4s1	161.425	139.292	120.12	159.682	324.432	248.332	0.989669	8.5815e-10	1.52361e-08	145.13	286.382
Ap5b1	85.3246	154.768	128.501	85.5441	20.277	36.1496	-2.00807	4.4632e-11	1.09813e-09	113.535	28.2133
Ap5m1	269.81	238.786	198.338	285.147	336.91	268.764	0.306267	0.0487518	0.110095	248.02	302.837
Ap5s1	76.1003	128.237	104.756	85.5441	55.3719	67.584	-0.665624	0.00843025	0.025726	98.6593	61.4779
Ap5z1	87.6307	121.604	113.137	71.2868	21.0569	48.7234	-1.55441	8.7321e-07	8.02613e-06	98.4145	34.8901
Apaf1	83.0186	126.026	135.485	131.168	137.26	118.665	0.128949	0.553325	0.685282	118.924	127.962
Apba1	20.7546	17.6878	34.9187	17.1088	18.7172	12.5738	-0.570669	0.25911	0.402534	22.6175	15.6455
Apba3	219.077	243.208	188.561	185.346	53.8121	99.8043	-1.48094	7.33957e-11	1.6852e-09	209.048	76.8082
Apbb1	27.6729	37.5866	26.5382	37.0691	17.9374	18.0748	-0.814565	0.0550244	0.121155	32.2167	18.0061
Apbb1ip	32.285	24.3208	33.522	39.9206	40.554	22.79	-0.0720964	0.849281	0.906673	32.5121	31.672
Apbb2	219.077	309.537	360.361	268.038	246.444	185.463	-0.420737	0.023515	0.0612999	289.253	215.953
Apbb3	83.0186	88.4391	110.343	88.3956	48.3529	64.4406	-0.724015	0.0112959	0.0329153	92.5491	56.3967
Apc	2066.24	2387.86	2754.39	2161.41	2551.78	2313.57	0.056481	0.643418	0.757277	2342.47	2432.68
Apc2	13.8364	22.1098	23.7447	17.1088	7.01897	6.28689	-1.50342	0.0175838	0.0478545	19.1999	6.65293
Apcdd1	39.2032	46.4305	58.6635	74.1382	41.3339	48.7234	-0.257203	0.461996	0.6075	54.6089	45.0286
Apeh	205.24	227.731	227.67	188.197	240.985	223.184	0.129008	0.444368	0.590936	212.21	232.084
Apex1	41.5093	75.1732	53.0765	51.3265	17.1575	36.1496	-1.08887	0.00305774	0.0108208	55.2714	26.6535
Apex2	18.4486	24.3208	32.1252	17.1088	42.1138	40.0789	0.805266	0.0405581	0.0950913	23.0008	41.0963
Aph1a	175.261	145.925	174.594	122.613	189.512	181.534	0.252771	0.194523	0.325983	154.598	185.523
Aph1b	48.4275	24.3208	40.5057	45.6235	67.85	54.2244	0.61174	0.0533569	0.118164	39.7194	61.0372
Aph1c	20.7546	15.4768	27.935	5.70294	13.2581	14.1455	-0.407891	0.480621	0.623424	17.4674	13.7018
Api5	1000.83	731.834	681.614	863.995	1190.1	984.683	0.425221	0.000890671	0.00373235	819.569	1087.39
Apip	258.28	238.786	215.099	250.929	351.728	370.926	0.599337	0.000272554	0.00131712	240.774	361.327
Apitd1	4.61214	0	1.39675	2.85147	3.11954	3.14344	0.814967	0.49962	0.639916	2.21509	3.13149
Aplf	69.1821	75.1732	54.4732	45.6235	71.7494	48.7234	-0.0197504	0.94874	0.96791	61.113	60.2364
Apln	1971.69	904.29	688.598	895.362	1334.38	1214.94	0.331135	0.0712035	0.14906	1114.98	1274.66
Aplnr	129.14	161.401	111.74	134.019	87.3472	83.3012	-0.651971	0.0282569	0.0711242	134.075	85.3242
Aplp1	214.465	198.988	164.816	193.9	47.573	106.877	-1.33537	7.46291e-06	5.39087e-05	193.042	77.225
Aplp2	1473.58	1129.81	1195.62	1157.7	1053.63	1033.41	-0.240819	0.110186	0.21068	1239.18	1043.52
Apmap	770.228	630.129	624.347	729.976	1327.36	1158.36	0.862429	1.77897e-11	4.80817e-10	688.67	1242.86
Apoa1bp	382.808	415.664	361.758	413.463	545.14	708.846	0.6761	3.59813e-05	0.000221415	393.423	626.993
Apoa2	6.91821	0	8.3805	5.70294	4.67931	4.71516	-0.212934	0.819821	0.885987	5.25041	4.69724
Apob	2.30607	11.0549	6.98375	5.70294	4.67931	5.50102	-0.26076	0.743226	0.831966	6.51191	5.09017
Apobec1	83.0186	72.9623	86.5985	79.8412	86.5673	70.7275	-0.0494303	0.834296	0.895842	80.6051	78.6474
Apobec2	6.91821	4.42196	9.77725	5.70294	10.9184	3.14344	-0.086609	0.919823	0.950952	6.70509	7.03092
Apobec3	933.959	658.871	620.157	764.194	438.296	348.136	-0.908062	5.81581e-09	8.55082e-08	744.295	393.216
Apobr	689.515	340.491	505.623	450.532	368.106	428.294	-0.292283	0.109193	0.209112	496.54	398.2
Apoc1	338.992	88.4391	138.278	131.168	223.827	422.793	1.04355	0.079872	0.163534	174.219	323.31
Apoc3	0	2.21098	2.7935	0	1.55977	2.35758	0.709461	0.664675	NA	1.25112	1.95868
Apod	419.705	462.094	146.659	507.562	800.162	138.311	-0.187152	0.843873	0.902793	384.005	469.237
Apoe	2741.92	1397.34	1935.89	1919.04	879.711	1236.16	-0.899903	1.40472e-09	2.36413e-08	1998.55	1057.93
Apof	23.0607	6.63293	12.5707	8.55441	17.9374	10.2162	0.197584	0.751281	0.837952	12.7047	14.0768
Apol10b	39.2032	55.2744	72.631	79.8412	38.9943	47.1516	-0.501569	0.106763	0.205464	61.7374	43.073
Apol11b	4.61214	6.63293	6.98375	5.70294	5.4592	1.57172	-0.790632	0.433352	0.580183	5.98294	3.51546
Apol6	73.7943	75.1732	118.724	108.356	69.4098	80.1578	-0.332025	0.290717	0.437338	94.0118	74.7838
Apol7a	325.156	300.693	289.127	327.919	619.229	796.863	1.18573	1.04232e-09	1.80432e-08	310.724	708.046
Apol7e	4.61214	0	1.39675	0	1.55977	0	-0.923901	0.632544	NA	1.50222	0.779885
Apol9a	0	0	1.39675	5.70294	5.4592	4.71516	1.68543	0.134874	0.246444	1.77492	5.08718
Apol9b	4.61214	8.84391	9.77725	8.55441	3.11954	2.35758	-1.47723	0.093669	0.185236	7.94693	2.73856
Apold1	39.2032	75.1732	67.044	45.6235	61.6109	47.9375	-0.0258784	0.933148	0.958725	56.761	54.7742
Apom	4.61214	2.21098	5.587	2.85147	3.11954	2.35758	-0.534469	0.640067	0.755187	3.8154	2.73856
Apoo	34.5911	22.1098	16.761	68.4353	50.6925	36.9354	0.420563	0.270276	0.415573	35.4743	43.814
Apool	126.834	187.933	118.724	159.682	294.797	206.681	0.753852	5.84553e-05	0.000338312	148.293	250.739
Apopt1	198.322	168.034	152.246	202.454	200.431	194.108	0.149696	0.406944	0.555638	180.264	197.269
App	1349.05	1169.61	1160.7	1086.41	627.808	567.391	-0.999454	6.87189e-13	2.52973e-11	1191.44	597.6
Appbp2	295.177	325.014	300.301	356.434	511.605	434.581	0.573266	0.000106992	0.000577209	319.231	473.093
Appbp2os	13.8364	8.84391	11.174	8.55441	1.55977	5.50102	-1.67413	0.0402603	0.0945453	10.6022	3.5304
Appl1	290.565	349.334	305.888	390.651	484.309	424.365	0.450368	0.00171341	0.00658598	334.11	454.337
Appl2	1194.54	1536.63	1529.44	1400.07	1300.85	1416.91	-0.0539287	0.627422	0.744355	1415.17	1358.88
Aprt	138.364	150.346	108.946	188.197	67.85	124.166	-0.605528	0.0235555	0.0613641	146.464	96.008
Aptx	117.61	114.971	118.724	153.979	156.757	157.958	0.330936	0.103147	0.199768	126.321	157.357
Aqp1	3242.34	3186.02	3461.15	2694.64	2514.35	2671.14	-0.278771	0.0118081	0.0341288	3146.03	2592.75
Aqp11	2.30607	2.21098	1.39675	8.55441	1.55977	5.50102	0.21422	0.852596	0.908116	3.61705	3.5304
Aqp3	394.338	457.672	363.155	350.731	180.154	202.752	-1.03142	5.48551e-10	1.02525e-08	391.474	191.453
Aqp5	6.91821	8.84391	0	8.55441	0.779885	0	-3.99659	0.0179452	0.0486557	6.07913	0.389943
Aqp7	99.161	59.6964	108.946	65.5838	46.7931	76.2285	-0.449274	0.178582	0.305645	83.3469	61.5108
Aqp9	574.212	245.419	276.556	287.998	538.901	532.028	0.728025	0.000108472	0.000584612	346.046	535.464
Aqr	525.784	535.057	504.227	533.225	516.284	488.805	-0.0555541	0.682579	0.787416	524.573	502.545
Ar	193.71	340.491	279.35	236.672	330.671	187.035	-0.0514466	0.781662	0.859166	262.556	258.853
Araf	668.761	680.981	713.739	670.095	463.252	574.464	-0.403506	0.00130292	0.00519915	683.394	518.858
Arap1	445.072	689.825	634.124	541.779	240.205	391.359	-0.886399	2.83568e-08	3.68157e-07	577.7	315.782
Arap2	297.483	298.482	272.366	322.216	450.774	350.494	0.432824	0.00919917	0.0276946	297.637	400.634
Arap3	207.546	227.731	329.633	250.929	68.6299	128.881	-1.38599	6.24894e-10	1.15312e-08	253.96	98.7555
Arc	11.5304	13.2659	5.587	11.4059	1.55977	1.57172	-2.73405	0.00652061	0.0206977	10.4473	1.56575
Arcn1	4268.54	4145.58	3336.83	4134.63	5547.32	4673.51	0.369744	0.000962525	0.00398862	3971.4	5110.42
Areg	0	2.21098	0	5.70294	0	0.785861	-1.94903	0.236014	0.376444	1.97848	0.39293
Arel1	894.756	751.732	699.772	712.868	864.893	779.574	0.116306	0.315148	0.463073	764.782	822.233
Arf1	3784.26	2706.24	2394.03	2737.41	2934.71	3332.83	0.1367	0.151628	0.269997	2905.48	3133.77
Arf2	230.607	185.722	209.512	216.712	430.497	329.276	0.852854	3.18242e-05	0.000198437	210.638	379.886
Arf3	1088.47	1202.77	1178.86	1123.48	1023.99	1097.06	-0.114149	0.2944	0.44119	1148.39	1060.53
Arf4	1395.17	1523.36	1237.52	1551.2	2400.49	2145.4	0.673302	1.00761e-06	9.07785e-06	1426.81	2272.94
Arf5	309.013	216.676	238.844	299.404	131.021	190.178	-0.702578	0.000603538	0.00265539	265.984	160.6
Arf6	1658.06	1410.6	1360.43	1482.76	2362.27	1999.23	0.579925	1.17847e-05	8.1368e-05	1477.97	2180.75
Arfgap1	507.336	663.293	664.853	464.79	473.39	632.618	-0.06469	0.60557	0.727349	575.068	553.004
Arfgap2	475.051	497.47	479.085	479.047	477.29	544.601	0.0833042	0.537543	0.671917	482.663	510.946
Arfgap3	3791.18	3590.63	3508.63	3113.81	2598.58	2724.58	-0.392503	0.00250341	0.00910278	3501.06	2661.58
Arfgef1	2027.04	2213.19	2054.62	2446.56	3395.62	3113.58	0.576134	7.33279e-08	8.64069e-07	2185.35	3254.6
Arfgef2	2587.41	3312.04	2845.18	2626.2	2273.37	2330.86	-0.298279	0.00591605	0.019054	2842.71	2302.11
Arfgef3	306.707	994.94	879.952	792.709	850.075	847.158	0.279721	0.154967	0.274501	743.577	848.616
Arfip1	306.707	358.178	374.329	390.651	542.8	451.084	0.479454	0.00219858	0.00814717	357.467	496.942
Arfip2	761.003	720.779	603.396	769.897	864.893	946.962	0.356464	0.0035872	0.012384	713.769	905.927
Arfrp1	112.997	156.979	150.849	111.207	88.127	88.8023	-0.587716	0.00857348	0.0261083	133.008	88.4646
Arg1	20.7546	19.8988	12.5707	42.7721	17.9374	18.8607	-0.142974	0.783318	0.860224	23.9991	18.399
Arg2	2460.58	1969.98	1843.71	2024.54	2019.9	1992.16	-0.0337619	0.755067	0.841078	2074.7	2006.03
Arglu1	285.953	373.655	365.948	293.701	339.25	308.843	-0.0202993	0.894678	0.93528	329.814	324.047
Arhgap1	422.011	386.921	384.106	373.543	382.144	374.856	-0.0457201	0.770696	0.851702	391.645	378.5
Arhgap10	634.169	581.487	615.967	661.541	903.107	938.318	0.565645	2.03428e-07	2.17184e-06	623.291	920.712
Arhgap11a	46.1214	134.87	106.153	114.059	109.964	80.1578	-0.033717	0.89805	0.937104	100.301	95.0608
Arhgap12	523.478	592.542	564.287	510.413	681.62	577.608	0.195045	0.13559	0.247318	547.68	629.614
Arhgap15	25.3668	15.4768	39.109	37.0691	48.3529	49.5092	0.722515	0.0438201	0.101205	29.2554	48.9311
Arhgap17	101.467	163.612	212.306	182.494	141.159	147.742	-0.156282	0.459647	0.60563	164.97	144.451
Arhgap18	329.768	402.398	410.644	362.137	442.195	421.221	0.196355	0.137921	0.250595	376.237	431.708
Arhgap19	39.2032	28.7427	43.2992	37.0691	32.7552	31.4344	-0.21927	0.56121	0.692185	37.0786	32.0948
Arhgap20	18.4486	19.8988	16.761	19.9603	23.3966	14.1455	0.0146492	0.977647	0.985839	18.7672	18.771
Arhgap21	952.407	1136.44	1138.35	1143.44	888.289	966.609	-0.235761	0.0611846	0.13204	1092.66	927.449
Arhgap22	20.7546	13.2659	15.3642	19.9603	6.23908	7.85861	-1.26443	0.036899	0.0881755	17.3363	7.04884
Arhgap23	80.7125	77.3842	148.055	57.0294	35.8747	57.3678	-0.989568	0.00158305	0.00614661	90.7954	46.6213
Arhgap24	62.2639	33.1647	67.044	74.1382	43.6736	44.0082	-0.430372	0.197386	0.329452	59.1527	43.8409
Arhgap25	41.5093	39.7976	64.2505	59.8809	17.9374	32.2203	-1.06625	0.00644795	0.0204939	51.3596	25.0788
Arhgap26	521.172	625.707	684.407	538.928	548.259	612.971	-0.0303107	0.802196	0.873436	592.553	580.615
Arhgap27	172.955	130.448	114.533	142.574	44.4535	65.2264	-1.3394	9.30868e-07	8.47574e-06	140.127	54.8399
Arhgap27os3	6.91821	11.0549	19.5545	11.4059	3.11954	4.71516	-1.55072	0.0585879	0.127459	12.2334	3.91735
Arhgap28	145.282	185.722	178.784	185.346	268.281	170.532	0.333202	0.142047	0.256238	173.784	219.406
Arhgap29	721.8	778.264	863.191	886.807	1208.04	957.964	0.407485	0.013787	0.0389438	812.516	1083
Arhgap30	69.1821	57.4854	81.0115	54.1779	67.85	74.6568	0.0987061	0.725741	0.819359	65.4642	71.2534
Arhgap31	329.768	417.875	572.667	419.166	317.413	316.702	-0.445872	0.0031146	0.0110006	434.869	317.058
Arhgap32	401.256	353.756	588.032	487.601	355.628	311.201	-0.464742	0.00619857	0.0198357	457.661	333.414
Arhgap33	9.22428	11.0549	9.77725	5.70294	0.779885	3.9293	-2.09994	0.0307484	0.0762211	8.93984	2.35459
Arhgap35	975.468	1264.68	1142.54	1066.45	1437.33	1224.37	0.272782	0.0902177	0.179928	1112.28	1330.85
Arhgap39	59.9578	114.971	81.0115	54.1779	24.1764	35.3637	-1.37754	4.18085e-05	0.000253624	77.5295	29.7701
Arhgap4	18.4486	30.9537	36.3155	42.7721	14.8178	29.8627	-0.480462	0.301245	0.448169	32.1224	22.3403
Arhgap42	392.032	610.23	523.781	650.135	620.009	573.678	0.147615	0.307181	0.454258	544.045	596.844
Arhgap44	23.0607	17.6878	19.5545	19.9603	20.277	12.5738	-0.336122	0.498793	0.639195	20.0658	16.4254
Arhgap5	2758.06	2617.8	2360.51	2991.19	4513.98	4055.04	0.680406	4.77082e-11	1.15429e-09	2681.89	4284.51
Arhgap6	41.5093	39.7976	44.696	45.6235	35.0948	30.6486	-0.398754	0.2201	0.357768	42.9066	32.8717
Arhgap8	244.444	101.705	107.55	193.9	103.725	121.023	-0.421623	0.0523105	0.116289	161.9	112.374
Arhgap9	198.322	159.19	215.099	142.574	168.455	286.839	0.30979	0.17242	0.297904	178.796	227.647
Arhgdia	1127.67	919.767	817.098	992.312	307.275	456.585	-1.32999	1.78989e-19	2.40989e-17	964.211	381.93
Arhgdib	53.0396	44.2196	72.631	68.4353	42.1138	53.4385	-0.330071	0.272233	0.417474	59.5814	47.7762
Arhgdig	4.61214	2.21098	0	5.70294	0	0	-4.08076	0.093303	NA	3.13151	0
Arhgef1	189.098	313.959	308.682	245.226	120.882	175.247	-0.827241	2.87787e-05	0.000181078	264.241	148.065
Arhgef10	83.0186	139.292	159.229	136.871	81.888	91.1598	-0.559606	0.0133014	0.0377766	129.603	86.5239
Arhgef10l	428.929	342.702	298.904	359.285	120.882	261.692	-0.941478	1.91509e-05	0.000125269	357.455	191.287
Arhgef11	433.541	678.77	543.336	450.532	332.231	374.07	-0.56325	0.000198656	0.000999535	526.545	353.15
Arhgef12	1538.15	1437.14	1649.56	1479.91	1371.82	1335.18	-0.175654	0.14847	0.265645	1526.19	1353.5
Arhgef15	92.2428	77.3842	138.278	134.019	67.0701	75.4426	-0.626207	0.0161621	0.04451	110.481	71.2564
Arhgef16	597.272	552.744	449.753	490.453	219.148	385.072	-0.803286	1.35668e-05	9.23136e-05	522.556	302.11
Arhgef17	193.71	258.684	248.621	233.821	83.4477	108.449	-1.28008	4.85741e-10	9.18486e-09	233.709	95.9482
Arhgef18	701.046	599.175	588.032	570.294	407.1	473.874	-0.475856	0.000371404	0.0017354	614.637	440.487
Arhgef19	46.1214	55.2744	40.5057	68.4353	21.0569	32.2203	-0.958949	0.0202622	0.0539579	52.5842	26.6386
Arhgef2	159.119	161.401	187.164	162.534	122.442	127.309	-0.430944	0.019622	0.0524589	167.555	124.876
Arhgef25	172.955	170.245	194.148	179.643	113.083	107.663	-0.705326	0.000708504	0.00304713	179.248	110.373
Arhgef26	315.932	453.25	446.96	404.909	627.808	528.884	0.518868	0.00287945	0.0102873	405.263	578.346
Arhgef28	149.895	154.768	199.735	105.504	81.888	75.4426	-0.980632	0.000103419	0.000560917	152.476	78.6653
Arhgef3	804.819	835.75	720.723	815.52	640.286	755.998	-0.188301	0.410468	0.558912	794.203	698.142
Arhgef33	2.30607	6.63293	1.39675	0	5.4592	3.14344	0.73612	0.483772	0.625959	2.58394	4.30132
Arhgef37	249.056	196.777	215.099	148.276	184.053	150.885	-0.255755	0.298445	0.445233	202.302	167.469
Arhgef38	80.7125	64.1183	115.93	79.8412	81.1081	80.9436	-0.0923082	0.72357	0.818024	85.1506	81.0259
Arhgef39	0	2.21098	5.587	8.55441	1.55977	4.71516	-0.175081	0.877573	0.924829	4.0881	3.13747
Arhgef4	9.22428	8.84391	13.9675	14.2574	10.1385	9.43033	-0.230126	0.711008	0.808411	11.5733	9.78442
Arhgef40	1086.16	1165.19	1250.09	1134.89	562.297	838.513	-0.743112	6.35555e-08	7.6188e-07	1159.08	700.405
Arhgef5	1729.55	1874.91	1621.63	1519.83	1529.36	1744.61	-0.0404546	0.736253	0.826899	1686.48	1636.98
Arhgef6	244.444	196.777	206.719	245.226	231.626	179.176	-0.112671	0.567483	0.697352	223.291	205.401
Arhgef7	288.259	307.326	363.155	319.365	279.979	308.057	-0.123899	0.431062	0.578235	319.526	294.018
Arhgef9	25.3668	26.5317	19.5545	37.0691	14.0379	19.6465	-0.630459	0.151552	0.269931	27.1305	16.8422
Arid1a	481.969	771.631	815.702	610.215	309.614	415.72	-0.874559	1.69033e-10	3.56735e-09	669.879	362.667
Arid1b	682.597	935.243	757.038	712.868	329.891	469.159	-0.958135	2.02543e-10	4.19541e-09	771.937	399.525
Arid2	786.37	930.822	1008.45	844.035	724.513	758.356	-0.268783	0.0132571	0.0377023	892.42	741.434
Arid3a	103.773	92.8611	121.517	91.247	89.6868	84.8729	-0.231292	0.370203	0.519807	102.35	87.2799
Arid3b	59.9578	70.7513	94.979	54.1779	23.3966	42.4365	-1.13165	0.000361539	0.00169476	69.9665	32.9165
Arid4a	454.296	623.496	608.983	433.423	452.333	370.926	-0.351356	0.0289451	0.0725673	530.049	411.63
Arid4b	491.193	495.259	520.988	570.294	661.343	572.107	0.245207	0.0361065	0.0866806	519.433	616.725
Arid5a	306.707	709.724	477.688	453.384	336.91	440.082	-0.302535	0.137517	0.250041	486.876	388.496
Arid5b	299.789	347.123	322.649	262.335	140.379	125.738	-1.21922	8.2226e-11	1.87135e-09	307.974	133.059
Arih1	1118.44	1198.35	1109.02	1009.42	768.967	789.004	-0.512088	6.04047e-05	0.000347722	1108.81	778.985
Arih2	903.98	676.559	648.092	570.294	789.244	703.345	0.109659	0.420352	0.568061	699.731	746.295
Arl1	1261.42	1275.73	995.882	1434.29	2395.03	2044.81	0.846361	4.9207e-11	1.18464e-09	1241.83	2219.92
Arl10	11.5304	8.84391	13.9675	5.70294	4.67931	12.5738	-0.29944	0.682467	0.787349	10.0112	8.62654
Arl11	9.22428	2.21098	2.7935	11.4059	5.4592	10.2162	0.494332	0.533111	0.66835	6.40866	7.83769
Arl13a	0	2.21098	0	0	0	0.785861	-0.795639	0.717896	NA	0.552744	0.39293
Arl13b	133.752	112.76	86.5985	136.871	137.26	97.4467	0.0181833	0.938411	0.961759	117.495	117.353
Arl14ep	196.016	190.144	164.816	165.385	301.816	216.112	0.533703	0.00652235	0.0206987	179.09	258.964
Arl15	214.465	183.511	209.512	208.157	224.607	157.958	-0.110658	0.528668	0.665055	203.911	191.282
Arl16	32.285	37.5866	23.7447	31.3662	53.8121	25.9334	0.318838	0.360204	0.510323	31.2456	39.8727
Arl2	71.4882	48.6415	58.6635	51.3265	34.315	55.7961	-0.367313	0.215497	0.352004	57.5299	45.0555
Arl2bp	239.831	185.722	164.816	245.226	196.531	212.968	0.00583182	0.973162	0.982486	208.899	204.75
Arl3	170.649	112.76	81.0115	122.613	77.2086	67.584	-0.673102	0.00388534	0.0132934	121.758	72.3963
Arl4a	1367.5	2314.89	2044.84	2409.49	4569.35	3923.02	1.07344	8.69862e-08	1.00847e-06	2034.18	4246.18
Arl4c	145.282	123.815	62.8537	142.574	95.9259	66.7982	-0.500661	0.0718894	0.150141	118.631	81.362
Arl4d	106.079	24.3208	39.109	19.9603	22.6167	21.2182	-0.943209	0.0236184	0.0615035	47.3673	21.9175
Arl5a	943.183	650.027	514.004	672.947	1046.61	722.992	0.357	0.0172546	0.0470995	695.04	884.799
Arl5b	315.932	484.204	467.911	413.463	669.921	587.038	0.592041	0.000306531	0.00146524	420.378	628.48
Arl5c	2.30607	6.63293	6.98375	14.2574	7.79885	3.14344	-0.439206	0.604381	0.726667	7.54503	5.47115
Arl6	32.285	19.8988	25.1415	42.7721	47.573	30.6486	0.39003	0.312424	0.459907	30.0243	39.1108
Arl6ip1	620.333	479.782	502.83	493.304	590.373	543.816	0.117515	0.36026	0.510331	524.062	567.094
Arl6ip4	313.626	249.84	199.735	279.444	121.662	176.033	-0.785928	0.000264653	0.00128663	260.661	148.847
Arl6ip5	371.277	287.427	247.225	364.988	655.884	634.975	1.05669	1.14482e-13	4.92508e-12	317.729	645.429
Arl6ip6	92.2428	117.182	96.3757	79.8412	153.637	154.029	0.674715	0.00144072	0.00567277	96.4104	153.833
Arl8a	161.425	154.768	159.229	116.91	68.6299	65.2264	-1.15344	6.88071e-07	6.4927e-06	148.083	66.9282
Arl8b	1616.56	1377.44	1195.62	1348.75	2582.2	2349.72	0.84445	3.46446e-16	2.4574e-14	1384.59	2465.96
Armc1	551.151	453.25	412.041	558.888	1069.22	990.184	1.07941	4.29557e-17	3.80866e-15	493.833	1029.7
Armc10	265.198	249.84	205.322	239.523	301.036	305.7	0.351921	0.0177463	0.0482487	239.971	303.368
Armc2	6.91821	6.63293	5.587	11.4059	13.2581	22.79	1.34168	0.0538725	0.119124	7.63601	18.024
Armc5	73.7943	108.338	75.4245	54.1779	28.8558	45.5799	-1.08557	0.00153761	0.00600548	77.9336	37.2178
Armc6	59.9578	59.6964	43.2992	42.7721	24.9563	43.2223	-0.611313	0.0741997	0.154222	51.4314	34.0893
Armc7	27.6729	19.8988	23.7447	22.8118	20.277	24.3617	-0.0781725	0.855456	0.909936	23.532	22.3193
Armc8	345.911	371.444	378.519	370.691	497.567	480.161	0.416515	0.00174335	0.00668338	366.641	488.864
Armc9	36.8971	33.1647	29.3317	34.2176	28.8558	22.79	-0.375708	0.34464	0.494422	33.4028	25.8229
Armcx1	32.285	66.3293	48.8862	62.7323	71.7494	55.7961	0.30357	0.296797	0.443686	52.5582	63.7728
Armcx2	59.9578	68.5403	65.6472	76.9897	70.9696	55.0102	-0.111902	0.667931	0.776804	67.7838	62.9899
Armcx3	71.4882	110.549	79.6147	108.356	100.605	109.235	0.204899	0.399862	0.549193	92.5019	104.92
Armcx4	85.3246	103.916	143.865	108.356	58.4914	66.0123	-0.823342	0.000671489	0.00290772	110.365	62.2518
Armcx5	20.7546	37.5866	41.9025	25.6632	43.6736	25.9334	0.183468	0.649753	0.761992	31.4767	34.8035
Armcx6	6.91821	4.42196	11.174	5.70294	3.11954	6.28689	-0.616686	0.495802	0.636091	7.05428	4.70321
Armt1	159.119	159.19	138.278	168.237	196.531	179.176	0.279306	0.132382	0.242928	156.206	187.854
Arnt	475.051	475.36	533.558	507.562	591.933	551.674	0.195526	0.100469	0.195588	497.883	571.804
Arnt2	2.30607	0	4.19025	5.70294	2.33966	3.14344	-0.0424167	0.974392	NA	3.04981	2.74155
Arntl	115.304	90.6501	60.0602	45.6235	129.461	70.7275	0.412992	0.451999	0.598372	77.9093	100.094
Arntl2	34.5911	48.6415	53.0765	62.7323	72.5293	59.7254	0.428743	0.127049	0.235251	49.7603	66.1274
Arpc1a	1445.91	1136.44	1057.34	1214.73	1328.92	1648.74	0.322187	0.0394313	0.0929287	1213.6	1488.83
Arpc1b	1028.51	1056.85	941.409	895.362	834.477	1229.09	0.0766938	0.676812	0.783345	980.531	1031.78
Arpc2	731.024	705.302	684.407	758.491	636.386	685.27	-0.11881	0.282182	0.428399	719.806	660.828
Arpc3	1037.73	722.99	576.858	824.075	648.085	868.376	-0.0183125	0.893816	0.934967	790.413	758.23
Arpc4	486.581	415.664	395.28	476.196	626.248	619.258	0.502155	0.000427082	0.00196339	443.43	622.753
Arpc5	1577.35	1291.21	1051.75	1536.94	2593.9	2378.01	0.889864	8.60012e-17	6.94747e-15	1364.31	2485.96
Arpc5l	392.032	384.71	336.617	430.572	590.373	548.531	0.57067	5.48312e-05	0.00032033	385.983	569.452
Arpin	83.0186	50.8525	54.4732	48.475	45.2333	31.4344	-0.652739	0.0460236	0.105291	59.2048	38.3339
Arpp19	511.948	369.233	335.22	541.779	563.857	590.181	0.436059	0.00265644	0.0095873	439.545	577.019
Arrb1	638.782	590.331	494.449	487.601	432.836	416.506	-0.374037	0.0118042	0.0341288	552.791	424.671
Arrb2	85.3246	64.1183	82.4082	74.1382	46.7931	69.9416	-0.409259	0.117247	0.221271	76.4974	58.3674
Arrdc1	398.95	318.381	312.872	253.781	88.9069	154.815	-1.42457	5.2806e-10	9.88227e-09	320.996	121.861
Arrdc2	368.971	75.1732	107.55	111.207	52.2523	88.0164	-0.998653	0.00788033	0.0242771	165.725	70.1344
Arrdc3	357.441	298.482	321.252	307.959	584.914	411.005	0.617334	0.0056566	0.0183109	321.284	497.96
Arrdc4	465.826	497.47	413.438	370.691	396.962	302.556	-0.331557	0.0551105	0.121308	436.856	349.759
Arrdc5	23.0607	0	5.587	0	3.89943	3.9293	-0.344728	0.785535	0.861748	7.16193	3.91436
Arsa	242.137	201.199	185.768	153.979	101.385	136.74	-0.721323	0.000131133	0.000691875	195.771	119.062
Arsb	193.71	320.592	248.621	216.712	232.406	215.326	-0.126718	0.477565	0.620523	244.909	223.866
Arsg	25.3668	33.1647	34.9187	28.5147	35.0948	50.2951	0.483501	0.191244	0.321897	30.4912	42.695
Arsi	6.91821	13.2659	16.761	11.4059	3.89943	5.50102	-1.33922	0.0652343	0.138722	12.0877	4.70023
Arsj	2.30607	2.21098	5.587	5.70294	4.67931	14.1455	1.34619	0.1347	0.246219	3.95175	9.4124
Arsk	184.486	84.0171	101.963	119.762	204.33	173.675	0.668613	0.000673975	0.00291675	122.557	189.003
Art2a-ps	4.61214	2.21098	0	0	0.779885	1.57172	-0.18139	0.930074	NA	1.70578	1.1758
Art3	166.037	132.659	184.371	148.276	197.311	206.681	0.345235	0.127155	0.235416	157.836	201.996
Art4	32.285	13.2659	11.174	14.2574	9.35862	4.71516	-1.25564	0.0495996	0.111611	17.7456	7.03689
Art5	2.30607	6.63293	2.7935	2.85147	0.779885	0.785861	-2.1684	0.142449	NA	3.64599	0.782873
Artn	2.30607	0	0	0	2.33966	0.785861	1.28581	0.539106	NA	0.576518	1.56276
Arv1	27.6729	15.4768	26.5382	31.3662	23.3966	20.4324	-0.206186	0.623435	0.741241	25.2635	21.9145
Arvcf	76.1003	61.9074	85.2017	57.0294	34.315	31.4344	-1.10276	0.00336764	0.0117291	70.0597	32.8747
Arxes1	6.91821	2.21098	6.98375	2.85147	3.89943	7.85861	0.232677	0.788073	0.863619	4.7411	5.87902
Arxes2	94.5489	19.8988	33.522	57.0294	77.2086	124.952	1.18919	0.0353197	0.0851715	51.2498	101.08
As3mt	39.2032	28.7427	32.1252	34.2176	42.1138	44.7941	0.377223	0.248013	0.390383	33.5722	43.4539
Asah1	1861	2228.67	1716.61	2175.67	3139.82	2730.08	0.556485	2.19219e-06	1.79992e-05	1995.49	2934.95
Asah2	493.499	508.525	520.988	510.413	644.965	657.765	0.357921	0.00189696	0.00718512	508.356	651.365
Asap1	251.362	325.014	277.953	211.009	209.009	165.817	-0.513707	0.00627058	0.0200177	266.334	187.413
Asap2	177.567	196.777	213.703	202.454	143.499	139.097	-0.477553	0.0105099	0.0309674	197.625	141.298
Asap3	62.2639	168.034	160.626	119.762	77.2086	104.519	-0.424158	0.0718955	0.150141	127.672	90.8641
Asb1	53.0396	46.4305	53.0765	54.1779	55.3719	63.6547	0.203755	0.457982	0.604093	51.6811	59.5133
Asb13	419.705	271.95	293.317	293.701	386.823	278.981	0.0607584	0.712352	0.80937	319.668	332.902
Asb14	0	2.21098	8.3805	11.4059	3.89943	1.57172	-0.814192	0.495158	0.635546	5.49934	2.73557
Asb15	2.30607	2.21098	2.7935	2.85147	3.89943	0.785861	0.17257	0.912754	NA	2.5405	2.34264
Asb2	43.8153	55.2744	44.696	71.2868	21.0569	34.5779	-0.946493	0.00809836	0.024875	53.7681	27.8174
Asb3	85.3246	75.1732	93.5822	94.0985	107.624	85.6588	0.138961	0.531127	0.666705	87.0446	96.6415
Asb5	2.30607	0	5.587	17.1088	7.79885	7.07275	0.424044	0.592715	0.717684	6.25047	7.4358
Asb6	103.773	207.832	178.784	156.831	75.6489	99.8043	-0.867528	0.00062192	0.00272144	161.805	87.7266
Asb7	182.18	185.722	215.099	173.94	215.248	224.756	0.21158	0.196941	0.328898	189.235	220.002
Asb8	348.217	340.491	336.617	373.543	262.821	230.257	-0.503082	0.000463378	0.00210365	349.717	246.539
Ascc1	149.895	119.393	134.088	131.168	124.002	165.031	0.110187	0.57848	0.706092	133.636	144.516
Ascc2	108.385	161.401	148.055	125.465	120.882	108.449	-0.241299	0.255726	0.399153	135.827	114.665
Ascc3	913.204	1116.54	1081.08	1106.37	1746.94	1313.17	0.530145	2.33356e-05	0.000149462	1054.3	1530.06
Ascl3	0	4.42196	1.39675	0	0.779885	0.785861	-0.716468	0.706501	NA	1.45468	0.782873
Asf1a	191.404	141.503	163.42	165.385	325.212	286.839	0.881636	5.20401e-08	6.37503e-07	165.428	306.026
Asf1b	2.30607	8.84391	9.77725	5.70294	7.79885	12.5738	0.702209	0.344073	0.493994	6.65754	10.1863
Asgr2	2.30607	2.21098	2.7935	0	1.55977	0	-1.58459	0.397905	NA	1.82764	0.779885
Ash1l	1505.86	1899.23	2208.26	1736.55	1748.5	1744.61	-0.0686866	0.499484	0.639831	1837.48	1746.56
Ash2l	359.747	258.684	259.795	239.523	361.867	370.926	0.403796	0.00552626	0.0179443	279.438	366.396
Asic1	39.2032	57.4854	39.109	34.2176	34.315	18.8607	-0.652424	0.0916683	0.182122	42.5038	26.5878
Asic3	4.61214	6.63293	13.9675	0	1.55977	7.07275	-0.440838	0.674787	0.781652	6.30314	4.31626
Asic4	2.30607	19.8988	12.5707	2.85147	1.55977	3.9293	-1.47402	0.118342	0.222836	9.40677	2.74454
Asl	249.056	183.511	169.007	176.791	164.556	220.041	-0.00575609	0.974991	0.98365	194.591	192.298
Asna1	424.317	333.858	258.399	347.879	287.778	348.136	-0.0711698	0.645797	0.759014	341.113	317.957
Asns	1588.88	2109.27	1796.22	1833.5	3083.67	2980.77	0.733845	7.46342e-07	6.95915e-06	1831.97	3032.22
Asnsd1	733.331	546.111	431.596	547.482	839.936	743.424	0.514155	5.70573e-05	0.000331809	564.63	791.68
Aspa	25.3668	13.2659	22.348	14.2574	24.9563	38.5072	0.737204	0.115503	0.21866	18.8095	31.7318
Aspg	11.5304	6.63293	9.77725	11.4059	2.33966	9.43033	-0.879279	0.229535	0.368779	9.8366	5.88499
Asph	638.782	568.221	472.101	504.71	826.678	708.846	0.498801	6.62035e-05	0.000377516	545.954	767.762
Aspm	11.5304	11.0549	18.1577	22.8118	24.1764	33.792	0.900026	0.0430737	0.099878	15.8887	28.9842
Aspn	182.18	134.87	170.403	205.306	286.218	147.742	0.256328	0.162489	0.284979	173.19	216.98
Asprv1	2.30607	2.21098	4.19025	8.55441	3.11954	3.14344	-0.283704	0.801332	0.873083	4.31543	3.13149
Aspscr1	262.892	265.317	258.399	253.781	70.1897	146.17	-1.31571	6.65307e-10	1.21995e-08	260.097	108.18
Asrgl1	89.9368	81.8062	65.6472	96.95	71.7494	86.4447	-0.0515698	0.830613	0.893604	83.585	79.0971
Aste1	48.4275	72.9623	67.044	79.8412	87.3472	100.59	0.511915	0.0594297	0.129053	67.0687	93.9687
Astn1	0	6.63293	4.19025	2.85147	1.55977	2.35758	-0.397758	0.764524	NA	3.41866	1.95868
Astn2	0	2.21098	1.39675	2.85147	5.4592	0.785861	0.701153	0.593102	0.717914	1.6148	3.12253
Asun	343.605	289.638	314.269	293.701	377.464	398.431	0.324521	0.0370634	0.0884812	310.303	387.948
Asxl1	327.462	386.921	364.552	310.81	365.766	320.631	-0.0099081	0.954044	0.971414	347.436	343.199
Asxl2	645.7	762.787	722.12	672.947	899.988	748.139	0.235134	0.0906604	0.180638	700.888	824.063
Asxl3	0	2.21098	2.7935	11.4059	3.11954	4.71516	0.242127	0.837279	0.898068	4.10259	3.91735
Atad1	850.94	855.648	692.788	815.52	1286.03	1090.77	0.568801	5.00586e-06	3.77347e-05	803.724	1188.4
Atad2	119.916	179.089	148.055	176.791	223.827	203.538	0.46136	0.024747	0.0639841	155.963	213.682
Atad2b	770.228	837.96	762.625	872.55	929.623	939.103	0.208227	0.149386	0.266858	810.841	934.363
Atad3a	500.417	557.166	523.781	564.591	572.436	579.179	0.106124	0.370162	0.519807	536.489	575.808
Atad3aos	6.91821	4.42196	9.77725	5.70294	5.4592	7.07275	-0.120237	0.889316	0.931197	6.70509	6.26597
Atad5	43.8153	42.0086	37.7122	37.0691	36.6546	36.1496	-0.144124	0.66462	0.774379	40.1513	36.4021
Atat1	36.8971	97.283	96.3757	59.8809	19.4971	36.9354	-1.31778	0.000102566	0.000557329	72.6092	28.2163
Atcay	0	0	6.98375	0	1.55977	1.57172	0.377847	0.851505	NA	1.74594	1.56575
Ate1	581.13	594.753	512.607	541.779	736.992	597.254	0.262329	0.051438	0.114763	557.567	667.123
Atf1	239.831	185.722	194.148	216.712	245.664	225.542	0.178355	0.27844	0.424091	209.103	235.603
Atf2	680.291	539.479	539.145	598.809	642.625	557.961	0.0331242	0.788959	0.864265	589.431	600.293
Atf3	11.5304	24.3208	12.5707	22.8118	193.412	40.8648	2.59855	5.63713e-06	4.20788e-05	17.8084	117.138
Atf4	2206.91	2956.08	2308.83	3567.19	4144.31	4222.43	0.604585	0.000423583	0.00194853	2759.75	4183.37
Atf5	106.079	156.979	174.594	248.078	88.127	98.2326	-0.856155	0.000650358	0.00282801	171.433	93.1798
Atf6	1155.34	1191.72	946.996	1023.68	1334.38	1245.59	0.275312	0.0812357	0.165766	1079.43	1289.99
Atf6b	191.404	198.988	203.925	182.494	97.4857	172.889	-0.557911	0.00430335	0.0144917	194.203	135.188
Atf7	784.064	948.509	1019.63	989.46	364.206	341.064	-1.40669	4.60734e-31	9.57076e-28	935.415	352.635
Atf7ip	415.093	475.36	539.145	390.651	216.028	189.392	-1.17519	5.91211e-15	3.37129e-13	455.062	202.71
Atg10	96.855	68.5403	61.457	57.0294	133.36	137.526	0.942568	5.19598e-05	0.000306261	70.9704	135.443
Atg101	149.895	163.612	127.104	134.019	97.4857	149.314	-0.230717	0.31391	0.461627	143.658	123.4
Atg12	318.238	265.317	233.257	250.929	375.125	305.7	0.35504	0.0164414	0.0452022	266.935	340.412
Atg13	431.235	437.774	364.552	402.057	366.546	384.286	-0.117316	0.434357	0.581315	408.904	375.416
Atg14	189.098	168.034	114.533	85.5441	131.801	122.594	-0.0925797	0.721924	0.816683	139.302	127.197
Atg16l1	332.074	322.803	328.236	413.463	377.464	520.24	0.360861	0.0201642	0.0537403	349.144	448.852
Atg16l2	29.9789	64.1183	74.0277	45.6235	19.4971	33.792	-0.958683	0.0068122	0.0214083	53.4371	26.6446
Atg2a	304.401	473.149	389.693	287.998	88.9069	143.027	-1.66904	1.00619e-20	1.64394e-18	363.811	115.967
Atg2b	1060.79	1231.51	1220.76	929.579	1025.55	978.396	-0.142202	0.33747	0.487201	1110.66	1001.97
Atg3	652.618	554.955	504.227	661.541	1040.37	813.366	0.654208	2.58461e-07	2.68258e-06	593.335	926.866
Atg4a	20.7546	42.0086	32.1252	45.6235	80.3282	56.582	0.989475	0.00197358	0.00742698	35.128	68.4551
Atg4b	408.175	331.647	266.779	285.147	311.954	377.999	0.113937	0.411568	0.559854	322.937	344.977
Atg4c	225.995	198.988	251.415	239.523	258.922	262.477	0.181577	0.244387	0.386264	228.98	260.7
Atg4d	126.834	176.878	143.865	168.237	109.184	185.463	-0.068283	0.763148	0.846965	153.954	147.324
Atg5	638.782	515.158	435.786	587.403	1001.37	882.521	0.812347	5.69429e-12	1.71076e-10	544.282	941.947
Atg7	276.729	225.52	212.306	242.375	233.966	264.835	0.0728618	0.669327	0.777495	239.232	249.4
Atg9a	668.761	716.357	620.157	533.225	290.117	383.5	-0.921759	8.80981e-12	2.51677e-10	634.625	336.809
Atg9b	29.9789	81.8062	54.4732	82.6926	69.4098	92.7316	0.415201	0.195937	0.327597	62.2377	81.0707
Athl1	59.9578	61.9074	64.2505	28.5147	29.6356	33.0061	-0.804647	0.0195011	0.0522027	53.6576	31.3209
Atic	327.462	369.233	319.856	441.978	508.485	510.024	0.495082	0.00300203	0.0106548	364.632	509.254
Atl1	20.7546	17.6878	20.9512	14.2574	19.4971	18.0748	0.0147832	0.974273	0.983198	18.4128	18.786
Atl2	724.106	636.762	772.403	787.006	1640.1	1453.84	1.08203	9.43233e-19	1.06181e-16	730.069	1546.97
Atl3	1605.03	1430.5	1462.4	1562.61	2266.35	1789.4	0.414173	0.000253878	0.00124235	1515.13	2027.88
Atm	671.067	791.53	776.593	593.106	1249.38	911.598	0.604655	8.9864e-05	0.000497606	708.074	1080.49
Atmin	993.917	933.033	825.479	863.995	571.656	649.907	-0.558095	1.19968e-05	8.26364e-05	904.106	610.781
Atn1	106.079	123.815	117.327	91.247	17.1575	20.4324	-2.54988	6.54875e-12	1.92374e-10	109.617	18.7949
Atoh8	9.22428	11.0549	8.3805	19.9603	2.33966	3.9293	-1.87349	0.033947	0.0824216	12.155	3.13448
Atox1	530.396	490.837	412.041	493.304	368.106	490.377	-0.147309	0.434554	0.581365	481.645	429.241
Atp10a	27.6729	22.1098	29.3317	28.5147	15.5977	19.6465	-0.590843	0.213241	0.349418	26.9073	17.6221
Atp10b	11.5304	44.2196	41.9025	22.8118	39.7742	36.1496	0.438401	0.287292	0.433938	30.116	37.9619
Atp10d	55.3457	46.4305	69.8375	28.5147	47.573	61.2971	0.0854031	0.795925	0.86882	50.0321	54.4351
Atp11a	613.415	411.242	426.009	362.137	238.645	216.898	-0.986767	2.00732e-07	2.14621e-06	453.2	227.771
Atp11b	804.819	977.252	762.625	1052.19	1349.98	1189.79	0.5027	8.90843e-05	0.000493853	899.222	1269.89
Atp11c	481.969	329.436	367.345	322.216	498.347	431.437	0.307543	0.064154	0.136899	375.241	464.892
Atp12a	405.868	325.014	388.296	310.81	189.512	436.153	-0.286618	0.239175	0.37976	357.497	312.832
Atp13a1	774.84	1169.61	944.203	764.194	598.952	850.301	-0.342289	0.0062174	0.0198793	913.211	724.627
Atp13a2	465.826	868.914	724.913	598.809	204.33	355.209	-1.26821	1.68385e-15	1.04191e-13	664.616	279.769
Atp13a3	5131.01	5226.75	3976.55	4359.9	5953.64	5280.2	0.267365	0.0302865	0.0752428	4673.55	5616.92
Atp13a4	890.143	1196.14	1096.45	1000.87	1861.59	2252.28	0.974334	2.49452e-14	1.2204e-12	1045.9	2056.93
Atp13a5	6.91821	2.21098	5.587	2.85147	7.79885	3.9293	0.286077	0.741275	0.830452	4.39191	5.86408
Atp1a1	4289.29	4167.69	3489.08	3324.81	3596.05	4069.97	0.0122649	0.914635	0.947475	3817.72	3833.01
Atp1a2	1016.98	320.592	726.31	484.75	297.136	516.31	-0.625206	0.169836	0.294594	637.157	406.723
Atp1a3	11.5304	8.84391	8.3805	8.55441	2.33966	10.2162	-0.708904	0.419173	0.566942	9.32729	6.27792
Atp1b1	25.3668	19.8988	12.5707	25.6632	39.7742	15.7172	0.308851	0.50253	0.642564	20.8749	27.7457
Atp1b2	9.22428	19.8988	22.348	17.1088	7.01897	3.14344	-1.71571	0.0174928	0.0476604	17.145	5.08121
Atp1b3	827.879	581.487	541.939	775.6	1074.68	894.309	0.556204	1.62302e-05	0.000108507	681.726	984.496
Atp2a1	9.22428	11.0549	187.164	2.85147	98.2655	31.4344	1.91923	0.252579	0.39534	52.5738	64.85
Atp2a2	1731.86	2120.33	1910.75	1847.75	2836.44	2585.48	0.520791	2.17518e-05	0.000140584	1902.67	2710.96
Atp2a3	96.855	68.5403	113.137	62.7323	81.1081	87.2305	-0.0502131	0.848227	0.90604	85.3161	84.1693
Atp2b1	558.069	627.918	622.95	518.968	741.671	638.905	0.235949	0.0642298	0.136945	581.976	690.288
Atp2b2	13951.7	20829.6	19534.9	18868.2	8974.14	14661.8	-0.656494	1.96784e-06	1.63195e-05	18296.1	11818
Atp2b3	0	2.21098	4.19025	0	0	0.785861	-1.89857	0.36415	NA	1.60031	0.39293
Atp2b4	288.259	274.161	470.705	307.959	353.288	330.847	0.0222716	0.907337	0.942624	335.271	342.068
Atp2c1	4780.48	5651.26	4353.67	4719.18	7631.96	5875.88	0.479505	0.0020761	0.00775258	4876.15	6753.92
Atp2c2	4676.71	5901.1	4994.78	4953	3122.66	6135.21	-0.211666	0.160289	0.282243	5131.4	4628.94
Atp4a	0	0	8.3805	11.4059	4.67931	1.57172	-0.438979	0.728896	0.821428	4.94659	3.12552
Atp5a1	7234.14	6836.34	6045.13	6509.91	8010.2	8313.62	0.301056	0.000779378	0.00331156	6656.38	8161.91
Atp5b	9510.24	7680.94	6862.23	7761.7	11205.4	10674.3	0.477623	7.09351e-07	6.66323e-06	7953.78	10939.9
Atp5c1	2764.98	2392.28	2088.14	2905.65	4131.83	3586.67	0.616917	4.62271e-10	8.78677e-09	2537.76	3859.25
Atp5d	1254.5	1140.86	942.806	1231.84	344.709	693.915	-1.16074	2.8224e-09	4.44642e-08	1142.5	519.312
Atp5e	728.718	676.559	839.446	861.144	1464.62	1328.89	0.851081	3.98595e-07	3.96713e-06	776.467	1396.76
Atp5f1	2469.8	2290.57	2071.38	2617.65	4406.35	3740.7	0.789089	9.23735e-16	5.94338e-14	2362.35	4073.52
Atp5g1	742.555	711.935	643.902	767.045	735.432	852.659	0.156854	0.304736	0.451975	716.359	794.045
Atp5g2	119.916	123.815	108.946	94.0985	49.1328	93.5174	-0.670098	0.0214048	0.0565186	111.694	71.3251
Atp5g3	1081.55	913.134	1001.47	915.322	2301.44	1745.4	1.03361	8.70755e-16	5.6274e-14	977.868	2023.42
Atp5h	1026.2	899.868	854.811	1043.64	1525.46	1300.6	0.567514	4.53388e-07	4.43953e-06	956.13	1413.03
Atp5j	571.906	608.019	555.906	712.868	1630.74	1236.16	1.2195	6.97512e-16	4.63129e-14	612.175	1433.45
Atp5j2	1319.07	948.509	958.17	1143.44	1572.25	1710.03	0.61724	3.35597e-05	0.000208258	1092.3	1641.14
Atp5k	823.267	745.099	722.12	932.431	1073.9	1122.99	0.473223	0.00825175	0.0252821	805.729	1098.45
Atp5l	92.2428	106.127	92.1855	114.059	113.083	183.106	0.578437	0.0323588	0.0792937	101.154	148.094
Atp5o	2333.74	2239.72	1898.18	2526.4	3507.14	3246.39	0.59799	1.68448e-06	1.42315e-05	2249.51	3376.77
Atp5s	20.7546	28.7427	25.1415	37.0691	64.7305	51.8668	1.09037	0.0012636	0.00506311	27.927	58.2986
Atp5sl	249.056	225.52	202.529	242.375	113.863	150.099	-0.794286	4.19815e-06	3.21969e-05	229.87	131.981
Atp6ap1	1752.61	2040.73	1533.63	1919.04	3074.31	2460.53	0.612201	1.10564e-05	7.69976e-05	1811.5	2767.42
Atp6ap2	2054.71	1607.38	1451.22	1616.78	3677.94	3030.28	1.01243	8.09936e-21	1.40206e-18	1682.52	3354.11
Atp6v0a1	820.961	1304.48	1366.02	1169.1	984.215	1115.92	-0.13519	0.22475	0.363161	1165.14	1050.07
Atp6v0a2	2112.36	2228.67	2086.74	2090.13	2508.89	2467.6	0.226996	0.0494623	0.111388	2129.47	2488.25
Atp6v0a4	0	0	0	5.70294	0	0	-2.23779	0.639804	NA	1.42574	0
Atp6v0b	1275.26	979.463	953.98	1132.03	1322.69	1655.81	0.480746	0.0019158	0.00724328	1085.18	1489.25
Atp6v0d1	1150.73	1078.96	886.936	1154.85	1450.59	1464.06	0.463333	5.30504e-05	0.000311679	1067.87	1457.32
Atp6v0d2	0	0	1.39675	0	1.55977	0	0.689484	0.847867	NA	0.349187	0.779885
Atp6v0e	604.191	415.664	405.057	501.859	642.625	668.767	0.479318	0.00231598	0.0085171	481.693	655.696
Atp6v0e2	6.91821	4.42196	9.77725	2.85147	10.9184	6.28689	0.426743	0.595231	0.719233	5.99222	8.60264
Atp6v1a	1203.77	1430.5	1171.87	1248.94	2349.79	1897.85	0.75389	3.67749e-08	4.64188e-07	1263.77	2123.82
Atp6v1b1	0	4.42196	4.19025	5.70294	0	0	-4.25916	0.022369	0.0587232	3.57879	0
Atp6v1b2	1166.87	862.281	842.24	832.629	912.466	880.95	-0.0215203	0.861429	0.913975	926.006	896.708
Atp6v1c1	924.734	685.403	696.978	772.748	883.61	929.673	0.252041	0.0236064	0.0614832	769.966	906.642
Atp6v1c2	136.058	187.933	134.088	162.534	155.197	141.455	-0.0525945	0.794227	0.867683	155.153	148.326
Atp6v1d	963.938	921.978	699.772	995.163	1236.12	1163.07	0.440265	0.000952794	0.00395506	895.212	1199.6
Atp6v1e1	1655.76	1395.13	1015.44	1434.29	1557.43	1601.58	0.228019	0.0471091	0.107285	1375.15	1579.51
Atp6v1f	502.723	349.334	333.823	424.869	336.131	372.498	-0.154698	0.307775	0.454915	402.688	354.314
Atp6v1g1	1505.86	1143.08	846.43	1140.59	1534.81	1166.22	0.240881	0.0381174	0.0904867	1158.99	1350.52
Atp6v1g2	9.22428	6.63293	5.587	11.4059	0	1.57172	-3.35247	0.0105239	0.0310026	8.21252	0.785861
Atp6v1h	906.286	762.787	681.614	684.353	1549.63	1345.39	0.942275	4.98981e-15	2.89071e-13	758.76	1447.51
Atp7a	359.747	402.398	371.535	393.503	474.95	420.435	0.228399	0.159445	0.280893	381.796	447.693
Atp7b	260.586	504.103	367.345	342.176	233.966	269.55	-0.53003	0.00199154	0.00748294	368.553	251.758
Atp8a1	216.771	143.714	258.399	202.454	133.36	192.536	-0.344911	0.182502	0.310744	205.334	162.948
Atp8a2	2.30607	2.21098	4.19025	0	3.11954	2.35758	0.370886	0.761951	0.846383	2.17682	2.73856
Atp8b1	161.425	143.714	153.642	165.385	199.651	164.245	0.213666	0.277893	0.423658	156.042	181.948
Atp8b2	131.446	212.254	199.735	282.296	234.745	238.902	0.218822	0.30398	0.451176	206.433	236.824
Atp8b3	6.91821	17.6878	9.77725	2.85147	2.33966	6.28689	-1.19269	0.207665	0.34252	9.30869	4.31327
Atp8b4	6.91821	4.42196	9.77725	8.55441	16.3776	12.5738	0.969926	0.178065	0.304939	7.41796	14.4757
Atp8b5	9.22428	8.84391	13.9675	8.55441	18.7172	18.0748	0.814431	0.141338	0.255273	10.1475	18.396
Atp9a	364.359	384.71	346.394	282.296	154.417	306.486	-0.610305	0.010979	0.0321737	344.44	230.451
Atp9b	338.992	537.268	522.384	436.275	517.064	559.533	0.245181	0.0427862	0.0993063	458.73	538.298
Atpaf1	36.8971	39.7976	26.5382	48.475	38.9943	37.7213	0.0578438	0.865266	0.91622	37.927	38.3578
Atpaf2	225.995	196.777	170.403	193.9	219.928	214.54	0.156227	0.327486	0.476388	196.769	217.234
Atpif1	578.824	420.086	339.41	513.265	451.554	451.084	0.0103662	0.948925	0.968031	462.896	451.319
Atr	315.932	391.343	360.361	307.959	514.724	499.021	0.55835	0.000736919	0.0031507	343.899	506.873
Atraid	599.578	417.875	395.28	436.275	751.03	796.077	0.766923	7.77716e-09	1.12749e-07	462.252	773.553
Atrip	62.2639	72.9623	90.7887	116.91	110.744	104.519	0.339747	0.224552	0.363003	85.7313	107.632
Atrn	546.539	696.458	660.663	627.323	467.151	568.963	-0.286449	0.0435736	0.100764	632.746	518.057
Atrnl1	631.863	437.774	458.134	467.641	604.411	421.221	0.0297736	0.835819	0.896948	498.853	512.816
Atrx	1831.02	2620.01	2544.88	2318.25	2219.55	2174.48	-0.0760591	0.452263	0.598503	2328.54	2197.01
Atxn1	611.109	959.564	914.871	727.125	712.035	610.614	-0.267968	0.0472815	0.107526	803.167	661.324
Atxn10	288.259	205.621	215.099	256.632	190.292	168.174	-0.418808	0.0134952	0.0382705	241.403	179.233
Atxn1l	511.948	581.487	585.238	513.265	418.798	379.571	-0.455731	0.000731063	0.00313027	547.984	399.185
Atxn2	332.074	446.617	420.422	444.829	213.689	209.825	-0.949114	4.60796e-10	8.77021e-09	410.986	211.757
Atxn2l	408.175	612.441	562.89	413.463	220.708	253.047	-1.06976	2.27181e-11	6.00624e-10	499.242	236.877
Atxn3	564.987	473.149	409.248	479.047	624.688	566.606	0.324355	0.0136624	0.0386734	481.608	595.647
Atxn7	553.457	672.137	676.027	598.809	531.102	472.302	-0.309801	0.0533127	0.118102	625.107	501.702
Atxn7l1	110.691	97.283	136.881	102.653	49.9127	58.1537	-1.06313	5.24843e-05	0.000308977	111.877	54.0332
Atxn7l1os2	2.30607	11.0549	11.174	5.70294	8.57874	3.14344	-0.160254	0.848863	0.906558	7.55947	5.86109
Atxn7l2	13.8364	15.4768	13.9675	17.1088	3.89943	5.50102	-1.69956	0.0202638	0.0539579	15.0974	4.70023
Atxn7l3	479.663	488.626	477.688	359.285	282.318	303.342	-0.625263	4.65572e-05	0.000278692	451.316	292.83
Atxn7l3b	1046.96	1112.12	884.142	1166.25	1835.07	1571.72	0.702589	8.89683e-08	1.02755e-06	1052.37	1703.4
AU019823	242.137	232.153	209.512	268.038	308.835	242.045	0.217422	0.223391	0.36173	237.96	275.44
AU021092	2.30607	4.42196	9.77725	14.2574	5.4592	3.9293	-0.5331	0.55722	0.688758	7.69066	4.69425
AU022252	89.9368	121.604	93.5822	111.207	88.127	96.6609	-0.156603	0.4708	0.614534	104.083	92.3939
AU040320	943.183	994.94	826.876	806.966	598.172	779.574	-0.379161	0.0015346	0.00599695	892.991	688.873
AU040972	2.30607	8.84391	23.7447	8.55441	3.89943	17.2889	0.335021	0.664705	0.774415	10.8623	10.5942
AU041133	41.5093	37.5866	43.2992	48.475	99.8253	101.376	1.24518	6.57511e-06	4.8336e-05	42.7175	100.601
Auh	357.441	274.161	220.686	330.771	288.558	341.064	0.126555	0.456919	0.603183	295.765	314.811
Aunip	0	2.21098	1.39675	0	0	0	-2.82217	0.190976	NA	0.901932	0
Aup1	1346.75	1207.19	991.692	1223.28	724.513	961.893	-0.493178	4.55237e-05	0.000273312	1192.23	843.203
Aurka	66.8761	50.8525	53.0765	54.1779	49.1328	47.1516	-0.212846	0.457613	0.60388	56.2457	48.1422
Aurkaip1	465.826	371.444	386.9	473.344	549.819	572.107	0.415963	0.00299409	0.0106344	424.379	560.963
Aurkb	2.30607	4.42196	11.174	14.2574	11.6983	7.85861	0.317033	0.637054	0.75286	8.03984	9.77844
Auts2	163.731	212.254	178.784	156.831	70.1897	102.162	-1.04813	9.71856e-06	6.84678e-05	177.9	86.1758
AV039307	4.61214	2.21098	1.39675	0	0.779885	3.9293	0.381685	0.808964	NA	2.05497	2.35459
AV051173	2.30607	6.63293	8.3805	8.55441	7.01897	7.07275	0.241976	0.77189	0.852308	6.46848	7.04586
Aven	196.016	187.933	142.468	139.722	301.816	297.055	0.857104	1.42921e-07	1.57579e-06	166.535	299.435
Avil	16.1425	4.42196	9.77725	0	1.55977	4.71516	-1.36352	0.169957	0.294696	7.58542	3.13747
Avl9	1150.73	1134.23	1086.67	989.46	1513.76	1379.97	0.410352	0.000719648	0.00308866	1090.27	1446.86
Avpi1	140.67	139.292	136.881	165.385	162.216	133.596	0.0191167	0.932824	0.958725	145.557	147.906
Avpr1a	6.91821	4.42196	6.98375	2.85147	3.11954	3.9293	-0.623407	0.526179	0.662783	5.29385	3.52442
AW011738	147.589	137.081	113.137	105.504	127.901	128.881	0.034662	0.87801	0.925028	125.828	128.391
AW046200	4.61214	8.84391	19.5545	8.55441	5.4592	7.85861	-0.522704	0.481296	0.624088	10.3912	6.6589
AW112010	92.2428	66.3293	75.4245	62.7323	123.222	106.877	0.619062	0.0171065	0.0467918	74.1822	115.049
AW146154	80.7125	81.8062	90.7887	119.762	194.971	148.528	0.878173	2.92167e-05	0.000183675	93.2673	171.749
AW209491	170.649	174.667	170.403	182.494	379.804	360.71	1.08497	6.90714e-10	1.25712e-08	174.554	370.257
AW549542	0	0	4.19025	2.85147	2.33966	0.785861	-0.115046	0.94628	NA	1.76043	1.56276
AW549877	957.019	1200.56	1143.94	998.015	1165.93	943.819	-0.0307571	0.809735	0.878776	1074.88	1054.87
AW551984	6.91821	8.84391	5.587	17.1088	18.7172	8.64447	0.489262	0.539444	0.673656	9.61449	13.6809
AW554918	64.57	86.2281	67.044	62.7323	54.592	47.1516	-0.469549	0.105775	0.203826	70.1436	50.8718
Awat2	85.3246	95.072	100.566	125.465	130.241	98.2326	0.168399	0.454456	0.600422	101.607	114.237
Axin1	562.681	426.719	423.215	407.76	295.577	357.567	-0.47067	0.00053124	0.0023732	455.094	326.572
Axin2	484.275	501.892	185.768	575.997	7.01897	11.002	-5.57445	4.71006e-20	6.58548e-18	436.983	9.01051
Axl	544.233	563.799	561.493	667.244	516.284	377.213	-0.39645	0.00562434	0.0182187	584.192	446.749
Azgp1	13.8364	8.84391	12.5707	5.70294	18.7172	22.0041	0.94644	0.0860267	0.173666	10.2385	20.3607
Azi2	1279.87	1078.96	1005.66	1077.86	1774.24	1538.72	0.586885	2.64933e-07	2.73608e-06	1110.59	1656.48
Azin1	6309.41	5129.47	4637.21	5605.99	8510.11	7138.76	0.538464	1.13331e-05	7.85862e-05	5420.52	7824.43
Azin2	9.22428	6.63293	13.9675	14.2574	1.55977	0.785861	-3.22734	0.00238712	0.00874556	11.0205	1.17282
B130006D01Rik	13.8364	26.5317	39.109	25.6632	16.3776	12.5738	-0.774524	0.0999814	0.194857	26.2851	14.4757
B130024G19Rik	0	2.21098	9.77725	8.55441	4.67931	1.57172	-0.482404	0.653063	0.764589	5.13566	3.12552
B130034C11Rik	6.91821	4.42196	6.98375	0	7.79885	7.07275	0.637778	0.513462	0.651885	4.58098	7.4358
B230118H07Rik	126.834	86.2281	82.4082	122.613	211.349	193.322	0.989679	1.86398e-07	2.00474e-06	104.521	202.335
B230206H07Rik	0	2.21098	15.3642	2.85147	0.779885	0	-3.02586	0.0907324	0.180731	5.10667	0.389943
B230208H11Rik	2.30607	0	2.7935	0	3.89943	0.785861	0.703627	0.659952	NA	1.27489	2.34264
B230216N24Rik	4.61214	6.63293	15.3642	8.55441	0.779885	3.14344	-2.09064	0.0391597	0.0924686	8.79093	1.96166
B230217C12Rik	2.30607	6.63293	2.7935	2.85147	0	0	-4.60501	0.0205336	NA	3.64599	0
B230217O12Rik	0	4.42196	1.39675	8.55441	1.55977	3.14344	-0.402191	0.738052	0.828269	3.59328	2.35161
B230219D22Rik	975.468	871.125	706.755	838.332	1165.15	1038.91	0.386852	0.000874734	0.00367085	847.92	1102.03
B230307C23Rik	16.1425	8.84391	27.935	17.1088	23.3966	31.4344	0.629076	0.163344	0.286132	17.5076	27.4155
B230319C09Rik	18.4486	44.2196	36.3155	19.9603	17.9374	17.2889	-0.71193	0.121809	0.227839	29.736	17.6131
B230354K17Rik	129.14	101.705	159.229	156.831	203.55	139.883	0.309477	0.142437	0.256747	136.726	171.717
B2m	3650.51	2281.73	2285.08	2577.73	2866.86	2316.72	-0.0340612	0.869269	0.918875	2698.76	2591.79
B330016D10Rik	25.3668	33.1647	22.348	19.9603	15.5977	13.3596	-0.785118	0.0970986	0.190567	25.2099	14.4787
B3galnt1	39.2032	19.8988	33.522	42.7721	58.4914	72.2992	0.97177	0.00379177	0.0130069	33.849	65.3953
B3galnt2	442.766	395.765	473.498	376.394	542.02	543.03	0.359855	0.0106311	0.0312738	422.106	542.525
B3galt1	2.30607	8.84391	6.98375	0	14.0379	13.3596	1.79107	0.0251878	0.0649273	4.53343	13.6988
B3galt2	221.383	117.182	252.812	216.712	251.903	265.621	0.36363	0.388638	0.538208	202.022	258.762
B3galt4	147.589	92.8611	76.8212	99.8015	87.3472	120.237	0.043784	0.853508	0.908837	104.268	103.792
B3galt5	6.91821	4.42196	2.7935	5.70294	3.11954	8.64447	0.245244	0.791172	0.865991	4.95915	5.882
B3galt6	55.3457	75.1732	61.457	54.1779	163.776	143.812	1.31543	4.67489e-08	5.7706e-07	61.5385	153.794
B3gat2	11.5304	28.7427	46.0927	19.9603	18.7172	21.2182	-0.325952	0.497699	0.638131	26.5815	19.9677
B3gat3	385.114	338.28	227.67	287.998	152.078	209.825	-0.750926	8.9408e-05	0.000495458	309.766	180.951
B3glct	73.7943	66.3293	67.044	57.0294	76.4288	51.0809	-0.0947271	0.745031	0.833096	66.0492	63.7549
B3gnt2	46.1214	57.4854	61.457	76.9897	127.121	91.9457	0.85513	0.000494885	0.00222721	60.5134	109.533
B3gnt3	295.177	156.979	146.659	162.534	166.116	198.037	0.00407023	0.983291	0.989602	190.337	182.076
B3gnt4	9.22428	11.0549	5.587	2.85147	2.33966	3.9293	-1.21725	0.215384	0.351938	7.17941	3.13448
B3gnt5	0	0	8.3805	2.85147	9.35862	3.14344	1.26944	0.280396	0.4264	2.80799	6.25103
B3gnt6	2.30607	0	11.174	2.85147	4.67931	0.785861	-0.538801	0.69509	NA	4.08288	2.73259
B3gnt7	0	4.42196	2.7935	0	0	0	-3.28563	0.141636	NA	1.80386	0
B3gnt8	16.1425	24.3208	19.5545	8.55441	4.67931	11.002	-1.20656	0.0502576	0.112829	17.143	7.84068
B3gnt9	9.22428	22.1098	13.9675	14.2574	10.1385	10.2162	-0.5008	0.380472	0.530283	14.8897	10.1773
B3gntl1	34.5911	57.4854	51.6797	28.5147	47.573	39.293	0.0246008	0.939153	0.962176	43.0677	43.433
B430010I23Rik	9.22428	24.3208	27.935	11.4059	10.9184	18.8607	-0.239339	0.668471	0.777121	18.2215	14.8895
B430212C06Rik	64.57	110.549	125.707	94.0985	39.7742	46.3658	-1.17994	0.000134661	0.000707921	98.7312	43.07
B430306N03Rik	0	0	0	2.85147	0	1.57172	-0.118924	0.95558	NA	0.712868	0.785861
B430319G15Rik	0	2.21098	2.7935	8.55441	4.67931	3.14344	0.317846	0.787555	0.863275	3.38972	3.91138
B4galnt1	747.167	608.019	523.781	533.225	248.783	304.128	-1.11331	6.8734e-15	3.87388e-13	603.048	276.456
B4galnt2	2.30607	6.63293	1.39675	2.85147	1.55977	0.785861	-1.53264	0.261591	NA	3.29681	1.17282
B4galnt4	4.61214	0	4.19025	2.85147	0	1.57172	-2.02698	0.244957	NA	2.91347	0.785861
B4galt1	43665.5	39585.3	33614.2	41389.1	38010.8	40726.4	0.0047524	0.963116	0.975747	39563.5	39368.6
B4galt2	4.61214	17.6878	16.761	14.2574	4.67931	11.002	-0.674808	0.29496	0.441529	13.3296	7.84068
B4galt3	136.058	108.338	156.436	119.762	84.2276	83.3012	-0.648137	0.00318466	0.0112126	130.148	83.7644
B4galt4	138.364	114.971	121.517	122.613	99.0454	106.091	-0.274952	0.261827	0.405628	124.366	102.568
B4galt5	32.285	28.7427	43.2992	37.0691	21.0569	14.9314	-1.00052	0.0257872	0.0661442	35.349	17.9941
B4galt6	122.222	48.6415	51.6797	91.247	66.2903	40.0789	-0.479729	0.0881121	0.176649	78.4475	53.1846
B4galt7	115.304	92.8611	113.137	131.168	128.681	179.962	0.443321	0.0352312	0.0850312	113.117	154.322
B4gat1	172.955	110.549	139.675	145.425	134.92	131.239	-0.0896843	0.648495	0.760895	142.151	133.079
B630005N14Rik	313.626	289.638	229.067	265.187	239.425	212.968	-0.272207	0.120919	0.226495	274.379	226.197
B630019K06Rik	13.8364	13.2659	9.77725	2.85147	11.6983	9.43033	0.0634222	0.917851	0.949724	9.93275	10.5643
B930025P03Rik	13.8364	2.21098	8.3805	11.4059	13.2581	7.07275	0.200995	0.78831	0.863814	8.95845	10.1654
B930041F14Rik	18.4486	6.63293	13.9675	5.70294	2.33966	3.14344	-2.05029	0.0231678	0.0605251	11.188	2.74155
B930059L03Rik	18.4486	13.2659	4.19025	8.55441	4.67931	5.50102	-1.01971	0.197186	0.329233	11.1148	5.09017
B9d1	110.691	70.7513	86.5985	119.762	100.605	132.81	0.3049	0.278679	0.424192	96.9507	116.708
B9d2	2.30607	4.42196	9.77725	14.2574	9.35862	11.7879	0.533816	0.437871	0.584672	7.69066	10.5733
Baalc	2.30607	2.21098	4.19025	0	3.11954	1.57172	0.171271	0.896862	NA	2.17682	2.34563
Babam1	288.259	280.794	219.29	202.454	168.455	186.249	-0.477724	0.00800589	0.024624	247.699	177.352
[truncated: 14,104 more rows]

## Sheet: L10-WT vs P
Gene	WT1_L10	WT2_L10	WT3_L10	WT4_L10	Csn2-P_rep1_L10	Csn2-P_rep2_L10	Csn2-P_rep3_L10	Csn2-P_rep4_L10	log2FoldChange	pvalue	padj	mean_WT	mean_P
0610005C13Rik	4.61214	4.42196	18.1577	8.55441	5.38866	2.81948	2.06043	3.85888	-1.1595	0.121191	0.227461	8.93656	3.53186
0610007P14Rik	119.916	130.448	114.533	114.059	180.819	226.499	175.823	164.002	0.631303	0.000271999	0.00126443	119.739	186.786
0610009B22Rik	198.322	183.511	166.213	159.682	282.605	342.097	289.147	335.722	0.813976	1.05671e-08	1.29377e-07	176.932	312.393
0610009L18Rik	9.22428	2.21098	8.3805	5.70294	7.78362	7.51863	10.3021	7.07461	0.31972	0.62768	0.748254	6.37967	8.16975
0610009O20Rik	338.992	238.786	310.078	262.335	208.96	153.192	157.279	176.865	-0.722476	2.27021e-06	1.7457e-05	287.548	174.074
0610010F05Rik	472.745	510.736	438.579	487.601	661.009	702.992	682.689	654.723	0.503174	4.45659e-07	3.96549e-06	477.415	675.353
0610010K14Rik	55.3457	35.3756	51.6797	59.8809	42.5105	32.894	31.5932	46.9497	-0.378993	0.182098	0.310967	50.5705	38.4869
0610011F06Rik	225.995	143.714	142.468	148.276	183.214	166.35	157.966	160.143	0.0432688	0.818432	0.88781	165.113	166.918
0610012G03Rik	214.465	165.823	145.262	188.197	224.527	279.129	233.515	234.748	0.464801	0.000651257	0.00273618	178.437	242.98
0610030E20Rik	320.544	406.82	409.248	424.869	259.853	275.37	267.856	272.694	-0.533074	2.34538e-05	0.000142663	390.37	268.943
0610037L13Rik	138.364	101.705	113.137	119.762	162.259	155.072	152.472	178.152	0.463585	0.00408097	0.0137116	118.242	161.988
0610038B21Rik	9.22428	13.2659	12.5707	14.2574	4.78992	8.45845	11.6758	7.07461	-0.619668	0.280668	0.428787	12.3296	7.99969
0610039H22Rik	2.30607	2.21098	13.9675	8.55441	4.19118	3.75931	5.49448	1.28629	-0.757806	0.341027	0.490541	6.75974	3.68282
0610040B10Rik	27.6729	24.3208	20.9512	17.1088	44.9055	46.9914	47.3899	46.3065	1.03627	0.0012972	0.00505021	22.5134	46.3983
0610040J01Rik	23.0607	46.4305	32.1252	39.9206	73.0463	65.788	119.505	70.103	1.23935	2.71204e-05	0.000162622	35.3843	82.1105
0610043K17Rik	34.5911	28.7427	18.1577	22.8118	19.7584	24.4355	20.6043	24.4396	-0.174552	0.62017	0.742763	26.0758	22.3095
1110001J03Rik	89.9368	77.3842	76.8212	59.8809	125.735	124.997	89.9721	109.335	0.553525	0.0264985	0.0668368	76.0058	112.51
1110002L01Rik	13.8364	22.1098	30.7285	17.1088	11.3761	13.1576	10.3021	25.7259	-0.433915	0.314457	0.464877	20.9459	15.1404
1110004E09Rik	119.916	137.081	61.457	111.207	111.366	116.539	103.708	94.5425	0.0244524	0.905686	0.94331	107.415	106.539
1110004F10Rik	392.032	289.638	244.431	453.384	462.227	509.387	473.899	501.011	0.544215	4.56691e-05	0.000259101	344.871	486.631
1110006O24Rik	4.61214	2.21098	4.19025	11.4059	2.9937	0.939828	2.74724	2.57259	-1.20969	0.193644	0.326126	5.60481	2.31334
1110007C09Rik	80.7125	90.6501	62.8537	91.247	62.2689	43.2321	30.9064	49.5223	-0.793784	0.00282677	0.0099767	81.3658	46.4824
1110008F13Rik	362.053	283.005	247.225	362.137	453.246	504.688	388.047	430.908	0.529706	7.08609e-06	4.89683e-05	313.605	444.222
1110008L16Rik	177.567	194.566	142.468	168.237	236.502	224.619	237.636	237.964	0.466586	0.00916319	0.0273205	170.71	234.18
1110008P14Rik	820.961	548.322	480.482	590.254	387.385	436.08	285.026	372.382	-0.689645	4.11817e-08	4.51942e-07	610.005	370.218
1110012L19Rik	117.61	95.072	82.4082	134.019	135.914	130.636	131.867	132.488	0.349799	0.0434644	0.10032	107.277	132.726
1110019D14Rik	48.4275	75.1732	65.6472	96.95	108.971	119.358	103.708	100.974	0.623661	0.00203232	0.00750432	71.5495	108.253
1110020A21Rik	6.91821	15.4768	11.174	2.85147	16.7647	17.8567	15.1098	11.5766	0.736577	0.16804	0.292456	9.10513	15.327
1110028F11Rik	16.1425	68.5403	99.1692	54.1779	41.3131	46.0516	46.0162	29.5847	-0.31357	0.306989	0.456902	59.5075	40.7414
1110032A03Rik	166.037	192.355	163.42	225.266	253.267	298.865	260.988	240.537	0.508483	0.000269353	0.00125373	186.769	263.414
1110034G24Rik	39.2032	17.6878	27.935	37.0691	33.5294	27.255	39.835	32.8005	0.17134	0.598605	0.725325	30.4738	33.355
1110037F02Rik	689.515	727.412	791.957	809.818	901.104	980.241	983.511	973.081	0.346256	0.000701379	0.00292228	754.675	959.484
1110038B12Rik	69.1821	110.549	86.5985	114.059	75.4412	77.0659	67.9942	81.6796	-0.30397	0.162965	0.285297	95.0971	75.5452
1110038F14Rik	94.5489	68.5403	61.457	79.8412	77.8362	67.6676	58.3788	66.2441	-0.14118	0.522044	0.662285	76.0968	67.5317
1110046J04Rik	4.61214	2.21098	2.7935	2.85147	2.9937	2.81948	3.43405	3.85888	0.145844	0.882957	NA	3.11702	3.27653
1110051M20Rik	20.7546	33.1647	34.9187	22.8118	24.5483	21.616	24.0383	25.0827	-0.200947	0.561707	0.696672	27.9125	23.8214
1110058D11Rik	4.61214	2.21098	4.19025	5.70294	4.19118	4.69914	4.12086	3.85888	0.0290985	0.971498	0.982924	4.17908	4.21751
1110059E24Rik	200.628	152.557	170.403	193.9	294.58	393.788	300.823	305.495	0.845307	2.12125e-10	3.50911e-09	179.372	323.671
1110059G10Rik	92.2428	99.494	79.6147	108.356	105.977	96.8023	91.3457	90.6837	0.0391859	0.842529	0.904683	94.9269	96.2022
1110065P20Rik	6.91821	8.84391	11.174	2.85147	8.38236	1.87966	4.12086	4.50203	-0.671179	0.38712	0.538148	7.4469	4.72122
1190002F15Rik	0	4.42196	5.587	2.85147	4.78992	15.9771	5.49448	7.07461	1.35432	0.111752	0.213617	3.21511	8.33402
1190002N15Rik	145.282	114.971	125.707	116.91	133.519	182.327	190.246	139.563	0.354485	0.0649623	0.138872	125.718	161.414
1190007I07Rik	43.8153	13.2659	36.3155	45.6235	34.1282	49.8109	30.2196	39.2319	0.151325	0.644113	0.762397	34.7551	38.3477
1200014J11Rik	228.301	309.537	296.111	262.335	278.414	305.444	309.751	293.275	0.11397	0.365101	0.515882	274.071	296.721
1300002E11Rik	119.916	86.2281	104.756	114.059	108.372	91.1633	96.8402	111.907	-0.0455604	0.815098	0.886062	106.24	102.071
1300017J02Rik	85.3246	88.4391	92.1855	85.5441	102.385	208.642	67.9942	134.418	0.519265	0.073069	0.152504	87.8733	128.36
1500004A13Rik	2.30607	24.3208	12.5707	14.2574	5.9874	13.1576	6.8681	7.07461	-0.564905	0.322201	0.47253	13.3637	8.27193
1500009L16Rik	4.61214	0	2.7935	0	4.19118	4.69914	1.37362	1.92944	0.643602	0.57461	NA	1.85141	3.04834
1500011B03Rik	11.5304	8.84391	6.98375	14.2574	14.3698	15.0373	12.3626	14.1492	0.494847	0.30762	0.4577	10.4038	13.9797
1500011K16Rik	53.0396	33.1647	53.0765	51.3265	49.0967	52.6304	43.269	46.3065	-0.00728604	0.97733	0.986489	47.6518	47.8257
1500012F01Rik	140.67	123.815	120.12	168.237	206.565	225.559	120.192	174.293	0.40608	0.0489253	0.110504	138.211	181.652
1500015A07Rik	20.7546	8.84391	22.348	11.4059	14.3698	9.39828	10.989	13.5061	-0.42805	0.343493	0.493108	15.8381	12.0658
1500015O10Rik	9.22428	4.42196	4.19025	0	4.19118	2.81948	2.06043	1.92944	-0.679164	0.440916	0.588342	4.45912	2.75013
1500017E21Rik	2.30607	0	0	2.85147	0.59874	0	2.06043	2.57259	0.627948	0.712837	NA	1.28939	1.30794
1500026H17Rik	53.0396	28.7427	34.9187	59.8809	58.0778	64.8481	56.3184	57.8832	0.474633	0.0655718	0.139765	44.1455	59.2819
1600002D24Rik	2.30607	6.63293	5.587	0	4.78992	7.51863	4.12086	3.21573	0.44097	0.624811	0.746354	3.6315	4.91128
1600002H07Rik	53.0396	57.4854	64.2505	76.9897	41.3131	49.8109	36.4009	54.0243	-0.46503	0.0652475	0.139237	62.9413	45.3873
1600002K03Rik	149.895	106.127	86.5985	105.504	132.92	106.201	105.769	142.135	0.160169	0.417103	0.566355	112.031	121.756
1600010M07Rik	2.30607	0	1.39675	0	0.59874	5.63897	0.68681	1.92944	0.926402	0.510677	NA	0.925705	2.21349
1600012H06Rik	415.093	411.242	315.665	396.354	516.114	596.791	464.283	519.662	0.455366	0.000129703	0.00065464	384.589	524.213
1600014C10Rik	1314.46	948.509	1032.2	1060.75	1167.54	997.158	822.798	777.564	-0.201314	0.233122	0.374318	1088.98	941.266
1600020E01Rik	53.0396	44.2196	41.9025	19.9603	53.2879	61.0888	57.692	57.8832	0.49923	0.0711021	0.149299	39.7805	57.488
1600023N17Rik	0	4.42196	1.39675	0	2.9937	0.939828	3.43405	3.21573	1.0422	0.382692	NA	1.45468	2.64583
1600029I14Rik	0	2.21098	2.7935	0	1.19748	3.75931	3.43405	1.92944	1.12653	0.407798	NA	1.25112	2.58007
1700001C19Rik	0	6.63293	5.587	0	1.19748	0	1.37362	0	-1.66922	0.233192	NA	3.05498	0.642775
1700001D01Rik	2.30607	8.84391	4.19025	0	2.9937	0	4.12086	0	-1.00517	0.411019	NA	3.83506	1.77864
1700001G17Rik	0	0	1.39675	2.85147	1.79622	0	0	1.28629	-0.216257	0.905845	NA	1.06205	0.770628
1700001J03Rik	2.30607	4.42196	5.587	2.85147	4.78992	1.87966	2.74724	4.50203	-0.0182919	0.984788	0.991083	3.79162	3.47971
1700001K19Rik	0	6.63293	8.3805	5.70294	1.79622	1.87966	2.74724	3.21573	-0.534253	0.580202	0.711659	5.17909	2.40971
1700001K23Rik	2.30607	15.4768	5.587	2.85147	4.78992	5.63897	4.12086	1.28629	-0.647884	0.440599	0.588153	6.55535	3.95901
1700001L05Rik	274.422	382.499	286.334	370.691	277.217	203.003	227.334	246.325	-0.458187	0.0104118	0.0303159	328.487	238.47
1700001L19Rik	2.30607	0	0	0	3.59244	1.87966	1.37362	0.643147	1.63142	0.280141	NA	0.576518	1.87222
1700001O22Rik	136.058	159.19	139.675	142.574	69.4538	59.2092	30.9064	55.3106	-1.43139	8.31152e-10	1.24982e-08	144.374	53.72
1700001P01Rik	0	2.21098	4.19025	5.70294	2.9937	0	2.06043	3.21573	-0.299535	0.78905	NA	3.02604	2.06747
1700003E16Rik	41.5093	44.2196	41.9025	45.6235	19.7584	15.9771	15.7966	17.365	-1.32941	0.000205635	0.000989784	43.3137	17.2243
1700003G13Rik	20.7546	24.3208	34.9187	14.2574	16.166	23.4957	16.4834	22.5101	-0.274098	0.485154	0.629203	23.5629	19.6638
1700007J10Rik	4.61214	13.2659	13.9675	2.85147	2.9937	4.69914	4.80767	2.57259	-1.20536	0.111618	0.213444	8.67424	3.76827
1700007K13Rik	9.22428	8.84391	5.587	11.4059	8.9811	15.9771	7.55491	16.0787	0.523171	0.369904	0.521148	8.76527	12.1479
1700007L15Rik	11.5304	11.0549	18.1577	8.55441	11.9748	10.3381	6.18129	15.4355	-0.196272	0.699757	0.803852	12.3243	10.9824
1700008J07Rik	25.3668	8.84391	12.5707	19.9603	7.78362	12.2178	6.18129	10.2903	-0.806767	0.110341	0.211477	16.6854	9.11825
1700010I14Rik	23.0607	17.6878	8.3805	11.4059	15.5672	4.69914	22.6647	19.9375	0.142936	0.775564	0.859199	15.1337	15.7172
1700011H14Rik	0	2.21098	1.39675	2.85147	1.79622	1.87966	1.37362	0.643147	-0.0213031	0.9879	NA	1.6148	1.42316
1700012B07Rik	276.729	240.997	191.355	265.187	299.37	299.805	266.482	286.2	0.264156	0.0621211	0.134101	243.567	287.964
1700012D01Rik	16.1425	17.6878	11.174	17.1088	22.7521	15.9771	9.61534	14.1492	0.047775	0.918455	0.951177	15.5283	15.6234
1700012D14Rik	0	4.42196	2.7935	8.55441	5.38866	0.939828	3.43405	4.50203	0.131823	0.897287	0.938245	3.94247	3.56614
1700012D16Rik	0	11.0549	9.77725	5.70294	9.57984	2.81948	4.12086	7.07461	0.424274	0.614919	0.738237	6.63377	5.8987
1700015E13Rik	2.30607	8.84391	9.77725	5.70294	5.38866	2.81948	4.12086	7.71776	-0.0920407	0.904708	0.942429	6.65754	5.01169
1700017B05Rik	571.906	510.736	532.162	479.047	193.992	191.725	218.405	210.309	-1.3629	3.7624e-25	6.28839e-23	523.462	203.608
1700018L02Rik	4.61214	6.63293	2.7935	2.85147	2.9937	2.81948	0.68681	0.643147	-1.27979	0.237005	NA	4.22251	1.78579
1700019D03Rik	147.589	218.887	213.703	165.385	270.63	284.768	315.246	270.122	0.61337	0.000261782	0.0012228	186.391	285.191
1700019G17Rik	16.1425	11.0549	29.3317	11.4059	22.7521	16.9169	16.4834	19.9375	0.122638	0.76515	0.851072	16.9838	19.0225
1700019L03Rik	4.61214	11.0549	6.98375	8.55441	3.59244	5.63897	6.18129	8.3609	-0.346332	0.624482	0.746175	7.8013	5.9434
1700020D05Rik	2.30607	2.21098	2.7935	2.85147	0.59874	0.939828	0.68681	0.643147	-1.85346	0.165688	NA	2.5405	0.717131
1700020I14Rik	576.518	581.487	525.178	561.74	637.059	751.863	626.37	681.092	0.263677	0.0095236	0.028187	561.231	674.096
1700020L24Rik	46.1214	37.5866	23.7447	39.9206	20.3572	23.4957	26.0988	29.5847	-0.505327	0.136825	0.249664	36.8433	24.8841
1700021F05Rik	124.528	108.338	83.805	134.019	145.494	140.034	143.543	127.343	0.340163	0.0795163	0.163358	112.672	139.104
1700021K19Rik	322.85	320.592	339.41	290.85	296.376	232.138	275.411	284.914	-0.228585	0.0746534	0.155165	318.425	272.21
1700022I11Rik	2.30607	2.21098	8.3805	5.70294	6.58614	7.51863	5.49448	3.85888	0.449118	0.577589	0.709706	4.65012	5.86453
1700023C21Rik	0	0	1.39675	0	0.59874	3.75931	0	0	0.265986	0.898435	NA	0.349187	1.08951
1700024P16Rik	78.4064	106.127	169.007	111.207	74.2437	73.3066	109.89	93.2562	-0.387411	0.060248	0.130991	116.187	87.674
1700025G04Rik	677.985	815.851	597.809	675.798	781.954	784.757	776.095	861.816	0.216191	0.0586712	0.128041	691.861	801.156
1700026D08Rik	9.22428	4.42196	6.98375	0	2.39496	5.63897	3.43405	11.5766	0.0999962	0.900718	0.940563	5.1575	5.76115
1700026L06Rik	0	0	1.39675	0	1.19748	0.939828	0.68681	0.643147	0.48665	0.782649	NA	0.349187	0.866816
1700028E10Rik	23.0607	156.979	122.914	99.8015	40.1156	48.8711	71.4282	60.4558	-0.644868	0.0328844	0.080002	100.689	55.2177
1700028J19Rik	4.61214	0	1.39675	5.70294	2.39496	3.75931	2.74724	3.21573	0.365975	0.713626	0.814956	2.92796	3.02931
1700028K03Rik	2.30607	4.42196	4.19025	0	4.19118	0	1.37362	3.21573	-0.327413	0.769794	NA	2.72957	2.19513
1700029I15Rik	0	17.6878	15.3642	8.55441	4.78992	7.51863	6.8681	7.07461	-0.305505	0.64499	0.762851	10.4016	6.56281
1700029J07Rik	20.7546	8.84391	23.7447	28.5147	18.5609	3.75931	8.24172	14.1492	-0.809307	0.135728	0.24813	20.4645	11.1778
1700030C10Rik	11.5304	17.6878	15.3642	0	14.9685	15.9771	22.6647	7.07461	0.476617	0.408879	0.558894	11.1456	15.1712
1700030J22Rik	2.30607	15.4768	5.587	11.4059	8.9811	5.63897	6.18129	4.50203	-0.281025	0.676306	0.785562	8.69395	6.32585
1700030K09Rik	50.7336	53.0635	67.044	74.1382	43.1093	39.4728	37.0877	40.5182	-0.608381	0.0219023	0.0570754	61.2448	40.047
1700034H15Rik	4.61214	8.84391	16.761	5.70294	1.19748	0.939828	2.06043	1.92944	-2.41866	0.00390907	0.0132098	8.98	1.53179
1700034I23Rik	0	4.42196	5.587	8.55441	5.38866	2.81948	5.49448	3.21573	0.174114	0.8515	0.910174	4.64084	4.22959
1700034J05Rik	2.30607	4.42196	9.77725	0	3.59244	3.75931	3.43405	2.57259	-0.21528	0.802854	0.878428	4.12632	3.3396
1700037C18Rik	11.5304	8.84391	11.174	11.4059	9.57984	13.1576	6.18129	8.3609	-0.224691	0.69185	0.797858	10.7385	9.31991
1700037H04Rik	85.3246	37.5866	65.6472	68.4353	20.3572	53.5702	44.6426	27.6553	-0.801061	0.0201149	0.0532866	64.2484	36.5563
1700040L02Rik	0	0	0	2.85147	1.19748	0	1.37362	0.643147	0.458727	0.795927	NA	0.712868	0.803561
1700042G15Rik	13.8364	19.8988	5.587	8.55441	7.18488	17.8567	44.6426	25.7259	0.980535	0.0997831	0.195572	11.9692	23.8525
1700047A11Rik	2.30607	0	11.174	0	8.9811	2.81948	7.55491	5.78832	1.04613	0.263954	0.409698	3.37002	6.28595
1700048M11Rik	4.61214	2.21098	2.7935	5.70294	1.19748	0.939828	0.68681	3.21573	-1.28815	0.237224	NA	3.82989	1.50996
1700048O20Rik	2.30607	33.1647	12.5707	19.9603	28.7395	29.1347	20.6043	30.2279	0.842178	0.0587974	0.128239	17.0004	27.1766
1700049G17Rik	62.2639	75.1732	78.218	42.7721	78.4349	102.441	84.4776	101.617	0.472623	0.0350617	0.0843815	64.6068	91.7427
1700052I22Rik	0	0	0	0	1.19748	2.81948	1.37362	1.92944	2.1933	0.215215	NA	0	1.83001
1700052K11Rik	18.4486	11.0549	19.5545	31.3662	28.7395	19.7364	23.3515	24.4396	0.3012	0.437729	0.58572	20.106	24.0668
1700056E22Rik	2.30607	0	4.19025	0	1.19748	0.939828	0	1.28629	-0.969319	0.547332	NA	1.62408	0.8559
1700061G19Rik	4.61214	0	2.7935	0	0.59874	2.81948	0	1.28629	-0.798264	0.605195	NA	1.85141	1.17613
1700066B19Rik	0	2.21098	0	2.85147	1.79622	0.939828	2.06043	3.21573	0.85861	0.525194	NA	1.26561	2.00305
1700066M21Rik	142.976	101.705	94.979	105.504	170.641	222.739	185.439	146.637	0.711153	1.7249e-05	0.000109051	111.291	181.364
1700067G17Rik	2.30607	0	4.19025	0	0	1.87966	1.37362	0	-1.23199	0.469888	NA	1.62408	0.813319
1700067K01Rik	2.30607	4.42196	6.98375	0	1.79622	2.81948	1.37362	5.78832	-0.224485	0.82287	0.890876	3.42794	2.94441
1700071M16Rik	0	2.21098	4.19025	8.55441	1.79622	4.69914	2.74724	2.57259	-0.257331	0.777541	0.860443	3.73891	2.9538
1700084E18Rik	13.8364	0	1.39675	2.85147	7.78362	6.5788	0.68681	5.78832	1.17059	0.272166	0.418959	4.52116	5.20939
1700084J12Rik	2.30607	0	1.39675	5.70294	3.59244	0.939828	0.68681	0	-0.418316	0.802325	NA	2.35144	1.30477
1700086O06Rik	6.91821	30.9537	26.5382	14.2574	28.7395	29.1347	23.3515	34.0868	0.731106	0.0655035	0.139698	19.6669	28.8281
1700088E04Rik	4.61214	2.21098	2.7935	0	2.39496	1.87966	0.68681	1.28629	-0.677045	0.60621	NA	2.40415	1.56193
1700092M07Rik	0	2.21098	2.7935	5.70294	0.59874	0.939828	0.68681	4.50203	-0.756807	0.560061	NA	2.67685	1.68185
1700093K21Rik	0	0	0	2.85147	1.79622	0	2.74724	0	0.798125	0.675844	NA	0.712868	1.13586
1700094D03Rik	62.2639	55.2744	62.8537	39.9206	53.2879	49.8109	48.7635	57.24	-0.0935418	0.729599	0.826318	55.0782	52.2756
1700094J05Rik	0	2.21098	0	2.85147	0	0	1.37362	1.92944	-0.588461	0.739662	NA	1.26561	0.825765
1700095J12Rik	2.30607	0	2.7935	0	0.59874	2.81948	1.37362	0	-0.166441	0.918296	NA	1.27489	1.19796
1700096K18Rik	9.22428	13.2659	18.1577	5.70294	10.7773	12.2178	9.61534	9.6472	-0.176255	0.74022	0.833607	11.5877	10.5644
1700099I09Rik	0	6.63293	2.7935	8.55441	0.59874	5.63897	2.74724	1.28629	-0.602664	0.597339	0.72461	4.49521	2.56781
1700101I11Rik	0	2.21098	1.39675	5.70294	1.19748	3.75931	2.06043	2.57259	0.216059	0.858683	NA	2.32767	2.39745
1700102H20Rik	2.30607	0	2.7935	5.70294	1.19748	4.69914	4.12086	5.14517	0.560934	0.5679	0.70154	2.70063	3.79066
1700102P08Rik	4.61214	2.21098	6.98375	8.55441	1.79622	2.81948	2.06043	1.28629	-1.51899	0.0879581	0.177098	5.59032	1.99061
1700105P06Rik	0	2.21098	4.19025	0	1.19748	0.939828	2.06043	0.643147	-0.235577	0.878807	NA	1.60031	1.21022
1700108J01Rik	2.30607	4.42196	2.7935	0	1.79622	0	1.37362	1.92944	-0.820866	0.521706	NA	2.38038	1.27482
1700109G15Rik	2.30607	8.84391	13.9675	8.55441	16.7647	26.3152	10.989	30.2279	1.33782	0.0130334	0.0367086	8.41797	21.0742
1700109H08Rik	9.22428	4.42196	19.5545	14.2574	16.166	11.2779	19.2307	14.1492	0.360643	0.462682	0.608504	11.8645	15.206
1700109K24Rik	16.1425	26.5317	34.9187	25.6632	13.1723	12.2178	18.5439	17.365	-0.702379	0.0685376	0.144877	25.814	15.3247
1700110C19Rik	0	6.63293	2.7935	0	0.59874	2.81948	1.37362	2.57259	0.00156786	0.999012	NA	2.35661	1.84111
1700110K17Rik	2.30607	6.63293	11.174	11.4059	5.38866	5.63897	3.43405	1.28629	-0.948287	0.217705	0.356131	7.87972	3.93699
1700112E06Rik	2.30607	8.84391	4.19025	0	3.59244	4.69914	3.43405	5.78832	0.321819	0.703674	0.806568	3.83506	4.37849
1700112J16Rik	4.61214	11.0549	6.98375	5.70294	11.3761	11.2779	4.12086	8.3609	0.309235	0.646921	0.764175	7.08843	8.78394
1700113A16Rik	71.4882	59.6964	53.0765	68.4353	58.6765	50.7507	63.1865	48.236	-0.166291	0.475931	0.620562	63.1741	55.2124
1700119H24Rik	0	0	6.98375	0	0.59874	0.939828	1.37362	0	-0.961726	0.592409	NA	1.74594	0.728047
1700120C14Rik	0	0	2.7935	0	0.59874	0	0.68681	0.643147	-0.685317	0.712347	NA	0.698375	0.482174
1700120E14Rik	9.22428	6.63293	6.98375	2.85147	11.3761	2.81948	2.74724	3.21573	-0.346911	0.660392	0.774353	6.42311	5.03963
1700120K04Rik	4.61214	4.42196	4.19025	0	1.19748	0	2.06043	0.643147	-1.79201	0.1399	NA	3.30609	0.975264
1700123M08Rik	0	2.21098	1.39675	2.85147	1.19748	2.81948	6.8681	4.50203	1.39078	0.234881	NA	1.6148	3.84677
1700123O20Rik	311.32	271.95	269.573	325.068	340.683	381.57	344.778	378.17	0.304496	0.00952012	0.0281824	294.478	361.3
1810006J02Rik	0	2.21098	2.7935	0	0.59874	0	2.06043	0	-0.820189	0.590578	NA	1.25112	0.664792
1810010D01Rik	4.61214	2.21098	2.7935	0	2.39496	1.87966	0.68681	3.21573	-0.260126	0.835951	NA	2.40415	2.04429
1810010H24Rik	4.61214	2.21098	4.19025	5.70294	2.9937	3.75931	2.06043	2.57259	-0.539747	0.545306	0.682895	4.17908	2.84651
1810011H11Rik	18.4486	15.4768	15.3642	14.2574	26.3446	19.7364	31.5932	21.867	0.657308	0.0997006	0.195489	15.8868	24.8853
1810011O10Rik	329.768	181.3	226.273	211.009	177.826	192.665	186.812	170.434	-0.368861	0.0481539	0.109015	237.088	181.934
1810012K16Rik	9.22428	6.63293	4.19025	2.85147	2.39496	1.87966	4.80767	3.85888	-0.786449	0.342669	0.492092	5.72473	3.23529
1810013A23Rik	4.61214	11.0549	2.7935	0	0	0	4.80767	1.28629	-1.66247	0.208222	NA	4.61513	1.52349
1810013L24Rik	793.288	818.062	845.033	806.966	873.562	851.484	882.55	841.879	0.079147	0.54744	0.684759	815.837	862.369
1810014B01Rik	16.1425	8.84391	13.9675	28.5147	20.9559	15.0373	22.6647	23.7964	0.349579	0.429665	0.578223	16.8672	20.6136
1810019D21Rik	110.691	201.199	156.436	122.613	62.2689	71.4269	48.0767	63.6715	-1.24843	4.64195e-08	5.02222e-07	147.735	61.361
1810021B22Rik	18.4486	19.8988	11.174	19.9603	12.5735	11.2779	15.7966	15.4355	-0.284974	0.532666	0.671625	17.3704	13.7709
1810022K09Rik	159.119	159.19	156.436	270.89	232.91	372.172	294.641	306.781	0.716249	8.92945e-06	6.04766e-05	186.409	301.626
1810024B03Rik	9.22428	13.2659	6.98375	5.70294	10.1786	7.51863	5.49448	18.0081	0.236389	0.696779	0.801318	8.79421	10.2999
1810026B05Rik	309.013	280.794	308.682	282.296	318.53	315.782	307.004	325.432	0.0973559	0.476138	0.620721	295.196	316.687
1810026J23Rik	394.338	358.178	276.556	305.107	422.112	490.59	438.185	446.987	0.443982	0.000186686	0.000907287	333.545	449.468
1810030O07Rik	205.24	181.3	170.403	191.048	200.578	235.897	223.9	192.301	0.191806	0.210485	0.347049	186.998	213.169
1810032O08Rik	55.3457	57.4854	75.4245	62.7323	61.6702	37.5931	44.6426	45.0203	-0.406005	0.151184	0.269309	62.747	47.2316
1810034E14Rik	9.22428	15.4768	19.5545	8.55441	10.1786	14.0974	13.7362	18.0081	0.101251	0.833998	0.898375	13.2025	14.0051
1810037I17Rik	428.929	444.406	439.976	598.809	832.248	1203.92	911.396	924.845	1.02095	8.2729e-12	1.77953e-10	478.03	968.102
1810041H14Rik	6.91821	0	5.587	2.85147	7.78362	3.75931	2.06043	7.07461	0.433946	0.622953	0.745053	3.83917	5.16949
1810043G02Rik	152.201	154.768	159.229	173.94	126.334	141.914	138.049	151.783	-0.19508	0.228121	0.368445	160.035	139.52
1810043H04Rik	43.8153	37.5866	36.3155	34.2176	29.937	21.616	30.2196	27.6553	-0.463869	0.141508	0.256471	37.9838	27.357
1810044D09Rik	11.5304	15.4768	6.98375	8.55441	8.9811	13.1576	8.92853	9.6472	-0.0670668	0.903143	0.941706	10.6363	10.1786
1810046K07Rik	0	0	1.39675	0	0	2.81948	1.37362	1.28629	1.00801	0.539621	NA	0.349187	1.36985
1810055G02Rik	55.3457	53.0635	55.87	76.9897	43.1093	45.1118	58.3788	45.0203	-0.313978	0.20459	0.340189	60.3172	47.905
1810058I24Rik	159.119	99.494	94.979	134.019	90.4097	89.2837	85.1644	84.8953	-0.429776	0.0201691	0.0533817	121.903	87.4383
1810062G17Rik	34.5911	37.5866	34.9187	39.9206	46.103	43.2321	45.3294	44.3771	0.300056	0.309958	0.460283	36.7543	44.7604
1810062O18Rik	0	2.21098	0	2.85147	0	0.939828	0.68681	0.643147	-1.10085	0.536538	NA	1.26561	0.567446
1810063I02Rik	0	2.21098	0	2.85147	4.19118	5.63897	0	0.643147	1.14237	0.455323	NA	1.26561	2.61832
1810064F22Rik	2.30607	0	5.587	2.85147	1.19748	0.939828	0.68681	6.43147	-0.238271	0.842794	NA	2.68613	2.3139
2010001A14Rik	18.4486	24.3208	18.1577	11.4059	23.9496	26.3152	15.7966	25.0827	0.306429	0.458998	0.605267	18.0832	22.786
2010001E11Rik	4.61214	0	4.19025	8.55441	0.59874	0.939828	1.37362	3.85888	-1.28484	0.218805	NA	4.3392	1.69277
2010003K11Rik	11.5304	0	4.19025	5.70294	1.79622	16.9169	19.2307	5.78832	1.26613	0.12628	0.234823	5.35589	10.933
2010009K17Rik	0	2.21098	6.98375	0	1.79622	0	1.37362	3.85888	-0.0491691	0.970067	NA	2.29868	1.75718
2010012O05Rik	23.0607	42.0086	26.5382	28.5147	59.874	74.2464	55.6316	50.1654	0.990976	0.000540878	0.00232965	30.0306	59.9794
2010016I18Rik	2.30607	13.2659	8.3805	2.85147	13.771	19.7364	6.18129	7.71776	0.964855	0.159219	0.280495	6.70098	11.8516
2010107E04Rik	712.576	603.597	695.581	721.422	1147.19	1671.01	1129.8	1220.05	0.90666	1.64472e-14	5.68074e-13	683.294	1292.01
2010107G23Rik	80.7125	66.3293	99.1692	111.207	154.475	156.011	94.0929	126.7	0.566485	0.0144754	0.0402309	89.3546	132.82
2010109A12Rik	11.5304	0	8.3805	5.70294	12.5735	18.7966	7.55491	19.2944	1.15385	0.0611968	0.132637	6.40345	14.5549
2010109I03Rik	0	0	1.39675	0	1.79622	0	2.06043	1.92944	1.15785	0.472266	NA	0.349187	1.44652
2010111I01Rik	417.399	594.753	840.843	573.145	900.505	841.146	668.953	812.294	0.439652	0.00156268	0.00594996	606.535	805.724
2010204K13Rik	2.30607	4.42196	1.39675	0	0.59874	2.81948	0.68681	1.28629	-0.579976	0.660476	NA	2.03119	1.34783
2010300C02Rik	362.053	433.352	395.28	390.651	262.847	187.966	192.307	241.823	-0.836618	8.35712e-10	1.25538e-08	395.334	221.236
2010310C07Rik	0	2.21098	8.3805	0	0	0	1.37362	1.28629	-1.44193	0.393555	NA	2.64787	0.664978
2010315B03Rik	553.457	508.525	509.814	595.957	695.137	937.949	818.677	744.764	0.558859	7.32197e-08	7.66514e-07	541.938	799.132
2010320M18Rik	126.834	101.705	67.044	59.8809	107.174	61.0888	76.2359	93.2562	-0.0413666	0.869455	0.922041	88.8659	84.4388
2200002D01Rik	4.61214	15.4768	11.174	17.1088	5.38866	8.45845	2.74724	7.71776	-0.923828	0.170259	0.295505	12.093	6.07803
2210013O21Rik	50.7336	30.9537	46.0927	34.2176	91.0085	88.3439	87.9116	88.1111	1.10809	3.78673e-06	2.76559e-05	40.4994	88.8438
2210015D19Rik	147.589	119.393	120.12	128.316	176.03	189.845	176.51	162.073	0.45212	0.00517836	0.0168302	128.854	176.114
2210016F16Rik	382.808	302.904	310.078	325.068	459.233	415.404	489.695	466.924	0.481655	0.000118356	0.000604287	330.214	457.814
2210016L21Rik	92.2428	66.3293	60.0602	76.9897	70.6513	55.4499	67.9942	69.4598	-0.128448	0.562043	0.696969	73.9055	65.8888
2210018M11Rik	212.159	271.95	257.002	233.821	144.895	142.854	154.532	156.285	-0.70148	3.15594e-07	2.88932e-06	243.733	149.641
2210039B01Rik	6.91821	6.63293	2.7935	5.70294	3.59244	0.939828	5.49448	1.92944	-0.793298	0.351754	0.501652	5.5119	2.98905
2210404O09Rik	18.4486	35.3756	25.1415	28.5147	35.9244	52.6304	40.5218	42.4477	0.676743	0.0273055	0.068587	26.8701	42.8811
2210406O10Rik	0	2.21098	1.39675	5.70294	1.19748	0.939828	2.06043	6.43147	0.305869	0.803041	NA	2.32767	2.6573
2210407C18Rik	0	0	0	2.85147	3.59244	0	0	0	1.00972	0.793454	NA	0.712868	0.89811
2210408F21Rik	186.792	156.979	162.023	199.603	191.597	204.883	181.318	189.728	0.132696	0.374831	0.525798	176.349	191.881
2210408I21Rik	62.2639	81.8062	61.457	94.0985	123.34	130.636	135.302	118.339	0.790782	2.77723e-05	0.000165847	74.9064	126.904
2210416O15Rik	0	6.63293	4.19025	11.4059	1.79622	0	2.74724	1.92944	-1.65416	0.134738	0.246568	5.55727	1.61822
2300009A05Rik	48.4275	42.0086	34.9187	34.2176	43.708	41.3524	30.2196	32.1573	-0.108326	0.707448	0.809666	39.8931	36.8594
2310001H17Rik	119.916	119.393	166.213	159.682	194.59	209.582	149.725	188.442	0.389261	0.0225315	0.0584324	141.301	185.585
2310009A05Rik	159.119	103.916	93.5822	125.465	121.544	146.613	101.648	117.696	0.0479978	0.787529	0.867995	120.52	121.875
2310009B15Rik	53.0396	44.2196	23.7447	19.9603	27.542	31.0143	21.2911	29.5847	-0.331268	0.317382	0.467809	35.2411	27.3581
2310010G23Rik	2.30607	2.21098	4.19025	5.70294	8.38236	7.51863	5.49448	6.43147	0.999978	0.206226	0.34236	3.60256	6.95673
2310010J17Rik	11.5304	4.42196	5.587	8.55441	2.9937	14.0974	7.55491	6.43147	0.0852641	0.90242	0.941326	7.52343	7.76937
2310011J03Rik	149.895	152.557	128.501	142.574	131.124	142.854	144.917	128.629	-0.0637266	0.711566	0.81305	143.382	136.881
2310015A10Rik	55.3457	75.1732	85.2017	48.475	51.4916	42.2923	45.3294	48.8791	-0.487342	0.0408425	0.0954195	66.0489	46.9981
2310022A10Rik	16.1425	33.1647	50.283	34.2176	35.9244	32.894	34.3405	34.0868	0.104873	0.732969	0.828908	33.4519	34.3114
2310022B05Rik	62.2639	70.7513	74.0277	54.1779	27.542	31.9542	38.4613	32.8005	-1.01244	8.44495e-05	0.000447026	65.3052	32.6895
2310030G06Rik	48.4275	46.4305	51.6797	25.6632	61.0715	55.4499	75.5491	65.6009	0.550671	0.0278723	0.0697455	43.0502	64.4178
2310033P09Rik	53.0396	50.8525	75.4245	31.3662	70.0526	67.6676	73.4886	75.2481	0.416539	0.074485	0.15488	52.6707	71.6142
2310034G01Rik	6.91821	19.8988	34.9187	14.2574	20.3572	20.6762	30.9064	19.9375	0.417813	0.337866	0.487875	18.9983	22.9693
2310035C23Rik	502.723	798.163	745.864	712.868	848.414	833.628	951.918	893.331	0.367135	0.000227194	0.00108063	689.905	881.823
2310036O22Rik	382.808	274.161	269.573	302.256	346.072	362.774	324.174	353.087	0.194093	0.120634	0.226546	307.199	346.527
2310039H08Rik	87.6307	61.9074	54.4732	42.7721	92.2059	93.9828	78.9831	77.1776	0.474326	0.0361757	0.0866281	61.6958	85.5874
2310040G24Rik	11.5304	8.84391	4.19025	8.55441	28.1408	13.1576	11.6758	16.7218	1.18462	0.0289919	0.0720758	8.27973	17.424
2310043O21Rik	0	6.63293	0	0	1.19748	1.87966	2.74724	2.57259	0.453031	0.738257	NA	1.65823	2.09924
2310045N01Rik	117.61	123.815	150.849	142.574	99.9896	97.7421	100.274	111.907	-0.384838	0.0364047	0.0870947	133.712	102.478
2310047M10Rik	27.6729	37.5866	41.9025	54.1779	44.3068	43.2321	59.7524	49.5223	0.309274	0.27642	0.423677	40.335	49.2034
2310057J18Rik	25.3668	13.2659	5.587	11.4059	11.9748	27.255	60.4393	18.0081	1.16093	0.117987	0.222493	13.9064	29.4193
2310057M21Rik	34.5911	28.7427	32.1252	34.2176	50.8929	42.2923	43.9558	45.0203	0.497421	0.0753238	0.156313	32.4192	45.5403
2310061I04Rik	39.2032	101.705	67.044	85.5441	28.7395	43.2321	26.7856	35.3731	-1.10249	0.000463223	0.0020235	73.3741	33.5326
2310067B10Rik	318.238	442.196	340.807	342.176	204.17	141.914	151.098	191.658	-1.06633	4.28832e-11	8.11934e-10	360.854	172.21
2310068J16Rik	0	0	2.7935	2.85147	1.79622	0.939828	1.37362	1.92944	0.29539	0.843895	NA	1.41124	1.50978
2310069G16Rik	2.30607	2.21098	2.7935	0	1.19748	1.87966	1.37362	3.85888	0.120252	0.917624	NA	1.82764	2.07741
2400006E01Rik	2.30607	2.21098	4.19025	2.85147	1.79622	3.75931	2.06043	2.57259	-0.170124	0.872409	NA	2.88969	2.54714
2410002F23Rik	108.385	181.3	136.881	111.207	94.0022	76.1261	72.8018	81.6796	-0.711999	0.000464485	0.00202704	134.444	81.1524
2410004B18Rik	73.7943	59.6964	74.0277	79.8412	113.761	124.997	105.082	116.41	0.675212	0.000415485	0.00183634	71.8399	115.062
2410006H16Rik	83.0186	64.1183	83.805	59.8809	105.378	122.178	66.6205	81.0365	0.330804	0.15659	0.276767	72.7057	93.8032
2410015M20Rik	530.396	439.985	391.09	544.631	656.818	811.072	561.124	703.602	0.534897	0.000343724	0.0015522	476.525	683.154
2410016O06Rik	182.18	223.309	206.719	185.346	226.324	164.47	230.081	183.94	0.0184233	0.908628	0.945158	199.388	201.204
2410089E03Rik	182.18	137.081	223.48	128.316	176.03	146.613	171.702	145.351	-0.0916231	0.62007	0.742763	167.764	159.924
2410127L17Rik	64.57	46.4305	33.522	54.1779	75.4412	74.2464	89.9721	82.3228	0.758672	0.00112501	0.00444653	49.6751	80.4956
2410131K14Rik	170.649	110.549	121.517	119.762	120.347	92.1032	98.2138	122.841	-0.248271	0.158067	0.278735	130.619	108.376
2500002B13Rik	18.4486	13.2659	8.3805	14.2574	13.1723	20.6762	11.6758	12.8629	0.145572	0.750375	0.841135	13.5881	14.5968
2500004C02Rik	9.22428	4.42196	15.3642	8.55441	5.9874	16.9169	15.7966	19.2944	0.552169	0.323223	0.47355	9.39122	14.4988
2510002D24Rik	57.6518	39.7976	48.8862	57.0294	129.927	124.997	109.89	114.48	1.24734	2.57504e-09	3.5559e-08	50.8413	119.823
2510003B16Rik	4.61214	0	2.7935	0	3.59244	1.87966	2.74724	1.28629	0.321724	0.78674	NA	1.85141	2.37641
2510009E07Rik	92.2428	101.705	117.327	128.316	141.901	113.719	156.593	134.418	0.327278	0.0784431	0.161565	109.898	136.658
2510039O18Rik	412.787	384.71	349.187	345.028	213.151	177.628	186.125	225.101	-0.891176	6.84675e-09	8.61233e-08	372.928	200.501
2610001J05Rik	108.385	70.7513	61.457	85.5441	171.24	161.65	151.785	156.928	1.02617	1.39351e-08	1.68577e-07	81.5344	160.401
2610002M06Rik	207.546	190.144	156.436	225.266	235.305	256.573	269.229	269.478	0.427973	0.00307787	0.0107353	194.848	257.646
2610005L07Rik	50.7336	64.1183	55.87	28.5147	48.4979	48.8711	43.9558	55.9537	-0.0349126	0.894254	0.936271	49.8091	49.3196
2610008E11Rik	166.037	154.768	160.626	156.831	160.462	170.109	225.96	200.019	0.243499	0.132338	0.243186	159.566	189.138
2610015P09Rik	103.773	77.3842	114.533	57.0294	54.4853	54.51	50.8239	55.3106	-0.740857	0.00517776	0.0168302	88.1801	53.7825
2610016A17Rik	6.91821	2.21098	6.98375	5.70294	5.38866	12.2178	13.7362	7.71776	0.81331	0.241608	0.384294	5.45397	9.76509
2610020C07Rik	6.91821	26.5317	20.9512	17.1088	8.38236	13.1576	12.3626	18.0081	-0.349794	0.439011	0.586788	17.8775	12.9777
2610020H08Rik	43.8153	28.7427	46.0927	25.6632	37.1219	49.8109	50.1371	55.9537	0.381681	0.192443	0.324555	36.0785	48.2559
2610027K06Rik	2.30607	6.63293	11.174	0	1.79622	2.81948	1.37362	5.14517	-0.565823	0.565217	0.699397	5.02825	2.78362
2610035D17Rik	83.0186	53.0635	54.4732	79.8412	68.8551	30.0745	35.7141	18.6512	-0.764592	0.0260651	0.0660417	67.5991	38.3237
2610037D02Rik	32.285	46.4305	55.87	22.8118	107.773	71.4269	81.0435	108.692	1.23231	9.61072e-06	6.45494e-05	39.3493	92.2339
2610044O15Rik8	73.7943	53.0635	44.696	65.5838	105.977	95.8625	97.527	91.3268	0.763486	0.000381953	0.00170377	59.2844	97.6733
2610203C22Rik	34.5911	53.0635	60.0602	37.0691	79.0337	80.8252	35.7141	36.6594	0.32083	0.373493	0.524514	46.196	58.0581
2610301B20Rik	50.7336	50.8525	43.2992	34.2176	67.6576	73.3066	71.4282	67.5304	0.625809	0.0106524	0.0309112	44.7757	69.9807
2610305D13Rik	23.0607	22.1098	26.5382	39.9206	49.0967	38.533	37.7745	46.3065	0.694499	0.0333764	0.0809821	27.9073	42.9277
2610306M01Rik	6.91821	6.63293	11.174	5.70294	7.78362	8.45845	9.61534	10.2903	0.194251	0.748596	0.839853	7.60702	9.03694
2610307P16Rik	13.8364	17.6878	43.2992	31.3662	28.7395	22.5559	27.4724	28.2984	0.11036	0.771912	0.85643	26.5474	26.7666
2610316D01Rik	0	0	1.39675	0	1.19748	1.87966	2.06043	1.28629	1.32058	0.396843	NA	0.349187	1.60596
2610318N02Rik	2.30607	0	0	0	0.59874	0	0.68681	0.643147	-0.276156	0.883296	NA	0.576518	0.482174
2610507B11Rik	4293.9	5270.97	4558.99	4371.3	5201.25	5384.28	5835.14	5936.24	0.273358	0.00532755	0.0172151	4623.79	5589.23
2610507I01Rik	387.42	384.71	385.503	481.898	426.902	452.997	390.108	464.352	0.0884883	0.457951	0.60471	409.883	433.59
2610524H06Rik	18.4486	13.2659	9.77725	8.55441	22.1534	28.1948	17.8571	9.6472	0.602922	0.186173	0.316439	12.5115	19.4631
2610528A11Rik	2.30607	2.21098	0	0	1.79622	0.939828	2.06043	0	0.291844	0.855047	NA	1.12926	1.19912
2610528J11Rik	87.6307	72.9623	89.392	119.762	149.685	139.095	125.686	143.422	0.610152	0.000797788	0.00327332	92.4367	139.472
2700029M09Rik	80.7125	68.5403	61.457	76.9897	88.0148	98.682	91.3457	95.1857	0.391161	0.0461698	0.105426	71.9249	93.307
2700038G22Rik	2.30607	11.0549	23.7447	14.2574	5.38866	5.63897	7.55491	4.50203	-0.907903	0.125166	0.233189	12.8408	5.77114
2700046G09Rik	13.8364	13.2659	11.174	19.9603	22.1534	12.2178	14.423	10.2903	0.0716518	0.876882	0.926451	14.5591	14.7711
2700049A03Rik	108.385	110.549	129.898	85.5441	102.385	114.659	115.384	124.127	0.0507865	0.780125	0.862442	108.594	114.139
2700054A10Rik	2.30607	2.21098	6.98375	2.85147	2.39496	3.75931	6.18129	3.85888	0.167539	0.851649	0.910174	3.58807	4.04861
2700060E02Rik	1743.39	1554.32	1403.73	2110.09	2429.09	2565.73	2118.12	2141.68	0.457619	5.41142e-06	3.81607e-05	1702.88	2313.65
2700062C07Rik	115.304	106.127	83.805	74.1382	113.761	120.298	92.0325	107.405	0.189978	0.316963	0.46744	94.8434	108.374
2700081O15Rik	43.8153	72.9623	94.979	74.1382	42.5105	35.7135	47.3899	42.4477	-0.731366	0.0030316	0.0105942	71.4737	42.0154
2700094K13Rik	66.8761	44.2196	41.9025	37.0691	58.6765	47.9312	50.1371	49.5223	0.140388	0.583875	0.714323	47.5168	51.5668
2700097O09Rik	16.1425	24.3208	30.7285	45.6235	46.7017	43.2321	48.7635	51.4517	0.746552	0.0117409	0.0335609	29.2038	47.5373
2700099C18Rik	0	2.21098	4.19025	8.55441	5.9874	9.39828	5.49448	1.28629	0.63841	0.464724	0.610603	3.73891	5.54161
2810001G20Rik	29.9789	37.5866	29.3317	34.2176	56.2815	62.0287	61.1261	40.5182	0.742821	0.0114821	0.0329434	32.7787	54.9886
2810002D19Rik	25.3668	26.5317	16.761	17.1088	19.7584	33.8338	23.3515	39.8751	0.453789	0.229192	0.369723	21.4421	29.2047
2810004N23Rik	200.628	192.355	167.61	179.643	208.96	224.619	197.801	197.446	0.167169	0.235624	0.377086	185.059	207.207
2810006K23Rik	53.0396	37.5866	37.7122	59.8809	42.5105	54.51	49.4503	55.9537	0.141218	0.587268	0.71688	47.0548	50.6062
2810013P06Rik	39.2032	59.6964	72.631	71.2868	81.4286	101.501	72.8018	94.5425	0.548145	0.0174793	0.0472781	60.7043	87.5686
2810021J22Rik	32.285	46.4305	34.9187	57.0294	45.5042	43.2321	39.835	45.0203	0.0636824	0.816191	0.886526	42.6659	43.3979
2810025M15Rik	39.2032	44.2196	30.7285	45.6235	49.6954	52.6304	39.835	33.4436	0.151415	0.590003	0.719071	39.9437	43.9011
2810029C07Rik	2.30607	4.42196	4.19025	0	4.19118	3.75931	2.74724	1.92944	0.139042	0.891088	NA	2.72957	3.15679
2810032G03Rik	163.731	84.0171	81.0115	91.247	127.532	87.404	96.8402	91.97	0.00538504	0.981451	0.988816	105.002	100.936
2810047C21Rik1	0	6.63293	0	2.85147	14.3698	13.1576	4.80767	4.50203	2.02739	0.039531	0.0929902	2.3711	9.20926
2810403A07Rik	535.008	614.652	582.445	507.562	543.656	550.739	629.118	589.122	0.0450889	0.680648	0.789258	559.917	578.159
2810403D21Rik	9.22428	6.63293	8.3805	5.70294	20.3572	15.0373	13.7362	10.9335	0.973913	0.0718317	0.150418	7.48516	15.016
2810408A11Rik	32.285	19.8988	20.9512	14.2574	32.332	28.1948	27.4724	26.369	0.388364	0.273144	0.420073	21.8481	28.592
2810408I11Rik	0	4.42196	2.7935	0	2.39496	2.81948	2.74724	5.78832	1.07346	0.307919	0.458004	1.80386	3.4375
2810410L24Rik	20.7546	22.1098	27.935	17.1088	16.7647	13.1576	4.80767	11.5766	-0.938789	0.0402557	0.0944248	21.9771	11.5767
2810417H13Rik	2.30607	6.63293	9.77725	2.85147	13.1723	31.0143	14.423	9.00405	1.59901	0.0110073	0.0317764	5.39193	16.9034
2810428I15Rik	83.0186	81.8062	61.457	74.1382	36.5231	42.2923	34.3405	37.9456	-0.979113	9.43558e-05	0.000494781	75.105	37.7754
2810433D01Rik	0	2.21098	2.7935	2.85147	2.39496	3.75931	0	1.28629	0.0206987	0.988739	NA	1.96399	1.86014
2810442N19Rik	0	2.21098	6.98375	2.85147	2.39496	5.63897	2.74724	2.57259	0.349738	0.719276	0.818643	3.01155	3.33844
2810454H06Rik	11.5304	11.0549	8.3805	5.70294	7.78362	8.45845	9.61534	14.1492	0.119036	0.841059	0.903371	9.16717	10.0017
2810459M11Rik	103.773	156.979	79.6147	102.653	180.819	151.312	61.1261	144.065	0.275025	0.33061	0.480731	110.755	134.331
2810468N07Rik	4.61214	2.21098	2.7935	0	3.59244	3.75931	3.43405	3.85888	0.541408	0.582827	0.713615	2.40415	3.66117
2810474O19Rik	472.745	616.863	670.44	473.344	542.458	651.301	699.172	683.665	0.20715	0.102941	0.200169	558.348	644.149
2900005J15Rik	4.61214	24.3208	29.3317	19.9603	16.166	8.45845	8.92853	12.2198	-0.640712	0.204045	0.339398	19.5562	11.4432
2900008C10Rik	0	6.63293	6.98375	5.70294	2.39496	1.87966	2.74724	1.28629	-1.02539	0.282528	0.431085	4.82991	2.07704
2900009J06Rik	4.61214	2.21098	1.39675	2.85147	0.59874	0.939828	1.37362	1.92944	-1.06054	0.367042	NA	2.76783	1.21041
2900026A02Rik	235.219	305.115	243.034	236.672	114.359	99.6218	100.274	106.762	-1.27305	1.39692e-13	4.07884e-12	255.01	105.254
2900041M22Rik	0	0	2.7935	2.85147	0.59874	0.939828	1.37362	1.92944	-0.142454	0.919516	NA	1.41124	1.21041
2900057B20Rik	2.30607	2.21098	2.7935	5.70294	1.79622	4.69914	4.80767	2.57259	0.121228	0.901652	0.941017	3.25337	3.4689
2900060B14Rik	0	4.42196	2.7935	8.55441	2.9937	11.2779	6.18129	7.07461	1.04922	0.253498	0.398195	3.94247	6.88188
2900076A07Rik	23.0607	33.1647	47.4895	45.6235	47.8992	59.2092	39.1482	48.8791	0.412033	0.14781	0.264824	37.3346	48.7839
2900097C17Rik	1196.85	1319.95	1204	1129.18	1453.14	1332.68	1473.21	1422.64	0.228247	0.0547212	0.120946	1212.5	1420.42
3000002C10Rik	9.22428	17.6878	15.3642	14.2574	19.1597	18.7966	19.9175	14.1492	0.406591	0.366957	0.51774	14.1334	18.0057
3010026O09Rik	29.9789	19.8988	20.9512	22.8118	25.1471	15.0373	13.0494	23.7964	-0.254257	0.524874	0.664593	23.4102	19.2575
3110001I22Rik	16.1425	19.8988	37.7122	39.9206	38.3194	33.8338	30.2196	30.2279	0.246885	0.435879	0.584105	28.4185	33.1502
3110002H16Rik	249.056	258.684	203.925	265.187	228.719	234.957	234.202	200.019	-0.107605	0.433144	0.581512	244.213	224.474
3110009E18Rik	13.8364	8.84391	5.587	2.85147	8.9811	9.39828	11.6758	12.8629	0.491295	0.399605	0.550408	7.7797	10.7295
3110021A11Rik	0	2.21098	2.7935	0	2.9937	0	0.68681	1.28629	0.0678301	0.965759	NA	1.25112	1.2417
3110021N24Rik	9.22428	15.4768	18.1577	17.1088	31.7332	15.0373	28.1592	18.6512	0.726114	0.0902296	0.180603	14.9919	23.3952
3110035E14Rik	0	8.84391	34.9187	17.1088	17.3635	11.2779	10.989	10.2903	0.0489071	0.935524	0.9609	15.2179	12.4802
3110039I08Rik	29.9789	28.7427	65.6472	62.7323	35.3257	31.0143	36.4009	30.871	-0.45406	0.121428	0.227754	46.7753	33.403
3110040N11Rik	142.976	114.971	150.849	139.722	185.609	218.04	139.422	190.371	0.408309	0.0253444	0.0643838	137.13	183.361
3110043O21Rik	170.649	181.3	198.338	182.494	258.656	308.264	274.724	258.545	0.571636	3.5169e-05	0.000205378	183.195	275.047
3110045C21Rik	11.5304	33.1647	40.5057	42.7721	64.6639	78.9456	60.4393	69.4598	1.17008	2.1608e-05	0.00013308	31.9932	68.3771
3110052M02Rik	69.1821	99.494	93.5822	102.653	106.576	121.238	125.686	128.629	0.413587	0.0235754	0.060535	91.2278	120.532
3110056K07Rik	46.1214	77.3842	72.631	59.8809	53.8866	71.4269	61.1261	74.605	0.0471209	0.843578	0.905474	64.0044	65.2611
3110057O12Rik	92.2428	92.8611	94.979	91.247	114.958	126.877	90.6589	135.704	0.328343	0.0944045	0.187098	92.8325	117.049
3110062M04Rik	16.1425	13.2659	30.7285	22.8118	11.3761	14.0974	14.423	16.7218	-0.557582	0.199342	0.33333	20.7372	14.1546
3110070M22Rik	0	2.21098	5.587	2.85147	0.59874	0.939828	1.37362	0.643147	-1.31803	0.337057	NA	2.66236	0.888834
3110082I17Rik	59.9578	50.8525	34.9187	37.0691	34.1282	36.6533	28.1592	33.4436	-0.440924	0.145329	0.261538	45.6995	33.0961
3200001D21Rik	2.30607	8.84391	6.98375	8.55441	8.9811	9.39828	6.8681	6.43147	0.278611	0.663204	0.776336	6.67203	7.91974
3300002I08Rik	9.22428	8.84391	4.19025	14.2574	8.9811	5.63897	7.55491	9.6472	-0.0432212	0.943217	0.96609	9.12895	7.95554
3425401B19Rik	0	0	1.39675	0	0	0.939828	2.74724	3.21573	1.39604	0.48335	NA	0.349187	1.7257
3632451O06Rik	13.8364	15.4768	15.3642	14.2574	14.9685	10.3381	13.7362	12.8629	-0.17801	0.698389	0.802635	14.7337	12.9764
3632454L22Rik	6.91821	11.0549	4.19025	8.55441	3.59244	3.75931	2.74724	1.92944	-1.32649	0.0825303	0.168148	7.67944	3.00711
3830403N18Rik	0	0	0	0	0.59874	4.69914	1.37362	2.57259	2.48574	0.201041	NA	0	2.31102
3830406C13Rik	166.037	196.777	196.942	273.741	208.361	270.671	261.674	245.039	0.255236	0.0829375	0.168883	208.374	246.436
3830408C21Rik	0	2.21098	4.19025	0	2.9937	0.939828	0.68681	3.21573	0.521848	0.675294	NA	1.60031	1.95902
3830432H09Rik	2.30607	2.21098	2.7935	0	4.19118	1.87966	2.06043	3.21573	0.608979	0.612934	NA	1.82764	2.83675
3930402G23Rik	2.30607	0	5.587	2.85147	6.58614	3.75931	7.55491	3.85888	0.976481	0.284498	0.433454	2.68613	5.43981
4430402I18Rik	6.91821	2.21098	1.39675	5.70294	1.79622	4.69914	8.92853	7.07461	0.720402	0.402662	0.553048	4.05722	5.62462
4631405J19Rik	34.5911	48.6415	60.0602	25.6632	32.332	23.4957	14.423	11.5766	-1.02934	0.00534607	0.0172711	42.239	20.4568
4632404H12Rik	53.0396	77.3842	92.1855	79.8412	46.7017	51.6906	46.7031	52.738	-0.595816	0.01199	0.034132	75.6126	49.4583
4632415L05Rik	152.201	130.448	114.533	162.534	94.0022	100.562	88.5985	86.1816	-0.579195	0.00183726	0.00687484	139.929	92.336
4632427E13Rik	13.8364	48.6415	47.4895	54.1779	37.1219	24.4355	30.2196	35.3731	-0.244567	0.444745	0.592057	41.0363	31.7875
4632428C04Rik	0	0	4.19025	0	2.9937	6.5788	2.06043	3.21573	1.65827	0.161881	NA	1.04756	3.71216
4632428N05Rik	274.422	234.364	280.747	216.712	238.897	231.198	250.686	201.305	-0.133803	0.352794	0.502889	251.561	230.521
4732416N19Rik	0	4.42196	1.39675	0	1.19748	0	0.68681	0.643147	-0.930677	0.566227	NA	1.45468	0.631859
4732471J01Rik	18.4486	39.7976	57.2667	28.5147	19.7584	22.5559	23.3515	23.7964	-0.626334	0.0591678	0.128891	36.0069	22.3656
4732490B19Rik	64.57	53.0635	60.0602	79.8412	84.4223	69.5473	52.1975	82.9659	0.170001	0.490408	0.633828	64.3837	72.2833
4732491K20Rik	9.22428	6.63293	11.174	28.5147	14.9685	19.7364	13.7362	10.2903	0.13681	0.775336	0.859199	13.8865	14.6829
4831440E17Rik	73.7943	61.9074	71.2342	79.8412	66.4601	56.3897	54.258	39.2319	-0.40239	0.131246	0.241867	71.6943	54.0849
4833411C07Rik	4.61214	6.63293	5.587	19.9603	0.59874	2.81948	2.74724	4.50203	-1.72586	0.0424229	0.0983219	9.19809	2.66687
4833417C18Rik	0	0	1.39675	2.85147	2.39496	2.81948	2.74724	0	0.934798	0.5401	NA	1.06205	1.99042
4833418N02Rik	27.6729	17.6878	12.5707	17.1088	15.5672	7.51863	9.61534	21.867	-0.391591	0.384337	0.535413	18.7601	13.642
4833419F23Rik	2.30607	0	2.7935	0	2.39496	1.87966	1.37362	2.57259	0.521904	0.687445	NA	1.27489	2.05521
4833420G17Rik	232.913	329.436	263.986	250.929	268.235	291.347	260.988	284.914	0.0366335	0.839754	0.902437	269.316	276.371
4833422C13Rik	4.61214	11.0549	13.9675	5.70294	8.9811	5.63897	1.37362	4.50203	-0.672211	0.34816	0.497846	8.83437	5.12393
4833427F10Rik	0	6.63293	1.39675	0	0.59874	0.939828	1.37362	1.92944	-0.492259	0.730458	NA	2.00742	1.21041
4833427G06Rik	2.30607	8.84391	5.587	8.55441	12.5735	7.51863	3.43405	23.1533	1.02555	0.14186	0.256885	6.32285	11.6699
4833439L19Rik	1651.15	1479.14	1325.52	1522.69	1461.52	1572.33	1340.65	1308.16	-0.0661063	0.459956	0.606117	1494.62	1420.67
4921507L20Rik	2.30607	11.0549	25.1415	2.85147	6.58614	4.69914	2.06043	8.3609	-0.408765	0.581233	0.712443	10.3385	5.42665
4921507P07Rik	23.0607	28.7427	22.348	14.2574	8.38236	11.2779	12.3626	11.5766	-1.04637	0.0173402	0.0469541	22.1022	10.8999
4921511C10Rik	2.30607	13.2659	12.5707	5.70294	11.3761	10.3381	8.92853	10.2903	0.465403	0.431943	0.580435	8.46141	10.2333
4921511H03Rik	0	2.21098	4.19025	0	1.19748	0.939828	2.74724	2.57259	0.506042	0.68063	NA	1.60031	1.86428
4921511I17Rik	2.30607	0	2.7935	0	2.39496	2.81948	2.06043	3.85888	0.938089	0.459488	NA	1.27489	2.78344
4921513I03Rik	2.30607	0	1.39675	5.70294	2.9937	0.939828	2.06043	1.28629	-0.19912	0.876013	NA	2.35144	1.82006
4921524J17Rik	161.425	119.393	171.8	136.871	190.998	198.304	184.752	196.803	0.36975	0.0218593	0.0570145	147.372	192.714
4921531C22Rik	27.6729	44.2196	50.283	31.3662	46.103	57.3295	54.9448	55.9537	0.489388	0.0651191	0.139067	38.3854	53.5828
4921536K21Rik	6.91821	15.4768	4.19025	11.4059	13.1723	9.39828	6.18129	3.85888	-0.180719	0.77683	0.859889	9.4978	8.15268
4930402H24Rik	198.322	369.233	310.078	273.741	325.715	396.608	471.151	475.285	0.551984	0.000317641	0.00144564	287.844	417.19
4930404I05Rik	6.91821	8.84391	11.174	11.4059	6.58614	1.87966	5.49448	9.6472	-0.650585	0.298962	0.448443	9.5855	5.90187
4930404N11Rik	50.7336	86.2281	57.2667	54.1779	28.7395	32.894	24.7251	40.5182	-0.962395	0.00178652	0.0067074	62.1016	31.7192
4930405A10Rik	2.30607	2.21098	5.587	5.70294	1.79622	2.81948	1.37362	2.57259	-0.869992	0.400936	NA	3.95175	2.14048
4930405A21Rik	0	4.42196	2.7935	0	2.39496	4.69914	1.37362	1.92944	0.893542	0.473195	NA	1.80386	2.59929
4930405J17Rik	4.61214	35.3756	46.0927	22.8118	10.7773	12.2178	17.1702	12.8629	-0.740766	0.0829575	0.1689	27.2231	13.2571
4930405O22Rik	9.22428	17.6878	54.4732	37.0691	14.3698	13.1576	22.6647	15.4355	-0.683748	0.0876843	0.176644	29.6136	16.4069
4930406D18Rik	0	2.21098	5.587	2.85147	3.59244	1.87966	3.43405	0.643147	0.147762	0.897123	NA	2.66236	2.38732
4930412C18Rik	9.22428	8.84391	18.1577	25.6632	8.38236	22.5559	28.1592	23.1533	0.443496	0.361993	0.512486	15.4723	20.5627
4930412O13Rik	108.385	139.292	143.865	108.356	83.8236	64.8481	68.681	84.2522	-0.72384	0.000156771	0.000772747	124.974	75.4012
4930413F20Rik	18.4486	24.3208	30.7285	22.8118	12.5735	17.8567	17.1702	19.9375	-0.510494	0.183222	0.312597	24.0774	16.8845
4930413G21Rik	0	8.84391	2.7935	8.55441	0.59874	0	0	0.643147	-3.50964	0.023521	NA	5.04795	0.310472
4930414N06Rik	2.30607	4.42196	1.39675	0	2.9937	6.5788	4.80767	1.28629	0.917959	0.408938	NA	2.03119	3.91661
4930415O20Rik	18.4486	24.3208	34.9187	17.1088	35.3257	70.4871	46.7031	59.8126	1.14418	0.00168821	0.00637784	23.6992	53.0821
4930426L09Rik	2.30607	2.21098	4.19025	2.85147	0.59874	0	0.68681	0.643147	-2.45818	0.105346	NA	2.88969	0.482174
4930427A07Rik	43.8153	11.0549	20.9512	17.1088	10.7773	8.45845	8.24172	7.07461	-1.34113	0.00282907	0.00997998	23.2326	8.63803
4930429B21Rik	2.30607	2.21098	2.7935	2.85147	0.59874	1.87966	0	0	-2.24859	0.112667	NA	2.5405	0.619599
4930429F24Rik	9.22428	6.63293	9.77725	14.2574	4.78992	2.81948	8.92853	9.00405	-0.571857	0.366986	0.51774	9.97295	6.3855
4930430F08Rik	46.1214	19.8988	26.5382	31.3662	37.1219	34.7736	40.5218	36.0162	0.3056	0.320203	0.470596	30.9812	37.1084
4930431P03Rik	96.855	172.456	210.909	205.306	102.983	94.9227	72.115	112.551	-0.805609	3.62515e-05	0.000211274	171.382	95.6429
4930432K21Rik	4.61214	4.42196	4.19025	2.85147	1.19748	2.81948	4.12086	3.21573	-0.525621	0.563755	0.698259	4.01895	2.83839
4930438E09Rik	0	2.21098	9.77725	0	1.79622	0.939828	4.12086	1.28629	-0.043538	0.969165	0.981424	2.99706	2.0358
4930443O20Rik	6.91821	8.84391	8.3805	11.4059	1.79622	1.87966	0.68681	2.57259	-2.33939	0.00289679	0.0101818	8.88713	1.73382
4930444F02Rik	0	0	4.19025	2.85147	0	0.939828	0	3.21573	-0.590282	0.737814	NA	1.76043	1.03889
4930445N18Rik	0	0	0	5.70294	0.59874	0.939828	2.74724	1.28629	0.454956	0.794238	NA	1.42574	1.39302
4930447K03Rik	2.30607	0	2.7935	0	0	2.81948	0.68681	1.28629	-0.455467	0.777694	NA	1.27489	1.19815
4930449E18Rik	2.30607	8.84391	4.19025	8.55441	1.79622	1.87966	0.68681	4.50203	-1.33577	0.133112	0.244237	5.97366	2.21618
4930451G09Rik	41.5093	70.7513	81.0115	108.356	73.0463	64.8481	77.6095	78.4639	-0.0168378	0.948409	0.969406	75.407	73.4919
4930452B06Rik	0	0	0	0	0	0.939828	0	0	-0.862536	0.72029	NA	0	0.234957
4930453N24Rik	332.074	318.381	268.176	313.662	401.156	437.02	479.393	453.418	0.533984	1.13523e-05	7.49312e-05	308.073	442.747
4930455C13Rik	4.61214	4.42196	8.3805	2.85147	5.9874	3.75931	2.06043	7.07461	-0.124575	0.867576	0.920498	5.06652	4.72044
4930455G09Rik	0	2.21098	1.39675	0	0	1.87966	2.74724	2.57259	0.808744	0.583057	NA	0.901932	1.79987
4930471G03Rik	2.30607	2.21098	2.7935	0	0.59874	0	0.68681	0.643147	-1.88659	0.221041	NA	1.82764	0.482174
4930473A02Rik	4.61214	11.0549	15.3642	8.55441	4.78992	7.51863	8.24172	7.07461	-0.394867	0.534932	0.673692	9.89642	6.90622
4930474M22Rik	0	2.21098	0	0	0	1.87966	3.43405	0	0.836923	0.66599	NA	0.552744	1.32843
4930478L05Rik	2.30607	8.84391	8.3805	0	7.18488	4.69914	5.49448	5.14517	0.441888	0.580938	0.712262	4.88262	5.63092
4930479D17Rik	0	0	1.39675	2.85147	4.19118	1.87966	0.68681	0.643147	0.918414	0.526664	NA	1.06205	1.8502
4930480G23Rik	6.91821	0	0	5.70294	1.19748	3.75931	4.80767	1.28629	0.70199	0.53244	0.671426	3.15529	2.76269
4930480K23Rik	48.4275	61.9074	47.4895	37.0691	43.708	47.9312	54.9448	54.0243	0.0381439	0.881052	0.928764	48.7234	50.1521
4930481A15Rik	62.2639	44.2196	67.044	31.3662	26.3446	36.6533	32.2801	27.0122	-0.780714	0.0101684	0.0297144	51.2234	30.5725
4930482G09Rik	0	0	0	2.85147	2.9937	5.63897	2.06043	3.21573	2.40537	0.114693	NA	0.712868	3.47721
4930483K19Rik	2.30607	2.21098	2.7935	8.55441	3.59244	1.87966	7.55491	3.21573	0.180866	0.837502	0.900748	3.96624	4.06068
4930486L24Rik	4.61214	8.84391	4.19025	8.55441	10.7773	7.51863	6.8681	5.78832	0.298632	0.66101	0.774768	6.55018	7.73809
4930487H11Rik	0	0	8.3805	14.2574	1.19748	5.63897	3.43405	2.57259	-0.60251	0.529731	0.668992	5.65946	3.21077
4930502E09Rik	2.30607	4.42196	6.98375	0	4.19118	0	1.37362	1.28629	-0.952278	0.420466	NA	3.42794	1.71277
4930503B20Rik	4.61214	0	1.39675	0	2.9937	7.51863	1.37362	1.92944	1.30346	0.324633	NA	1.50222	3.45385
4930503L19Rik	27.6729	39.7976	33.522	51.3265	32.9307	39.4728	34.3405	36.6594	-0.0575207	0.844351	0.906037	38.0797	35.8508
4930506A18Rik	2.30607	0	0	0	1.19748	1.87966	1.37362	3.21573	1.66977	0.306202	NA	0.576518	1.91662
4930506C21Rik	11.5304	39.7976	61.457	8.55441	56.2815	46.0516	49.4503	61.7421	1.04849	0.00123559	0.00483887	30.3348	53.3814
4930507D05Rik	4.61214	11.0549	4.19025	8.55441	2.39496	1.87966	1.37362	3.85888	-1.52522	0.0605039	0.13141	7.10292	2.37678
4930509E16Rik	4.61214	2.21098	1.39675	2.85147	4.19118	0.939828	1.37362	1.28629	-0.356001	0.74974	NA	2.76783	1.94773
4930511A08Rik	0	2.21098	1.39675	0	2.9937	0.939828	2.06043	0	0.657176	0.649951	NA	0.901932	1.49849
4930511M06Rik	0	0	2.7935	5.70294	2.39496	0	2.74724	2.57259	0.0563644	0.964489	NA	2.12411	1.9287
4930512B01Rik	4.61214	22.1098	27.935	8.55441	6.58614	2.81948	5.49448	7.07461	-1.20635	0.037727	0.0896093	15.8028	5.49368
4930512J16Rik	0	0	0	0	0.59874	2.81948	1.37362	0.643147	1.80018	0.31708	NA	0	1.35875
4930513N10Rik	2.30607	4.42196	11.174	0	4.78992	8.45845	9.61534	3.85888	0.631151	0.440833	0.588303	4.47551	6.68065
4930515G01Rik	16.1425	11.0549	11.174	14.2574	12.5735	15.0373	13.0494	17.365	0.162519	0.728432	0.825318	13.1572	14.5063
4930520O04Rik	4.61214	4.42196	6.98375	5.70294	7.18488	5.63897	5.49448	3.21573	-0.0120214	0.986986	0.992548	5.4302	5.38351
4930521E06Rik	0	17.6878	16.761	11.4059	5.9874	3.75931	3.43405	5.14517	-0.606423	0.396732	0.547252	11.4637	4.58148
4930523C07Rik	25.3668	33.1647	72.631	42.7721	28.7395	60.149	50.1371	41.1614	0.0494487	0.86784	0.920711	43.4836	45.0468
4930525G20Rik	11.5304	8.84391	11.174	8.55441	24.5483	19.7364	23.3515	14.7924	1.00923	0.0304601	0.0750586	10.0257	20.6072
4930526I15Rik	4.61214	17.6878	8.3805	8.55441	0.59874	2.81948	5.49448	7.07461	-1.24559	0.114883	0.21777	9.80872	3.99683
4930533B01Rik	0	13.2659	12.5707	0	6.58614	3.75931	6.18129	8.3609	0.600996	0.458654	0.605088	6.45915	6.22191
4930538K18Rik	4.61214	4.42196	2.7935	2.85147	0	0.939828	1.37362	2.57259	-1.57642	0.185867	NA	3.66977	1.22151
4930539J05Rik	4.61214	8.84391	12.5707	5.70294	4.78992	3.75931	3.43405	4.50203	-0.919604	0.198179	0.331804	7.93243	4.12133
4930545L23Rik	0	8.84391	11.174	0	5.38866	4.69914	4.12086	3.21573	0.444755	0.60818	0.732809	5.00448	4.3561
4930546C10Rik	13.8364	11.0549	4.19025	17.1088	0.59874	0	0.68681	0	-4.94004	0.000129274	0.000652927	11.5476	0.321387
4930549C15Rik	0	4.42196	4.19025	0	3.59244	5.63897	0.68681	2.57259	0.862927	0.467553	NA	2.15305	3.1227
4930549G23Rik	2.30607	6.63293	4.19025	2.85147	2.9937	4.69914	6.18129	5.14517	0.306297	0.719101	0.818573	3.99518	4.75483
4930550C14Rik	2.30607	0	2.7935	2.85147	2.39496	0	6.18129	2.57259	0.496484	0.671791	NA	1.98776	2.78721
4930552P12Rik	2.30607	4.42196	1.39675	8.55441	1.19748	0	0	3.85888	-2.00772	0.165314	NA	4.1698	1.26409
4930556M19Rik	39.2032	48.6415	51.6797	25.6632	45.5042	43.2321	46.7031	27.0122	-0.0331289	0.92225	0.952917	41.2969	40.6129
4930556N13Rik	0	30.9537	25.1415	14.2574	8.38236	9.39828	6.18129	9.00405	-0.638031	0.260316	0.406187	17.5881	8.24149
4930557K07Rik	4.61214	11.0549	9.77725	5.70294	4.19118	3.75931	2.06043	5.78832	-0.89893	0.219891	0.358456	7.7868	3.94981
4930558J18Rik	0	0	1.39675	2.85147	2.9937	0	0	0.643147	-0.162217	0.926849	NA	1.06205	0.909211
4930562C15Rik	9.22428	8.84391	18.1577	22.8118	7.78362	8.45845	10.989	2.57259	-0.976602	0.084535	0.171394	14.7594	7.4509
4930563E18Rik	2.30607	2.21098	0	2.85147	0	1.87966	0	0.643147	-1.55468	0.354059	NA	1.84213	0.630701
4930563E22Rik	2.30607	6.63293	2.7935	2.85147	2.39496	5.63897	0.68681	3.85888	-0.183714	0.849498	0.909345	3.64599	3.1449
4930563F08Rik	4.61214	24.3208	29.3317	8.55441	13.1723	3.75931	4.80767	7.07461	-0.92435	0.100939	0.197333	16.7048	7.20347
4930565N06Rik	20.7546	84.0171	75.4245	57.0294	55.6828	39.4728	55.6316	58.5263	-0.0313574	0.901864	0.941017	59.3064	52.3284
4930570G19Rik	0	0	0	0	1.19748	3.75931	0	1.28629	1.84462	0.329819	NA	0	1.56077
4930577N17Rik	2.30607	6.63293	11.174	2.85147	4.78992	6.5788	6.8681	7.07461	0.382038	0.59854	0.725325	5.74112	6.32786
4930578C19Rik	16.1425	22.1098	25.1415	8.55441	19.7584	18.7966	21.2911	9.6472	-0.0810829	0.855411	0.912658	17.987	17.3733
4930579G18Rik	20.7546	48.6415	36.3155	19.9603	20.9559	9.39828	20.6043	18.6512	-0.804333	0.0280675	0.0701375	31.418	17.4024
4930579G24Rik	11.5304	17.6878	1.39675	5.70294	8.38236	10.3381	10.3021	13.5061	0.30867	0.606986	0.732098	9.07947	10.6322
4930579H20Rik	2.30607	2.21098	2.7935	0	1.79622	1.87966	5.49448	3.21573	0.673134	0.554649	NA	1.82764	3.09652
4930579K19Rik	6.91821	0	2.7935	5.70294	0.59874	7.51863	2.74724	1.28629	-0.273959	0.800354	NA	3.85366	3.03772
4930581F22Rik	27.6729	68.5403	48.8862	62.7323	42.5105	35.7135	30.2196	45.6634	-0.372096	0.290319	0.439697	51.9579	38.5268
4930590J08Rik	0	2.21098	9.77725	0	1.19748	0	2.06043	1.28629	-0.700031	0.577604	NA	2.99706	1.13605
4930592I03Rik	2.30607	8.84391	12.5707	19.9603	10.7773	4.69914	6.8681	6.43147	-0.435939	0.48411	0.628213	10.9203	7.19401
4930594C11Rik	9.22428	17.6878	25.1415	34.2176	10.7773	20.6762	15.1098	9.00405	-0.609192	0.195991	0.329165	21.5678	13.8919
4930595D18Rik	0	0	8.3805	0	1.79622	4.69914	3.43405	3.21573	0.980398	0.3717	0.522775	2.09512	3.28629
4930596I21Rik	4.61214	8.84391	25.1415	17.1088	17.9622	4.69914	13.7362	7.71776	-0.16098	0.775214	0.859176	13.9266	11.0288
4930599N23Rik	4.61214	2.21098	4.19025	2.85147	3.59244	2.81948	3.43405	1.92944	-0.260367	0.785359	NA	3.46621	2.94385
4931402G19Rik	0	4.42196	2.7935	5.70294	2.9937	5.63897	2.06043	0	-0.179755	0.874072	NA	3.2296	2.67327
4931403E22Rik	6.91821	8.84391	2.7935	5.70294	2.9937	2.81948	2.06043	6.43147	-0.705054	0.385545	0.536582	6.06464	3.57627
4931403G20Rik	9.22428	13.2659	20.9512	11.4059	12.5735	15.0373	14.423	9.6472	-0.106918	0.819242	0.888204	13.7118	12.9202
4931406C07Rik	684.903	362.6	364.552	459.087	616.103	640.023	603.019	553.106	0.425782	4.52375e-05	0.000257153	467.785	603.063
4931406H21Rik	34.5911	75.1732	75.4245	59.8809	28.1408	40.4126	65.2469	44.3771	-0.417664	0.231712	0.372765	61.2674	44.5444
4931406P16Rik	712.576	1096.64	1081.08	727.125	788.54	709.57	635.299	662.441	-0.352435	0.0112808	0.0324499	904.357	698.963
4931408D14Rik	2.30607	0	2.7935	5.70294	5.38866	16.9169	26.0988	16.7218	2.68752	0.00175314	0.00659416	2.70063	16.2815
4931414P19Rik	48.4275	33.1647	53.0765	45.6235	23.3509	17.8567	31.5932	21.2238	-0.941155	0.00456695	0.0151271	45.073	23.5062
4931423N10Rik	0	0	0	2.85147	1.19748	0.939828	2.06043	0.643147	0.968451	0.567507	NA	0.712868	1.21022
4931428F04Rik	4.61214	15.4768	9.77725	5.70294	3.59244	3.75931	2.06043	3.21573	-1.47475	0.063567	0.136493	8.89229	3.15698
4931430N09Rik	0	4.42196	4.19025	8.55441	2.9937	0	2.74724	2.57259	-0.722913	0.494785	0.637579	4.29165	2.07838
4931431C16Rik	6.91821	0	2.7935	14.2574	4.19118	5.63897	0.68681	5.14517	-0.496349	0.590948	0.719693	5.99227	3.91553
4931440F15Rik	2.30607	2.21098	4.19025	0	0.59874	0.939828	0	0	-2.67063	0.129428	NA	2.17682	0.384642
4931440P22Rik	0	0	0	2.85147	0.59874	0	1.37362	1.92944	0.612168	0.735586	NA	0.712868	0.97545
4932416H05Rik	29.9789	33.1647	37.7122	25.6632	8.9811	13.1576	13.0494	19.2944	-1.23238	0.00186546	0.00694995	31.6298	13.6206
4932418E24Rik	16.1425	19.8988	48.8862	19.9603	16.166	15.0373	12.3626	10.2903	-0.926363	0.0278563	0.0697175	26.222	13.464
4932435O22Rik	0	0	5.587	0	1.19748	0	2.06043	3.85888	0.514527	0.73372	NA	1.39675	1.7792
4932438A13Rik	1383.64	2175.6	2053.22	1836.35	2432.08	2443.55	2739	2374.5	0.433782	5.91506e-06	4.13713e-05	1862.2	2497.28
4932438H23Rik	0	0	2.7935	0	0.59874	3.75931	0.68681	0	0.564614	0.755889	NA	0.698375	1.26122
4933400A11Rik	0	2.21098	4.19025	0	0.59874	0.939828	1.37362	0.643147	-0.650709	0.656294	NA	1.60031	0.888834
4933400F21Rik	29.9789	44.2196	47.4895	45.6235	19.7584	27.255	32.9669	26.369	-0.649727	0.0274776	0.0689358	41.8279	26.5873
4933401H06Rik	55.3457	265.317	192.751	79.8412	65.2626	93.043	120.879	148.567	-0.294394	0.226414	0.366339	148.314	106.938
4933402D24Rik	0	0	4.19025	2.85147	0.59874	2.81948	0	0	-0.98957	0.560634	NA	1.76043	0.854556
4933404O12Rik	23.0607	15.4768	6.98375	19.9603	5.38866	13.1576	15.1098	8.3609	-0.540038	0.287147	0.436059	16.3704	10.5042
4933405L10Rik	0	0	2.7935	0	1.19748	1.87966	0	2.57259	0.755831	0.686685	NA	0.698375	1.41243
4933406C10Rik	4.61214	8.84391	5.587	5.70294	8.9811	10.3381	8.24172	11.5766	0.717367	0.271627	0.418226	6.1865	9.78439
4933406I18Rik	2.30607	0	4.19025	5.70294	0.59874	2.81948	3.43405	5.78832	0.0430476	0.966314	0.979791	3.04981	3.16015
4933406J10Rik	4.61214	6.63293	8.3805	2.85147	1.19748	3.75931	3.43405	1.92944	-1.16265	0.200826	0.335117	5.61926	2.58007
4933406M09Rik	0	2.21098	4.19025	0	2.39496	0	0.68681	0	-0.625576	0.729164	NA	1.60031	0.770442
4933407K13Rik	18.4486	6.63293	12.5707	14.2574	6.58614	8.45845	13.7362	8.3609	-0.456555	0.375271	0.526212	12.9774	9.28542
4933408B17Rik	4.61214	6.63293	6.98375	5.70294	3.59244	4.69914	3.43405	10.2903	-0.109343	0.892101	0.935078	5.98294	5.50399
4933411K16Rik	119.916	57.4854	97.7725	76.9897	61.0715	28.1948	26.7856	30.2279	-1.25584	0.000123093	0.000625838	88.0408	36.5699
4933412E12Rik	32.285	37.5866	61.457	57.0294	40.7143	36.6533	39.1482	37.9456	-0.271863	0.32153	0.471758	47.0895	38.6154
4933413J09Rik	18.4486	17.6878	22.348	31.3662	9.57984	9.39828	10.989	8.3609	-1.21005	0.00618782	0.0195348	22.4626	9.582
4933416M07Rik	2.30607	8.84391	5.587	0	4.19118	3.75931	4.12086	1.28629	-0.276424	0.776544	0.859798	4.18424	3.33941
4933417A18Rik	0	0	0	2.85147	1.79622	0.939828	0.68681	0	0.432653	0.814588	NA	0.712868	0.855714
4933417D19Rik	6.91821	11.0549	5.587	2.85147	4.78992	0	4.80767	2.57259	-1.08543	0.196487	0.329727	6.60289	3.04254
4933417G07Rik	6.91821	6.63293	16.761	8.55441	5.9874	3.75931	1.37362	3.85888	-1.34733	0.0693162	0.14614	9.71664	3.7448
4933421O10Rik	46.1214	126.026	55.87	79.8412	92.2059	88.3439	78.2963	92.6131	0.236877	0.326464	0.476474	76.9646	87.8648
4933422A05Rik	0	2.21098	2.7935	0	0.59874	0	0	1.92944	-0.887795	0.631938	NA	1.25112	0.632045
4933424G05Rik	2.30607	6.63293	5.587	2.85147	2.39496	0.939828	2.06043	0.643147	-1.38965	0.17264	0.298745	4.34437	1.50959
4933427D14Rik	142.976	148.135	150.849	142.574	146.093	124.997	122.252	131.202	-0.155133	0.41099	0.560308	146.134	131.136
4933427G17Rik	0	0	1.39675	0	0.59874	0	1.37362	2.57259	0.912236	0.587597	NA	0.349187	1.13624
4933428G20Rik	0	0	2.7935	0	0.59874	0	3.43405	1.28629	0.590017	0.768697	NA	0.698375	1.32977
4933430I17Rik	2.30607	0	0	2.85147	0	0.939828	2.06043	0.643147	-0.0881668	0.956473	NA	1.28939	0.910851
4933431E20Rik	124.528	117.182	129.898	153.979	149.685	146.613	123.626	171.72	0.181331	0.321248	0.471511	131.397	147.911
4933431G14Rik	0	0	0	0	2.9937	0	2.06043	0	1.77079	0.394681	NA	0	1.26353
4933433G15Rik	6.91821	4.42196	5.587	14.2574	7.78362	8.45845	4.12086	9.00405	-0.0423126	0.951504	0.971208	7.79613	7.34175
4933433G19Rik	6.91821	4.42196	9.77725	11.4059	4.78992	6.5788	8.24172	2.57259	-0.55475	0.404891	0.55527	8.13082	5.54575
4933434E20Rik	710.27	692.036	629.934	675.798	939.423	1105.24	781.589	975.01	0.489649	1.36105e-05	8.86324e-05	677.01	950.315
4933439C10Rik	27.6729	30.9537	36.3155	34.2176	14.9685	17.8567	19.2307	24.4396	-0.752175	0.0389265	0.0919328	32.2899	19.1239
4933439K11Rik	11.5304	13.2659	13.9675	17.1088	6.58614	2.81948	3.43405	7.71776	-1.40214	0.0162944	0.0445704	13.9681	5.13936
5031414D18Rik	9.22428	6.63293	11.174	8.55441	5.38866	10.3381	9.61534	8.3609	-0.0972592	0.869752	0.922201	8.89641	8.42575
5031425E22Rik	129.14	168.034	162.023	142.574	142.5	124.997	131.181	123.484	-0.198077	0.248865	0.392915	150.443	130.541
5031425F14Rik	2.30607	0	4.19025	0	1.79622	2.81948	1.37362	0.643147	-0.154587	0.910601	NA	1.62408	1.65812
5031426D15Rik	32.285	75.1732	104.756	37.0691	78.4349	44.1719	37.7745	52.0949	-0.128651	0.665789	0.778095	62.3209	53.1191
5031434C07Rik	4.61214	6.63293	6.98375	5.70294	5.9874	3.75931	3.43405	4.50203	-0.397899	0.597963	0.725001	5.98294	4.4207
5031434O11Rik	0	8.84391	6.98375	2.85147	2.9937	1.87966	4.80767	3.21573	0.0652363	0.943931	0.966667	4.66978	3.22419
5031439G07Rik	1701.88	1855.01	1599.28	1502.72	853.803	898.476	968.402	901.691	-0.873033	4.24934e-11	8.05601e-10	1664.72	905.593
5033403F01Rik	0	0	2.7935	5.70294	3.59244	1.87966	5.49448	1.28629	0.747364	0.54361	NA	2.12411	3.06322
5033403H07Rik	36.8971	19.8988	26.5382	11.4059	16.7647	36.6533	15.1098	35.3731	0.111131	0.793948	0.872162	23.685	25.9752
5033406O09Rik	34.5911	33.1647	32.1252	28.5147	52.0904	49.8109	34.3405	48.8791	0.52149	0.0757397	0.157019	32.0989	46.2802
5330417C22Rik	2.30607	2.21098	1.39675	0	2.39496	6.5788	4.12086	2.57259	1.23869	0.268216	0.414466	1.47845	3.9168
5330426P16Rik	18.4486	13.2659	23.7447	34.2176	22.7521	15.9771	21.2911	20.5807	-0.121776	0.751629	0.841772	22.4192	20.1502
5430402O13Rik	2.30607	0	1.39675	8.55441	2.9937	5.63897	1.37362	3.21573	0.290396	0.785464	NA	3.06431	3.30551
5430405H02Rik	11.5304	22.1098	15.3642	11.4059	5.38866	9.39828	8.92853	6.43147	-0.99989	0.0734439	0.153133	15.1026	7.53673
5430416N02Rik	25.3668	11.0549	16.761	34.2176	17.3635	26.3152	10.3021	19.2944	-0.202913	0.622022	0.744002	21.8501	18.3188
5430416O09Rik	48.4275	68.5403	103.359	71.2868	46.7017	23.4957	41.8954	41.8045	-0.888262	0.000559399	0.00239806	72.9035	38.4743
5430419D17Rik	4.61214	0	0	0	0.59874	3.75931	3.43405	2.57259	1.84855	0.168865	NA	1.15304	2.59117
5430427O19Rik	4.61214	4.42196	2.7935	0	14.3698	18.7966	13.7362	9.6472	2.19925	0.00258713	0.00923178	2.9569	14.1374
5430428K19Rik	0	6.63293	1.39675	0	0	0.939828	3.43405	3.21573	0.185371	0.884271	NA	2.00742	1.8974
5430431A17Rik	4.61214	0	5.587	2.85147	4.19118	3.75931	1.37362	1.28629	-0.379861	0.724934	NA	3.26265	2.6526
5430437J10Rik	0	2.21098	6.98375	2.85147	7.18488	8.45845	7.55491	8.3609	1.609	0.0626145	0.134926	3.01155	7.88979
5530601H04Rik	34.5911	44.2196	69.8375	42.7721	53.8866	47.9312	53.5712	63.6715	0.209783	0.410823	0.560297	47.855	54.7651
5730405O15Rik	4.61214	6.63293	4.19025	2.85147	4.78992	3.75931	3.43405	5.14517	-0.0911433	0.906183	0.943627	4.5717	4.28211
5730408K05Rik	20.7546	8.84391	23.7447	37.0691	16.7647	42.2923	13.7362	18.6512	-0.0102483	0.981728	0.989006	22.6031	22.8611
5730409E04Rik	306.707	302.904	263.986	256.632	220.336	205.822	203.296	209.023	-0.428257	0.00344601	0.0118684	282.557	209.619
5730420D15Rik	0	17.6878	15.3642	11.4059	8.9811	5.63897	4.80767	5.78832	-0.48103	0.464442	0.610288	11.1145	6.30401
5730422E09Rik	0	4.42196	1.39675	0	2.9937	1.87966	3.43405	0.643147	0.920752	0.506461	NA	1.45468	2.23764
5730455P16Rik	225.995	185.722	178.784	196.751	223.929	212.401	222.526	197.446	0.130483	0.351419	0.501345	196.813	214.076
5730480H06Rik	4.61214	22.1098	12.5707	11.4059	6.58614	10.3381	15.1098	9.00405	-0.197515	0.736423	0.83125	12.6746	10.2595
5730507C01Rik	0	0	2.7935	0	1.79622	3.75931	2.74724	4.50203	1.88151	0.177248	NA	0.698375	3.2012
5730508B09Rik	43.8153	66.3293	43.2992	42.7721	87.416	84.5845	78.9831	70.103	0.714413	0.00202066	0.00746693	49.054	80.2717
5730559C18Rik	55.3457	39.7976	33.522	51.3265	18.5609	9.39828	11.6758	13.5061	-1.67482	5.45354e-06	3.83901e-05	44.9979	13.2853
5830415F09Rik	64.57	86.2281	67.044	65.5838	65.8614	52.6304	52.8843	68.8167	-0.22683	0.320669	0.4709	70.8565	60.0482
5830416P10Rik	2.30607	8.84391	6.98375	0	1.19748	3.75931	6.18129	7.07461	0.171865	0.8414	0.903671	4.53343	4.55317
5830417I10Rik	73.7943	95.072	108.946	96.95	67.0589	51.6906	70.7414	66.8872	-0.53806	0.00788851	0.0240677	93.6907	64.0945
5830418P13Rik	4.61214	0	1.39675	0	2.39496	6.5788	4.80767	7.07461	2.11187	0.0742249	0.154518	1.50222	5.21401
5830428M24Rik	6.91821	2.21098	9.77725	11.4059	16.166	9.39828	10.3021	26.369	1.05964	0.0673011	0.142703	7.57808	15.5589
5830432E09Rik	4.61214	6.63293	11.174	11.4059	11.3761	7.51863	7.55491	7.07461	0.0712492	0.90995	0.946127	8.45624	8.38105
5830444B04Rik	4.61214	8.84391	2.7935	2.85147	14.3698	0.939828	28.846	5.78832	1.39696	0.0987775	0.193993	4.77526	12.486
5830454E08Rik	4.61214	6.63293	8.3805	2.85147	2.9937	6.5788	2.74724	4.50203	-0.498821	0.514713	0.655865	5.61926	4.20544
5930403L14Rik	0	4.42196	1.39675	5.70294	2.9937	6.5788	8.24172	5.78832	1.15508	0.216392	0.354422	2.88041	5.90063
5930412G12Rik	2.30607	2.21098	0	0	0.59874	0.939828	1.37362	1.92944	0.32254	0.839557	NA	1.12926	1.21041
5930430L01Rik	27.6729	44.2196	69.8375	42.7721	35.3257	26.3152	31.5932	28.9416	-0.559985	0.0530182	0.117917	46.1255	30.5439
5930438M14Rik	0	0	1.39675	0	1.79622	0	1.37362	1.28629	0.83028	0.641102	NA	0.349187	1.11403
6030419C18Rik	6.91821	6.63293	6.98375	8.55441	2.39496	5.63897	0.68681	1.92944	-1.5715	0.0616724	0.13331	7.27233	2.66254
6030443J06Rik	23.0607	28.7427	26.5382	19.9603	17.9622	15.9771	16.4834	19.2944	-0.501292	0.173075	0.299213	24.5755	17.4293
6030458C11Rik	246.75	243.208	231.86	176.791	180.819	184.206	187.499	196.803	-0.270358	0.0634137	0.136284	224.652	187.332
6030466F02Rik	9.22428	13.2659	4.19025	5.70294	6.58614	4.69914	4.80767	6.43147	-0.471929	0.47057	0.61578	8.09583	5.6311
6230400D17Rik	6.91821	6.63293	6.98375	5.70294	7.78362	6.5788	2.74724	2.57259	-0.437867	0.532825	0.671736	6.55946	4.92056
6330403A02Rik	2.30607	4.42196	8.3805	2.85147	2.9937	0	8.92853	5.78832	0.123731	0.893008	0.935532	4.49	4.42764
6330403K07Rik	16.1425	4.42196	6.98375	5.70294	3.59244	0	0.68681	0.643147	-2.58521	0.00511281	0.0166507	8.31278	1.2306
6330407A03Rik	4.61214	15.4768	25.1415	5.70294	5.9874	1.87966	11.6758	5.78832	-0.752448	0.235461	0.376909	12.7334	6.33278
6330408A02Rik	25.3668	22.1098	30.7285	25.6632	19.1597	12.2178	11.6758	15.4355	-0.833095	0.0342684	0.0828045	25.9671	14.6222
6330409D20Rik	2.30607	11.0549	18.1577	2.85147	6.58614	5.63897	5.49448	3.21573	-0.283716	0.716667	0.816633	8.59254	5.23383
6330410L21Rik	18.4486	17.6878	30.7285	22.8118	27.542	19.7364	15.7966	29.5847	0.0492909	0.905749	0.94331	22.4192	23.1649
6330415G19Rik	0	4.42196	9.77725	11.4059	5.38866	1.87966	2.06043	3.21573	-0.705487	0.391157	0.542368	6.40127	3.13612
6330416G13Rik	92.2428	121.604	103.359	79.8412	130.525	101.501	96.8402	114.48	0.154623	0.467365	0.613076	99.2618	110.837
6330418K02Rik	0	0	0	0	3.59244	2.81948	0.68681	2.57259	2.67965	0.0995963	NA	0	2.41783
6330549D23Rik	4.61214	8.84391	20.9512	14.2574	16.166	14.0974	17.1702	13.5061	0.383841	0.433498	0.581715	12.1662	15.2349
6430531B16Rik	0	0	0	0	2.9937	0.939828	0.68681	0.643147	1.77116	0.348563	NA	0	1.31587
6430548M08Rik	770.228	625.707	523.781	553.185	378.404	371.232	394.229	468.211	-0.594659	5.60982e-06	3.9426e-05	618.225	403.019
6430550D23Rik	2.30607	11.0549	15.3642	11.4059	14.9685	13.1576	13.0494	13.5061	0.643692	0.246005	0.389691	10.0328	13.6704
6430562O15Rik	9.22428	8.84391	15.3642	5.70294	11.3761	11.2779	13.7362	13.5061	0.313426	0.554666	0.69059	9.78384	12.4741
6430571L13Rik	0	6.63293	2.7935	0	0.59874	0.939828	4.80767	5.14517	0.607711	0.596211	NA	2.35661	2.87285
6430573F11Rik	41.5093	46.4305	20.9512	22.8118	43.1093	28.1948	42.5822	50.1654	0.355967	0.298773	0.448345	32.9257	41.0129
6430710C18Rik	11.5304	2.21098	13.9675	14.2574	15.5672	44.1719	19.9175	21.867	1.21625	0.0173927	0.0470787	10.4915	25.3809
6530402F18Rik	25.3668	22.1098	15.3642	22.8118	19.1597	21.616	17.8571	11.5766	-0.267091	0.51284	0.654055	21.4131	17.5524
6720489N17Rik	4.61214	6.63293	2.7935	2.85147	6.58614	17.8567	10.3021	10.2903	1.38417	0.0494474	0.111458	4.22251	11.2588
6820408C15Rik	9.22428	2.21098	4.19025	11.4059	2.9937	3.75931	2.74724	1.92944	-1.11397	0.186171	0.316439	6.75785	2.85742
6820431F20Rik	13.8364	24.3208	25.1415	48.475	23.3509	32.894	17.1702	20.5807	-0.203535	0.598479	0.725325	27.9434	23.4989
8030462N17Rik	244.444	271.95	208.116	245.226	238.897	249.994	272.663	253.4	0.0769746	0.56168	0.696672	242.434	253.739
8430408G22Rik	371.277	128.237	192.751	188.197	164.653	169.169	115.384	115.766	-0.565707	0.00635977	0.0200081	220.116	141.243
8430419L09Rik	1199.16	1304.48	1135.56	1263.2	1131.02	1015.01	930.627	1025.18	-0.256223	0.0172138	0.046664	1225.6	1025.46
8430426J06Rik	225.995	187.933	231.86	205.306	253.267	218.04	105.769	146.637	-0.235914	0.593	0.721212	212.774	180.928
8430429K09Rik	23.0607	17.6878	22.348	22.8118	13.771	19.7364	13.7362	15.4355	-0.465594	0.26149	0.407232	21.4771	15.6698
8430431K14Rik	0	15.4768	11.174	8.55441	5.38866	3.75931	7.55491	4.50203	-0.320415	0.656169	0.770894	8.80131	5.30123
9030025P20Rik	6.91821	11.0549	12.5707	14.2574	5.38866	11.2779	8.24172	3.85888	-0.649408	0.257391	0.4025	11.2003	7.1918
9030612E09Rik	0	0	1.39675	0	0.59874	0	1.37362	0.643147	0.0716189	0.968647	NA	0.349187	0.653876
9030617O03Rik	230.607	170.245	191.355	193.9	185.011	171.989	151.785	173.65	-0.196832	0.184247	0.313827	196.527	170.608
9030624G23Rik	2.30607	2.21098	1.39675	2.85147	1.19748	2.81948	0.68681	1.92944	-0.374182	0.761348	NA	2.19132	1.6583
9030624J02Rik	408.175	386.921	379.916	302.256	329.906	294.166	342.031	351.801	-0.166745	0.157897	0.278469	369.317	329.476
9130008F23Rik	34.5911	37.5866	37.7122	42.7721	41.3131	27.255	38.4613	37.9456	-0.0504561	0.870148	0.922319	38.1655	36.2438
9130011E15Rik	129.14	106.127	127.104	99.8015	114.958	138.155	129.12	138.277	0.155399	0.374608	0.525637	115.543	130.127
9130019O22Rik	34.5911	37.5866	16.761	22.8118	34.1282	17.8567	24.7251	26.369	-0.066452	0.850462	0.909701	27.9376	25.7698
9130019P16Rik	0	0	8.3805	2.85147	1.79622	0.939828	1.37362	0.643147	-0.941045	0.459437	NA	2.80799	1.1882
9130023H24Rik	80.7125	66.3293	62.8537	51.3265	65.8614	53.5702	58.3788	70.7461	-0.069153	0.776219	0.859609	65.3055	62.1391
9130221H12Rik	32.285	30.9537	26.5382	34.2176	28.7395	26.3152	26.7856	25.7259	-0.184187	0.563024	0.697654	30.9986	26.8915
9130230L23Rik	43.8153	55.2744	37.7122	45.6235	62.8677	37.5931	54.258	36.6594	0.0899519	0.760053	0.848126	45.6064	47.8445
9130401M01Rik	126.834	86.2281	92.1855	99.8015	106.576	87.404	65.9337	93.2562	-0.181115	0.378802	0.529835	101.262	88.2924
9230102O04Rik	13.8364	4.42196	22.348	11.4059	11.3761	15.9771	9.61534	15.4355	-0.035589	0.946065	0.968291	13.0031	13.101
9230110C19Rik	6.91821	0	8.3805	8.55441	8.9811	14.0974	13.7362	4.50203	0.730178	0.254392	0.399386	5.96328	10.3292
9230112D13Rik	2.30607	0	1.39675	0	0.59874	0	2.06043	2.57259	0.335053	0.823749	NA	0.925705	1.30794
9230114K14Rik	32.285	24.3208	20.9512	17.1088	24.5483	31.0143	32.9669	29.5847	0.319975	0.345741	0.495652	23.6665	29.5286
9230116L04Rik	11.5304	15.4768	15.3642	5.70294	17.9622	17.8567	8.24172	9.6472	0.121409	0.813958	0.885513	12.0186	13.427
9230116N13Rik	2.30607	0	5.587	5.70294	3.59244	3.75931	2.74724	1.92944	-0.172225	0.857845	0.91453	3.399	3.00711
9330020H09Rik	43.8153	59.6964	50.283	34.2176	33.5294	49.8109	41.2086	57.24	-0.0500696	0.859852	0.915743	47.0031	45.4472
9330102E08Rik	4.61214	2.21098	15.3642	5.70294	5.38866	12.2178	13.7362	12.8629	0.649696	0.295638	0.444833	6.97258	11.0514
9330133O14Rik	23.0607	46.4305	27.935	31.3662	41.9118	35.7135	36.4009	39.8751	0.279039	0.383585	0.534775	32.1981	38.4753
9330136K24Rik	4.61214	4.42196	4.19025	2.85147	7.78362	6.5788	6.18129	3.85888	0.624627	0.423597	0.57234	4.01895	6.10065
9330151L19Rik	41.5093	55.2744	62.8537	37.0691	31.7332	31.0143	23.3515	32.8005	-0.724166	0.016376	0.0447599	49.1766	29.7249
9330159F19Rik	18.4486	6.63293	8.3805	5.70294	5.38866	31.0143	15.7966	18.6512	0.830147	0.163191	0.285486	9.79123	17.7127
9330159M07Rik	4.61214	6.63293	6.98375	2.85147	6.58614	6.5788	5.49448	4.50203	0.112314	0.872489	0.923324	5.27007	5.79036
9330162012Rik	9.22428	17.6878	12.5707	5.70294	9.57984	8.45845	11.6758	7.07461	-0.299789	0.561114	0.696245	11.2964	9.19717
9330162B11Rik	0	2.21098	12.5707	8.55441	3.59244	1.87966	3.43405	7.07461	0.0782735	0.93457	0.960462	5.83403	3.99519
9330175E14Rik	2.30607	0	8.3805	11.4059	1.79622	3.75931	2.74724	3.21573	-0.881704	0.360905	0.511194	5.52311	2.87963
9330175M20Rik	2.30607	0	2.7935	0	0	1.87966	0.68681	2.57259	-0.207645	0.901583	NA	1.27489	1.28476
9330179D12Rik	0	2.21098	0	5.70294	0	5.63897	0	1.28629	-0.373921	0.820203	NA	1.97848	1.73132
9330182L06Rik	2.30607	0	1.39675	0	1.79622	1.87966	0.68681	1.28629	0.479018	0.770343	NA	0.925705	1.41224
9330188P03Rik	2.30607	17.6878	5.587	0	3.59244	7.51863	2.74724	11.5766	0.184052	0.816906	0.886797	6.39522	6.35874
9430015G10Rik	48.4275	50.8525	54.4732	54.1779	55.0841	46.9914	61.8129	57.24	0.0980617	0.700974	0.804806	51.9828	55.2821
9430016H08Rik	124.528	88.4391	90.7887	102.653	91.6072	121.238	95.4665	93.8994	-0.0113351	0.951717	0.971289	101.602	100.553
9430018G01Rik	4.61214	6.63293	6.98375	0	1.19748	0.939828	3.43405	3.85888	-0.977955	0.378626	0.529727	4.55721	2.35756
9430020K01Rik	230.607	238.786	431.596	285.147	241.891	276.31	271.29	224.458	-0.225456	0.177033	0.3045	296.534	253.487
9430037G07Rik	0	2.21098	8.3805	11.4059	6.58614	9.39828	9.61534	8.3609	0.872403	0.236254	0.37792	5.49934	8.49017
9430038I01Rik	136.058	50.8525	64.2505	42.7721	104.779	129.696	92.7193	102.903	0.600197	0.00512116	0.0166667	73.4833	107.525
9430041J12Rik	9.22428	13.2659	16.761	8.55441	13.1723	9.39828	13.7362	5.78832	-0.170177	0.749627	0.840648	11.9514	10.5238
9430060I03Rik	2.30607	2.21098	2.7935	0	0.59874	3.75931	1.37362	5.14517	0.463079	0.714185	NA	1.82764	2.71921
9430065F17Rik	0	8.84391	2.7935	2.85147	10.1786	14.0974	5.49448	10.9335	1.62401	0.0337872	0.0817879	3.62222	10.176
9430076C15Rik	0	2.21098	5.587	8.55441	9.57984	0	2.06043	4.50203	0.406092	0.700648	0.804495	4.0881	4.03557
9430078K24Rik	0	2.21098	2.7935	2.85147	1.19748	0	1.37362	0	-1.33664	0.42361	NA	1.96399	0.642775
9430083A17Rik	69.1821	48.6415	51.6797	45.6235	55.6828	44.1719	37.0877	43.0908	-0.250579	0.343698	0.493162	53.7817	45.0083
9430091E24Rik	64.57	92.8611	81.0115	54.1779	72.4475	67.6676	61.1261	70.7461	-0.107791	0.619213	0.742	73.1551	67.9968
9530026P05Rik	39.2032	24.3208	23.7447	17.1088	18.5609	18.7966	12.3626	19.9375	-0.575322	0.13667	0.249444	26.0944	17.4144
9530027J09Rik	4.61214	8.84391	4.19025	5.70294	4.19118	0.939828	5.49448	1.28629	-0.922928	0.302977	0.452321	5.83731	2.97794
9530051G07Rik	2.30607	0	1.39675	0	2.39496	1.87966	2.06043	0.643147	0.84511	0.570456	NA	0.925705	1.74455
9530052E02Rik	2.30607	6.63293	0	2.85147	0.59874	4.69914	0.68681	3.21573	-0.300822	0.804021	NA	2.94762	2.30011
9530053A07Rik	6.91821	13.2659	4.19025	2.85147	1.79622	4.69914	2.74724	4.50203	-0.91193	0.321241	0.471511	6.80645	3.43616
9530062K07Rik	4.61214	11.0549	4.19025	5.70294	11.9748	3.75931	6.8681	6.43147	0.259888	0.694139	0.799247	6.39005	7.25842
9530068E07Rik	871.695	720.779	617.363	895.362	947.805	1059.19	964.968	974.367	0.36875	0.000471713	0.00205365	776.3	986.582
9530077C05Rik	9.22428	11.0549	25.1415	17.1088	17.9622	6.5788	10.3021	7.07461	-0.480622	0.381904	0.532995	15.6324	10.4794
9530080O11Rik	2.30607	4.42196	5.587	0	13.1723	14.0974	10.3021	7.71776	1.79513	0.016629	0.0453577	3.07876	11.3224
9530082P21Rik	64.57	114.971	127.104	134.019	94.0022	74.2464	111.263	103.547	-0.166255	0.39502	0.545903	110.166	95.7646
9530091C08Rik	16.1425	33.1647	61.457	37.0691	19.7584	24.4355	32.9669	22.5101	-0.459811	0.180141	0.308347	36.9583	24.9177
9630013A20Rik	4.61214	2.21098	8.3805	0	3.59244	13.1576	4.80767	5.78832	0.661883	0.426149	0.574827	3.8009	6.83651
9630013K17Rik	2.30607	2.21098	8.3805	5.70294	1.19748	0	2.74724	1.28629	-1.74369	0.13116	NA	4.65012	1.30775
9630028B13Rik	0	2.21098	5.587	2.85147	1.19748	1.87966	2.06043	5.78832	0.481554	0.652835	NA	2.66236	2.73147
9630028I04Rik	2.30607	0	1.39675	2.85147	2.39496	0	2.74724	0.643147	-0.134	0.925982	NA	1.63857	1.44634
9830147E19Rik	73.7943	59.6964	79.6147	62.7323	64.0652	82.7049	101.648	93.2562	0.285059	0.210566	0.347108	68.9594	85.4185
9930012K11Rik	0	4.42196	6.98375	0	5.9874	5.63897	3.43405	6.43147	1.29783	0.159751	0.281159	2.85143	5.37297
9930014A18Rik	18.4486	79.5952	41.9025	51.3265	56.2815	45.1118	55.6316	41.8045	0.140991	0.63731	0.756685	47.8182	49.7074
9930021J03Rik	387.42	466.516	459.531	427.721	390.378	456.757	446.426	414.186	-0.0325775	0.76179	0.849087	435.297	426.937
9930104L06Rik	48.4275	64.1183	78.218	59.8809	60.4727	57.3295	66.6205	75.2481	0.0575263	0.792069	0.870953	62.6612	64.9177
9930111J21Rik1	13.8364	6.63293	22.348	11.4059	13.1723	17.8567	17.8571	18.6512	0.276996	0.552319	0.688552	13.5558	16.8843
9930111J21Rik2	0	0	2.7935	0	0.59874	0.939828	1.37362	0.643147	-0.0346387	0.983639	NA	0.698375	0.888834
A130010J15Rik	219.077	212.254	229.067	268.038	317.931	322.361	283.652	313.856	0.421434	0.00223458	0.00813344	232.109	309.45
A130077B15Rik	0	0	0	2.85147	1.79622	0	0.68681	0.643147	0.352889	0.8472	NA	0.712868	0.781544
A1bg	0	4.42196	8.3805	2.85147	0.59874	0.939828	2.74724	2.57259	-0.718888	0.553671	NA	3.91348	1.7146
A230001M10Rik	0	6.63293	2.7935	5.70294	2.9937	3.75931	1.37362	8.3609	0.45502	0.659829	0.773881	3.78234	4.12188
A230046K03Rik	758.697	745.099	687.201	704.313	908.887	865.582	1017.85	967.292	0.379884	0.00013288	0.00066812	723.828	939.903
A230050P20Rik	6.91821	33.1647	12.5707	14.2574	10.1786	9.39828	12.3626	8.3609	-0.618895	0.237427	0.379424	16.7277	10.0751
A230056P14Rik	13.8364	8.84391	6.98375	2.85147	13.771	2.81948	13.0494	7.07461	0.204905	0.750486	0.841195	8.12889	9.17862
A230072C01Rik	9.22428	26.5317	23.7447	5.70294	26.3446	37.5931	26.7856	22.5101	0.766445	0.059933	0.130403	16.3009	28.3083
A230072E10Rik	4.61214	15.4768	29.3317	25.6632	21.5546	12.2178	18.5439	22.5101	0.132323	0.755275	0.844418	18.771	18.7066
A230103J11Rik	6.91821	17.6878	11.174	8.55441	9.57984	2.81948	13.7362	7.71776	-0.295761	0.627958	0.748516	11.0836	8.46332
A230108P19Rik	0	4.42196	2.7935	0	2.39496	3.75931	1.37362	0.643147	0.337466	0.808168	NA	1.80386	2.04276
A330009N23Rik	4.61214	2.21098	4.19025	0	1.79622	0.939828	2.06043	3.85888	-0.413604	0.698637	NA	2.75334	2.16384
A330015K06Rik	0	4.42196	1.39675	0	0	0	0.68681	3.21573	-0.489204	0.759758	NA	1.45468	0.975636
A330023F24Rik	29.9789	72.9623	107.55	71.2868	56.8803	39.4728	37.7745	55.3106	-0.468742	0.0955961	0.188816	70.4444	47.3596
A330032B11Rik	4.61214	4.42196	5.587	2.85147	4.78992	1.87966	1.37362	1.28629	-0.902813	0.338831	0.488437	4.36814	2.33237
A330035P11Rik	46.1214	30.9537	32.1252	62.7323	37.1219	31.9542	35.7141	45.0203	-0.148355	0.630552	0.750869	42.9832	37.4526
A330040F15Rik	2.30607	0	0	0	1.19748	1.87966	1.37362	1.28629	1.22775	0.432431	NA	0.576518	1.43426
A330041J22Rik	29.9789	17.6878	19.5545	34.2176	18.5609	28.1948	16.4834	17.365	-0.302964	0.43079	0.579206	25.3597	20.151
A330069E16Rik	6.91821	2.21098	2.7935	11.4059	7.78362	8.45845	4.80767	5.14517	0.333259	0.649628	0.766492	5.83214	6.54873
A330102I10Rik	2.30607	2.21098	4.19025	0	2.9937	0.939828	0.68681	1.28629	-0.477016	0.722391	NA	2.17682	1.47666
A3galt2	0	2.21098	4.19025	0	0	0.939828	1.37362	1.28629	-0.589062	0.694788	NA	1.60031	0.899935
A430005L14Rik	177.567	137.081	117.327	176.791	185.011	190.785	146.29	162.073	0.197803	0.266089	0.411968	152.192	171.04
A430033K04Rik	99.161	97.283	122.914	96.95	85.6198	93.043	121.565	104.833	-0.0533997	0.778048	0.860742	104.077	101.265
A430035B10Rik	11.5304	11.0549	9.77725	14.2574	25.1471	36.6533	24.7251	17.365	1.15731	0.00726363	0.0224209	11.655	25.9726
A430046D13Rik	59.9578	26.5317	48.8862	42.7721	43.1093	64.8481	42.5822	59.8126	0.229482	0.423174	0.571981	44.537	52.5881
A430078G23Rik	4.61214	0	8.3805	0	2.9937	2.81948	5.49448	1.92944	-0.0715666	0.948937	NA	3.24816	3.30928
A430078I02Rik	4.61214	2.21098	9.77725	5.70294	3.59244	4.69914	7.55491	11.5766	0.327018	0.653335	0.769259	5.57583	6.85578
A430088P11Rik	18.4486	30.9537	68.4407	28.5147	28.1408	21.616	35.0273	33.4436	-0.196932	0.560547	0.695946	36.5894	29.5569
A430090L17Rik	4.61214	28.7427	41.9025	8.55441	8.38236	8.45845	17.8571	9.6472	-0.501612	0.315726	0.465947	20.9529	11.0863
A430105I19Rik	32.285	37.5866	30.7285	42.7721	34.1282	36.6533	41.8954	28.2984	-0.0086271	0.976965	0.986325	35.843	35.2438
A4galt	43.8153	39.7976	40.5057	28.5147	32.9307	26.3152	24.7251	30.871	-0.418293	0.174615	0.301195	38.1583	28.7105
A530013C23Rik	27.6729	22.1098	27.935	14.2574	18.5609	12.2178	8.92853	13.5061	-0.807442	0.0612431	0.132698	22.9937	13.3033
A530016L24Rik	94.5489	53.0635	96.3757	51.3265	36.5231	128.756	198.488	76.5344	0.627889	0.243412	0.386487	73.8286	110.076
A530032D15Rik	0	0	1.39675	0	8.9811	14.0974	4.12086	9.6472	3.83662	0.00138919	0.00536383	0.349187	9.21164
A530053G22Rik	0	0	1.39675	0	2.9937	6.5788	10.3021	1.92944	3.07471	0.0182302	NA	0.349187	5.45102
A530064D06Rik	0	2.21098	0	2.85147	1.79622	0	0	0	-1.08868	0.570099	NA	1.26561	0.449055
A530072M11Rik	2.30607	4.42196	4.19025	0	2.39496	2.81948	2.74724	2.57259	-0.0389012	0.969645	NA	2.72957	2.63357
A530099J19Rik	6.91821	0	2.7935	8.55441	1.19748	4.69914	2.06043	0	-1.14838	0.343554	NA	4.56653	1.98926
A630001G21Rik	4.61214	8.84391	22.348	14.2574	5.9874	11.2779	13.7362	7.71776	-0.319123	0.549309	0.686035	12.5153	9.67982
A630020A06	0	0	1.39675	2.85147	0.59874	0	1.37362	1.92944	-0.0880806	0.953567	NA	1.06205	0.97545
A630023A22Rik	41.5093	46.4305	37.7122	28.5147	43.1093	57.3295	49.4503	35.3731	0.234799	0.468627	0.614267	38.5417	46.3155
A630033H20Rik	11.5304	8.84391	19.5545	14.2574	19.1597	15.9771	15.7966	29.5847	0.551376	0.211678	0.348348	13.5465	20.1295
A630066F11Rik	23.0607	19.8988	15.3642	28.5147	18.5609	14.0974	16.4834	17.365	-0.322901	0.407731	0.557639	21.7096	16.6267
A630072M18Rik	32.285	68.5403	74.0277	34.2176	48.4979	46.9914	48.7635	41.8045	-0.138061	0.588203	0.717539	52.2677	46.5143
A630075F10Rik	2.30607	0	0	5.70294	2.9937	0.939828	6.8681	7.71776	1.81985	0.14403	NA	2.00225	4.62985
A630076J17Rik	6.91821	8.84391	4.19025	8.55441	7.18488	10.3381	18.5439	7.71776	0.662512	0.310702	0.461294	7.1267	10.9462
A630077J23Rik	16.1425	13.2659	27.935	11.4059	3.59244	10.3381	8.24172	9.00405	-1.2071	0.0217187	0.0567088	17.1873	7.79408
A630089N07Rik	25.3668	53.0635	47.4895	28.5147	29.937	31.9542	31.5932	32.1573	-0.279332	0.340875	0.49037	38.6086	31.4104
A630095N17Rik	4.61214	8.84391	5.587	2.85147	4.78992	9.39828	8.24172	5.78832	0.335425	0.62997	0.750422	5.47363	7.05456
A730017L22Rik	18.4486	39.7976	48.8862	31.3662	22.7521	28.1948	34.3405	25.0827	-0.285629	0.370593	0.521764	34.6246	27.5925
A730020E08Rik	2.30607	0	2.7935	0	2.39496	0	4.12086	2.57259	0.754908	0.552891	NA	1.27489	2.2721
A730020M07Rik	0	4.42196	0	0	1.79622	0.939828	2.06043	1.28629	0.462048	0.778517	NA	1.10549	1.52069
A730056A06Rik	0	0	1.39675	2.85147	1.19748	2.81948	2.06043	0.643147	0.649061	0.651963	NA	1.06205	1.68014
A730085K08Rik	2.30607	26.5317	16.761	19.9603	8.38236	8.45845	11.6758	13.5061	-0.38555	0.470479	0.615717	16.3898	10.5057
A730090N16Rik	0	4.42196	9.77725	2.85147	4.78992	6.5788	6.8681	10.2903	0.938974	0.264178	0.409926	4.26267	7.13179
A830009L08Rik	0	2.21098	1.39675	0	1.19748	0.939828	2.74724	1.92944	0.824477	0.531755	NA	0.901932	1.7035
A830010M20Rik	29.9789	11.0549	9.77725	37.0691	29.3383	28.1948	41.2086	30.2279	0.737316	0.0549369	0.12133	21.97	32.2424
A830018L16Rik	6.91821	2.21098	0	0	1.79622	10.3381	7.55491	2.57259	1.66829	0.133628	0.244998	2.2823	5.56546
A830052D11Rik	4.61214	0	2.7935	2.85147	3.59244	7.51863	4.12086	4.50203	0.932658	0.335662	0.485803	2.56428	4.93349
A830080D01Rik	64.57	48.6415	83.805	76.9897	77.8362	88.3439	83.104	76.5344	0.237712	0.274397	0.421422	68.5015	81.4546
A830082K12Rik	0	0	4.19025	8.55441	0.59874	3.75931	4.80767	1.28629	-0.222816	0.842773	NA	3.18616	2.613
A830082N09Rik	18.4486	42.0086	33.522	14.2574	23.9496	27.255	17.8571	22.5101	-0.204557	0.581914	0.712977	27.0591	22.8929
A930001C03Rik	0	2.21098	1.39675	2.85147	0.59874	0.939828	0.68681	1.28629	-0.725213	0.615065	NA	1.6148	0.877918
A930004D18Rik	16.1425	8.84391	6.98375	5.70294	5.9874	6.5788	6.8681	3.21573	-0.698178	0.264752	0.410378	9.41827	5.66251
A930005H10Rik	27.6729	24.3208	18.1577	11.4059	13.771	15.0373	8.24172	10.2903	-0.790915	0.0693345	0.146157	20.3893	11.8351
A930006I01Rik	16.1425	2.21098	15.3642	11.4059	22.7521	11.2779	13.0494	14.1492	0.427238	0.425114	0.573742	11.2809	15.3072
A930006K02Rik	0	2.21098	4.19025	2.85147	3.59244	5.63897	6.18129	1.92944	0.937506	0.355939	0.505996	2.31317	4.33553
A930007I19Rik	6.91821	2.21098	4.19025	2.85147	4.19118	8.45845	3.43405	1.92944	0.109843	0.897995	0.938551	4.04273	4.50328
A930012L18Rik	11.5304	8.84391	11.174	25.6632	5.9874	15.9771	7.55491	14.7924	-0.308804	0.581394	0.71258	14.3029	11.0779
A930013F10Rik	13.8364	46.4305	62.8537	37.0691	29.3383	25.3754	35.0273	40.5182	-0.0978615	0.754066	0.843711	40.0474	32.5648
A930015D03Rik	11.5304	15.4768	25.1415	14.2574	12.5735	12.2178	17.8571	22.5101	-0.00322797	0.994151	0.99655	16.6015	16.2896
A930016O22Rik	0	6.63293	2.7935	0	0.59874	0	1.37362	0.643147	-1.4067	0.409455	NA	2.35661	0.653876
A930017M01Rik	4.61214	4.42196	4.19025	0	1.19748	1.87966	4.12086	2.57259	-0.533929	0.582714	0.713537	3.30609	2.44265
A930019D19Rik	2.30607	2.21098	9.77725	0	2.9937	1.87966	4.80767	3.21573	0.159836	0.880754	0.928544	3.57357	3.22419
A930024E05Rik	2.30607	6.63293	15.3642	11.4059	10.1786	18.7966	13.0494	11.5766	0.681819	0.227463	0.367627	8.92728	13.4003
A930041C12Rik	0	2.21098	1.39675	0	0.59874	2.81948	4.12086	3.85888	1.56579	0.206479	NA	0.901932	2.84949
AA388235	18.4486	28.7427	9.77725	19.9603	13.771	4.69914	17.1702	16.7218	-0.526083	0.315696	0.465947	19.2322	13.0906
AA413626	2.30607	2.21098	2.7935	0	1.19748	0	1.37362	1.92944	-0.739325	0.604521	NA	1.82764	1.12513
AA414768	0	4.42196	4.19025	2.85147	3.59244	1.87966	4.12086	1.92944	0.278509	0.807459	NA	2.86592	2.8806
AA415398	43.8153	30.9537	30.7285	17.1088	32.9307	36.6533	32.2801	31.5142	0.117069	0.720366	0.819374	30.6516	33.3446
AA465934	2.30607	4.42196	1.39675	5.70294	1.19748	0.939828	0.68681	2.57259	-1.20989	0.281995	NA	3.45693	1.34918
AA467197	2.30607	0	0	11.4059	1.79622	0.939828	0.68681	0.643147	-1.08481	0.448595	NA	3.42799	1.0165
AA474331	18.4486	13.2659	11.174	17.1088	17.9622	8.45845	21.9779	13.5061	0.108628	0.812016	0.884169	14.9993	15.4762
AA543186	11.5304	15.4768	12.5707	11.4059	29.937	13.1576	20.6043	23.7964	0.802987	0.068965	0.145526	12.746	21.8738
AA986860	36.8971	53.0635	44.696	37.0691	37.7206	38.533	52.1975	60.4558	0.140246	0.647139	0.764175	42.9314	47.2267
Aaas	101.467	53.0635	51.6797	51.3265	40.1156	36.6533	48.0767	44.3771	-0.552956	0.0379362	0.08993	64.3842	42.3057
Aacs	1056.18	1658.23	1757.11	1360.15	1366.92	1323.28	1772.66	1626.52	0.0766611	0.482083	0.626114	1457.92	1522.34
Aaed1	461.214	347.123	301.698	279.444	601.734	522.545	429.256	510.658	0.587658	1.198e-05	7.89315e-05	347.37	516.048
Aagab	454.296	433.352	432.992	464.79	529.286	434.201	404.531	535.741	0.0975337	0.435734	0.584105	446.357	475.94
Aak1	477.357	627.918	621.554	584.551	431.691	437.02	533.651	450.846	-0.316092	0.00374006	0.0127125	577.845	463.302
Aamdc	184.486	114.971	117.327	179.643	217.343	290.407	250.686	234.748	0.772015	8.37477e-07	7.07597e-06	149.107	248.296
Aamp	1379.03	1384.07	1095.05	1154.85	942.417	730.247	678.568	911.339	-0.617794	5.93928e-07	5.16526e-06	1253.25	815.642
Aanat	2.30607	2.21098	0	2.85147	5.38866	2.81948	1.37362	0.643147	0.79225	0.558143	NA	1.84213	2.55623
Aar2	283.647	263.106	234.654	165.385	204.769	204.883	245.191	223.172	-0.111087	0.458201	0.604926	236.698	219.504
Aars	874.001	1087.8	1032.2	1003.72	1114.25	998.098	1232.82	1301.73	0.215458	0.0445391	0.102394	999.429	1161.73
Aars2	129.14	117.182	92.1855	116.91	82.6261	72.3668	72.115	91.3268	-0.493849	0.0119045	0.0339262	113.854	79.6087
Aarsd1	207.546	163.612	157.833	182.494	185.609	142.854	144.23	149.21	-0.17617	0.275356	0.422446	177.871	155.476
Aasdh	78.4064	99.494	107.55	125.465	80.8299	88.3439	111.263	99.0446	-0.0999639	0.604842	0.7303	102.729	94.8704
Aasdhppt	375.89	318.381	340.807	441.978	567.605	631.565	589.97	573.044	0.689141	4.56303e-11	8.61701e-10	369.264	590.546
Aass	945.489	941.876	840.843	960.945	1216.04	1287.56	1234.88	1098.49	0.394287	1.57825e-05	0.000101322	922.289	1209.25
Aatf	219.077	307.326	277.953	276.593	305.357	260.332	231.455	273.337	-0.00648108	0.962345	0.977879	270.237	267.62
Aatk	32.285	39.7976	47.4895	48.475	21.5546	7.51863	15.1098	7.71776	-1.66799	5.72451e-05	0.000317855	42.0118	12.9752
AB124611	16.1425	4.42196	4.19025	11.4059	4.19118	9.39828	1.37362	5.78832	-0.630633	0.391971	0.543083	9.04015	5.18785
Abat	34.5911	37.5866	34.9187	22.8118	29.937	14.0974	36.4009	23.7964	-0.32042	0.371612	0.522755	32.477	26.0579
Abca1	867.083	504.103	811.512	641.581	578.383	703.931	645.601	588.479	-0.166525	0.242682	0.385508	706.069	629.099
Abca12	2.30607	0	0	0	0	0	2.06043	0.643147	0.216935	0.916751	NA	0.576518	0.675894
Abca2	322.85	355.967	365.948	276.593	140.105	156.011	160.027	160.143	-1.10639	9.55012e-15	3.40364e-13	330.34	154.072
Abca3	763.309	868.914	699.772	707.165	756.208	659.759	708.101	711.963	-0.0964588	0.346858	0.496864	759.79	709.008
Abca4	4.61214	8.84391	5.587	2.85147	1.19748	9.39828	6.18129	5.14517	-0.0531054	0.945191	0.967616	5.47363	5.48056
Abca5	117.61	84.0171	138.278	111.207	146.691	172.928	146.29	121.555	0.349249	0.0574525	0.125854	112.778	146.866
Abca6	112.997	64.1183	69.8375	94.0985	89.2122	104.321	61.1261	55.3106	-0.119769	0.601276	0.727686	85.263	77.4925
Abca7	255.974	342.702	305.888	202.454	196.387	167.289	178.571	200.662	-0.572362	4.65184e-05	0.00026361	276.754	185.727
Abca8a	493.499	340.491	487.466	441.978	383.194	405.066	434.064	376.241	-0.143919	0.391576	0.542742	440.858	399.641
Abca8b	71.4882	84.0171	85.2017	102.653	86.2185	66.7278	83.7908	75.8913	-0.117387	0.616958	0.740014	85.84	78.1571
Abca9	269.81	161.401	245.828	236.672	213.151	255.633	226.647	182.654	-0.065408	0.676326	0.785562	228.428	219.521
Abcb10	249.056	245.419	233.257	233.821	343.078	374.991	308.378	340.868	0.504253	0.000243711	0.00114984	240.388	341.829
Abcb11	25.3668	50.8525	34.9187	28.5147	71.25	86.4642	63.8733	62.3852	1.02487	0.000185051	0.00089964	34.9132	70.9932
Abcb1a	80.7125	37.5866	54.4732	51.3265	38.9181	56.3897	43.269	54.0243	-0.203689	0.43239	0.580906	56.0247	48.1503
Abcb1b	48.4275	37.5866	29.3317	34.2176	39.5168	67.6676	47.3899	41.1614	0.405264	0.161686	0.283544	37.3909	48.9339
Abcb4	0	4.42196	2.7935	0	2.9937	1.87966	4.80767	8.3609	1.48211	0.17108	0.296611	1.80386	4.51048
Abcb6	378.196	342.702	301.698	273.741	314.338	296.046	282.279	324.789	-0.0839668	0.465856	0.611705	324.084	304.363
Abcb7	629.557	519.58	525.178	650.135	617.9	757.502	831.04	650.864	0.306146	0.00739049	0.0227439	581.113	714.326
Abcb8	212.159	260.895	217.893	151.128	207.164	196.424	176.51	201.948	-0.107149	0.535888	0.674546	210.519	195.512
Abcb9	117.61	176.878	162.023	151.128	93.4034	93.043	87.2248	121.555	-0.619481	0.00525083	0.0170012	151.91	98.8065
Abcc1	138.364	75.1732	142.468	145.425	108.372	132.516	133.928	87.4679	-0.129641	0.522541	0.662715	125.358	115.571
Abcc10	83.0186	150.346	156.436	82.6926	58.6765	61.0888	35.7141	52.0949	-1.15626	1.20889e-06	9.80398e-06	118.123	51.8936
Abcc12	0	0	0	0	1.19748	0	1.37362	2.57259	1.64819	0.441092	NA	0	1.28592
Abcc3	41.5093	24.3208	32.1252	17.1088	31.7332	26.3152	26.0988	20.5807	-0.130499	0.702399	0.805678	28.766	26.182
Abcc4	106.079	68.5403	68.4407	59.8809	64.6639	60.149	47.3899	58.5263	-0.378722	0.115357	0.21851	75.7353	57.6823
Abcc5	117.61	117.182	149.452	139.722	114.958	124.997	120.879	90.6837	-0.225228	0.209669	0.34614	130.991	112.879
Abcc9	461.214	504.103	696.978	436.275	453.246	437.02	434.751	394.249	-0.289842	0.0252177	0.0641068	524.643	429.816
Abcd1	244.444	179.089	174.594	179.643	116.754	78.0057	73.4886	81.6796	-1.13453	3.35303e-09	4.52286e-08	194.442	87.4821
Abcd2	334.38	159.19	325.443	276.593	293.981	897.536	904.528	510.015	1.25539	0.00169768	0.00640861	273.901	651.515
Abcd3	2110.05	2571.37	2152.39	2181.37	2575.78	2890.91	3567.98	3029.86	0.416199	0.000620082	0.00261958	2253.8	3016.13
Abcd4	193.71	170.245	223.48	182.494	243.687	206.762	176.51	237.964	0.160931	0.362698	0.513383	192.482	216.231
Abce1	2024.73	2007.57	1796.22	2477.93	2472.8	2827.94	2921.69	2989.99	0.441287	9.50961e-05	0.000498124	2076.61	2803.1
Abcf1	1194.54	1105.49	959.567	960.945	685.557	565.777	573.486	627.711	-0.775188	7.34714e-17	3.58506e-15	1055.14	613.133
Abcf2	717.188	758.365	585.238	672.947	631.671	597.731	662.085	621.923	-0.111519	0.314602	0.464996	683.435	628.352
Abcf3	719.494	638.973	657.869	715.719	693.341	642.843	734.2	740.262	0.0466335	0.641199	0.760134	683.014	702.661
Abcg1	99.161	99.494	122.914	122.613	62.2689	62.0287	59.0656	58.5263	-0.880539	1.28661e-05	8.44632e-05	111.046	60.4724
Abcg2	23727.2	13323.4	12654.6	17308.4	22182.7	19941.3	18019.8	18683.4	0.287857	0.035285	0.0848205	16753.4	19706.8
Abcg3	13.8364	24.3208	27.935	14.2574	33.5294	32.894	45.3294	32.8005	0.837092	0.0205436	0.0542249	20.0874	36.1383
Abcg4	13.8364	0	6.98375	11.4059	6.58614	5.63897	4.12086	4.50203	-0.46682	0.523552	0.663592	8.05651	5.212
Abhd10	55.3457	53.0635	74.0277	54.1779	74.2437	87.404	62.4997	77.1776	0.320604	0.15585	0.275787	59.1537	75.3313
Abhd11	382.808	382.499	357.568	364.988	464.622	463.335	431.316	505.513	0.328652	0.00458922	0.015194	371.966	466.197
Abhd11os	166.037	141.503	113.137	145.425	102.385	79.8854	67.9942	101.617	-0.666672	0.0088151	0.0264562	141.525	87.9703
Abhd12	468.132	285.216	319.856	382.097	399.36	452.997	476.646	447.63	0.316402	0.0103284	0.0301093	363.825	444.158
Abhd13	1183.01	1074.54	960.964	1100.67	1323.81	1592.07	1515.79	1564.13	0.479445	4.17732e-07	3.73675e-06	1079.8	1498.95
Abhd14a	108.385	103.916	94.979	125.465	90.4097	104.321	81.0435	94.5425	-0.2127	0.252547	0.397003	108.186	92.5792
Abhd14b	495.805	459.883	357.568	364.988	364.034	318.602	335.163	341.511	-0.289723	0.012819	0.0361734	419.561	339.827
Abhd15	94.5489	33.1647	54.4732	65.5838	46.103	72.3668	98.2138	69.4598	0.277783	0.330918	0.480839	61.9427	71.5358
Abhd16a	555.763	420.086	395.28	467.641	481.387	454.877	364.696	470.783	-0.0370043	0.799475	0.875983	459.693	442.936
Abhd16b	4.61214	6.63293	8.3805	0	2.9937	2.81948	0.68681	1.28629	-1.30234	0.203881	NA	4.90639	1.94657
Abhd17a	225.995	258.684	266.779	225.266	183.214	143.794	133.241	186.512	-0.597356	0.000655786	0.00275313	244.181	161.69
Abhd17b	592.66	484.204	446.96	567.443	868.173	882.499	824.858	825.8	0.719062	2.71847e-14	9.12916e-13	522.817	850.333
Abhd17c	585.742	674.348	540.542	507.562	649.633	578.934	655.216	749.909	0.190275	0.178559	0.306293	577.048	658.423
Abhd2	387.42	524.002	414.835	402.057	385.588	347.736	442.992	391.676	-0.137236	0.264733	0.410378	432.078	391.998
Abhd3	76.1003	19.8988	22.348	37.0691	43.1093	46.0516	58.3788	37.9456	0.44533	0.153437	0.272388	38.8541	46.3713
Abhd4	551.151	389.132	350.584	402.057	416.124	367.473	306.317	323.503	-0.233275	0.0559135	0.12302	423.231	353.354
Abhd5	6364.76	5786.13	5469.67	6643.93	7013.64	8429.32	8690.89	8023.25	0.41306	0.000488221	0.00211981	6066.12	8039.28
Abhd6	20.7546	6.63293	22.348	17.1088	15.5672	25.3754	25.412	34.7299	0.568301	0.200964	0.335232	16.7111	25.2711
Abhd8	41.5093	42.0086	48.8862	68.4353	26.9433	22.5559	26.0988	25.7259	-0.968807	0.00127	0.00495893	50.2098	25.331
Abi1	1003.14	946.298	934.425	1075	1007.08	1092.08	1077.6	1047.04	0.0980541	0.315314	0.465527	989.717	1055.95
Abi2	140.67	227.731	263.986	233.821	237.101	182.327	226.647	214.168	0.0176962	0.917128	0.950396	216.552	215.061
Abi3	18.4486	33.1647	43.2992	37.0691	23.9496	15.9771	10.3021	16.0787	-0.946237	0.0219357	0.0571421	32.9954	16.5769
Abi3bp	55.3457	75.1732	101.963	94.0985	96.3971	111.84	107.142	92.6131	0.330124	0.0882968	0.177681	81.645	101.998
Abl1	677.985	676.559	650.885	624.472	481.986	315.782	409.339	427.692	-0.684943	1.29763e-08	1.57635e-07	657.475	408.7
Abl2	560.375	619.074	662.059	513.265	510.126	438.9	528.157	510.658	-0.247214	0.0354202	0.0851032	588.693	496.96
Ablim1	528.09	577.065	635.521	584.551	468.215	448.298	552.882	397.465	-0.320939	0.0120298	0.0342185	581.307	466.715
Ablim2	59.9578	92.8611	97.7725	68.4353	37.7206	34.7736	30.9064	49.5223	-1.0438	3.91218e-05	0.000226281	79.7567	38.2307
Ablim3	255.974	196.777	293.317	268.038	111.964	120.298	128.433	128.629	-1.05699	3.86753e-11	7.38029e-10	253.527	122.331
Abr	1498.95	1715.72	1530.84	1770.76	1465.72	1507.48	1535.71	1422.64	-0.134403	0.171494	0.297116	1629.07	1482.89
Abra	0	0	1.39675	2.85147	1.19748	0	4.12086	1.28629	0.692903	0.659063	NA	1.06205	1.65116
Abracl	315.932	278.583	270.969	313.662	459.832	605.249	440.932	441.199	0.717902	9.26677e-10	1.38487e-08	294.787	486.803
Abt1	96.855	110.549	103.359	116.91	103.582	109.02	105.769	105.476	-0.00741358	0.966534	0.979791	106.918	105.962
Abtb1	219.077	163.612	128.501	162.534	125.735	76.1261	72.8018	100.331	-0.812619	7.63119e-05	0.000408712	168.431	93.7485
Abtb2	419.705	274.161	279.35	285.147	225.126	176.688	196.428	160.787	-0.699971	8.95099e-07	7.52784e-06	314.591	189.757
Acaa1a	435.847	353.756	301.698	299.404	329.906	292.287	263.735	353.731	-0.150557	0.317316	0.46777	347.677	309.914
Acaa1b	9.22428	6.63293	4.19025	8.55441	3.59244	8.45845	6.18129	5.78832	-0.168367	0.80668	0.88078	7.15047	6.00512
Acaa2	521.172	393.554	326.839	407.76	454.444	415.404	453.981	432.838	0.124602	0.25529	0.400407	412.331	439.167
Acaca	23291.3	30292.6	30978.5	27017.7	28001.9	29065.1	35218.2	31669.8	0.152555	0.107941	0.207863	27895	30988.8
Acacb	11807.1	20955.6	19643.9	14642.3	12875.9	9417.08	9328.94	10860.2	-0.636729	6.33915e-10	9.75424e-09	16762.2	10620.5
Acad10	89.9368	86.2281	134.088	108.356	117.952	103.381	76.9227	108.692	-0.0458611	0.826467	0.892822	104.652	101.737
Acad11	585.742	490.837	456.737	501.859	485.578	630.625	666.205	571.757	0.223608	0.108372	0.20839	508.794	588.541
Acad12	27.6729	24.3208	29.3317	25.6632	36.5231	26.3152	23.3515	27.6553	0.0862925	0.804157	0.879258	26.7471	28.4613
Acad8	410.481	367.022	329.633	342.176	628.677	607.129	510.986	541.529	0.664472	4.12937e-08	4.5283e-07	362.328	572.08
Acad9	811.737	888.813	817.098	869.698	1222.03	1153.17	1330.35	1303.01	0.566746	9.08823e-10	1.36099e-08	846.837	1252.14
Acadl	590.354	232.153	262.589	416.315	308.95	469.914	500.684	336.366	0.213463	0.223414	0.362453	375.353	403.978
Acadm	804.819	557.166	527.971	644.432	789.738	949.227	929.94	789.141	0.47476	4.4121e-06	3.16822e-05	633.597	864.511
Acads	315.932	278.583	255.605	216.712	206.565	195.484	188.873	215.454	-0.399811	0.0112117	0.0322704	266.708	201.594
Acadsb	4861.2	3791.83	3398.29	4345.64	4870.15	5228.26	5431.29	5057.7	0.348108	7.46421e-05	0.000401098	4099.24	5146.85
Acadvl	1143.81	961.775	779.386	869.698	1071.74	1005.62	1104.39	1044.47	0.191343	0.0466007	0.106243	938.668	1056.56
Acan	4.61214	4.42196	1.39675	5.70294	2.9937	1.87966	1.37362	0	-1.27673	0.266449	NA	4.03345	1.56174
Acap1	11.5304	8.84391	18.1577	17.1088	15.5672	26.3152	19.2307	14.7924	0.428801	0.375067	0.526078	13.9102	18.9764
Acap2	2820.32	2940.6	2857.75	2503.59	2979.33	2699.19	2741.06	2667.13	-0.00265198	0.980169	0.988011	2780.57	2771.68
Acap3	122.222	108.338	127.104	134.019	65.2626	77.0659	79.6699	60.4558	-0.800369	0.000250854	0.00117971	122.921	70.6136
Acat1	1067.71	871.125	772.403	989.46	1480.09	1763.12	1667.57	1641.95	0.839721	1.20395e-20	1.04206e-18	925.175	1638.18
Acat2	1801.04	678.77	657.869	772.748	1166.35	1044.15	1125.68	929.347	0.270399	0.117148	0.221292	977.607	1066.38
Acat3	0	6.63293	11.174	5.70294	3.59244	3.75931	5.49448	3.21573	0.0811548	0.922313	0.952917	5.87747	4.01549
Acbd3	426.623	524.002	548.923	424.869	591.555	701.112	669.639	767.274	0.501291	4.17889e-05	0.000239705	481.104	682.395
Acbd4	175.261	181.3	180.181	151.128	161.66	145.673	145.604	175.579	-0.132985	0.39334	0.54446	171.968	157.129
Acbd5	744.861	849.015	743.071	815.52	1132.82	1256.55	1175.13	1231.63	0.607265	2.08123e-10	3.45893e-09	788.117	1199.03
Acbd6	126.834	121.604	103.359	88.3956	112.563	95.8625	94.0929	82.9659	-0.192461	0.310968	0.4615	110.048	96.3711
Acbd7	99.161	121.604	155.039	131.168	143.099	168.229	102.335	159.5	0.175157	0.418903	0.568003	126.743	143.291
Accs	62.2639	35.3756	34.9187	45.6235	35.9244	31.0143	39.835	39.8751	-0.234837	0.440552	0.588145	44.5455	36.6622
Acd	126.834	145.925	117.327	99.8015	55.0841	55.4499	37.0877	63.0284	-1.22003	9.53204e-08	9.69268e-07	122.472	52.6625
Ace	3076.3	661.082	508.417	752.788	649.633	541.341	1242.44	468.211	-0.323174	0.424543	0.573245	1249.65	725.406
Ace2	548.845	214.465	349.187	350.731	404.149	462.395	346.152	458.563	0.238661	0.218564	0.356894	365.807	417.815
Acer2	184.486	119.393	166.213	119.762	152.08	127.817	100.274	94.5425	-0.322677	0.101244	0.197796	147.463	118.678
Acer3	216.771	137.081	136.881	196.751	252.668	257.513	244.504	219.956	0.543515	0.00018837	0.000915165	171.871	243.66
Ache	0	11.0549	5.587	2.85147	0.59874	1.87966	2.74724	1.28629	-1.13594	0.308364	NA	4.87334	1.62798
Acin1	853.246	884.391	938.616	818.372	602.332	501.868	513.047	582.048	-0.67052	1.20949e-10	2.08874e-09	873.656	549.824
Ackr1	11.5304	8.84391	5.587	2.85147	4.78992	10.3381	8.24172	5.78832	-0.0283971	0.966277	0.979791	7.20318	7.28952
Ackr2	20.7546	6.63293	11.174	19.9603	8.38236	4.69914	6.18129	7.71776	-0.975735	0.0870232	0.175556	14.6305	6.74514
Ackr3	620.333	457.672	338.013	504.71	442.469	293.226	208.103	258.545	-0.644476	0.00302686	0.0105827	480.182	300.586
Ackr4	106.079	30.9537	47.4895	54.1779	77.2374	58.2694	57.692	47.5928	0.116363	0.645504	0.76305	59.6751	60.1979
Acly	32409.5	31219	32439.5	31118.1	35847.8	30972	40664.6	32891.8	0.142505	0.23103	0.371899	31796.5	35094.1
Acmsd	9.22428	0	2.7935	5.70294	4.19118	2.81948	1.37362	4.50203	-0.115887	0.901671	0.941017	4.43018	3.22158
Aco1	1383.64	1883.75	1543.41	1388.67	1808.79	1851.46	2063.86	1909.5	0.302924	0.00467867	0.0154514	1549.87	1908.41
Aco2	6516.96	5268.76	4408.14	4873.16	4977.32	4994.25	4833.08	5059.63	-0.0656398	0.407126	0.557336	5266.75	4966.07
Acot1	634.169	227.731	224.877	253.781	193.992	182.327	219.779	174.293	-0.6367	0.000112154	0.000576264	335.139	192.598
Acot10	0	0	0	0	2.39496	0.939828	1.37362	1.28629	1.96061	0.201646	NA	0	1.49868
Acot11	11.5304	22.1098	8.3805	17.1088	17.9622	9.39828	11.6758	9.6472	-0.224882	0.660978	0.774768	14.7824	12.1709
Acot13	274.422	249.84	262.589	342.176	411.334	452.057	322.114	402.61	0.502525	0.000254605	0.00119362	282.257	397.029
Acot2	57.6518	39.7976	37.7122	45.6235	43.1093	62.9685	52.8843	52.738	0.243421	0.337124	0.487094	45.1963	52.925
Acot3	41.5093	24.3208	5.587	25.6632	11.3761	13.1576	5.49448	7.07461	-1.18143	0.0128165	0.0361733	24.2701	9.27569
Acot4	32.285	26.5317	41.9025	11.4059	29.937	31.0143	35.0273	21.867	0.0117019	0.973276	0.983712	28.0313	29.4614
Acot5	25.3668	6.63293	1.39675	8.55441	8.38236	9.39828	4.12086	4.50203	-0.123855	0.85073	0.909861	10.4877	6.60088
Acot6	410.481	214.465	277.953	216.712	234.107	166.35	122.939	128.629	-0.755896	0.00263175	0.00937406	279.903	163.006
Acot7	32.285	26.5317	36.3155	45.6235	38.9181	29.1347	40.5218	44.3771	0.139557	0.655828	0.770805	35.1889	38.2379
Acot8	59.9578	75.1732	68.4407	71.2868	52.0904	70.4871	37.7745	67.5304	-0.272918	0.309599	0.459845	68.7146	56.9706
Acot9	297.483	285.216	275.16	296.553	493.96	501.868	491.756	513.874	0.797348	8.35335e-13	2.16132e-11	288.603	500.365
Acox1	1406.7	1103.28	1156.51	963.797	1075.34	1285.69	1396.97	1170.53	0.107525	0.396833	0.547252	1157.57	1232.13
Acox2	66.8761	57.4854	97.7725	91.247	108.372	138.155	88.5985	138.92	0.584264	0.0171582	0.046522	78.3452	118.511
Acox3	364.359	371.444	416.231	273.741	283.204	252.814	288.46	302.279	-0.348734	0.00530489	0.0171533	356.444	281.689
Acoxl	2.30607	0	1.39675	0	0.59874	0.939828	1.37362	0	-0.512016	0.756352	NA	0.925705	0.728047
Acp1	334.38	271.95	234.654	287.998	369.423	433.261	353.707	367.237	0.445995	0.000690425	0.00288242	282.246	380.907
Acp2	193.71	161.401	162.023	168.237	208.361	191.725	183.378	182.01	0.165493	0.249375	0.393379	171.343	191.369
Acp5	454.296	355.967	413.438	327.919	455.641	630.625	569.365	569.185	0.521178	0.000337749	0.00152807	387.905	556.204
Acp6	161.425	168.034	181.577	176.791	146.691	137.215	130.494	125.414	-0.350141	0.0236372	0.0606189	171.957	134.953
Acpp	9.22428	11.0549	18.1577	0	15.5672	7.51863	11.6758	5.78832	0.038351	0.950085	0.970372	9.60923	10.1375
Acpt	2.30607	2.21098	5.587	5.70294	1.79622	0	4.12086	1.92944	-0.856568	0.473504	NA	3.95175	1.96163
Acrbp	29.9789	59.6964	61.457	31.3662	19.1597	13.1576	19.2307	25.0827	-1.19484	0.000514888	0.00222827	45.6246	19.1577
Acrv1	11.5304	4.42196	9.77725	2.85147	8.9811	10.3381	2.74724	10.9335	0.157301	0.815133	0.886062	7.14526	8.24998
Acsbg1	2.30607	0	1.39675	2.85147	0.59874	3.75931	3.43405	1.92944	0.581074	0.646495	NA	1.63857	2.43039
Acsf2	48.4275	28.7427	47.4895	48.475	24.5483	56.3897	56.3184	41.8045	0.0503648	0.884109	0.930754	43.2837	44.7652
Acsf3	214.465	143.714	157.833	145.425	156.87	119.358	149.725	161.43	-0.157674	0.368421	0.519411	165.359	146.846
Acsl1	57919.3	53684.7	51151.8	54038.2	52534	52971.5	51372	51729.6	-0.0520095	0.48662	0.63043	54198.5	52151.8
Acsl3	64.57	68.5403	76.8212	96.95	107.174	135.335	150.411	119.625	0.745637	0.000202264	0.000975497	76.7204	128.137
Acsl4	1637.31	1967.77	1582.52	1608.23	1923.15	2483.97	3548.75	3032.44	0.680694	1.69111e-05	0.000107148	1698.96	2747.08
Acsl5	445.072	477.571	529.368	575.997	869.37	903.175	971.149	832.232	0.821309	4.11575e-15	1.54245e-13	507.002	893.981
Acsl6	348.217	340.491	364.552	342.176	362.836	357.135	199.862	439.912	-0.0555193	0.794963	0.872947	348.859	339.936
Acsm3	96.855	11.0549	32.1252	51.3265	19.1597	23.4957	31.5932	32.1573	-0.598439	0.0806568	0.165164	47.8404	26.6015
Acsm5	27.6729	13.2659	19.5545	17.1088	7.78362	24.4355	10.989	12.8629	-0.478248	0.334972	0.48519	19.4005	14.0178
Acss1	4683.63	3833.84	3554.73	4767.66	5076.72	3794.09	2901.77	3400.96	-0.149939	0.303913	0.453205	4209.96	3793.38
Acss2	749.473	990.518	1037.78	892.51	1564.51	1686.99	1890.79	1544.19	0.874017	3.98109e-12	9.17418e-11	917.572	1671.62
Acss2os	4.61214	8.84391	23.7447	2.85147	3.59244	5.63897	17.8571	7.07461	-0.0729349	0.914327	0.948643	10.0131	8.54077
Acss3	152.201	46.4305	82.4082	82.6926	79.0337	151.312	139.422	94.5425	0.416524	0.0941784	0.186751	90.933	116.078
Acta1	2.30607	8.84391	166.213	5.70294	2.9937	60.149	175.136	285.557	2.77511	0.0348759	0.083976	45.7665	130.959
Acta2	3973.36	5492.07	4180.47	5315.14	4566.59	3835.44	6795.98	4806.88	0.0695331	0.647006	0.764175	4740.26	5001.22
Actb	10951.5	12111.7	10829	13330.6	10363.6	9280.8	10561.8	10759.8	-0.209657	0.0319056	0.0780354	11805.7	10241.5
Actc1	0	2.21098	2.7935	0	1.19748	6.5788	2.06043	5.78832	1.65137	0.227764	NA	1.25112	3.90626
Actg1	855.552	871.125	860.398	1211.87	1069.95	786.636	935.435	884.97	-0.0506339	0.736425	0.83125	949.737	919.247
Actg2	242.137	384.71	224.877	339.325	343.078	276.31	519.915	351.801	0.328458	0.0935129	0.185609	297.762	372.776
Actl10	2.30607	2.21098	4.19025	0	0.59874	0	0	0.643147	-2.67298	0.11862	NA	2.17682	0.310472
Actl6a	468.132	384.71	303.095	382.097	487.374	466.155	525.409	445.701	0.349953	0.00293216	0.0102887	384.509	481.16
Actl7a	0	0	4.19025	5.70294	1.19748	0	2.06043	2.57259	-0.545691	0.674923	NA	2.4733	1.45762
Actl9	0	4.42196	6.98375	0	2.9937	0.939828	1.37362	3.85888	0.337986	0.783722	NA	2.85143	2.29151
Actn1	336.686	541.689	444.166	464.79	550.841	388.149	610.574	437.983	0.163422	0.278675	0.426398	446.833	496.887
Actn2	4.61214	11.0549	39.109	11.4059	7.18488	5.63897	28.846	16.0787	0.0461918	0.935612	0.960922	16.5455	14.4371
Actn3	4.61214	2.21098	79.6147	2.85147	0	31.0143	78.2963	156.928	2.16831	0.146692	0.263242	22.3223	66.5596
Actn4	1263.73	1724.56	1755.71	1916.19	1875.25	1722.71	1921.69	1813.67	0.140294	0.235187	0.376678	1665.05	1833.33
Actr10	518.866	369.233	351.981	513.265	690.946	715.209	730.079	684.308	0.72011	3.04215e-12	7.13483e-11	438.336	705.135
Actr1a	749.473	831.328	659.266	789.857	759.202	687.014	787.771	778.85	-0.00220226	0.985552	0.99169	757.481	753.209
Actr1b	733.331	745.099	625.744	593.106	795.725	738.705	751.37	799.431	0.197784	0.0390492	0.0921478	674.32	771.308
Actr2	1937.1	1591.9	1412.11	1767.91	2408.13	2392.8	2469.77	2306.32	0.530324	1.12233e-09	1.65551e-08	1677.26	2394.26
Actr3	1136.89	1012.63	928.838	1203.32	1727.36	1739.62	1703.29	1559.63	0.664009	1.16614e-11	2.44687e-10	1070.42	1682.48
Actr3b	4.61214	0	0	8.55441	3.59244	6.5788	5.49448	9.6472	1.45782	0.119499	0.224763	3.29164	6.32823
Actr5	110.691	68.5403	57.2667	39.9206	45.5042	59.2092	41.8954	54.0243	-0.43109	0.0980461	0.192765	69.1048	50.1583
Actr6	34.5911	57.4854	53.0765	57.0294	39.5168	56.3897	59.0656	55.3106	0.0722481	0.77506	0.859136	50.5456	52.5707
Actr8	265.198	216.676	180.181	239.523	246.681	230.258	236.263	255.972	0.133315	0.325799	0.476	225.395	242.293
Acvr1	59.9578	106.127	106.153	79.8412	105.378	115.599	131.181	153.069	0.557322	0.00577516	0.01842	88.0197	126.307
Acvr1b	528.09	508.525	532.162	342.176	398.162	306.384	328.295	320.93	-0.500546	0.000255206	0.00119515	477.738	338.443
Acvr1c	172.955	59.6964	146.659	102.653	98.1933	300.745	402.47	264.333	1.15027	0.0108739	0.0314662	120.491	266.436
Acvr2a	518.866	537.268	572.667	573.145	561.618	589.272	618.129	614.848	0.11394	0.252227	0.396715	550.487	595.967
Acvr2b	4.61214	6.63293	15.3642	11.4059	1.19748	2.81948	3.43405	7.71776	-1.24786	0.0963574	0.190061	9.5038	3.79219
Acvrl1	283.647	285.216	250.018	302.256	222.731	194.544	183.378	200.019	-0.475312	0.000586752	0.00249984	280.284	200.168
Acy1	117.61	126.026	129.898	105.504	96.9959	78.0057	72.115	106.119	-0.442632	0.0187962	0.0502419	119.759	88.309
Acy3	13.8364	17.6878	16.761	22.8118	8.38236	11.2779	4.12086	10.9335	-1.03233	0.0391786	0.0923931	17.7743	8.67866
Acyp1	87.6307	57.4854	60.0602	96.95	92.2059	111.84	67.3074	82.9659	0.261349	0.240742	0.383126	75.5316	88.5797
Acyp2	53.0396	37.5866	53.0765	42.7721	63.4664	113.719	107.829	72.6756	0.883608	0.00042656	0.00187901	46.6187	89.4226
Ada	92.2428	81.8062	82.4082	74.1382	94.6009	64.8481	78.9831	55.9537	-0.166055	0.465145	0.611102	82.6489	73.5965
Adal	142.976	141.503	113.137	122.613	129.927	135.335	153.159	143.422	0.121732	0.506011	0.647304	130.057	140.461
Adam10	927.04	924.189	877.159	915.322	1665.69	1885.3	1885.98	1872.84	1.00545	5.85624e-26	1.07792e-23	910.927	1827.45
Adam11	2.30607	4.42196	2.7935	5.70294	1.79622	0	0.68681	0.643147	-2.10575	0.132578	NA	3.80612	0.781544
Adam12	27.6729	50.8525	90.7887	59.8809	50.2942	38.533	89.9721	48.8791	0.052137	0.859309	0.915344	57.2987	56.9196
Adam15	235.219	194.566	212.306	216.712	152.08	129.696	125.686	147.281	-0.626348	0.000209544	0.0010058	214.701	138.686
Adam17	389.726	409.031	360.361	353.582	440.673	452.997	502.745	491.364	0.321367	0.00721866	0.0223096	378.175	471.945
Adam19	39.2032	81.8062	78.218	94.0985	59.2752	76.1261	91.3457	78.4639	0.0968148	0.674207	0.783915	73.3315	76.3027
Adam1a	9.22428	24.3208	18.1577	25.6632	14.3698	16.9169	14.423	14.1492	-0.294359	0.47984	0.62421	19.3415	14.9647
Adam21	0	2.21098	4.19025	2.85147	1.79622	2.81948	0.68681	1.28629	-0.526047	0.657967	NA	2.31317	1.6472
Adam22	53.0396	28.7427	57.2667	54.1779	40.7143	44.1719	43.269	36.0162	-0.251068	0.365808	0.516729	48.3068	41.0429
Adam23	80.7125	42.0086	65.6472	71.2868	74.8425	88.3439	70.7414	54.6675	0.150665	0.542526	0.680193	64.9138	72.1488
Adam3	0	0	0	2.85147	0	1.87966	0	1.28629	0.205121	0.917558	NA	0.712868	0.791487
Adam32	0	0	4.19025	0	1.79622	1.87966	0.68681	1.28629	0.346098	0.807915	NA	1.04756	1.41224
Adam33	11.5304	22.1098	13.9675	8.55441	12.5735	11.2779	6.18129	8.3609	-0.556199	0.291988	0.441167	14.0405	9.59842
Adam4	4.61214	17.6878	40.5057	14.2574	16.166	18.7966	22.6647	28.2984	0.404223	0.355795	0.505978	19.2658	21.4814
Adam6b	0	0	1.39675	0	0	0.939828	0	1.28629	-0.235934	0.90839	NA	0.349187	0.55653
Adam8	13.8364	17.6878	22.348	25.6632	11.3761	8.45845	6.8681	14.7924	-0.92831	0.080432	0.164881	19.8839	10.3737
Adam9	1588.88	1300.05	1160.7	1323.08	1705.81	1686.05	1673.07	1603.36	0.327467	0.000286343	0.00132139	1343.18	1667.07
Adamdec1	18.4486	11.0549	18.1577	11.4059	38.9181	70.4871	70.7414	43.0908	1.87925	1.93656e-06	1.51395e-05	14.7668	55.8094
Adamts1	191.404	194.566	272.366	248.078	268.235	171.989	157.966	161.43	-0.238946	0.270202	0.416689	226.603	189.905
Adamts10	64.57	66.3293	94.979	79.8412	50.8929	51.6906	63.1865	48.236	-0.514929	0.0311893	0.076557	76.4299	53.5015
Adamts12	232.913	243.208	272.366	330.771	289.191	344.917	377.745	270.765	0.250407	0.130848	0.241332	269.814	320.655
Adamts13	4.61214	8.84391	2.7935	2.85147	1.19748	4.69914	2.74724	3.21573	-0.691412	0.436676	0.584795	4.77526	2.9649
Adamts14	11.5304	13.2659	20.9512	19.9603	17.3635	15.9771	15.7966	13.5061	-0.0622635	0.887735	0.933145	16.4269	15.6608
Adamts15	80.7125	64.1183	57.2667	48.475	79.0337	68.6075	67.3074	66.8872	0.172081	0.469418	0.614827	62.6431	70.4589
Adamts16	0	0	1.39675	2.85147	4.19118	1.87966	3.43405	1.92944	1.50267	0.255935	NA	1.06205	2.85858
Adamts17	4.61214	6.63293	9.77725	0	2.9937	0.939828	12.3626	5.78832	0.102128	0.907696	0.94439	5.25558	5.52111
Adamts18	16.1425	8.84391	5.587	14.2574	7.78362	10.3381	10.3021	5.14517	-0.324482	0.57172	0.705001	11.2077	8.39226
Adamts19	0	0	0	0	2.9937	0	0.68681	0	1.32753	0.731393	NA	0	0.920127
Adamts2	163.731	123.815	156.436	225.266	122.143	130.636	147.664	96.472	-0.414421	0.0555919	0.122424	167.312	124.229
Adamts20	0	15.4768	11.174	11.4059	10.7773	6.5788	26.7856	8.3609	0.744959	0.241762	0.384455	9.51418	13.1256
Adamts3	9.22428	13.2659	19.5545	17.1088	10.1786	10.3381	35.7141	16.7218	0.340176	0.501835	0.643843	14.7884	18.2382
Adamts4	4.61214	2.21098	6.98375	0	8.38236	3.75931	13.0494	7.71776	1.14184	0.177111	0.304597	3.45172	8.2272
Adamts5	2829.55	6876.14	7303.6	8645.66	6289.76	7203.78	4750.66	6421.82	0.0294425	0.855802	0.913002	6413.74	6166.51
Adamts6	18.4486	37.5866	50.283	31.3662	40.7143	41.3524	52.8843	54.6675	0.513003	0.0771609	0.15946	34.4211	47.4046
Adamts7	18.4486	19.8988	23.7447	14.2574	7.18488	12.2178	9.61534	10.2903	-0.997547	0.0382662	0.0906384	19.0874	9.82708
Adamts8	4.61214	2.21098	9.77725	8.55441	6.58614	4.69914	2.74724	1.28629	-0.678845	0.410386	0.559838	6.28869	3.8297
Adamts9	184.486	336.069	353.378	211.009	215.546	273.49	316.619	254.686	-0.0113825	0.938845	0.962815	271.235	265.085
Adamtsl1	99.161	72.9623	107.55	68.4353	88.0148	109.02	72.8018	68.1735	-0.0733081	0.750651	0.841315	87.0271	84.5025
Adamtsl2	0	6.63293	9.77725	0	1.19748	6.5788	6.8681	4.50203	0.570869	0.573831	0.706605	4.10254	4.7866
Adamtsl3	29.9789	19.8988	43.2992	19.9603	21.5546	36.6533	37.0877	27.6553	0.0503388	0.886004	0.932119	28.2843	30.7377
Adamtsl4	48.4275	79.5952	50.283	57.0294	32.332	21.616	11.6758	27.0122	-1.31752	0.000219479	0.00104706	58.8338	23.159
Adamtsl5	59.9578	108.338	64.2505	51.3265	27.542	22.5559	21.2911	24.4396	-1.55814	1.69133e-07	1.6298e-06	70.9682	23.9571
Adap1	6.91821	17.6878	16.761	11.4059	8.9811	29.1347	13.7362	19.2944	0.519503	0.342558	0.492092	13.1932	17.7866
Adap2	59.9578	68.5403	72.631	65.5838	58.6765	46.9914	52.8843	36.0162	-0.457499	0.0661983	0.140791	66.6782	48.6421
Adar	438.153	661.082	606.189	527.522	390.378	451.118	518.541	503.584	-0.254961	0.0412558	0.096107	558.237	465.905
Adarb1	163.731	139.292	175.99	102.653	74.2437	69.5473	59.7524	53.3812	-1.19332	8.04444e-09	1.00407e-07	145.416	64.2312
Adat1	69.1821	37.5866	51.6797	59.8809	33.5294	46.0516	26.7856	48.8791	-0.475503	0.0945429	0.187244	54.5823	38.8114
Adat2	18.4486	17.6878	22.348	31.3662	25.7458	20.6762	21.2911	22.5101	0.0266414	0.942605	0.965581	22.4626	22.5558
Adat3	2.30607	11.0549	11.174	5.70294	4.19118	3.75931	3.43405	5.14517	-0.695609	0.363897	0.514531	7.55947	4.13243
Adck1	186.792	159.19	167.61	105.504	138.309	118.418	133.928	145.351	-0.216952	0.194417	0.327118	154.774	134.002
Adck2	129.14	119.393	143.865	139.722	132.322	102.441	129.807	128.629	-0.106348	0.552267	0.688552	133.03	123.3
Adck3	1468.97	1463.67	1357.64	1328.79	1986.02	1864.62	1714.96	2103.73	0.448444	2.97413e-05	0.000175943	1404.76	1917.33
Adck4	115.304	123.815	89.392	96.95	89.2122	62.9685	67.9942	77.8207	-0.500437	0.0226511	0.0586902	106.365	74.4989
Adck5	119.916	77.3842	101.963	59.8809	88.0148	51.6906	57.692	82.9659	-0.365333	0.146093	0.262475	89.7859	70.0908
Adcy1	4.61214	4.42196	2.7935	0	1.19748	0.939828	8.24172	0.643147	-0.0170601	0.987679	0.9928	2.9569	2.75554
Adcy10	4.61214	13.2659	18.1577	11.4059	22.7521	19.7364	16.4834	10.9335	0.597954	0.218258	0.356634	11.8604	17.4764
Adcy2	9.22428	8.84391	19.5545	2.85147	23.9496	42.2923	34.3405	109.978	2.37911	0.00213034	0.00782057	10.1185	52.6401
Adcy3	78.4064	26.5317	55.87	54.1779	40.1156	35.7135	45.3294	35.3731	-0.427148	0.144011	0.259872	53.7465	39.1329
Adcy4	71.4882	179.089	185.768	125.465	104.779	87.404	56.3184	87.4679	-0.666055	0.00544051	0.0175062	140.452	83.9925
Adcy5	59.9578	42.0086	90.7887	48.475	46.7017	50.7507	76.9227	63.0284	-0.0429784	0.879988	0.928005	60.3075	59.3509
Adcy6	415.093	548.322	638.315	447.681	299.969	272.55	291.894	301.636	-0.806761	5.07575e-12	1.14963e-10	512.353	291.512
Adcy7	85.3246	143.714	180.181	114.059	136.513	140.974	154.532	118.339	0.100035	0.578889	0.710768	130.819	137.59
Adcy8	4.61214	0	2.7935	0	0	0	0.68681	1.28629	-1.82441	0.246298	NA	1.85141	0.493276
Adcy9	804.819	1169.61	1102.04	781.303	726.271	650.361	688.87	803.933	-0.421156	0.000701322	0.00292228	964.441	717.359
Adcyap1r1	71.4882	55.2744	69.8375	54.1779	69.4538	68.6075	76.9227	52.738	0.0770349	0.744555	0.836611	62.6945	66.9305
Add1	673.373	530.635	581.048	584.551	590.358	544.161	537.772	490.078	-0.128109	0.220549	0.359247	592.402	540.592
Add3	1448.21	1337.64	1345.07	1251.8	1363.33	1234.93	1212.22	1198.83	-0.1002	0.292735	0.441975	1345.68	1252.33
Adgb	0	0	5.587	0	2.39496	0	1.37362	0	-0.279224	0.864871	NA	1.39675	0.942145
Adgra1	0	8.84391	2.7935	5.70294	2.9937	0	4.12086	1.92944	-0.522278	0.649405	NA	4.33509	2.261
Adgra2	488.887	574.854	420.422	504.71	501.145	440.779	471.151	470.14	-0.0702676	0.556539	0.69221	497.218	470.804
Adgra3	39.2032	53.0635	54.4732	59.8809	43.708	23.4957	35.0273	14.7924	-0.794658	0.0214199	0.0561504	51.6552	29.2558
Adgrb2	2.30607	0	8.3805	5.70294	1.79622	0.939828	2.06043	1.28629	-1.41779	0.244612	NA	4.09738	1.52069
Adgrd1	78.4064	50.8525	48.8862	99.8015	86.8173	59.2092	50.1371	52.738	-0.0834156	0.757501	0.84603	69.4866	62.2254
Adgre1	96.855	106.127	125.707	168.237	189.202	236.837	223.213	182.654	0.746323	0.000679022	0.00284134	124.232	207.976
Adgre4	2.30607	8.84391	8.3805	14.2574	9.57984	26.3152	17.8571	12.2198	1.00166	0.0776708	0.160382	8.44696	16.493
Adgre5	126.834	156.979	139.675	145.425	88.0148	117.479	162.087	136.99	-0.170401	0.390951	0.542237	142.228	126.143
Adgrf1	643.394	521.791	494.449	441.978	600.536	570.476	567.992	580.761	0.146831	0.253536	0.398195	525.403	579.941
Adgrf2	9.22428	4.42196	6.98375	5.70294	4.78992	3.75931	4.12086	5.14517	-0.566354	0.483981	0.628186	6.58323	4.45382
Adgrf3	13.8364	4.42196	1.39675	5.70294	3.59244	1.87966	0.68681	0.643147	-1.47356	0.111722	0.213588	6.33952	1.70051
Adgrf4	20.7546	19.8988	13.9675	11.4059	10.1786	15.0373	8.92853	9.6472	-0.610918	0.200649	0.334975	16.5067	10.9479
Adgrf5	1699.57	1698.03	2333.97	1656.7	1201.07	1235.87	1442.99	1164.74	-0.554166	5.56957e-07	4.86409e-06	1847.07	1261.17
Adgrg1	1028.51	1063.48	1076.89	975.203	556.229	517.845	543.266	550.533	-0.934611	5.47029e-15	2.02917e-13	1036.02	541.969
Adgrg2	48.4275	50.8525	60.0602	79.8412	67.0589	78.0057	48.0767	68.1735	0.139968	0.599597	0.726108	59.7953	65.3287
Adgrg3	2.30607	2.21098	6.98375	2.85147	2.9937	2.81948	4.80767	3.21573	0.0432153	0.961948	0.977613	3.58807	3.45915
Adgrg5	6.91821	8.84391	19.5545	11.4059	8.9811	11.2779	11.6758	7.71776	-0.209971	0.697504	0.801961	11.6806	9.91314
Adgrg6	34.5911	24.3208	36.3155	42.7721	37.7206	29.1347	34.3405	18.0081	-0.204487	0.534206	0.67307	34.4998	29.801
Adgrg7	11.5304	13.2659	19.5545	31.3662	76.6387	88.3439	123.626	72.0324	2.29623	4.9111e-12	1.11756e-10	18.9292	90.1602
Adgrl1	85.3246	130.448	135.485	105.504	63.4664	55.4499	46.7031	41.8045	-1.13014	1.77922e-07	1.7077e-06	114.19	51.856
Adgrl2	857.858	1587.48	1291.99	1166.25	1425.6	1463.31	1745.87	1799.52	0.407097	0.00161974	0.00614471	1225.9	1608.58
Adgrl3	32.285	57.4854	65.6472	85.5441	52.0904	58.2694	57.0052	45.6634	-0.147077	0.564634	0.69905	60.2404	53.2571
Adgrl4	350.523	358.178	343.6	345.028	352.658	376.871	394.229	403.896	0.127917	0.266264	0.412173	349.332	381.913
Adgrv1	18.4486	6.63293	5.587	2.85147	8.9811	10.3381	11.6758	9.00405	0.446368	0.43899	0.586788	8.37999	9.99976
Adh1	292.871	84.0171	162.023	173.94	103.582	89.2837	80.3567	61.0989	-1.01504	5.3708e-06	3.79295e-05	178.213	83.5803
Adh5	717.188	546.111	497.243	712.868	755.61	755.622	710.848	691.383	0.262999	0.0140158	0.0390952	618.352	728.366
Adh7	27.6729	22.1098	22.348	17.1088	27.542	12.2178	9.61534	4.50203	-0.728944	0.149685	0.26749	22.3099	13.4693
Adhfe1	539.621	362.6	460.927	536.076	388.582	418.224	379.806	340.225	-0.305469	0.0324928	0.0792084	474.806	381.709
Adi1	375.89	353.756	381.313	479.047	490.967	500.928	434.064	407.755	0.211562	0.0931319	0.185029	397.501	458.428
Adig	408.175	426.719	463.721	487.601	525.694	553.559	442.305	362.735	0.0740079	0.6105	0.734509	446.554	471.073
Adipoq	1960.16	608.019	1419.1	1015.12	974.15	2552.57	2634.6	1827.82	0.737424	0.0690426	0.145669	1250.6	1997.29
Adipor1	2681.96	2051.79	1630.01	2192.78	2524.29	2681.33	2157.27	2412.44	0.219569	0.0169024	0.0459655	2139.13	2443.83
Adipor2	3196.21	2403.33	2308.83	2318.25	2171.63	2209.54	2157.96	1800.17	-0.283131	0.0387355	0.091571	2556.65	2084.82
Adk	1079.24	882.18	777.99	969.5	1452.54	1561.99	1704.66	1669.61	0.802873	1.3836e-10	2.3586e-09	927.228	1597.2
Adm	27.6729	33.1647	15.3642	25.6632	20.3572	23.4957	5.49448	7.07461	-0.88096	0.0688959	0.145431	25.4662	14.1055
Adm2	2.30607	4.42196	1.39675	11.4059	4.19118	4.69914	6.18129	8.3609	0.380571	0.660198	0.774251	4.88266	5.85813
Adnp	0	4.42196	11.174	0	5.9874	4.69914	7.55491	5.14517	1.42716	0.116201	0.21981	3.89899	5.84665
Adnp2	138.364	240.997	164.816	182.494	169.443	171.989	186.812	142.779	-0.101825	0.539892	0.67777	181.668	167.756
Ado	562.681	437.774	432.992	461.938	440.673	398.487	427.196	470.14	-0.111865	0.352285	0.502312	473.846	434.124
Adora1	39.2032	22.1098	27.935	19.9603	19.1597	39.4728	34.3405	30.871	0.172092	0.624226	0.74606	27.3021	30.961
Adora2a	13.8364	26.5317	16.761	14.2574	6.58614	12.2178	7.55491	11.5766	-0.912641	0.062788	0.135139	17.8466	9.48386
Adora2b	2.30607	0	1.39675	0	3.59244	0.939828	2.74724	2.57259	1.34117	0.33339	NA	0.925705	2.46302
Adora3	2.30607	0	0	0	0	1.87966	0	1.28629	0.324535	0.884162	NA	0.576518	0.791487
Adpgk	175.261	143.714	148.055	168.237	153.876	171.049	192.307	167.218	0.114123	0.490372	0.633828	158.817	171.112
Adprh	99.161	101.705	94.979	88.3956	95.7984	118.418	110.576	122.841	0.214981	0.295235	0.444596	96.0601	111.909
Adprhl2	140.67	108.338	118.724	76.9897	57.479	62.9685	67.3074	58.5263	-0.857083	0.000404365	0.00179264	111.18	61.5703
Adprm	83.0186	79.5952	79.6147	62.7323	130.525	112.779	118.818	125.414	0.66613	0.000537012	0.00231643	76.2402	121.884
Adra1a	36.8971	11.0549	25.1415	31.3662	14.9685	26.3152	18.5439	16.0787	-0.45125	0.252493	0.396963	26.1149	18.9766
Adra1d	2.30607	2.21098	9.77725	8.55441	3.59244	2.81948	6.8681	5.78832	-0.206695	0.80676	0.88078	5.71218	4.76708
Adra2a	11.5304	11.0549	8.3805	0	6.58614	7.51863	4.12086	1.92944	-0.72783	0.311656	0.462178	7.74143	5.03877
Adra2b	4.61214	6.63293	2.7935	0	4.78992	1.87966	2.74724	5.14517	0.0485507	0.960468	0.977035	3.50964	3.6405
Adra2c	2.30607	4.42196	8.3805	0	5.38866	5.63897	20.6043	6.43147	1.41157	0.128082	0.23721	3.77713	9.51585
Adrb1	69.1821	114.971	93.5822	116.91	42.5105	59.2092	53.5712	51.4517	-0.918712	0.000481764	0.00209364	98.6614	51.6856
Adrb2	332.074	420.086	338.013	299.404	499.948	398.487	280.905	351.801	0.142437	0.467334	0.613076	347.394	382.785
Adrb3	78.4064	79.5952	159.229	105.504	64.0652	142.854	121.565	111.264	0.0728155	0.794795	0.87289	105.684	109.937
Adrbk1	1718.02	1461.46	1356.24	1639.6	995.106	840.206	818.677	850.883	-0.809955	4.12453e-12	9.48968e-11	1543.83	876.218
Adrbk2	438.153	645.605	696.978	573.145	607.122	519.725	450.547	587.836	-0.108245	0.388701	0.539651	588.471	541.308
Adrm1	267.504	287.427	261.192	287.998	132.322	124.057	117.444	153.712	-1.06008	5.18792e-13	1.38164e-11	276.03	131.884
Adsl	378.196	333.858	301.698	356.434	305.956	308.264	291.207	340.225	-0.124582	0.311744	0.462228	342.546	311.413
Adss	636.476	594.753	519.591	601.66	434.086	467.095	397.663	462.422	-0.410012	0.00092128	0.00372949	588.12	440.317
Adssl1	25.3668	33.1647	25.1415	11.4059	39.5168	24.4355	37.0877	42.4477	0.583152	0.0838912	0.1703	23.7697	35.8719
Adtrp	18.4486	2.21098	5.587	11.4059	4.19118	2.81948	2.74724	7.71776	-0.879142	0.208351	0.344788	9.41311	4.36892
Aebp1	371.277	216.676	266.779	293.701	186.807	144.734	162.774	137.633	-0.834022	9.72543e-08	9.86175e-07	287.108	157.987
Aebp2	477.357	473.149	493.053	427.721	500.547	513.146	492.443	430.908	0.0430404	0.693214	0.798671	467.82	484.261
Aen	297.483	223.309	213.703	270.89	147.29	123.117	139.422	140.849	-0.841956	2.53617e-09	3.51224e-08	251.346	137.67
Aes	1870.22	1753.31	1528.04	1596.82	1190.29	1074.22	921.012	1121	-0.642751	7.6867e-10	1.16917e-08	1687.1	1076.63
AF251705	25.3668	24.3208	39.109	39.9206	52.6891	69.5473	36.4009	52.0949	0.687711	0.0273993	0.068775	32.1793	52.683
AF357359	2.30607	2.21098	2.7935	0	4.78992	0.939828	0.68681	3.21573	0.329968	0.782498	NA	1.82764	2.40807
AF357399	2.30607	4.42196	5.587	5.70294	7.18488	7.51863	6.8681	1.92944	0.381511	0.61702	0.740027	4.50449	5.87526
AF529169	2.30607	2.21098	9.77725	2.85147	1.19748	0	2.74724	0.643147	-1.79572	0.160043	NA	4.28644	1.14697
Afap1	260.586	404.609	365.948	347.879	202.973	197.364	231.455	193.587	-0.728946	9.51601e-08	9.68315e-07	344.756	206.345
Afap1l1	136.058	130.448	166.213	153.979	140.704	111.84	135.988	131.845	-0.175941	0.312464	0.462824	146.675	130.094
Afap1l2	34.5911	26.5317	27.935	37.0691	28.1408	18.7966	26.7856	32.8005	-0.198239	0.562447	0.697233	31.5317	26.6308
Aff1	1438.99	837.96	1089.46	943.837	617.301	557.318	573.486	534.455	-0.89845	4.0481e-13	1.09615e-11	1077.56	570.64
Aff2	2.30607	2.21098	8.3805	2.85147	1.19748	1.87966	3.43405	3.21573	-0.695142	0.474183	0.61906	3.93725	2.43173
Aff3	27.6729	19.8988	40.5057	42.7721	21.5546	18.7966	27.4724	21.2238	-0.546597	0.11417	0.216758	32.7124	22.2619
Aff4	3496	3787.4	3234.87	3570.04	2862.58	2795.05	3268.53	2973.27	-0.242251	0.00538079	0.0173486	3522.08	2974.85
Afg3l1	424.317	451.039	371.535	393.503	493.96	451.118	410.712	475.285	0.164058	0.165671	0.289129	410.099	457.769
Afg3l2	560.375	541.689	493.053	499.007	731.66	757.502	739.007	766.631	0.521127	1.73652e-07	1.67002e-06	523.531	748.7
Afmid	11.5304	19.8988	22.348	22.8118	31.7332	31.0143	27.4724	31.5142	0.698868	0.0625703	0.13489	19.1472	30.4335
Aftph	2209.22	1901.44	1804.6	2004.58	1811.19	2027.21	1839.96	1977.68	-0.0411956	0.610169	0.734353	1979.96	1914.01
Aga	163.731	221.098	187.164	256.632	331.103	387.209	353.707	342.797	0.785228	9.4267e-08	9.599e-07	207.156	353.704
Agap1	1586.58	1536.63	1333.9	1089.26	895.116	791.335	908.649	888.828	-0.663415	7.89538e-10	1.1959e-08	1386.59	870.982
Agap2	6.91821	28.7427	48.8862	25.6632	13.771	12.2178	4.12086	10.9335	-1.27894	0.0115637	0.0331325	27.5526	10.2608
Agap3	426.623	417.875	336.617	302.256	195.189	166.35	154.532	171.72	-1.10011	3.9264e-14	1.27982e-12	370.843	171.948
Agbl2	0	2.21098	1.39675	0	2.9937	0.939828	1.37362	1.28629	0.837458	0.527205	NA	0.901932	1.64836
Agbl3	39.2032	26.5317	23.7447	37.0691	41.9118	60.149	56.3184	29.5847	0.589106	0.049361	0.111298	31.6372	46.991
Agbl5	101.467	117.182	143.865	108.356	69.4538	76.1261	65.9337	73.3187	-0.731784	0.000129703	0.00065464	117.717	71.2081
Ager	6.91821	2.21098	16.761	5.70294	2.39496	4.69914	6.18129	4.50203	-0.847034	0.330829	0.480818	7.89828	4.44435
Agfg1	599.578	696.458	596.412	655.838	626.881	720.848	758.238	701.03	0.140916	0.170613	0.29597	637.072	701.749
Agfg2	94.5489	81.8062	78.218	76.9897	74.2437	67.6676	69.3678	79.107	-0.184167	0.380731	0.531868	82.8907	72.5965
Aggf1	288.259	287.427	300.301	276.593	256.859	235.897	199.175	228.96	-0.326341	0.0276669	0.0693401	288.145	230.223
Agk	62.2639	55.2744	79.6147	68.4353	61.6702	57.3295	62.4997	68.8167	-0.0968673	0.688383	0.795261	66.3971	62.579
Agl	306.707	351.545	370.139	342.176	468.215	546.04	617.442	573.044	0.683257	5.39257e-07	4.72654e-06	342.642	551.185
Agmat	0	0	4.19025	0	2.39496	0	2.06043	0	0.163206	0.93892	NA	1.04756	1.11385
Agmo	163.731	108.338	131.294	96.95	85.0211	119.358	103.708	73.9619	-0.412222	0.0384729	0.0910538	125.078	95.5123
Ago1	435.847	645.605	514.004	516.116	426.902	450.178	470.465	434.767	-0.240006	0.0497483	0.111997	527.893	445.578
Ago2	415.093	526.213	645.298	521.819	307.154	306.384	382.553	326.075	-0.668007	9.75104e-09	1.20263e-07	527.106	330.541
Ago3	318.238	579.276	539.145	407.76	371.219	334.579	406.591	465.638	-0.206954	0.14059	0.255252	461.105	394.507
Ago4	133.752	179.089	201.132	108.356	152.679	130.636	141.483	160.143	-0.092285	0.592392	0.720774	155.582	146.235
Agpat1	1701.88	1927.97	1641.18	1608.23	1051.99	907.874	855.765	1107.5	-0.811876	1.16086e-15	4.66301e-14	1719.82	980.781
Agpat2	350.523	201.199	305.888	236.672	201.177	545.1	577.607	389.104	0.689905	0.072719	0.151926	273.57	428.247
Agpat3	276.729	190.144	182.974	176.791	153.876	138.155	151.098	122.841	-0.526117	0.00383389	0.0130011	206.659	141.493
Agpat4	48.4275	37.5866	44.696	48.475	43.708	35.7135	30.2196	21.867	-0.445814	0.134776	0.246607	44.7963	32.877
Agpat5	285.953	269.739	231.86	316.513	429.297	516.906	440.245	543.459	0.821946	2.65262e-09	3.65263e-08	276.016	482.476
Agpat6	9830.78	6009.44	5219.65	6401.55	7403.42	6913.38	6897.63	6468.77	0.0616647	0.56375	0.698259	6865.36	6920.8
Agpat9	147.589	48.6415	106.153	76.9897	76.04	149.433	175.823	101.617	0.451888	0.118434	0.223221	94.8432	125.728
Agps	1888.67	2821.21	2401.01	2600.54	4485.76	6193.47	4929.92	6047.51	1.15932	0.000301665	0.00138114	2427.86	5414.16
Agr2	0	2.21098	1.39675	2.85147	2.9937	4.69914	2.06043	0.643147	0.595263	0.624407	NA	1.6148	2.5991
Agrn	412.787	764.998	747.261	561.74	512.521	388.149	476.646	479.144	-0.393699	0.00120629	0.00473688	621.696	464.115
Agrp	2.30607	0	2.7935	0	1.19748	3.75931	2.74724	0	0.248023	0.854505	NA	1.27489	1.92601
Agt	682.597	594.753	525.178	504.71	416.124	456.757	606.453	574.973	-0.146605	0.452992	0.599469	576.809	513.577
Agtpbp1	424.317	512.947	456.737	459.087	506.534	513.146	499.311	537.67	0.151647	0.163089	0.28541	463.272	514.165
Agtr1a	50.7336	28.7427	46.0927	31.3662	37.7206	23.4957	22.6647	25.0827	-0.531794	0.106752	0.206038	39.2338	27.2409
Agtrap	698.739	689.825	601.999	635.878	788.54	830.808	640.793	787.211	0.217502	0.0735959	0.153384	656.61	761.838
Agxt2	0	0	4.19025	5.70294	5.38866	1.87966	3.43405	3.21573	0.75098	0.450799	0.597295	2.4733	3.47952
Ahctf1	1568.13	1664.87	1874.44	1716.58	1430.99	1485.87	1421.01	1562.85	-0.210749	0.0959536	0.189368	1706	1475.18
Ahcy	89.9368	86.2281	50.283	65.5838	83.8236	90.2235	94.7797	83.609	0.300088	0.163884	0.286422	73.0079	88.109
Ahcyl1	1194.54	1266.89	1166.29	1226.13	1669.29	1559.18	1715.65	1589.86	0.430378	1.1326e-05	7.4796e-05	1213.46	1633.49
Ahcyl2	1927.88	1985.46	1652.35	1551.2	1538.16	1296.96	1607.13	1627.16	-0.225554	0.160041	0.281507	1779.22	1517.36
Ahdc1	304.401	276.372	317.062	225.266	49.0967	32.894	38.4613	50.1654	-2.71808	2.70179e-25	4.677e-23	280.775	42.6544
Ahi1	9.22428	19.8988	33.522	14.2574	28.1408	24.4355	30.9064	16.0787	0.460916	0.250576	0.394888	19.2256	24.8904
Ahnak	4953.44	5892.26	8299.49	6943.33	7649.5	7560.92	8326.88	6217.3	0.199372	0.0783934	0.16153	6522.13	7438.65
Ahr	161.425	139.292	206.719	193.9	135.914	151.312	168.955	146.637	-0.224097	0.168173	0.292653	175.334	150.705
Ahrr	0	2.21098	8.3805	0	2.9937	0	2.06043	1.28629	-0.150349	0.908325	NA	2.64787	1.58511
Ahsa1	654.924	554.955	439.976	553.185	594.549	609.009	650.409	611.632	0.186303	0.0759151	0.157315	550.76	616.4
Ahsa2	219.077	212.254	175.99	216.712	208.361	215.221	236.263	214.168	0.100688	0.473343	0.618358	206.008	218.503
AI118078	2.30607	19.8988	8.3805	8.55441	12.5735	6.5788	3.43405	13.5061	-0.00523359	0.994043	0.99655	9.78494	9.02312
AI182371	2.30607	11.0549	11.174	0	5.9874	1.87966	3.43405	3.85888	-0.401771	0.632996	0.752793	6.13374	3.79
AI314180	1575.05	1457.03	1595.09	1559.75	1602.23	1620.26	1691.61	1633.59	0.0810995	0.308966	0.459092	1546.73	1636.92
AI317395	0	2.21098	5.587	0	0	5.63897	4.80767	3.21573	0.972817	0.407683	0.557639	1.94949	3.41559
AI413582	34.5911	24.3208	50.283	62.7323	48.4979	44.1719	28.846	46.3065	-0.0176977	0.96055	0.977035	42.9818	41.9556
AI414108	9.22428	17.6878	9.77725	8.55441	20.9559	15.0373	17.1702	14.1492	0.613613	0.207074	0.343376	11.3109	16.8282
AI427809	0	0	4.19025	5.70294	0.59874	0	0.68681	0	-2.62083	0.157405	NA	2.4733	0.321387
AI429214	23.0607	17.6878	25.1415	22.8118	19.1597	11.2779	16.4834	14.7924	-0.511698	0.200876	0.335162	22.1754	15.4284
AI450353	2.30607	2.21098	13.9675	2.85147	2.39496	3.75931	0.68681	1.92944	-1.11935	0.253835	0.398554	5.334	2.19263
AI463170	246.75	148.135	132.691	205.306	150.284	140.034	111.263	146.637	-0.363778	0.0372383	0.0887093	183.221	137.055
AI464131	272.116	121.604	106.153	119.762	129.328	127.817	126.373	118.982	-0.180693	0.299696	0.44908	154.909	125.625
AI467606	9.22428	13.2659	16.761	14.2574	7.18488	16.9169	17.8571	21.867	0.253973	0.608121	0.7328	13.3771	15.9565
AI504432	2.30607	4.42196	9.77725	11.4059	10.1786	35.7135	20.6043	15.4355	1.51319	0.0102771	0.0300017	6.97779	20.483
AI506816	9.22428	17.6878	32.1252	25.6632	23.3509	26.3152	35.7141	30.2279	0.517487	0.162568	0.284841	21.1751	28.902
AI507597	2.30607	0	4.19025	5.70294	7.18488	7.51863	5.49448	8.3609	1.22844	0.131193	0.241815	3.04981	7.13972
AI597479	288.259	252.051	233.257	242.375	295.778	306.384	293.268	291.345	0.22746	0.0632362	0.135983	253.986	296.694
AI606473	0	0	4.19025	0	1.19748	5.63897	9.61534	4.50203	2.35683	0.0478524	NA	1.04756	5.23845
AI607873	163.731	81.8062	135.485	108.356	80.8299	98.682	65.9337	50.1654	-0.732244	0.00213447	0.00783179	122.344	73.9028
AI661453	219.077	338.28	325.443	350.731	141.901	136.275	177.884	178.795	-0.94172	1.7079e-09	2.44676e-08	308.382	158.714
AI662270	32.285	17.6878	18.1577	17.1088	40.1156	106.201	54.258	61.0989	1.65647	5.09798e-06	3.61785e-05	21.3098	65.4183
AI837181	57.6518	72.9623	60.0602	79.8412	16.7647	14.0974	21.2911	21.867	-1.8432	1.12257e-09	1.65551e-08	67.6289	18.5051
AI839979	2.30607	6.63293	1.39675	0	2.39496	4.69914	1.37362	3.21573	0.216693	0.852996	NA	2.58394	2.92086
AI846148	166.037	201.199	224.877	216.712	161.66	157.891	160.027	192.944	-0.263206	0.111953	0.213932	202.206	168.13
AI854703	4.61214	0	0	0	1.19748	3.75931	0	2.57259	1.25634	0.464357	NA	1.15304	1.88234
AI987944	149.895	174.667	139.675	208.157	202.374	296.046	217.032	252.757	0.538036	0.00108875	0.00431845	168.099	242.052
Aida	147.589	156.979	163.42	222.415	225.725	273.49	234.202	244.396	0.514088	0.000401281	0.00178169	172.601	244.453
Aif1	25.3668	48.6415	33.522	11.4059	56.2815	71.4269	45.3294	60.4558	0.955245	0.0020653	0.00760868	29.734	58.3734
Aif1l	18.4486	4.42196	15.3642	22.8118	16.166	8.45845	18.5439	20.5807	0.14058	0.776057	0.859521	15.2616	15.9372
Aifm1	332.074	367.022	332.426	310.81	433.488	467.095	495.19	479.144	0.48192	5.17568e-05	0.00029114	335.583	468.729
Aifm2	262.892	150.346	170.403	185.346	158.067	166.35	184.752	158.857	-0.169122	0.269243	0.415745	192.247	167.006
Aifm3	27.6729	46.4305	41.9025	31.3662	24.5483	7.51863	28.1592	23.7964	-0.79293	0.0309964	0.076192	36.843	21.0056
Aig1	285.953	258.684	189.958	285.147	286.796	299.805	289.147	274.624	0.204759	0.111146	0.212655	254.936	287.593
Aim1	1358.28	1813	1407.92	1220.43	1357.94	1405.98	1634.61	1536.48	0.031724	0.783018	0.864597	1449.91	1483.75
Aim1l	25.3668	39.7976	29.3317	34.2176	26.9433	23.4957	14.423	18.6512	-0.613963	0.07502	0.155817	32.1784	20.8783
Aim2	13.8364	15.4768	20.9512	19.9603	21.5546	26.3152	20.6043	17.365	0.259959	0.525635	0.665093	17.5562	21.4598
Aimp1	507.336	428.93	311.475	430.572	713.099	735.886	627.057	668.872	0.739607	7.36561e-12	1.60095e-10	419.578	686.229
Aimp2	159.119	114.971	94.979	191.048	96.3971	122.178	113.324	87.4679	-0.369118	0.0640432	0.137333	140.029	104.842
Aip	230.607	152.557	132.691	159.682	120.945	111.84	91.3457	128.629	-0.537955	0.0030819	0.0107467	168.885	113.19
Airn	25.3668	81.8062	148.055	82.6926	52.6891	67.6676	66.6205	60.4558	-0.309845	0.210273	0.346861	84.4803	61.8583
Ajuba	71.4882	72.9623	86.5985	91.247	77.2374	54.51	83.7908	52.0949	-0.260512	0.270061	0.416536	80.574	66.9083
AK010878	50.7336	35.3756	34.9187	19.9603	38.3194	43.2321	48.7635	40.5182	0.276095	0.343524	0.493108	35.2471	42.7083
Ak1	13.8364	17.6878	19.5545	17.1088	15.5672	20.6762	29.5328	34.0868	0.557188	0.190442	0.32189	17.0469	24.9658
Ak2	1388.25	1423.87	1114.61	1317.38	1016.66	987.759	984.198	1129.37	-0.341904	0.00146867	0.00563034	1311.03	1029.5
Ak3	3233.11	2182.23	2046.24	2409.49	2819.47	2739.6	2561.8	2490.91	0.135065	0.158765	0.27983	2467.77	2652.94
Ak4	27.6729	26.5317	25.1415	31.3662	25.7458	28.1948	29.5328	24.4396	-0.0277419	0.9349	0.96053	27.6781	26.9783
Ak5	9.22428	6.63293	9.77725	5.70294	2.39496	4.69914	4.12086	10.9335	-0.529432	0.454159	0.600685	7.83435	5.53711
Ak6	191.404	130.448	108.946	148.276	189.801	234.017	189.559	219.956	0.564861	0.000174258	0.000852014	144.769	208.333
Ak7	2.30607	4.42196	5.587	2.85147	6.58614	14.0974	2.74724	8.3609	0.981295	0.228415	0.368797	3.79162	7.94793
Ak8	6.91821	0	1.39675	0	2.39496	0.939828	0	1.28629	-0.337519	0.832275	NA	2.07874	1.15527
Akap1	1427.46	1618.44	1656.54	1274.61	1092.7	1209.56	1261.67	1394.34	-0.26861	0.0201801	0.053401	1494.26	1239.57
Akap10	435.847	554.955	463.721	422.018	549.044	639.083	592.717	568.542	0.322249	0.00901501	0.0269339	469.135	587.346
Akap11	797.901	809.218	872.968	744.234	873.562	841.146	1080.35	881.111	0.181436	0.108582	0.208733	806.08	919.043
Akap12	207.546	285.216	382.709	310.81	255.063	226.499	276.784	243.753	-0.228805	0.0951553	0.188181	296.571	250.525
Akap13	440.46	466.516	585.238	439.126	363.435	409.765	422.388	351.801	-0.330224	0.00998604	0.0292697	482.835	386.847
Akap14	4.61214	0	1.39675	0	2.9937	1.87966	1.37362	0.643147	0.435226	0.755054	NA	1.50222	1.72253
Akap17b	71.4882	123.815	90.7887	131.168	111.964	124.057	162.774	136.99	0.377746	0.108932	0.209315	104.315	133.946
Akap5	2.30607	19.8988	23.7447	22.8118	21.5546	16.9169	17.1702	18.0081	0.23773	0.599784	0.726243	17.1903	18.4125
Akap6	18.4486	19.8988	22.348	19.9603	7.78362	11.2779	24.0383	15.4355	-0.475923	0.298238	0.447681	20.1639	14.6339
Akap7	87.6307	68.5403	68.4407	111.207	92.8047	128.756	132.554	85.5385	0.411256	0.0621584	0.134122	83.9548	109.913
Akap8	677.985	676.559	757.038	661.541	473.005	431.381	499.997	481.074	-0.559817	1.08856e-06	8.93267e-06	693.281	471.364
Akap8l	186.792	263.106	255.605	216.712	146.691	158.831	170.329	169.148	-0.509206	0.000353064	0.00158797	230.554	161.25
Akap9	1602.72	2538.2	2609.13	1978.92	2369.21	1973.64	2424.44	2314.68	0.0713185	0.477545	0.621998	2182.24	2270.49
Akip1	327.462	130.448	135.485	136.871	185.609	166.35	159.34	136.99	-0.0680472	0.673742	0.783638	182.566	162.072
Akirin1	366.665	249.84	324.046	370.691	393.971	534.762	504.805	480.43	0.553227	7.5543e-05	0.000405489	327.811	478.492
Akirin2	200.628	176.878	175.99	199.603	217.941	219.92	249.999	212.881	0.268216	0.0618989	0.133681	188.275	225.185
Akna	46.1214	77.3842	100.566	96.95	37.1219	42.2923	34.3405	34.0868	-1.09142	1.35189e-05	8.82704e-05	80.2554	36.9603
Aknad1	0	4.42196	2.7935	0	0	1.87966	2.74724	1.28629	-0.125215	0.925648	NA	1.80386	1.4783
Akr1a1	1920.96	1695.82	1356.24	1853.46	2760.19	2833.58	2570.04	2688.35	0.686018	2.72575e-15	1.05694e-13	1706.62	2713.04
Akr1b10	304.401	203.41	208.116	191.048	259.853	264.092	272.663	259.831	0.234815	0.0822112	0.167615	226.744	264.11
Akr1b8	96.855	19.8988	29.3317	51.3265	29.3383	53.5702	46.7031	41.1614	0.0353186	0.915382	0.949115	49.353	42.6932
Akr1c12	0	2.21098	1.39675	0	0	0.939828	0	1.92944	-0.455358	0.783193	NA	0.901932	0.717317
Akr1c13	16.1425	2.21098	8.3805	11.4059	12.5735	11.2779	8.92853	10.9335	0.299692	0.576583	0.708895	9.53496	10.9284
Akr1c14	112.997	26.5317	62.8537	59.8809	80.8299	56.3897	74.8623	37.3025	0.0153963	0.960086	0.976813	65.566	62.3461
Akr1c18	0	6.63293	5.587	34.2176	27.542	3.75931	5.49448	3.21573	0.367637	0.675692	0.785014	11.6094	10.0029
Akr1c21	2.30607	0	5.587	0	0	5.63897	4.12086	0	-0.0427032	0.974788	NA	1.97327	2.43996
Akr1e1	166.037	163.612	167.61	205.306	195.189	244.355	217.719	225.101	0.333558	0.0227759	0.0589612	175.641	220.591
Akr7a5	246.75	249.84	201.132	199.603	204.17	161.65	177.197	212.881	-0.243204	0.181561	0.310379	224.331	188.975
Akt1	5426.18	5014.5	4201.42	5674.43	4046.28	3223.61	3501.36	3887.82	-0.469703	7.99771e-05	0.000425988	5079.13	3664.77
Akt1s1	279.035	274.161	233.257	211.009	172.437	153.192	133.241	183.94	-0.629507	2.28331e-05	0.000139679	249.365	160.703
Akt2	553.457	457.672	379.916	404.909	302.962	323.301	311.812	344.083	-0.4664	0.000151749	0.000750537	448.989	320.54
Akt3	191.404	161.401	162.023	151.128	148.487	105.261	108.516	102.26	-0.513898	0.0089083	0.0266919	166.489	116.131
Aktip	544.233	464.305	405.057	487.601	735.253	749.983	643.541	677.876	0.574971	2.56748e-08	2.93966e-07	475.299	701.663
Alad	242.137	201.199	210.909	202.454	117.353	131.576	131.867	131.845	-0.738974	6.07394e-05	0.00033455	214.175	128.16
Alas1	839.41	378.077	385.503	413.463	270.63	338.338	339.971	296.491	-0.597509	2.37934e-05	0.00014452	504.113	311.357
Alas2	59.9578	152.557	153.642	188.197	196.387	207.702	154.532	275.267	0.649515	0.0126674	0.035815	138.589	208.472
Alb	6.91821	4.42196	4.19025	0	4.78992	21.616	17.8571	13.5061	1.77006	0.0266642	0.0671732	3.8826	14.4423
Alcam	136.058	79.5952	103.359	99.8015	132.322	184.206	225.274	135.061	0.684874	0.000854731	0.00348434	104.704	169.216
Aldh16a1	147.589	179.089	136.881	102.653	94.6009	66.7278	68.681	71.3893	-0.906812	7.88935e-06	5.40618e-05	141.553	75.3497
Aldh18a1	3359.95	4444.06	4017.05	3638.48	3947.49	3340.15	4171	3907.12	-0.0104892	0.911745	0.947003	3864.88	3841.44
Aldh1a1	175.261	30.9537	61.457	99.8015	79.6324	95.8625	123.626	73.3187	0.236159	0.417895	0.567093	91.8684	93.1098
Aldh1a2	0	0	5.587	8.55441	3.59244	9.39828	5.49448	1.92944	0.492048	0.633342	0.753143	3.53535	5.10366
Aldh1a3	39.2032	77.3842	25.1415	168.237	28.1408	11.2779	21.9779	14.7924	-1.69793	0.00569426	0.0181964	77.4914	19.0472
Aldh1a7	92.2428	90.6501	68.4407	88.3956	131.124	274.43	258.24	189.085	1.3347	1.01977e-08	1.25135e-07	84.9323	213.22
Aldh1b1	2.30607	4.42196	5.587	5.70294	7.18488	0	1.37362	1.28629	-0.744479	0.488543	NA	4.50449	2.4612
Aldh1l1	820.961	698.669	583.841	507.562	748.425	431.381	597.524	697.814	-0.0687147	0.687307	0.794509	652.758	618.786
Aldh1l2	544.233	1578.64	1620.23	1194.77	1430.99	1036.63	1234.88	1468.3	0.141401	0.411748	0.560917	1234.47	1292.7
Aldh2	2001.67	1576.43	1378.59	1203.32	1394.47	1161.63	1258.24	1378.26	-0.224559	0.0216988	0.0566771	1540	1298.15
Aldh3a2	687.209	802.585	685.804	690.056	814.286	773.479	701.233	764.058	0.0922689	0.410993	0.560308	716.413	763.264
Aldh3b1	29.9789	22.1098	25.1415	25.6632	22.7521	17.8567	26.0988	18.6512	-0.260638	0.530053	0.669253	25.7234	21.3397
Aldh3b2	34.5911	2.21098	8.3805	2.85147	8.38236	11.2779	12.3626	5.78832	0.0768231	0.895705	0.937451	12.0085	9.4528
Aldh4a1	403.562	265.317	308.682	302.256	361.639	328.94	271.977	328.648	0.0251333	0.849619	0.909345	319.954	322.801
Aldh5a1	92.2428	66.3293	58.6635	57.0294	59.2752	59.2092	76.9227	47.5928	-0.166784	0.502168	0.644088	68.5663	60.75
Aldh6a1	2246.11	1527.79	1420.49	1628.19	1771.07	2101.46	2050.13	1834.25	0.214087	0.0506793	0.113671	1705.65	1939.23
Aldh7a1	1000.83	1162.97	892.523	1009.42	1508.82	1138.13	1307	1375.69	0.392688	0.000229113	0.00108873	1016.44	1332.41
Aldh8a1	0	0	0	0	0	7.51863	2.74724	0	2.32428	0.317281	NA	0	2.56647
Aldh9a1	657.23	636.762	583.841	650.135	871.765	1067.64	1216.34	1066.34	0.746163	6.23026e-10	9.59684e-09	631.992	1055.52
Aldoa	3410.68	2387.86	2501.58	2457.97	2399.15	2605.2	2934.05	2512.13	-0.0171594	0.87655	0.926235	2689.52	2612.63
Aldoc	7420.94	8655.98	6066.08	7579.21	7898.58	7552.46	8385.95	9361	0.160142	0.155922	0.275855	7430.55	8299.5
Alg1	239.831	227.731	203.925	202.454	253.866	214.281	202.609	228.317	0.0464576	0.745743	0.837557	218.485	224.768
Alg10b	502.723	371.444	336.617	353.582	341.88	371.232	381.179	335.079	-0.113183	0.341794	0.491229	391.092	357.343
Alg11	774.84	879.969	620.157	778.451	954.391	961.444	925.133	950.571	0.32029	0.00378576	0.0128498	763.354	947.885
Alg12	66.8761	81.8062	78.218	96.95	92.8047	123.117	91.3457	101.617	0.342426	0.107672	0.207428	80.9625	102.221
Alg13	89.9368	77.3842	86.5985	79.8412	96.3971	103.381	92.7193	98.4014	0.220337	0.271109	0.417606	83.4402	97.7247
Alg14	228.301	205.621	167.61	205.306	260.452	314.842	307.691	284.271	0.545836	3.59292e-05	0.00020965	201.709	291.814
Alg2	166.037	181.3	175.99	225.266	114.958	152.252	178.571	160.143	-0.298307	0.113002	0.215238	187.148	151.481
Alg3	106.079	101.705	104.756	122.613	57.479	64.8481	53.5712	66.8872	-0.836413	4.22357e-05	0.000241886	108.788	60.6964
Alg5	472.745	464.305	451.15	533.225	822.669	1010.32	824.858	834.161	0.86285	3.56808e-17	1.80151e-15	480.356	873.001
Alg6	101.467	106.127	132.691	114.059	188.004	205.822	176.51	176.865	0.705288	9.7856e-06	6.5633e-05	113.586	186.801
Alg8	73.7943	79.5952	82.4082	76.9897	87.416	111.84	98.2138	91.3268	0.301201	0.121853	0.228363	78.1968	97.199
Alg9	336.686	378.077	237.447	313.662	179.023	245.295	227.334	222.529	-0.53136	0.00131297	0.00509797	316.468	218.545
Alkbh1	83.0186	130.448	129.898	139.722	139.506	156.951	157.966	164.002	0.383678	0.0264579	0.0667693	120.771	154.607
Alkbh2	50.7336	44.2196	27.935	37.0691	30.5357	33.8338	38.4613	34.0868	-0.192318	0.547331	0.684682	39.9893	34.2294
Alkbh3	295.177	263.106	266.779	290.85	362.238	378.751	338.597	412.9	0.424728	0.000746899	0.00308629	278.978	373.121
Alkbh4	34.5911	68.5403	68.4407	54.1779	40.1156	40.4126	35.0273	48.236	-0.433187	0.0951756	0.18819	56.4375	40.9479
Alkbh5	1325.99	1269.1	1075.5	1143.44	1044.2	974.602	995.874	942.853	-0.274306	0.00368734	0.012548	1203.51	989.383
Alkbh6	76.1003	66.3293	75.4245	99.8015	84.4223	88.3439	70.0546	81.0365	0.0403427	0.858055	0.914601	79.4139	80.9643
Alkbh7	50.7336	35.3756	41.9025	57.0294	55.0841	45.1118	46.0162	55.3106	0.15306	0.555247	0.691018	46.2603	50.3807
Alkbh8	96.855	156.979	162.023	168.237	207.763	215.221	198.488	209.023	0.52829	0.000461928	0.0020189	146.024	207.624
Alms1	126.834	205.621	196.942	162.534	146.691	152.252	178.571	159.5	-0.110077	0.487095	0.630764	172.983	159.254
Alms1-ps2	0	4.42196	0	0	0	0	0.68681	0.643147	-1.70141	0.362992	NA	1.10549	0.332489
Alox12	20.7546	19.8988	22.348	22.8118	19.1597	12.2178	14.423	18.0081	-0.414336	0.311888	0.462253	21.4533	15.9521
Alox12e	6.91821	19.8988	0	11.4059	0.59874	0	0.68681	0	-4.96886	0.0224829	0.0583481	9.55572	0.321387
Alox15	2.30607	6.63293	1.39675	17.1088	0.59874	0	0.68681	0	-3.92033	0.00177203	0.00665643	6.86114	0.321387
Alox5	18.4486	8.84391	5.587	11.4059	11.9748	10.3381	8.24172	5.78832	-0.134837	0.81053	0.883303	11.0713	9.08574
Alox5ap	20.7546	13.2659	27.935	17.1088	17.9622	21.616	24.7251	19.2944	0.0463338	0.91117	0.946812	19.7661	20.8994
Aloxe3	4.61214	8.84391	6.98375	0	1.19748	0	0.68681	0	-3.36087	0.0231271	NA	5.10995	0.471072
Alpk1	41.5093	48.6415	58.6635	71.2868	53.2879	37.5931	57.692	46.3065	-0.141891	0.585226	0.715167	55.0253	48.7199
Alpk2	0	0	2.7935	0	1.19748	0.939828	4.12086	3.85888	1.48653	0.276649	NA	0.698375	2.52926
Alpk3	6.91821	6.63293	8.3805	8.55441	1.19748	0.939828	6.8681	2.57259	-1.39991	0.0888803	0.178534	7.62151	2.8945
Alpl	207.546	198.988	150.849	128.316	148.487	143.794	202.609	147.281	-0.0871983	0.630507	0.750869	171.425	160.543
Als2	133.752	176.878	170.403	125.465	170.042	198.304	201.235	199.375	0.338148	0.03967	0.0932345	151.625	192.239
Als2cl	172.955	207.832	231.86	153.979	97.5946	78.9456	102.335	111.907	-0.9721	3.25868e-09	4.39967e-08	191.657	97.6956
Als2cr12	2.30607	0	4.19025	5.70294	5.38866	3.75931	10.989	5.78832	1.10991	0.215131	0.352834	3.04981	6.48131
Alx4	6.91821	15.4768	18.1577	11.4059	16.166	15.0373	21.9779	18.6512	0.564769	0.232101	0.373132	12.9897	17.9581
Alyref	207.546	156.979	122.914	176.791	199.38	234.957	247.938	223.172	0.488364	0.00236601	0.00853333	166.058	226.362
Alyref2	29.9789	24.3208	25.1415	28.5147	17.3635	19.7364	11.6758	15.4355	-0.746762	0.0459364	0.104959	26.989	16.0528
Amacr	117.61	81.8062	97.7725	102.653	121.544	114.659	110.576	104.19	0.178846	0.33318	0.483504	99.9603	112.742
Ambra1	292.871	364.811	340.807	350.731	313.74	279.129	358.515	354.374	-0.0412708	0.736025	0.831194	337.305	326.439
Amdhd2	223.689	232.153	259.795	268.038	119.149	111.84	74.1754	94.5425	-1.30166	7.22313e-09	9.06154e-08	245.919	99.9267
Amelx	0	0	1.39675	2.85147	0.59874	4.69914	0	0.643147	0.38606	0.840233	NA	1.06205	1.48526
Amer1	472.745	448.828	527.971	367.84	465.82	424.802	446.426	458.563	-0.028211	0.820325	0.888915	454.346	448.903
Amfr	1464.36	1258.05	1171.87	1237.54	1813.58	1916.31	1837.9	1876.7	0.544161	2.51703e-12	6.00987e-11	1282.95	1861.12
Amh	0	2.21098	2.7935	0	1.19748	0	0	1.92944	-0.576177	0.747968	NA	1.25112	0.78173
Amhr2	0	2.21098	1.39675	0	4.19118	0.939828	4.12086	1.92944	1.55208	0.195921	NA	0.901932	2.79533
Amica1	6.91821	0	2.7935	8.55441	4.19118	3.75931	2.74724	3.85888	-0.118231	0.893794	0.935954	4.56653	3.63915
Amigo1	232.913	203.41	181.577	188.197	138.309	115.599	123.626	125.414	-0.668517	1.65978e-05	0.000105577	201.524	125.737
Amigo2	272.116	342.702	201.132	359.285	428.698	188.905	192.994	266.263	-0.123144	0.750255	0.841122	293.809	269.215
Amigo3	43.8153	90.6501	106.153	76.9897	50.2942	63.9083	89.9721	102.26	-0.00354129	0.987936	0.992921	79.402	76.6087
Ammecr1	110.691	285.216	252.812	196.751	131.124	171.049	260.988	223.172	-0.0611872	0.773258	0.857531	211.368	196.583
Ammecr1l	433.541	583.698	657.869	701.462	650.232	779.118	734.2	724.826	0.289047	0.0347425	0.0837518	594.143	722.094
Amn	0	2.21098	2.7935	0	0.59874	0.939828	1.37362	0.643147	-0.394317	0.798194	NA	1.25112	0.888834
Amn1	43.8153	59.6964	51.6797	54.1779	95.7984	103.381	94.7797	106.119	0.949263	1.67537e-05	0.000106382	52.3424	100.02
Amot	387.42	638.973	581.048	484.75	487.374	483.072	492.443	546.675	-0.0451731	0.731069	0.827468	523.048	502.391
Amotl1	1694.96	1885.96	1705.43	1750.8	1654.92	1626.84	1837.22	1695.98	-0.0452958	0.603973	0.729568	1759.29	1703.74
Amotl2	119.916	150.346	181.577	151.128	117.353	152.252	180.631	127.986	-0.0661585	0.732683	0.828714	150.742	144.556
Ampd1	0	6.63293	11.174	2.85147	0	6.5788	13.7362	11.5766	1.22714	0.247143	0.390917	5.1646	7.97291
Ampd2	99.161	168.034	139.675	151.128	73.0463	82.7049	90.6589	81.0365	-0.754645	0.000237176	0.00112192	139.5	81.8616
Ampd3	39.2032	37.5866	40.5057	54.1779	24.5483	19.7364	19.9175	27.6553	-0.874436	0.00630872	0.0198733	42.8684	22.9644
Amt	456.602	444.406	351.981	436.275	555.631	558.258	419.641	526.094	0.296858	0.0155924	0.0429168	422.316	514.906
Amy1	212.159	79.5952	174.594	74.1382	123.34	351.496	432.003	225.101	1.09532	0.018237	0.0489902	135.121	282.985
Amz1	13.8364	26.5317	26.5382	14.2574	22.1534	21.616	13.7362	21.2238	-0.0418006	0.920473	0.952098	20.2909	19.6824
Amz2	269.81	252.051	252.812	307.959	359.843	367.473	348.213	355.017	0.410937	0.00129895	0.00505561	270.658	357.636
Anapc1	996.223	1065.69	1055.94	983.757	1183.71	1187	1228.7	1184.03	0.219937	0.00975647	0.0287358	1025.4	1195.86
Anapc10	73.7943	64.1183	61.457	79.8412	93.4034	151.312	107.142	127.343	0.783648	0.000250063	0.00117675	69.8027	119.8
Anapc11	101.467	75.1732	78.218	88.3956	73.0463	74.2464	59.0656	74.605	-0.27633	0.225664	0.365328	85.8135	70.2408
Anapc13	295.177	307.326	277.953	390.651	499.349	608.069	482.827	603.915	0.798597	1.94902e-07	1.85597e-06	317.777	548.54
Anapc15	290.565	313.959	275.16	248.078	226.324	230.258	217.032	259.188	-0.275196	0.0437813	0.100902	281.94	233.2
Anapc16	302.095	236.575	244.431	319.365	402.353	428.562	327.608	421.904	0.536152	3.69638e-05	0.000214653	275.616	395.107
Anapc2	182.18	265.317	266.779	270.89	158.067	170.109	181.318	185.869	-0.489902	0.00291792	0.0102437	246.291	173.841
Anapc4	516.56	508.525	439.976	521.819	665.2	649.421	686.81	657.296	0.429416	7.5e-05	0.000402872	496.72	664.682
Anapc5	1745.7	1585.27	1357.64	1545.5	1732.15	1756.54	1558.37	1701.12	0.12377	0.125583	0.233807	1558.53	1687.05
Anapc7	258.28	216.676	251.415	202.454	258.656	190.785	244.504	229.603	-0.0115645	0.939312	0.963098	232.206	230.887
Ang	27.6729	13.2659	15.3642	11.4059	11.3761	14.0974	6.18129	10.9335	-0.643588	0.166239	0.289807	16.9272	10.6471
Angel1	145.282	123.815	159.229	131.168	109.569	88.3439	81.0435	107.405	-0.54033	0.00535918	0.0173058	139.874	96.5906
Angel2	272.116	311.748	392.487	396.354	506.534	520.665	522.662	510.658	0.590815	3.53678e-06	2.60265e-05	343.176	515.13
Angpt1	761.003	1300.05	724.913	1009.42	1287.89	1162.57	1597.52	1464.44	0.542191	0.00261999	0.0093353	948.848	1378.11
Angpt2	55.3457	84.0171	51.6797	62.7323	79.0337	57.3295	74.8623	77.1776	0.208592	0.37081	0.521926	63.4437	72.1008
Angpt4	0	6.63293	0	2.85147	0.59874	0	0	0	-3.33628	0.0904111	NA	2.3711	0.149685
Angptl1	4.61214	2.21098	8.3805	8.55441	2.39496	12.2178	8.24172	6.43147	0.214574	0.768159	0.853177	5.93951	7.32148
Angptl2	627.251	975.041	896.713	784.154	619.696	508.447	420.328	515.16	-0.656631	1.10952e-06	9.08933e-06	820.79	515.908
Angptl3	0	13.2659	4.19025	11.4059	11.9748	5.63897	3.43405	4.50203	0.0632214	0.934038	0.960119	7.2155	6.38746
Angptl4	562.681	130.448	180.181	114.059	119.149	140.974	168.268	118.339	-0.619869	0.0135752	0.038034	246.842	136.683
Angptl6	18.4486	13.2659	5.587	0	6.58614	4.69914	2.06043	10.9335	-0.511036	0.484994	0.629059	9.32536	6.0698
Angptl7	11.5304	22.1098	29.3317	17.1088	19.7584	7.51863	10.3021	8.3609	-0.72135	0.154945	0.274462	20.0202	11.485
Ank	64.57	53.0635	81.0115	68.4353	52.6891	83.6447	87.9116	62.3852	0.0686138	0.77079	0.855447	66.7701	71.6577
Ank1	2.30607	8.84391	4.19025	2.85147	2.39496	0	6.18129	8.3609	-0.00331154	0.997279	0.99862	4.54792	4.23429
Ank2	46.1214	42.0086	75.4245	76.9897	38.9181	71.4269	69.3678	44.3771	-0.11403	0.687206	0.794455	60.136	56.0225
Ank3	212.159	400.187	378.519	319.365	301.765	292.287	302.196	306.138	-0.0970932	0.438408	0.586251	327.557	300.596
Ankdd1b	13.8364	17.6878	8.3805	11.4059	10.1786	6.5788	7.55491	9.6472	-0.557317	0.294982	0.444261	12.8277	8.48987
Ankef1	2.30607	4.42196	5.587	5.70294	4.78992	13.1576	15.1098	9.6472	1.33626	0.0747995	0.155424	4.50449	10.6761
Ankfy1	590.354	621.285	667.646	652.987	678.971	748.103	763.046	735.76	0.207421	0.033442	0.0811143	633.068	731.47
Ankhd1	1060.79	1463.67	1547.6	1303.12	763.992	789.456	899.034	823.871	-0.709107	5.73449e-15	2.11638e-13	1343.8	819.088
Ankib1	756.391	729.623	657.869	690.056	879.549	941.708	938.182	926.131	0.383053	5.2021e-05	0.000292399	708.485	921.392
Ankle1	0	0	2.7935	0	1.79622	2.81948	0.68681	0	0.552239	0.730545	NA	0.698375	1.32563
Ankle2	539.621	541.689	484.672	513.265	704.118	626.865	724.584	679.163	0.401284	0.000118236	0.00060389	519.812	683.683
Ankmy1	0	4.42196	8.3805	2.85147	2.9937	0	3.43405	3.85888	-0.120978	0.904028	0.942125	3.91348	2.57166
Ankmy2	154.507	159.19	127.104	191.048	195.788	213.341	232.142	195.517	0.428676	0.00581248	0.0185309	157.962	209.197
Ankra2	119.916	130.448	96.3757	71.2868	152.679	134.395	115.384	133.131	0.354193	0.0552122	0.121679	104.506	133.897
Ankrd1	0	4.42196	1.39675	0	1.19748	1.87966	16.4834	0	1.80593	0.188646	0.319561	1.45468	4.89014
Ankrd10	147.589	108.338	146.659	116.91	100.588	116.539	126.373	120.912	-0.177373	0.347709	0.497494	129.874	116.103
Ankrd11	1178.4	1375.23	1276.63	1132.03	815.484	556.378	753.43	688.167	-0.821005	9.58185e-12	2.03698e-10	1240.57	703.365
Ankrd12	493.499	510.736	641.108	410.612	386.187	399.427	365.383	340.868	-0.470948	0.000412802	0.00182504	513.989	372.966
Ankrd13a	1173.79	1189.51	1205.39	1234.69	1175.93	1063.89	1075.54	1199.47	-0.088887	0.338575	0.48838	1200.84	1128.71
Ankrd13b	23.0607	50.8525	33.522	39.9206	19.7584	15.9771	9.61534	17.365	-1.19393	0.00198022	0.00733053	36.8389	15.6789
Ankrd13c	433.541	420.086	338.013	441.978	652.626	708.63	667.579	632.213	0.718945	1.75994e-11	3.58924e-10	408.405	665.262
Ankrd13d	34.5911	44.2196	55.87	45.6235	42.5105	36.6533	32.2801	34.7299	-0.297946	0.306607	0.45638	45.076	36.5435
Ankrd16	108.385	86.2281	115.93	131.168	106.576	91.1633	89.9721	106.762	-0.157737	0.454753	0.601142	110.428	98.6184
Ankrd17	1268.34	1813	1759.9	1588.27	848.414	999.037	1079.66	987.23	-0.712042	3.4968e-11	6.7347e-10	1607.38	978.587
Ankrd2	55.3457	4.42196	13.9675	11.4059	19.7584	7.51863	2.74724	3.21573	-1.00836	0.0914967	0.182479	21.2853	8.31
Ankrd22	200.628	165.823	129.898	196.751	345.473	439.84	539.832	433.481	1.37821	3.75148e-12	8.68635e-11	173.275	439.656
Ankrd23	87.6307	263.106	227.67	205.306	129.328	99.6218	90.6589	152.426	-0.644601	0.00411574	0.0138041	195.928	118.009
Ankrd24	122.222	154.768	153.642	108.356	74.8425	74.2464	47.3899	69.4598	-1.01851	4.83107e-06	3.44694e-05	134.747	66.4847
Ankrd26	78.4064	88.4391	108.946	94.0985	73.645	47.9312	75.5491	76.5344	-0.429162	0.0517642	0.115696	92.4726	68.4149
Ankrd27	304.401	316.17	398.074	356.434	372.416	353.375	344.778	343.44	0.0376949	0.76521	0.851072	343.77	353.503
Ankrd28	447.378	446.617	315.665	461.938	498.75	522.545	575.547	522.878	0.362832	0.00355279	0.0121785	417.9	529.93
Ankrd29	0	13.2659	11.174	8.55441	19.7584	14.0974	13.7362	12.8629	1.18933	0.0478904	0.108554	8.24857	15.1137
Ankrd32	46.1214	70.7513	79.6147	62.7323	83.8236	99.6218	103.021	79.107	0.507346	0.0173687	0.0470225	64.8049	91.3935
Ankrd33b	539.621	585.909	688.598	470.493	607.721	538.522	444.366	422.547	-0.188773	0.284675	0.433633	571.155	503.289
Ankrd34a	4.61214	2.21098	2.7935	2.85147	1.79622	0	0	0.643147	-2.18449	0.106717	NA	3.11702	0.609842
Ankrd35	9.22428	0	12.5707	8.55441	1.79622	3.75931	3.43405	5.78832	-1.06382	0.211071	0.347705	7.58736	3.69447
Ankrd36	2.30607	0	2.7935	2.85147	1.79622	1.87966	2.74724	6.43147	0.757422	0.528245	NA	1.98776	3.21365
Ankrd37	4.61214	11.0549	11.174	2.85147	6.58614	5.63897	2.74724	3.21573	-0.67376	0.347623	0.49742	7.42312	4.54702
Ankrd39	48.4275	68.5403	72.631	45.6235	39.5168	33.8338	44.6426	44.3771	-0.521468	0.0482432	0.109184	58.8056	40.5926
Ankrd40	532.702	561.588	502.83	553.185	549.643	556.378	539.146	565.326	0.0440975	0.675898	0.785191	537.576	552.623
Ankrd42	16.1425	17.6878	12.5707	14.2574	13.1723	14.0974	17.1702	23.1533	0.177546	0.693214	0.798671	15.1646	16.8983
Ankrd44	96.855	81.8062	121.517	91.247	83.2248	125.937	107.142	86.8248	0.00956211	0.963475	0.978413	97.8564	100.782
Ankrd46	306.707	285.216	265.382	333.622	352.059	358.075	414.833	407.112	0.377213	0.00481277	0.0158188	297.732	383.02
Ankrd49	140.67	137.081	139.675	191.048	234.107	299.805	250.686	231.533	0.747595	9.22179e-08	9.41672e-07	152.119	254.033
Ankrd50	94.5489	152.557	145.262	136.871	128.13	143.794	150.411	124.127	0.0561506	0.747268	0.838988	132.31	136.616
Ankrd52	200.628	331.647	333.823	262.335	120.347	129.696	167.582	143.422	-0.993051	1.77809e-08	2.10718e-07	282.108	140.262
Ankrd53	0	0	6.98375	0	2.39496	3.75931	2.74724	1.28629	0.926684	0.472155	NA	1.74594	2.54695
Ankrd54	129.14	141.503	131.294	131.168	102.983	82.7049	97.527	99.6877	-0.469946	0.00636932	0.0200338	133.276	95.7257
Ankrd55	2.30607	0	1.39675	0	2.9937	4.69914	2.74724	4.50203	1.93459	0.151178	NA	0.925705	3.73553
Ankrd6	16.1425	19.8988	15.3642	31.3662	17.9622	12.2178	17.1702	5.78832	-0.595159	0.229692	0.370283	20.6929	13.2846
Ankrd61	4.61214	6.63293	12.5707	0	5.9874	6.5788	6.18129	5.78832	0.0409485	0.953848	0.97244	5.95396	6.13395
Ankrd66	6.91821	6.63293	11.174	14.2574	16.166	8.45845	5.49448	5.14517	-0.124398	0.846257	0.907389	9.74562	8.81602
Ankrd9	34.5911	46.4305	44.696	11.4059	16.166	17.8567	17.8571	15.4355	-1.04503	0.00335932	0.0116111	34.2809	16.8288
Anks1	269.81	338.28	338.013	253.781	135.315	111.84	134.615	108.049	-1.28911	1.12941e-16	5.36692e-15	299.971	122.455
Anks1b	0	0	2.7935	2.85147	1.19748	4.69914	0.68681	0	0.110398	0.944429	NA	1.41124	1.64586
Anks3	163.731	187.933	209.512	182.494	166.45	125.937	148.351	179.438	-0.259343	0.0955482	0.188783	185.918	155.044
Anks6	13.8364	4.42196	9.77725	0	4.19118	6.5788	4.80767	3.21573	-0.633677	0.384311	0.535413	7.00891	4.69834
Ankzf1	216.771	258.684	240.241	162.534	148.487	143.794	149.725	155.641	-0.559209	0.000117947	0.000602623	219.557	149.412
Anln	25.3668	22.1098	23.7447	42.7721	45.5042	54.51	36.4009	38.5888	0.656633	0.0473658	0.107617	28.4983	43.751
Ano1	4667.49	3964.28	3451.37	3726.87	3269.72	2251.83	2599.57	2562.3	-0.5485	0.00172683	0.00650853	3952.5	2670.85
Ano10	601.885	539.479	501.433	513.265	593.95	542.281	573.486	623.209	0.121855	0.234742	0.376089	539.015	583.231
Ano3	9.22428	11.0549	26.5382	17.1088	21.5546	23.4957	16.4834	22.5101	0.391089	0.327842	0.477622	15.9816	21.011
Ano4	415.093	1065.69	1029.4	858.292	1004.69	988.699	958.1	1005.88	0.299194	0.0232996	0.0599646	842.12	989.341
Ano5	0	0	2.7935	0	0	2.81948	6.8681	3.21573	1.88497	0.24382	NA	0.698375	3.22583
Ano6	451.99	464.305	511.21	464.79	440.673	378.751	450.547	377.527	-0.202235	0.0823721	0.167873	473.074	411.874
Ano7	2.30607	0	1.39675	0	2.9937	0	0	0	-0.594088	0.7582	NA	0.925705	0.748425
Ano8	62.2639	55.2744	74.0277	42.7721	53.8866	40.4126	48.7635	57.24	-0.241711	0.347069	0.496873	58.5845	50.0757
Ano9	0	0	0	2.85147	0.59874	0	0	0.643147	-0.77934	0.693701	NA	0.712868	0.310472
Anp32a	786.37	590.331	508.417	744.234	343.078	301.685	311.125	326.075	-1.001	5.52431e-19	3.71894e-17	657.338	320.491
Anp32b	136.058	183.511	128.501	179.643	98.1933	100.562	122.939	104.833	-0.540385	0.00264435	0.00940826	156.928	106.632
Anp32e	131.446	141.503	118.724	142.574	89.2122	111.84	98.9006	104.833	-0.396784	0.0241392	0.0616887	133.561	101.196
Anpep	87.6307	59.6964	72.631	68.4353	46.7017	49.8109	52.1975	41.1614	-0.612925	0.0121934	0.0346296	72.0983	47.4679
Antxr1	154.507	126.026	145.262	191.048	173.635	153.192	130.494	130.559	-0.0461769	0.801198	0.87721	154.211	146.97
Antxr2	142.976	97.283	150.849	193.9	159.864	179.507	198.488	147.924	0.23807	0.220885	0.359514	146.252	171.446
Antxrl	25.3668	39.7976	22.348	17.1088	15.5672	14.0974	21.9779	19.2944	-0.534517	0.161051	0.282899	26.1553	17.7342
Anxa1	258.28	214.465	182.974	439.126	393.372	242.476	263.735	215.454	0.130275	0.688682	0.795403	273.711	278.759
Anxa11	94.5489	108.338	108.946	102.653	71.25	73.3066	56.3184	76.5344	-0.580002	0.00665281	0.0208074	103.622	69.3524
Anxa2	329.768	420.086	325.443	641.581	512.521	456.757	506.179	382.029	0.152153	0.380731	0.531868	429.219	464.371
Anxa3	96.855	77.3842	107.55	179.643	176.628	137.215	191.62	143.422	0.533356	0.0136589	0.0382393	115.358	162.221
Anxa4	382.808	309.537	305.888	359.285	484.381	406.946	412.773	382.029	0.326501	0.00813595	0.0247034	339.38	421.532
Anxa5	661.842	944.087	759.832	921.025	872.963	829.868	890.105	859.244	0.076888	0.521101	0.661545	821.697	863.045
Anxa6	1286.79	1693.61	1557.38	1505.58	2183.6	2019.69	2102.32	2103.73	0.479412	2.8928e-08	3.27347e-07	1510.84	2102.34
Anxa7	1134.59	1050.21	805.925	1075	1116.05	1070.46	881.177	951.214	-0.00255891	0.980772	0.988522	1016.43	1004.73
Anxa8	48.4275	53.0635	58.6635	76.9897	20.9559	23.4957	32.9669	23.7964	-1.21616	0.000169838	0.000832922	59.286	25.3037
Anxa9	6.91821	15.4768	8.3805	0	5.9874	6.5788	6.18129	5.78832	-0.355162	0.590749	0.719575	7.69389	6.13395
Aoah	11.5304	8.84391	15.3642	11.4059	9.57984	13.1576	15.1098	10.9335	0.0324245	0.949113	0.969652	11.7861	12.1952
Aoc2	18.4486	15.4768	26.5382	19.9603	14.3698	5.63897	15.1098	12.8629	-0.733568	0.112599	0.214743	20.106	11.9954
Aoc3	242.137	243.208	405.057	233.821	238.298	575.175	596.838	384.602	0.6645	0.00365725	0.0124719	281.056	448.728
Aox1	170.649	86.2281	113.137	76.9897	64.6639	95.8625	127.747	90.6837	-0.214008	0.377327	0.528484	111.751	94.7392
Aox2	0	2.21098	1.39675	2.85147	1.19748	0	3.43405	2.57259	0.238348	0.86171	NA	1.6148	1.80103
Aox3	25.3668	8.84391	26.5382	8.55441	40.7143	59.2092	62.4997	34.7299	1.46717	0.000545119	0.00234558	17.3258	49.2883
Ap1ar	322.85	265.317	238.844	285.147	318.53	324.241	309.751	323.503	0.215975	0.0946468	0.187399	278.04	319.006
Ap1b1	532.702	667.715	670.44	684.353	544.255	530.063	578.294	606.487	-0.177103	0.156454	0.27663	638.803	564.775
Ap1g1	1745.7	2038.52	1769.68	1961.81	1476.49	1709.55	1953.29	1672.18	-0.142394	0.184601	0.314393	1878.93	1702.88
Ap1g2	99.161	108.338	131.294	108.356	89.2122	86.4642	102.335	109.978	-0.204131	0.283139	0.431893	111.787	96.9973
Ap1m1	435.847	415.664	416.231	387.8	321.523	310.143	311.125	336.366	-0.372885	0.00206253	0.00760041	413.886	319.789
Ap1m2	1051.57	1262.47	1117.4	1357.3	1596.24	1483.99	1339.28	1451.58	0.296573	0.00508001	0.0165544	1197.18	1467.77
Ap1s1	219.077	218.887	196.942	236.672	308.351	359.014	297.389	334.436	0.582928	1.21551e-05	8.00122e-05	217.894	324.798
Ap1s2	136.058	106.127	132.691	99.8015	132.322	150.373	142.17	133.774	0.215948	0.212243	0.348913	118.669	139.66
Ap1s3	11.5304	15.4768	32.1252	39.9206	28.1408	32.894	40.5218	31.5142	0.468071	0.161745	0.283605	24.7633	33.2677
Ap2a1	318.238	340.491	318.459	259.484	183.214	173.868	186.125	180.081	-0.773321	9.6909e-09	1.19724e-07	309.168	180.822
Ap2a2	1512.78	1465.88	1293.39	1263.2	1288.49	1250.91	1321.42	1257.99	-0.106583	0.257022	0.402256	1383.81	1279.7
Ap2b1	728.718	846.804	817.098	863.995	932.238	905.994	1021.29	949.284	0.228457	0.0179202	0.0482461	814.154	952.201
Ap2m1	710.27	645.605	561.493	704.313	672.984	718.029	725.271	718.395	0.125797	0.208498	0.344912	655.42	708.67
Ap2s1	521.172	537.268	409.248	547.482	438.278	459.576	401.784	452.775	-0.188994	0.114255	0.216863	503.792	438.103
Ap3b1	611.109	736.256	710.946	627.323	457.437	504.688	523.349	472.713	-0.455497	4.57393e-05	0.000259398	671.408	489.547
Ap3d1	1833.33	2040.73	1993.16	1824.94	1338.78	1102.42	1331.04	1416.85	-0.570615	4.42338e-12	1.01133e-10	1923.04	1297.27
Ap3m1	507.336	665.504	631.331	633.026	684.958	703.931	691.617	746.05	0.216942	0.0455017	0.104097	609.299	706.639
Ap3m2	57.6518	44.2196	58.6635	37.0691	49.6954	49.8109	35.0273	41.8045	-0.195137	0.488966	0.632455	49.401	44.0845
Ap3s1	493.499	453.25	458.134	530.373	838.835	1004.68	730.079	830.302	0.814994	1.11225e-13	3.30067e-12	483.814	850.973
Ap3s2	145.282	103.916	127.104	139.722	146.093	138.155	155.219	147.924	0.196323	0.234516	0.375831	129.006	146.847
Ap4b1	576.518	599.175	455.34	453.384	671.786	646.602	568.678	709.391	0.325064	0.0240507	0.0615489	521.104	649.114
Ap4e1	131.446	156.979	157.833	148.276	143.698	134.395	159.34	136.347	-0.0510599	0.759744	0.847912	148.634	143.445
Ap4m1	101.467	168.034	150.849	108.356	105.977	111.84	96.1534	100.974	-0.33677	0.0684614	0.144736	132.177	103.736
Ap4s1	161.425	139.292	120.12	159.682	256.859	292.287	264.422	245.039	0.884841	2.08261e-10	3.45893e-09	145.13	264.652
Ap5b1	85.3246	154.768	128.501	85.5441	52.0904	46.9914	41.2086	54.0243	-1.20451	1.89801e-07	1.81334e-06	113.535	48.5787
Ap5m1	269.81	238.786	198.338	285.147	254.464	281.948	258.927	269.478	0.126247	0.33563	0.485803	248.02	266.205
Ap5s1	76.1003	128.237	104.756	85.5441	95.1996	62.0287	73.4886	90.0405	-0.280083	0.172802	0.298954	98.6593	80.1894
Ap5z1	87.6307	121.604	113.137	71.2868	47.8992	41.3524	30.2196	55.9537	-1.16295	3.3152e-06	2.457e-05	98.4145	43.8563
Apaf1	83.0186	126.026	135.485	131.168	117.353	115.599	129.12	122.841	0.0443997	0.808581	0.881906	118.924	121.228
Apba1	20.7546	17.6878	34.9187	17.1088	17.9622	20.6762	17.8571	12.2198	-0.439223	0.291429	0.440709	22.6175	17.1788
Apba3	219.077	243.208	188.561	185.346	101.786	76.1261	71.4282	91.3268	-1.29038	1.49871e-12	3.75738e-11	209.048	85.1667
Apbb1	27.6729	37.5866	26.5382	37.0691	29.937	21.616	20.6043	25.7259	-0.365166	0.285052	0.433935	32.2167	24.4708
Apbb1ip	32.285	24.3208	33.522	39.9206	24.5483	29.1347	29.5328	23.1533	-0.291249	0.365065	0.515881	32.5121	26.5923
Apbb2	219.077	309.537	360.361	268.038	225.126	212.401	226.647	181.367	-0.447951	0.00351382	0.0120648	289.253	211.385
Apbb3	83.0186	88.4391	110.343	88.3956	73.645	85.5244	61.1261	67.5304	-0.368024	0.113209	0.215382	92.5491	71.9565
Apc	2066.24	2387.86	2754.39	2161.41	1945.31	1811.99	2100.95	1707.55	-0.30777	0.00215382	0.00789083	2342.47	1891.45
Apc2	13.8364	22.1098	23.7447	17.1088	13.771	5.63897	6.8681	7.07461	-1.15984	0.0202747	0.0536416	19.1999	8.33817
Apcdd1	39.2032	46.4305	58.6635	74.1382	43.708	67.6676	89.9721	73.9619	0.345407	0.227212	0.367343	54.6089	68.8274
Apeh	205.24	227.731	227.67	188.197	231.712	203.943	210.164	259.188	0.0889685	0.529479	0.668794	212.21	226.252
Apex1	41.5093	75.1732	53.0765	51.3265	40.1156	28.1948	46.7031	37.3025	-0.516352	0.077294	0.159695	55.2714	38.079
Apex2	18.4486	24.3208	32.1252	17.1088	22.1534	35.7135	31.5932	28.2984	0.312197	0.363895	0.514531	23.0008	29.4396
Aph1a	175.261	145.925	174.594	122.613	203.572	151.312	166.208	160.787	0.129219	0.430997	0.579377	154.598	170.47
Aph1b	48.4275	24.3208	40.5057	45.6235	40.7143	41.3524	49.4503	39.8751	0.119269	0.664372	0.777015	39.7194	42.848
Aph1c	20.7546	15.4768	27.935	5.70294	10.1786	14.0974	21.9779	14.7924	-0.256232	0.591599	0.72005	17.4674	15.2616
Api5	1000.83	731.834	681.614	863.995	792.133	855.244	990.38	818.726	0.10202	0.337256	0.487207	819.569	864.12
Apip	258.28	238.786	215.099	250.929	375.41	505.628	470.465	403.253	0.865966	3.18129e-10	5.08901e-09	240.774	438.689
Apitd1	4.61214	0	1.39675	2.85147	3.59244	6.5788	2.06043	3.85888	1.1129	0.291386	0.440709	2.21509	4.02264
Aplf	69.1821	75.1732	54.4732	45.6235	77.8362	57.3295	85.8512	69.4598	0.252684	0.321772	0.472043	61.113	72.6192
Apln	1971.69	904.29	688.598	895.362	743.036	857.123	730.766	673.374	-0.439778	0.0036646	0.012494	1114.98	751.075
Aplnr	129.14	161.401	111.74	134.019	108.372	104.321	168.268	201.305	0.123655	0.607138	0.732222	134.075	145.567
Aplp1	214.465	198.988	164.816	193.9	89.811	94.9227	138.049	84.8953	-0.90897	0.000153763	0.00075921	193.042	101.919
Aplp2	1473.58	1129.81	1195.62	1157.7	1082.52	1248.09	1508.23	1155.73	0.0188627	0.878539	0.927123	1239.18	1248.65
Apmap	770.228	630.129	624.347	729.976	1017.86	1188.88	1190.24	1078.56	0.710972	2.80904e-11	5.54223e-10	688.67	1118.88
Apoa1bp	382.808	415.664	361.758	413.463	683.162	817.651	627.057	721.61	0.859436	2.51184e-10	4.0947e-09	393.423	712.37
Apoa2	6.91821	0	8.3805	5.70294	3.59244	6.5788	6.8681	2.57259	-0.172439	0.825337	0.892218	5.25041	4.90298
Apob	2.30607	11.0549	6.98375	5.70294	8.9811	10.3381	13.0494	14.7924	0.942712	0.141492	0.256471	6.51191	11.7902
Apobec1	83.0186	72.9623	86.5985	79.8412	100.588	117.479	103.708	104.833	0.388815	0.0468767	0.106772	80.6051	106.652
Apobec2	6.91821	4.42196	9.77725	5.70294	2.9937	8.45845	13.0494	15.4355	0.534266	0.450136	0.596993	6.70509	9.98426
Apobec3	933.959	658.871	620.157	764.194	505.336	446.418	390.795	423.19	-0.727417	1.0556e-08	1.29377e-07	744.295	441.435
Apobr	689.515	340.491	505.623	450.532	402.952	374.991	361.262	341.511	-0.396573	0.00834671	0.0252502	496.54	370.179
Apoc1	338.992	88.4391	138.278	131.168	186.208	354.315	320.74	563.396	1.18455	0.0152758	0.042155	174.219	356.165
Apoc3	0	2.21098	2.7935	0	0	0.939828	0.68681	1.28629	-0.76691	0.609649	NA	1.25112	0.728233
Apod	419.705	462.094	146.659	507.562	756.208	146.613	131.867	158.857	-0.105521	0.89182	0.934996	384.005	298.387
Apoe	2741.92	1397.34	1935.89	1919.04	1404.64	1343.01	1307	1384.05	-0.52282	1.58897e-05	0.000101785	1998.55	1359.68
Apof	23.0607	6.63293	12.5707	8.55441	17.9622	18.7966	13.0494	19.9375	0.492263	0.345059	0.494774	12.7047	17.4364
Apol10b	39.2032	55.2744	72.631	79.8412	55.0841	75.1863	54.258	57.8832	-0.0141772	0.955354	0.97366	61.7374	60.6029
Apol11b	4.61214	6.63293	6.98375	5.70294	1.79622	4.69914	2.06043	5.78832	-0.748225	0.366927	0.51774	5.98294	3.58603
Apol6	73.7943	75.1732	118.724	108.356	50.8929	81.7651	98.9006	57.8832	-0.379844	0.144378	0.260311	94.0118	72.3604
Apol7a	325.156	300.693	289.127	327.919	472.406	514.086	493.816	409.684	0.611896	0.000165289	0.000812257	310.724	472.498
Apol7e	4.61214	0	1.39675	0	0.59874	1.87966	0.68681	1.92944	0.0164682	0.991199	NA	1.50222	1.27366
Apol9a	0	0	1.39675	5.70294	7.78362	7.51863	9.61534	6.43147	2.31782	0.0214875	0.0562973	1.77492	7.83726
Apol9b	4.61214	8.84391	9.77725	8.55441	2.9937	6.5788	9.61534	12.2198	0.0253386	0.968714	0.981382	7.94693	7.8519
Apold1	39.2032	75.1732	67.044	45.6235	74.2437	50.7507	60.4393	51.4517	0.0849301	0.742087	0.835128	56.761	59.2214
Apom	4.61214	2.21098	5.587	2.85147	1.19748	1.87966	2.06043	5.14517	-0.604979	0.525235	0.664819	3.8154	2.57068
Apoo	34.5911	22.1098	16.761	68.4353	31.7332	48.8711	46.7031	41.8045	0.385006	0.233528	0.374846	35.4743	42.278
Apool	126.834	187.933	118.724	159.682	232.311	252.814	254.806	224.458	0.714669	7.01161e-06	4.85504e-05	148.293	241.097
Apopt1	198.322	168.034	152.246	202.454	204.769	270.671	192.994	223.815	0.318611	0.0344175	0.0830785	180.264	223.062
App	1349.05	1169.61	1160.7	1086.41	789.139	747.163	784.337	697.171	-0.659545	5.58366e-09	7.21066e-08	1191.44	754.453
Appbp2	295.177	325.014	300.301	356.434	364.633	396.608	408.652	419.332	0.322542	0.00968834	0.0285583	319.231	397.306
Appbp2os	13.8364	8.84391	11.174	8.55441	5.9874	6.5788	6.8681	3.21573	-0.898499	0.144627	0.260609	10.6022	5.66251
Appl1	290.565	349.334	305.888	390.651	409.538	414.464	425.135	400.68	0.314797	0.0090972	0.0271516	334.11	412.454
Appl2	1194.54	1536.63	1529.44	1400.07	1695.63	1408.8	1447.79	1589.22	0.119396	0.191205	0.322842	1415.17	1535.36
Aprt	138.364	150.346	108.946	188.197	129.328	109.02	92.0325	127.343	-0.337006	0.123123	0.230238	146.464	114.431
Aptx	117.61	114.971	118.724	153.979	170.042	157.891	135.302	153.069	0.302027	0.0780357	0.160998	126.321	154.076
Aqp1	3242.34	3186.02	3461.15	2694.64	2882.93	2603.32	2441.61	2557.15	-0.263821	0.00362936	0.0123942	3146.03	2621.25
Aqp11	2.30607	2.21098	1.39675	8.55441	3.59244	2.81948	2.06043	1.92944	-0.310762	0.755541	0.844582	3.61705	2.60045
Aqp3	394.338	457.672	363.155	350.731	201.177	241.536	249.312	244.396	-0.74192	3.57636e-08	3.97279e-07	391.474	234.105
Aqp5	6.91821	8.84391	0	8.55441	2.9937	0	0.68681	2.57259	-1.525	0.155184	0.274751	6.07913	1.56327
Aqp7	99.161	59.6964	108.946	65.5838	60.4727	107.14	96.8402	73.3187	-0.0147609	0.956849	0.974611	83.3469	84.443
Aqp9	574.212	245.419	276.556	287.998	423.908	349.616	302.883	282.984	0.0556209	0.724122	0.822036	346.046	339.848
Aqr	525.784	535.057	504.227	533.225	381.397	374.052	387.361	398.751	-0.441589	0.000100968	0.000526041	524.573	385.39
Ar	193.71	340.491	279.35	236.672	248.477	304.504	323.487	303.565	0.171995	0.262062	0.407787	262.556	295.008
Araf	668.761	680.981	713.739	670.095	601.135	561.077	549.448	690.739	-0.188103	0.0679147	0.143805	683.394	600.6
Arap1	445.072	689.825	634.124	541.779	337.091	278.189	330.355	349.229	-0.826692	2.48938e-10	4.0672e-09	577.7	323.716
Arap2	297.483	298.482	272.366	322.216	376.009	376.871	437.498	415.473	0.44055	0.00148623	0.00569016	297.637	401.463
Arap3	207.546	227.731	329.633	250.929	114.359	119.358	137.362	108.692	-1.07945	2.12099e-09	2.9856e-08	253.96	119.943
Arc	11.5304	13.2659	5.587	11.4059	7.78362	9.39828	4.12086	3.85888	-0.722066	0.263166	0.408937	10.4473	6.29041
Arcn1	4268.54	4145.58	3336.83	4134.63	4060.06	4177.54	4070.72	4098.77	0.0544158	0.553708	0.689752	3971.4	4101.77
Areg	0	2.21098	0	5.70294	0.59874	3.75931	2.74724	1.28629	0.304449	0.79679	0.874491	1.97848	2.0979
Arel1	894.756	751.732	699.772	712.868	765.788	749.043	749.309	762.129	-0.00606562	0.949734	0.97015	764.782	756.567
Arf1	3784.26	2706.24	2394.03	2737.41	3164.94	3173.8	2934.74	2944.97	0.09982	0.202711	0.337603	2905.48	3054.61
Arf2	230.607	185.722	209.512	216.712	248.477	285.708	351.647	356.303	0.566267	0.000986364	0.00396427	210.638	310.534
Arf3	1088.47	1202.77	1178.86	1123.48	913.677	892.837	835.847	942.853	-0.358127	7.14825e-05	0.000386261	1148.39	896.304
Arf4	1395.17	1523.36	1237.52	1551.2	1595.04	2318.56	1833.1	2061.28	0.452586	6.54762e-05	0.000357525	1426.81	1951.99
Arf5	309.013	216.676	238.844	299.404	203.572	218.98	177.197	174.936	-0.443284	0.00799383	0.0243503	265.984	193.671
Arf6	1658.06	1410.6	1360.43	1482.76	1705.21	1530.04	1622.93	1647.1	0.146882	0.178461	0.306195	1477.97	1626.32
Arfgap1	507.336	663.293	664.853	464.79	477.196	397.547	442.305	495.866	-0.342348	0.0010707	0.00426667	575.068	453.229
Arfgap2	475.051	497.47	479.085	479.047	452.647	388.149	445.053	537.027	-0.0818219	0.46778	0.61351	482.663	455.719
Arfgap3	3791.18	3590.63	3508.63	3113.81	3478.08	2733.96	2763.72	3018.93	-0.223425	0.0353225	0.0848825	3501.06	2998.67
Arfgef1	2027.04	2213.19	2054.62	2446.56	2394.96	2561.97	2621.55	2463.89	0.202663	0.0216762	0.0566364	2185.35	2510.59
Arfgef2	2587.41	3312.04	2845.18	2626.2	1993.21	1877.78	1961.53	2153.9	-0.509046	1.05701e-08	1.29377e-07	2842.71	1996.6
Arfgef3	306.707	994.94	879.952	792.709	759.202	635.324	696.425	893.331	0.087188	0.590511	0.719388	743.577	746.07
Arfip1	306.707	358.178	374.329	390.651	406.544	420.103	475.272	423.19	0.272905	0.0372445	0.0887097	357.467	431.278
Arfip2	761.003	720.779	603.396	769.897	719.087	764.08	744.502	796.859	0.0962743	0.345258	0.495011	713.769	756.132
Arfrp1	112.997	156.979	150.849	111.207	68.8551	73.3066	74.1754	72.6756	-0.881456	2.5644e-06	1.94822e-05	133.008	72.2532
Arg1	20.7546	19.8988	12.5707	42.7721	31.7332	35.7135	35.7141	33.4436	0.64144	0.127826	0.236899	23.9991	34.1511
Arg2	2460.58	1969.98	1843.71	2024.54	2733.85	2487.73	2289.14	2236.86	0.245016	0.00575563	0.0183698	2074.7	2436.89
Arglu1	285.953	373.655	365.948	293.701	295.778	274.43	296.702	297.134	-0.179339	0.161691	0.283544	329.814	291.011
Arhgap1	422.011	386.921	384.106	373.543	335.294	251.874	359.888	321.573	-0.299476	0.0219776	0.0572205	391.645	317.157
Arhgap10	634.169	581.487	615.967	661.541	761.597	775.358	730.766	764.701	0.284929	0.00187234	0.00697202	623.291	758.106
Arhgap11a	46.1214	134.87	106.153	114.059	85.0211	83.6447	68.681	78.4639	-0.288212	0.193201	0.325568	100.301	78.9527
Arhgap12	523.478	592.542	564.287	510.413	584.37	643.782	646.975	632.213	0.190515	0.0794178	0.163199	547.68	626.835
Arhgap15	25.3668	15.4768	39.109	37.0691	38.3194	62.9685	50.8239	50.1654	0.758672	0.0134694	0.0377595	29.2554	50.5693
Arhgap17	101.467	163.612	212.306	182.494	113.162	123.117	159.34	131.845	-0.296002	0.0939527	0.186329	164.97	131.866
Arhgap18	329.768	402.398	410.644	362.137	420.914	468.974	441.619	485.576	0.269972	0.0146354	0.0406209	376.237	454.271
Arhgap19	39.2032	28.7427	43.2992	37.0691	34.1282	48.8711	50.8239	34.0868	0.160434	0.605889	0.731018	37.0786	41.9775
Arhgap20	18.4486	19.8988	16.761	19.9603	23.3509	12.2178	33.6537	16.7218	0.218844	0.615802	0.738993	18.7672	21.486
Arhgap21	952.407	1136.44	1138.35	1143.44	737.648	717.089	873.622	720.324	-0.518447	6.24369e-07	5.41058e-06	1092.66	762.171
Arhgap22	20.7546	13.2659	15.3642	19.9603	8.38236	12.2178	13.0494	8.3609	-0.714056	0.132124	0.242976	17.3363	10.5026
Arhgap23	80.7125	77.3842	148.055	57.0294	62.2689	40.4126	68.681	49.5223	-0.715736	0.00480399	0.0157935	90.7954	55.2212
Arhgap24	62.2639	33.1647	67.044	74.1382	34.1282	53.5702	48.0767	37.9456	-0.45772	0.0984137	0.193409	59.1527	43.4302
Arhgap25	41.5093	39.7976	64.2505	59.8809	39.5168	47.9312	25.412	28.2984	-0.556414	0.0752644	0.156212	51.3596	35.2896
Arhgap26	521.172	625.707	684.407	538.928	458.036	436.08	481.454	463.709	-0.366274	0.000301365	0.0013802	592.553	459.82
Arhgap27	172.955	130.448	114.533	142.574	43.1093	37.5931	59.7524	59.8126	-1.45363	7.18805e-11	1.29518e-09	140.127	50.0669
Arhgap27os3	6.91821	11.0549	19.5545	11.4059	1.79622	1.87966	4.12086	3.85888	-1.9945	0.00367814	0.0125284	12.2334	2.9139
Arhgap28	145.282	185.722	178.784	185.346	170.641	219.92	236.949	230.246	0.304986	0.10674	0.206038	173.784	214.439
Arhgap29	721.8	778.264	863.191	886.807	740.641	844.906	1138.04	1025.18	0.205176	0.13257	0.243488	812.516	937.192
Arhgap30	69.1821	57.4854	81.0115	54.1779	74.2437	90.2235	72.8018	58.5263	0.14787	0.530979	0.66999	65.4642	73.9489
Arhgap31	329.768	417.875	572.667	419.166	358.046	297.926	373.624	319.001	-0.358596	0.00390888	0.0132098	434.869	337.149
Arhgap32	401.256	353.756	588.032	487.601	290.988	293.226	333.79	322.86	-0.56368	5.66857e-05	0.000315112	457.661	310.216
Arhgap33	9.22428	11.0549	9.77725	5.70294	3.59244	1.87966	3.43405	2.57259	-1.62728	0.0262146	0.0663206	8.93984	2.86968
Arhgap35	975.468	1264.68	1142.54	1066.45	1108.87	1047.91	1249.31	1057.33	0.00670266	0.959653	0.976646	1112.28	1115.85
Arhgap39	59.9578	114.971	81.0115	54.1779	33.5294	32.894	38.4613	32.1573	-1.16396	1.58234e-05	0.000101494	77.5295	34.2605
Arhgap4	18.4486	30.9537	36.3155	42.7721	19.1597	37.5931	32.2801	19.2944	-0.218803	0.566667	0.700731	32.1224	27.0818
Arhgap42	392.032	610.23	523.781	650.135	703.519	667.278	774.721	794.286	0.450211	0.000160711	0.000791631	544.045	734.951
Arhgap44	23.0607	17.6878	19.5545	19.9603	11.9748	19.7364	21.9779	20.5807	-0.125495	0.759684	0.84791	20.0658	18.5674
Arhgap5	2758.06	2617.8	2360.51	2991.19	3597.23	4326.97	4208.08	3784.27	0.573666	1.5596e-11	3.22592e-10	2681.89	3979.14
Arhgap6	41.5093	39.7976	44.696	45.6235	38.9181	56.3897	46.7031	40.5182	0.0677972	0.798375	0.875239	42.9066	45.6323
Arhgap8	244.444	101.705	107.55	193.9	106.576	117.479	122.252	109.978	-0.399376	0.0263911	0.0666933	161.9	114.071
Arhgap9	198.322	159.19	215.099	142.574	226.324	263.152	177.884	213.525	0.291158	0.123251	0.230419	178.796	220.221
Arhgdia	1127.67	919.767	817.098	992.312	407.143	375.931	353.02	391.676	-1.32054	3.80106e-28	9.52953e-26	964.211	381.943
Arhgdib	53.0396	44.2196	72.631	68.4353	50.2942	63.9083	51.5107	56.5969	-0.115624	0.641564	0.76037	59.5814	55.5775
Arhgdig	4.61214	2.21098	0	5.70294	2.9937	0	0	0	-1.62443	0.3626	NA	3.13151	0.748425
Arhgef1	189.098	313.959	308.682	245.226	225.126	156.011	170.329	193.587	-0.481697	0.00274362	0.00972029	264.241	186.263
Arhgef10	83.0186	139.292	159.229	136.871	111.366	103.381	107.829	91.97	-0.299092	0.106511	0.205681	129.603	103.636
Arhgef10l	428.929	342.702	298.904	359.285	158.067	142.854	150.411	157.571	-1.2118	2.33122e-11	4.69505e-10	357.455	152.226
Arhgef11	433.541	678.77	543.336	450.532	411.933	302.625	363.322	394.249	-0.50929	4.26611e-05	0.000244034	526.545	368.032
Arhgef12	1538.15	1437.14	1649.56	1479.91	1429.19	1265.95	1605.76	1316.52	-0.122046	0.221427	0.360032	1526.19	1404.36
Arhgef15	92.2428	77.3842	138.278	134.019	67.0589	71.4269	72.8018	85.5385	-0.57004	0.00783702	0.0239307	110.481	74.2065
Arhgef16	597.272	552.744	449.753	490.453	311.345	374.991	335.85	331.22	-0.616675	4.29228e-05	0.000245338	522.556	338.352
Arhgef17	193.71	258.684	248.621	233.821	154.475	139.095	140.109	112.551	-0.769822	2.64881e-06	2.00502e-05	233.709	136.557
Arhgef18	701.046	599.175	588.032	570.294	452.049	347.736	451.234	459.85	-0.515622	2.91319e-06	2.18693e-05	614.637	427.717
Arhgef19	46.1214	55.2744	40.5057	68.4353	37.7206	29.1347	15.1098	25.7259	-0.942053	0.00531746	0.0171901	52.5842	26.9227
Arhgef2	159.119	161.401	187.164	162.534	140.704	162.59	160.027	155.641	-0.12459	0.411132	0.560446	167.555	154.741
Arhgef25	172.955	170.245	194.148	179.643	173.036	127.817	133.928	127.986	-0.347563	0.0401411	0.0942045	179.248	140.692
Arhgef26	315.932	453.25	446.96	404.909	464.023	441.719	421.014	370.452	0.0755574	0.602874	0.728651	405.263	424.302
Arhgef28	149.895	154.768	199.735	105.504	132.92	126.877	130.494	104.833	-0.323384	0.110312	0.211458	152.476	123.781
Arhgef3	804.819	835.75	720.723	815.52	1076.53	696.413	520.602	701.03	-0.089035	0.634589	0.754289	794.203	748.645
Arhgef33	2.30607	6.63293	1.39675	0	5.38866	4.69914	7.55491	6.43147	1.23477	0.171073	0.296611	2.58394	6.01854
Arhgef37	249.056	196.777	215.099	148.276	197.584	124.057	142.17	160.787	-0.374559	0.0655114	0.139698	202.302	156.149
Arhgef38	80.7125	64.1183	115.93	79.8412	67.0589	89.2837	69.3678	82.3228	-0.170732	0.435012	0.583398	85.1506	77.0083
Arhgef39	0	2.21098	5.587	8.55441	2.39496	3.75931	1.37362	3.85888	-0.323494	0.737586	0.832086	4.0881	2.84669
Arhgef4	9.22428	8.84391	13.9675	14.2574	11.9748	7.51863	9.61534	12.2198	-0.122687	0.812926	0.884854	11.5733	10.3321
Arhgef40	1086.16	1165.19	1250.09	1134.89	685.557	606.189	681.315	683.022	-0.806569	8.12398e-13	2.10948e-11	1159.08	664.021
Arhgef5	1729.55	1874.91	1621.63	1519.83	1314.23	1270.65	1519.91	1441.93	-0.279147	0.00476033	0.0156713	1686.48	1386.68
Arhgef6	244.444	196.777	206.719	245.226	216.744	212.401	270.603	189.085	0.00566293	0.972287	0.983245	223.291	222.208
Arhgef7	288.259	307.326	363.155	319.365	346.072	296.046	357.141	300.993	0.0226047	0.862237	0.917041	319.526	325.063
Arhgef9	25.3668	26.5317	19.5545	37.0691	23.3509	27.255	34.3405	29.5847	0.122172	0.728208	0.825193	27.1305	28.6328
Arid1a	481.969	771.631	815.702	610.215	321.523	308.264	352.333	378.17	-0.961647	1.33208e-17	7.25457e-16	669.879	340.073
Arid1b	682.597	935.243	757.038	712.868	438.278	403.186	480.767	458.563	-0.792629	1.11228e-10	1.93233e-09	771.937	445.199
Arid2	786.37	930.822	1008.45	844.035	696.933	698.292	701.92	681.735	-0.362907	5.38279e-05	0.000301623	892.42	694.72
Arid3a	103.773	92.8611	121.517	91.247	72.4475	87.404	86.538	89.3974	-0.300023	0.162918	0.285297	102.35	83.9467
Arid3b	59.9578	70.7513	94.979	54.1779	37.1219	42.2923	37.0877	32.8005	-0.913764	0.00035137	0.00158084	69.9665	37.3256
Arid4a	454.296	623.496	608.983	433.423	408.939	380.63	442.992	416.759	-0.359574	0.00667037	0.020841	530.049	412.33
Arid4b	491.193	495.259	520.988	570.294	477.196	537.582	517.168	499.082	-0.0323562	0.742322	0.835198	519.433	507.757
Arid5a	306.707	709.724	477.688	453.384	408.341	372.172	519.228	501.011	-0.0884837	0.596535	0.723756	486.876	450.188
Arid5b	299.789	347.123	322.649	262.335	126.933	118.418	118.131	98.4014	-1.42167	3.10625e-20	2.55186e-18	307.974	115.471
Arih1	1118.44	1198.35	1109.02	1009.42	572.395	665.398	679.942	628.354	-0.806378	1.89991e-14	6.46815e-13	1108.81	636.522
Arih2	903.98	676.559	648.092	570.294	729.864	706.751	761.672	745.407	0.0874439	0.437097	0.585144	699.731	735.923
Arl1	1261.42	1275.73	995.882	1434.29	2084.21	2598.63	1960.15	2211.78	0.84276	2.07669e-15	8.13941e-14	1241.83	2213.69
Arl10	11.5304	8.84391	13.9675	5.70294	14.3698	11.2779	5.49448	5.78832	-0.160112	0.791869	0.870953	10.0112	9.23262
Arl11	9.22428	2.21098	2.7935	11.4059	11.3761	9.39828	6.8681	9.6472	0.791763	0.241685	0.384375	6.40866	9.32241
Arl13a	0	2.21098	0	0	0.59874	1.87966	2.06043	1.28629	1.17305	0.466359	NA	0.552744	1.45628
Arl13b	133.752	112.76	86.5985	136.871	107.174	79.8854	81.7304	93.8994	-0.328114	0.0986505	0.193822	117.495	90.6724
Arl14ep	196.016	190.144	164.816	165.385	191.597	208.642	247.251	226.388	0.29117	0.078155	0.161222	179.09	218.469
Arl15	214.465	183.511	209.512	208.157	204.17	208.642	178.571	197.446	-0.0517338	0.723376	0.821465	203.911	197.207
Arl16	32.285	37.5866	23.7447	31.3662	42.5105	48.8711	46.7031	45.6634	0.57326	0.0513808	0.115014	31.2456	45.937
Arl2	71.4882	48.6415	58.6635	51.3265	70.6513	65.788	77.6095	63.0284	0.269121	0.264455	0.410092	57.5299	69.2693
Arl2bp	239.831	185.722	164.816	245.226	304.16	321.421	339.971	275.91	0.600379	2.59335e-05	0.000156019	208.899	310.365
Arl3	170.649	112.76	81.0115	122.613	121.544	101.501	84.4776	102.26	-0.177305	0.347146	0.496885	121.758	102.446
Arl4a	1367.5	2314.89	2044.84	2409.49	2354.25	3585.44	3754.1	4518.1	0.812946	7.49266e-07	6.37512e-06	2034.18	3552.97
Arl4c	145.282	123.815	62.8537	142.574	140.704	101.501	92.0325	95.1857	-0.0694336	0.759498	0.8478	118.631	107.356
Arl4d	106.079	24.3208	39.109	19.9603	49.0967	39.4728	26.0988	26.369	-0.275518	0.407647	0.557639	47.3673	35.2593
Arl5a	943.183	650.027	514.004	672.947	776.566	852.424	844.776	754.411	0.25075	0.0430264	0.0995619	695.04	807.044
Arl5b	315.932	484.204	467.911	413.463	507.133	547.92	620.189	557.608	0.419505	0.0021362	0.00783615	420.378	558.212
Arl5c	2.30607	6.63293	6.98375	14.2574	10.7773	3.75931	5.49448	7.71776	0.00243074	0.997197	0.99862	7.54503	6.93722
Arl6	32.285	19.8988	25.1415	42.7721	33.5294	27.255	46.0162	46.3065	0.412006	0.207997	0.344436	30.0243	38.2768
Arl6ip1	620.333	479.782	502.83	493.304	640.053	697.353	586.535	537.67	0.232566	0.0290521	0.0721779	524.062	615.403
Arl6ip4	313.626	249.84	199.735	279.444	185.011	205.822	117.444	185.226	-0.566187	0.00127537	0.00497858	260.661	173.376
Arl6ip5	371.277	287.427	247.225	364.988	575.988	656.94	583.101	564.04	0.935155	7.67867e-15	2.79139e-13	317.729	595.017
Arl6ip6	92.2428	117.182	96.3757	79.8412	150.882	127.817	135.988	158.857	0.575914	0.0014706	0.00563497	96.4104	143.386
Arl8a	161.425	154.768	159.229	116.91	85.0211	62.9685	65.9337	72.6756	-1.05169	2.38119e-08	2.73932e-07	148.083	71.6497
Arl8b	1616.56	1377.44	1195.62	1348.75	2098.58	2333.59	2243.12	2038.77	0.665501	8.98682e-15	3.2266e-13	1384.59	2178.52
Armc1	551.151	453.25	412.041	558.888	760.4	1004.68	911.396	813.58	0.836301	9.34681e-15	3.33936e-13	493.833	872.513
Armc10	265.198	249.84	205.322	239.523	289.79	310.143	274.724	268.192	0.262509	0.0364027	0.0870947	239.971	285.712
Armc2	6.91821	6.63293	5.587	11.4059	9.57984	18.7966	9.61534	4.50203	0.473268	0.442207	0.58965	7.63601	10.6234
Armc5	73.7943	108.338	75.4245	54.1779	29.3383	32.894	21.2911	45.0203	-1.2782	6.02604e-06	4.20867e-05	77.9336	32.1359
Armc6	59.9578	59.6964	43.2992	42.7721	22.1534	25.3754	25.412	31.5142	-0.962499	0.000842519	0.00343842	51.4314	26.1137
Armc7	27.6729	19.8988	23.7447	22.8118	17.3635	17.8567	19.2307	23.1533	-0.275205	0.450272	0.597119	23.532	19.401
Armc8	345.911	371.444	378.519	370.691	519.706	450.178	482.14	498.439	0.412048	0.000223375	0.00106355	366.641	487.616
Armc9	36.8971	33.1647	29.3317	34.2176	34.1282	19.7364	26.7856	31.5142	-0.218634	0.505887	0.647304	33.4028	28.0411
Armcx1	32.285	66.3293	48.8862	62.7323	67.0589	63.9083	52.8843	61.0989	0.263807	0.285825	0.434746	52.5582	61.2376
Armcx2	59.9578	68.5403	65.6472	76.9897	60.4727	65.788	75.5491	58.5263	-0.0498678	0.819397	0.888306	67.7838	65.084
Armcx3	71.4882	110.549	79.6147	108.356	91.0085	91.1633	114.697	110.621	0.162664	0.427516	0.576136	92.5019	101.873
Armcx4	85.3246	103.916	143.865	108.356	94.6009	81.7651	92.7193	80.3933	-0.332633	0.0879113	0.177028	110.365	87.3696
Armcx5	20.7546	37.5866	41.9025	25.6632	41.3131	27.255	24.0383	36.0162	0.0521201	0.878973	0.927499	31.4767	32.1557
Armcx6	6.91821	4.42196	11.174	5.70294	1.79622	5.63897	12.3626	10.2903	0.0576334	0.937121	0.961725	7.05428	7.52203
Armt1	159.119	159.19	138.278	168.237	164.055	190.785	195.741	212.238	0.300083	0.0546926	0.120901	156.206	190.705
Arnt	475.051	475.36	533.558	507.562	542.458	571.416	533.651	553.749	0.140297	0.158812	0.279879	497.883	550.319
Arnt2	2.30607	0	4.19025	5.70294	1.79622	0.939828	1.37362	1.92944	-0.906438	0.433242	NA	3.04981	1.50978
Arntl	115.304	90.6501	60.0602	45.6235	87.416	83.6447	212.911	179.438	0.895235	0.0470499	0.107083	77.9093	140.852
Arntl2	34.5911	48.6415	53.0765	62.7323	69.4538	60.149	59.0656	70.7461	0.415663	0.0833151	0.169394	49.7603	64.8536
Arpc1a	1445.91	1136.44	1057.34	1214.73	1426.8	1847.7	1612.63	1595	0.427764	0.000865479	0.00352322	1213.6	1620.53
Arpc1b	1028.51	1056.85	941.409	895.362	1297.47	1624.02	1416.89	1487.6	0.569762	0.000155097	0.000765275	980.531	1456.49
Arpc2	731.024	705.302	684.407	758.491	650.232	628.745	617.442	607.773	-0.196646	0.0321609	0.078531	719.806	626.048
Arpc3	1037.73	722.99	576.858	824.075	923.856	937.009	850.957	856.028	0.216415	0.0551456	0.121588	790.413	891.962
Arpc4	486.581	415.664	395.28	476.196	509.528	634.384	543.266	502.941	0.311846	0.008859	0.0265606	443.43	547.53
Arpc5	1577.35	1291.21	1051.75	1536.94	2438.67	2621.18	2317.98	2402.15	0.866361	1.24302e-22	1.42321e-20	1364.31	2445
Arpc5l	392.032	384.71	336.617	430.572	546.051	653.181	485.574	536.384	0.530976	7.30106e-06	5.03628e-05	385.983	555.298
Arpin	83.0186	50.8525	54.4732	48.475	44.3068	41.3524	52.8843	43.0908	-0.373191	0.161536	0.283444	59.2048	45.4086
Arpp19	511.948	369.233	335.22	541.779	510.126	648.481	549.448	544.102	0.390696	0.00123352	0.00483205	439.545	563.039
Arrb1	638.782	590.331	494.449	487.601	431.093	369.352	343.405	329.291	-0.579605	2.42363e-06	1.85094e-05	552.791	368.285
Arrb2	85.3246	64.1183	82.4082	74.1382	67.0589	62.0287	56.3184	67.5304	-0.279517	0.19599	0.329165	76.4974	63.2341
Arrdc1	398.95	318.381	312.872	253.781	185.011	125.937	89.9721	149.21	-1.21941	4.73635e-11	8.84099e-10	320.996	137.532
Arrdc2	368.971	75.1732	107.55	111.207	148.487	50.7507	61.1261	51.4517	-0.838918	0.00619952	0.0195632	165.725	77.954
Arrdc3	357.441	298.482	321.252	307.959	382.595	517.845	430.63	389.104	0.413049	0.0253077	0.064313	321.284	430.043
Arrdc4	465.826	497.47	413.438	370.691	416.723	482.132	497.25	383.315	0.0196051	0.889874	0.934001	436.856	444.855
Arrdc5	23.0607	0	5.587	0	4.19118	0	0	1.28629	-1.83792	0.103941	0.201682	7.16193	1.36937
Arsa	242.137	201.199	185.768	153.979	142.5	109.02	123.626	127.343	-0.63112	4.53326e-05	0.000257594	195.771	125.622
Arsb	193.71	320.592	248.621	216.712	225.725	230.258	247.938	213.525	-0.0903044	0.542173	0.679926	244.909	229.361
Arsg	25.3668	33.1647	34.9187	28.5147	80.8299	72.3668	44.6426	58.5263	1.07175	0.000558669	0.00239564	30.4912	64.0914
Arsi	6.91821	13.2659	16.761	11.4059	12.5735	8.45845	19.2307	11.5766	0.130798	0.810238	0.883118	12.0877	12.9598
Arsj	2.30607	2.21098	5.587	5.70294	8.9811	7.51863	10.3021	5.78832	1.11767	0.159565	0.280968	3.95175	8.14755
Arsk	184.486	84.0171	101.963	119.762	162.259	167.289	177.197	151.783	0.476156	0.00460354	0.0152301	122.557	164.632
Art2a-ps	4.61214	2.21098	0	0	0	0	1.37362	0.643147	-1.18981	0.505931	NA	1.70578	0.504191
Art3	166.037	132.659	184.371	148.276	176.628	279.129	278.845	198.732	0.549705	0.00347796	0.0119603	157.836	233.334
Art4	32.285	13.2659	11.174	14.2574	4.19118	12.2178	10.3021	10.9335	-0.805953	0.110755	0.212214	17.7456	9.41115
Art5	2.30607	6.63293	2.7935	2.85147	1.79622	0.939828	4.12086	2.57259	-0.570192	0.573336	NA	3.64599	2.35737
Artn	2.30607	0	0	0	0	1.87966	1.37362	0	0.293263	0.872431	NA	0.576518	0.813319
Arv1	27.6729	15.4768	26.5382	31.3662	27.542	30.0745	21.2911	21.2238	-0.0168428	0.961526	0.977389	25.2635	25.0329
Arvcf	76.1003	61.9074	85.2017	57.0294	51.4916	18.7966	37.7745	53.3812	-0.798424	0.00856401	0.0257931	70.0597	40.361
Arxes1	6.91821	2.21098	6.98375	2.85147	4.78992	16.9169	17.8571	7.71776	1.24159	0.0825072	0.168125	4.7411	11.8204
Arxes2	94.5489	19.8988	33.522	57.0294	46.103	171.049	156.593	86.8248	1.35759	0.0037517	0.0127431	51.2498	115.142
As3mt	39.2032	28.7427	32.1252	34.2176	52.0904	51.6906	43.9558	41.8045	0.498306	0.0729983	0.152378	33.5722	47.3853
Asah1	1861	2228.67	1716.61	2175.67	3110.45	3296.92	3204.65	3319.28	0.699683	4.33463e-13	1.16722e-11	1995.49	3232.83
Asah2	493.499	508.525	520.988	510.413	623.887	575.175	627.744	622.566	0.26928	0.00537256	0.0173406	508.356	612.343
Asap1	251.362	325.014	277.953	211.009	190.399	203.943	226.647	196.803	-0.388854	0.0118282	0.0337509	266.334	204.448
Asap2	177.567	196.777	213.703	202.454	128.13	112.779	131.867	131.202	-0.647754	3.14587e-05	0.000184974	197.625	125.995
Asap3	62.2639	168.034	160.626	119.762	93.4034	98.682	121.565	121.555	-0.163999	0.398606	0.54924	127.672	108.801
Asb1	53.0396	46.4305	53.0765	54.1779	56.8803	53.5702	62.4997	55.9537	0.150067	0.520847	0.661337	51.6811	57.226
Asb13	419.705	271.95	293.317	293.701	341.282	335.519	395.602	311.283	0.131335	0.336714	0.486551	319.668	345.921
Asb14	0	2.21098	8.3805	11.4059	4.19118	1.87966	2.06043	1.28629	-0.751459	0.442316	0.589687	5.49934	2.35439
Asb15	2.30607	2.21098	2.7935	2.85147	1.79622	0	0	0.643147	-2.06274	0.164577	NA	2.5405	0.609842
Asb2	43.8153	55.2744	44.696	71.2868	41.9118	34.7736	29.5328	50.8086	-0.431392	0.131493	0.242214	53.7681	39.2567
Asb3	85.3246	75.1732	93.5822	94.0985	111.964	129.696	115.384	114.48	0.427448	0.0213737	0.0560395	87.0446	117.881
Asb5	2.30607	0	5.587	17.1088	6.58614	13.1576	15.7966	11.5766	1.05704	0.11199	0.213932	6.25047	11.7792
Asb6	103.773	207.832	178.784	156.831	108.372	98.682	85.8512	120.268	-0.623674	0.00252323	0.00903033	161.805	103.293
Asb7	182.18	185.722	215.099	173.94	196.985	171.989	197.801	191.658	-0.00349066	0.979984	0.988011	189.235	189.608
Asb8	348.217	340.491	336.617	373.543	265.242	249.994	246.565	263.69	-0.441667	0.00019495	0.000945238	349.717	256.373
Ascc1	149.895	119.393	134.088	131.168	196.985	195.484	164.834	169.148	0.440798	0.00757267	0.0232358	133.636	181.613
Ascc2	108.385	161.401	148.055	125.465	102.983	109.02	118.131	95.8288	-0.351543	0.0477818	0.108359	135.827	106.491
Ascc3	913.204	1116.54	1081.08	1106.37	1148.38	1310.12	1343.4	1303.66	0.276117	0.00777893	0.0237733	1054.3	1276.39
Ascl3	0	4.42196	1.39675	0	0	0.939828	0.68681	1.28629	-0.898216	0.567239	NA	1.45468	0.728233
Asf1a	191.404	141.503	163.42	165.385	292.784	340.218	284.339	253.4	0.814858	3.98854e-09	5.29657e-08	165.428	292.685
Asf1b	2.30607	8.84391	9.77725	5.70294	8.38236	7.51863	9.61534	3.21573	0.21735	0.739707	0.833352	6.65754	7.18301
Asgr2	2.30607	2.21098	2.7935	0	1.79622	0.939828	3.43405	0	-0.372631	0.788978	NA	1.82764	1.54252
Ash1l	1505.86	1899.23	2208.26	1736.55	1516.61	1519.7	1677.19	1474.09	-0.244469	0.00356537	0.0122187	1837.48	1546.9
Ash2l	359.747	258.684	259.795	239.523	337.689	335.519	351.647	344.727	0.305999	0.0126116	0.035692	279.438	342.395
Asic1	39.2032	57.4854	39.109	34.2176	44.9055	31.0143	35.7141	41.1614	-0.147474	0.637615	0.756801	42.5038	38.1988
Asic3	4.61214	6.63293	13.9675	0	5.38866	6.5788	3.43405	3.85888	-0.311955	0.720255	0.819374	6.30314	4.8151
Asic4	2.30607	19.8988	12.5707	2.85147	4.19118	5.63897	7.55491	5.78832	-0.380212	0.59806	0.725001	9.40677	5.79334
Asl	249.056	183.511	169.007	176.791	209.559	165.41	177.197	208.379	-0.0122586	0.936264	0.961135	194.591	190.136
Asna1	424.317	333.858	258.399	347.879	364.633	340.218	308.378	370.452	0.0524149	0.682827	0.791155	341.113	345.92
Asns	1588.88	2109.27	1796.22	1833.5	2854.19	2555.39	3074.16	2820.2	0.624599	2.89664e-07	2.68623e-06	1831.97	2825.99
Asnsd1	733.331	546.111	431.596	547.482	745.431	883.439	812.496	817.439	0.557856	1.56588e-07	1.52202e-06	564.63	814.701
Aspa	25.3668	13.2659	22.348	14.2574	20.3572	36.6533	40.5218	23.1533	0.639073	0.110854	0.212335	18.8095	30.1714
Aspg	11.5304	6.63293	9.77725	11.4059	8.38236	6.5788	11.6758	8.3609	-0.14054	0.807413	0.881076	9.8366	8.74946
Asph	638.782	568.221	472.101	504.71	664.003	693.593	721.15	676.59	0.34533	0.000957376	0.00385843	545.954	688.834
Aspm	11.5304	11.0549	18.1577	22.8118	29.937	50.7507	34.3405	28.9416	1.17023	0.00227314	0.0082449	15.8887	35.9924
Aspn	182.18	134.87	170.403	205.306	202.374	218.04	186.812	153.069	0.135055	0.381515	0.532634	173.19	190.074
Asprv1	2.30607	2.21098	4.19025	8.55441	2.39496	0.939828	3.43405	0	-1.21047	0.220798	0.359412	4.31543	1.69221
Aspscr1	262.892	265.317	258.399	253.781	137.111	117.479	115.384	165.932	-0.959696	2.02707e-08	2.37707e-07	260.097	133.976
Asrgl1	89.9368	81.8062	65.6472	96.95	95.1996	80.8252	94.0929	80.3933	0.102207	0.611748	0.735424	83.585	87.6278
Aste1	48.4275	72.9623	67.044	79.8412	54.4853	88.3439	72.115	62.3852	0.0542582	0.816053	0.886526	67.0687	69.3324
Astn1	0	6.63293	4.19025	2.85147	1.79622	0	2.74724	3.21573	-0.479165	0.666909	NA	3.41866	1.9398
Astn2	0	2.21098	1.39675	2.85147	2.9937	8.45845	13.0494	5.14517	2.21134	0.0442104	0.101719	1.6148	7.41168
Asun	343.605	289.638	314.269	293.701	283.204	312.023	354.394	317.071	0.0308766	0.813435	0.885142	310.303	316.673
Asxl1	327.462	386.921	364.552	310.81	285.599	296.046	318.68	293.918	-0.219599	0.124732	0.232649	347.436	298.561
Asxl2	645.7	762.787	722.12	672.947	595.147	655.06	729.392	683.022	-0.0756162	0.512265	0.653522	700.888	665.655
Asxl3	0	2.21098	2.7935	11.4059	1.79622	1.87966	5.49448	10.2903	0.48532	0.626834	0.747604	4.10259	4.86517
Atad1	850.94	855.648	692.788	815.52	1062.16	1172.91	1182.69	1021.96	0.472009	5.01229e-06	3.56051e-05	803.724	1109.93
[truncated: 14,342 more rows]

## Sheet: L10-WT vs P-E123
Gene	WT1_L10	WT2_L10	WT3_L10	WT4_L10	Csn2-P-E123_rep1_L10	Csn2-P-E123_rep2_L10	Csn2-P-E123_rep3_L10	log2FoldChange	pvalue	padj	mean_WT	mean_P_E123
[truncated: 16,102 more rows]
