# Supplementary material for: Cell-specific and shared regulatory elements control a multigene locus active in mammary and salivary glands
Source: Nat Commun. 2023 Aug 17;14:4992. doi: 10.1038/s41467-023-40712-0 (PMC10435465; doi:10.1038/s41467-023-40712-0)
Supplement: Supplementary file 12 — Supplementary Data 9 [file 41467_2023_40712_MOESM12_ESM.xlsx]

## Sheet: Virgin-WT vs P
Supplementary Data 9. List of all genes with normalized read counts in each replicate at virgin mammary tissue between WT and ∆P or P-E1/2/3 mutants, log2 (fold change), their p-value and adjusted p-value.
Gene	WT_Virgin_rep1	WT_Virgin_rep2	WT_Virgin_rep3	Csn2-P_Virgin_rep1	Csn2-P_Virgin_rep2	Csn2-P_Virgin_rep3	log2FoldChange	pvalue	padj	mean_WT	mean_P
0610005C13Rik	12.7423	31.6427	28.1489	25.3547	37.3549	31.1211	0.462245	0.310918	0.438231	24.178	31.2769
0610007P14Rik	417.556	369.541	357.491	431.029	351.136	420.135	0.0652791	0.644193	0.750047	381.529	400.767
0610009B22Rik	577.325	622.683	575.176	454.635	497.353	441.188	-0.347907	0.0106681	0.0266052	591.728	464.392
0610009L18Rik	72.5332	62.1553	57.2361	62.0752	80.0462	70.4802	0.139461	0.625129	0.734916	63.9749	70.8672
0610009O20Rik	796.885	562.788	511.372	741.405	766.308	769.79	0.295951	0.0158663	0.0374444	623.681	759.168
0610010F05Rik	2673.92	4180.23	3639.65	2010.01	1635.08	1727.22	-0.935897	3.56769e-17	1.17816e-15	3497.94	1790.77
0610010K14Rik	249.945	155.953	197.981	325.239	328.723	328.602	0.705679	0.000171913	0.000692719	201.293	327.521
0610011F06Rik	195.055	140.132	150.128	283.273	323.386	345.994	0.970512	2.9357e-08	2.55927e-07	161.772	317.551
0610012G03Rik	586.146	584.26	450.383	464.252	445.057	545.535	-0.155935	0.312868	0.440031	540.263	484.948
0610030E20Rik	1166.41	1264.58	1564.14	1159.32	1219.9	1207.32	-0.142746	0.258704	0.380549	1331.71	1195.51
0610031O16Rik	0	2.26019	1.87659	1.7486	0	1.83065	0.144261	0.954699	NA	1.37893	1.19308
0610037L13Rik	766.499	724.392	615.523	696.816	723.617	683.749	-0.00312694	0.980057	0.98841	702.138	701.394
0610038B21Rik	18.6234	19.2116	14.0745	22.7318	10.6728	21.9678	0.0464365	0.932581	0.95702	17.3032	18.4575
0610039H22Rik	22.5441	25.9922	27.2106	47.2121	36.2876	43.0204	0.745898	0.105693	0.185424	25.249	42.1734
0610039K10Rik	1.96036	1.1301	5.62978	2.6229	1.06728	0.915327	-0.925178	0.550932	NA	2.90674	1.53517
0610040B10Rik	70.5728	109.619	89.1382	49.835	77.9116	67.7342	-0.453045	0.100705	0.178019	89.7768	65.1603
0610040F04Rik	0.980178	2.26019	1.87659	7.86869	7.47097	3.66131	1.95836	0.096984	0.172692	1.70565	6.33366
0610040J01Rik	115.661	54.2446	99.4595	149.505	186.774	165.674	0.896063	0.000958121	0.00321319	89.7884	167.318
0610043K17Rik	44.108	57.6349	74.1255	65.5724	108.863	75.0568	0.51565	0.0613215	0.118209	58.6228	83.164
1010001N08Rik	20.5837	12.4311	22.5191	15.7374	30.9512	16.4759	0.119713	0.813869	0.877413	18.5113	21.0548
1110001J03Rik	162.71	85.8873	80.6935	212.455	202.784	209.61	0.973791	1.33373e-05	6.88213e-05	109.763	208.283
1110002L01Rik	62.7314	70.066	79.7552	72.5668	71.5079	75.9721	0.0595632	0.831828	0.889561	70.8509	73.3489
1110004E09Rik	221.52	230.54	176.4	294.639	233.735	273.683	0.347862	0.0514203	0.102034	209.487	267.352
1110004F10Rik	1446.74	1839.8	1654.22	1534.39	1482.45	1510.29	-0.11473	0.28128	0.405836	1646.92	1509.05
1110006O24Rik	8.8216	2.26019	2.81489	11.3659	2.13456	12.8146	1.00833	0.288651	0.41362	4.63223	8.77167
1110007C09Rik	166.63	75.7165	75.0638	120.653	113.132	118.077	0.222076	0.361709	0.490915	105.803	117.287
1110008F13Rik	293.073	327.728	280.551	278.027	266.821	233.408	-0.210423	0.215686	0.329623	300.451	259.419
1110008L16Rik	658.679	665.627	669.006	637.364	654.244	611.438	-0.0663483	0.578305	0.695765	664.437	634.349
1110008P14Rik	226.421	195.507	110.719	195.843	207.053	197.711	0.204867	0.419997	0.549751	177.549	200.202
1110012L19Rik	398.932	387.623	442.876	389.063	410.904	362.469	-0.0781968	0.615213	0.727024	409.811	387.479
1110017D15Rik	2.94053	4.52039	1.87659	7.86869	5.33641	3.66131	0.852811	0.40763	0.537672	3.1125	5.62213
1110019D14Rik	276.41	383.103	392.208	238.683	198.514	215.102	-0.662186	5.35166e-05	0.00024006	350.574	217.433
1110020A21Rik	46.0684	53.1145	60.9893	30.6004	34.153	35.6977	-0.658499	0.055189	0.108203	53.3907	33.4837
1110028F11Rik	43.1278	31.6427	27.2106	116.282	85.3826	94.2787	1.5465	5.45094e-06	3.08911e-05	33.9937	98.6476
1110032A03Rik	1270.31	1951.68	1494.71	890.91	934.939	846.677	-0.793652	1.43548e-08	1.32571e-07	1572.23	890.842
1110032F04Rik	29.4053	1.1301	22.5191	22.7318	0	5.49196	-1.75436	0.135503	0.226934	17.6849	9.40791
1110034G24Rik	140.165	119.79	138.868	156.499	139.814	155.606	0.176014	0.406211	0.536226	132.941	150.64
1110037F02Rik	3734.48	4539.6	4668.97	3449.98	3529.5	3187.17	-0.33341	0.000252163	0.000979089	4314.35	3388.88
1110038B12Rik	145.066	143.522	157.634	257.044	138.747	207.779	0.401858	0.084094	0.153702	148.741	201.19
1110038F14Rik	242.104	189.856	171.708	285.021	245.475	277.344	0.422913	0.0231752	0.0519238	201.223	269.28
1110046J04Rik	59.7908	90.4077	91.0148	29.7261	38.4222	21.9678	-1.38878	7.16735e-05	0.00031314	80.4045	30.0387
1110051M20Rik	337.181	354.85	359.368	314.747	363.943	328.602	-0.058643	0.705134	0.797562	350.466	335.764
1110058D11Rik	47.0485	46.3339	65.6808	57.7037	57.6332	46.6817	0.0395057	0.910943	0.942888	53.0211	54.0062
1110059E24Rik	736.113	904.077	985.212	623.375	612.62	551.942	-0.533482	1.86827e-05	9.33365e-05	875.134	595.979
1110059G10Rik	290.133	456.559	470.087	285.021	276.426	261.783	-0.513226	0.0004789	0.00174179	405.593	274.41
1110065P20Rik	9.80178	2.26019	0.938297	6.99439	3.20185	7.32261	1.01236	0.414786	0.544738	4.33342	5.83962
1190002F15Rik	36.2666	11.301	11.2596	78.6869	16.0092	46.6817	1.24084	0.0159681	0.0376415	19.609	47.1259
1190002N15Rik	2228.92	3459.22	2818.64	2161.27	1852.8	1891.98	-0.495999	2.37551e-05	0.000115911	2835.6	1968.68
1190007I07Rik	71.553	67.8058	69.434	83.0583	72.5752	93.3633	0.250108	0.369279	0.498567	69.5976	82.999
1200014J11Rik	1204.64	1367.42	1537.87	1398	1228.44	1283.29	-0.0612552	0.594541	0.709433	1369.97	1303.24
1300002E11Rik	346.983	494.982	490.729	412.669	493.084	438.442	0.0373867	0.785491	0.857285	444.231	448.065
1300017J02Rik	2.94053	1.1301	1.87659	2.6229	2.13456	1.83065	0.200913	0.891099	NA	1.98241	2.19604
1500004A13Rik	89.1962	76.8465	84.4467	97.0471	98.1899	110.755	0.285822	0.25119	0.372273	83.4965	101.997
1500009L16Rik	26.4648	27.1223	29.0872	6.99439	12.8074	10.9839	-1.44767	0.0168807	0.0395017	27.5581	10.2619
1500011B03Rik	152.908	200.027	169.832	175.734	152.621	154.69	-0.102491	0.603873	0.716785	174.256	161.015
1500011K16Rik	526.355	671.277	540.459	437.149	362.876	378.945	-0.555119	0.000162542	0.000658714	579.364	392.99
1500012F01Rik	426.377	372.932	470.087	714.302	506.959	574.825	0.487367	0.0026154	0.00775365	423.132	598.695
1500015A07Rik	78.4142	73.4563	82.5701	63.8238	75.777	87.8714	-0.0404473	0.886382	0.925668	78.1469	75.8241
1500015L24Rik	0	3.39029	3.75319	0.874298	4.26913	4.57663	1.00034	0.510546	NA	2.38116	3.24002
1500015O10Rik	24.5044	32.7728	33.7787	20.1089	59.7678	54.9196	0.563997	0.28614	0.410895	30.352	44.9321
1500017E21Rik	67.6323	55.3747	45.0383	62.9495	55.4987	60.4116	0.100702	0.759428	0.838119	56.0151	59.6199
1500026H17Rik	46.0684	54.2446	54.4212	45.4635	65.1042	47.597	0.0250206	0.935764	0.95901	51.5781	52.7216
1600002D24Rik	4.90089	5.65048	2.81489	11.3659	8.53826	10.9839	1.22906	0.219871	0.335023	4.45542	10.296
1600002H07Rik	185.254	106.229	152.942	179.231	172.9	184.896	0.274572	0.219992	0.335147	148.142	179.009
1600002K03Rik	116.641	103.969	56.2978	118.03	90.719	117.162	0.249769	0.3659	0.495187	92.3026	108.637
1600010M07Rik	13.7225	18.0815	35.6553	12.2402	5.33641	8.23794	-1.34966	0.0542985	0.106796	22.4864	8.60484
1600012H06Rik	1181.11	1297.35	1437.47	843.698	852.758	803.657	-0.637332	6.57067e-09	6.52297e-08	1305.31	833.371
1600014C10Rik	3012.09	2653.47	2148.7	2843.22	2873.12	2691.06	0.108162	0.336431	0.464424	2604.75	2802.47
1600015I10Rik	3.92071	5.65048	0.938297	4.37149	1.06728	2.74598	-0.515577	0.697296	NA	3.50316	2.72825
1600020E01Rik	147.027	193.246	233.636	197.591	170.765	192.219	0.000582734	0.997729	0.998435	191.303	186.858
1600023N17Rik	13.7225	12.4311	7.50638	6.12009	7.47097	7.32261	-0.650409	0.383043	0.512983	11.22	6.97123
1600029I14Rik	2.94053	4.52039	3.75319	4.37149	5.33641	3.66131	0.271947	0.801067	0.86886	3.73804	4.4564
1600029O15Rik	20.5837	10.1709	29.0872	20.1089	16.0092	20.1372	-0.0923961	0.876572	0.918963	19.9473	18.7518
1700001C19Rik	2.94053	4.52039	1.87659	3.49719	11.7401	2.74598	0.82425	0.524304	0.64877	3.1125	5.99443
1700001D01Rik	47.0485	38.4233	62.8659	76.064	64.0369	85.1254	0.604714	0.0837126	0.153187	49.4459	75.0754
1700001G11Rik	25.4846	24.8621	24.3957	19.2346	17.0765	17.3912	-0.476444	0.32744	0.455088	24.9142	17.9008
1700001G17Rik	2.94053	2.26019	0	0.874298	4.26913	3.66131	0.778472	0.624037	NA	1.73358	2.93491
1700001J03Rik	11.7621	10.1709	13.1362	8.74298	25.6148	23.7985	0.632334	0.266848	0.389555	11.6897	19.3854
1700001K19Rik	45.0882	20.3417	14.0745	38.4691	56.5659	45.7663	0.934524	0.0212112	0.0481921	26.5015	46.9338
1700001K23Rik	13.7225	18.0815	38.4702	22.7318	25.6148	18.3065	0.0422094	0.932908	0.957066	23.4247	22.2177
1700001L05Rik	296.014	484.811	260.847	250.049	213.456	232.493	-0.566401	0.0124559	0.0304064	347.224	232
1700001L19Rik	0	1.1301	0.938297	4.37149	4.26913	1.83065	2.60958	0.133245	NA	0.689464	3.49042
1700001O22Rik	6.86124	4.52039	4.69148	20.1089	12.8074	17.3912	1.66302	0.029444	0.0636802	5.3577	16.7692
1700001P01Rik	3.92071	5.65048	3.75319	6.99439	4.26913	8.23794	0.544411	0.597928	0.712524	4.44146	6.50049
1700003D09Rik	2.94053	0	0.938297	0.874298	2.13456	1.83065	0.600047	0.740442	NA	1.29294	1.61317
1700003E16Rik	3.92071	1.1301	0.938297	8.74298	10.6728	10.0686	2.50042	0.0316506	0.067761	1.99637	9.82813
1700003F12Rik	3.92071	4.52039	0.938297	6.12009	3.20185	12.8146	1.25496	0.239112	0.358002	3.12646	7.37884
1700003G13Rik	3.92071	1.1301	0	13.1145	14.9419	14.6452	3.77069	0.00086752	0.00295079	1.6836	14.2339
1700003G18Rik	3.92071	4.52039	3.75319	4.37149	4.26913	3.66131	0.035604	0.974316	0.984453	4.06476	4.10064
1700003M02Rik	0	0	0	1.7486	1.06728	0	2.3697	0.299187	NA	0	0.938626
1700007B14Rik	3.92071	3.39029	6.56808	7.86869	2.13456	4.57663	-0.0404729	0.964633	0.978248	4.62636	4.85996
1700007G11Rik	1.96036	3.39029	5.62978	5.24579	2.13456	2.74598	-0.0349738	0.9761	0.98547	3.66014	3.37545
1700007J10Rik	61.7512	75.7165	69.434	84.8069	124.872	122.654	0.665461	0.0129552	0.0314487	68.9672	110.778
1700007K09Rik	1.96036	0	0.938297	0	0	0.915327	-1.28906	0.611745	NA	0.966217	0.305109
1700007K13Rik	4.90089	1.1301	2.81489	1.7486	4.26913	4.57663	0.260053	0.849213	NA	2.94863	3.53145
1700007L15Rik	44.108	39.5534	31.9021	35.8462	36.2876	29.2905	-0.183581	0.638022	0.745032	38.5212	33.8081
1700008J07Rik	52.9296	58.765	71.3106	52.4579	59.7678	55.8349	-0.113432	0.703219	0.796192	61.0017	56.0202
1700008O03Rik	1.96036	0	0	2.6229	0	3.66131	1.87256	0.440631	NA	0.653452	2.09473
1700009J07Rik	2.94053	1.1301	0	2.6229	3.20185	0.915327	1.21939	0.537539	NA	1.35688	2.24669
1700010I14Rik	30.3855	30.5126	39.4085	41.092	53.3641	53.089	0.55209	0.130396	0.219838	33.4355	49.1817
1700011E24Rik	2.94053	0	1.87659	0.874298	1.06728	0	-1.23091	0.56221	NA	1.60571	0.647193
1700011H14Rik	1.96036	5.65048	8.44467	3.49719	14.9419	10.0686	0.902873	0.278868	0.403213	5.35184	9.50258
1700011I03Rik	1.96036	3.39029	1.87659	0.874298	12.8074	3.66131	0.666815	0.539573	0.662012	2.40908	5.781
1700011L22Rik	6.86124	6.78058	4.69148	2.6229	3.20185	3.66131	-0.933246	0.373988	0.50356	6.1111	3.16202
1700012D01Rik	32.3459	21.4718	30.9638	29.7261	26.6821	24.7138	-0.0692455	0.877419	0.919614	28.2605	27.0407
1700012D14Rik	48.0287	30.5126	47.8531	41.9663	38.4222	36.6131	-0.111199	0.770574	0.846783	42.1315	39.0005
1700012D16Rik	7.84142	3.39029	10.3213	16.6117	8.53826	17.3912	0.921636	0.228646	0.345639	7.18433	14.1804
1700012I11Rik	1.96036	6.78058	2.81489	1.7486	2.13456	0.915327	-1.1422	0.428125	NA	3.85194	1.5995
1700012L04Rik	0.980178	0	0	0	4.26913	2.74598	2.33231	0.314564	NA	0.326726	2.33837
1700013F07Rik	1.96036	2.26019	1.87659	0.874298	1.06728	6.40729	0.548486	0.741703	NA	2.03238	2.78296
1700013H16Rik	1.96036	2.26019	3.75319	0	1.06728	0.915327	-2.2204	0.279997	NA	2.65791	0.66087
1700015E13Rik	33.326	45.2039	19.7042	42.8406	67.2388	54.0043	0.715464	0.0836884	0.153159	32.7447	54.6946
1700015G11Rik	0	3.39029	2.81489	0.874298	2.13456	0	-0.610604	0.733498	NA	2.06839	1.00295
1700016C15Rik	5.88107	3.39029	19.7042	13.1145	7.47097	5.49196	-0.0899103	0.919394	0.949059	9.65853	8.69247
1700016D06Rik	0	1.1301	0	4.37149	1.06728	0.915327	2.2873	0.345607	NA	0.376699	2.11803
1700016K19Rik	1.96036	0	1.87659	1.7486	1.06728	2.74598	0.514574	0.813756	NA	1.27898	1.85395
1700017B05Rik	480.287	281.394	272.106	569.168	621.158	605.031	0.824354	1.36726e-09	1.53227e-08	344.596	598.452
1700018C11Rik	0	0	0	0.874298	1.06728	1.83065	2.73709	0.238418	NA	0	1.25741
1700018L02Rik	4.90089	1.1301	3.75319	1.7486	2.13456	2.74598	-0.542271	0.665932	0.767453	3.26139	2.20971
1700019A02Rik	1.96036	5.65048	0.938297	1.7486	3.20185	1.83065	-0.372435	0.797706	NA	2.84971	2.26037
1700019B03Rik	3.92071	1.1301	1.87659	0	1.06728	0.915327	-1.82615	0.38413	NA	2.30913	0.66087
1700019D03Rik	60.771	62.1553	94.768	59.4523	68.306	55.8349	-0.228402	0.449386	0.578967	72.5648	61.1978
1700019E08Rik	5.88107	5.65048	11.2596	9.61728	4.26913	4.57663	-0.36603	0.696964	0.791436	7.59704	6.15435
1700019G17Rik	134.284	72.3262	91.9531	264.038	176.102	184.896	1.07063	2.10731e-05	0.000103961	99.5212	208.345
1700019L03Rik	25.4846	13.5612	20.6425	18.3603	32.0185	32.9518	0.453793	0.349736	0.47812	19.8961	27.7768
1700019N19Rik	2.94053	0	2.81489	5.24579	5.33641	3.66131	1.32858	0.305092	0.432104	1.91847	4.74784
1700020A23Rik	0.980178	2.26019	0	4.37149	1.06728	2.74598	1.24304	0.472771	NA	1.08012	2.72825
1700020D05Rik	31.3657	18.0815	30.9638	20.9832	26.6821	38.4437	0.0863688	0.849622	0.901739	26.8037	28.703
1700020I14Rik	2287.73	2765.35	3001.61	2437.54	2400.32	2357.88	-0.146046	0.140137	0.233483	2684.9	2398.58
1700020L24Rik	235.243	205.678	126.67	173.985	202.784	200.457	0.0370954	0.872023	0.916167	189.197	192.409
1700021F05Rik	459.703	505.153	469.148	445.892	369.28	444.849	-0.187255	0.186121	0.293432	478.002	420.007
1700021K19Rik	1557.5	1245.37	1118.45	1512.54	1641.48	1647.59	0.296461	0.00910539	0.0231222	1307.11	1600.53
1700022H01Rik	9.80178	3.39029	11.2596	10.4916	9.60554	9.15327	0.24652	0.754842	0.835177	8.15054	9.75013
1700022H16Rik	0.980178	1.1301	0	0.874298	1.06728	0	-0.156268	0.945939	NA	0.703425	0.647193
1700022I11Rik	7.84142	18.0815	10.3213	21.8575	21.3456	21.0525	0.882858	0.128414	0.217164	12.0814	21.4185
1700024B18Rik	1.96036	1.1301	0	4.37149	2.13456	0.915327	1.56615	0.355943	NA	1.03015	2.47379
1700024F13Rik	2.94053	2.26019	2.81489	2.6229	8.53826	8.23794	1.11325	0.359744	0.48886	2.67187	6.46636
1700024I08Rik	0.980178	1.1301	0.938297	1.7486	1.06728	4.57663	1.26053	0.468848	NA	1.01619	2.46417
1700024P04Rik	0	0	0	1.7486	1.06728	1.83065	3.04577	0.196376	NA	0	1.54884
1700024P16Rik	61.7512	47.464	106.028	104.042	89.6517	95.194	0.449729	0.193611	0.303015	71.7476	96.2957
1700025F24Rik	4.90089	0	0	8.74298	0	4.57663	2.15323	0.306236	NA	1.63363	4.43987
1700025G04Rik	984.098	841.922	1194.45	1018.56	945.612	988.553	-0.0290665	0.852693	0.903382	1006.82	984.241
1700025K24Rik	0	1.1301	0	0	2.13456	0	0.0436509	0.987057	NA	0.376699	0.711521
1700025N23Rik	16.663	21.4718	23.4574	15.7374	21.3456	19.2219	-0.0961485	0.854982	0.90471	20.5308	18.7683
1700026J14Rik	0.980178	1.1301	0.938297	3.49719	2.13456	0	0.879726	0.637353	NA	1.01619	1.87725
1700026L06Rik	6.86124	9.04077	6.56808	4.37149	8.53826	3.66131	-0.478947	0.590914	0.706946	7.49003	5.52369
1700027J07Rik	0.980178	0	0.938297	0	1.06728	0	-0.998774	0.725832	NA	0.639492	0.355761
1700028E10Rik	38.2269	81.3669	63.8042	33.2233	48.0277	31.1211	-0.653296	0.0783525	0.145225	61.1327	37.4574
1700028J19Rik	3.92071	2.26019	2.81489	4.37149	4.26913	4.57663	0.563836	0.639644	NA	2.9986	4.40575
1700028K03Rik	23.5243	35.033	45.9766	42.8406	39.4894	48.5123	0.390471	0.295664	0.421496	34.8446	43.6141
1700029H14Rik	5.88107	5.65048	4.69148	4.37149	10.6728	11.8992	0.661933	0.466044	0.594556	5.40768	8.98119
1700029I15Rik	29.4053	29.3825	15.951	62.9495	46.9604	58.5809	1.18161	0.00463354	0.0128755	24.913	56.1636
1700029J07Rik	81.3548	100.579	172.647	124.15	162.227	153.775	0.368276	0.126439	0.214583	118.193	146.717
1700030C10Rik	61.7512	62.1553	62.8659	50.7093	37.3549	43.9357	-0.506876	0.0970746	0.172807	62.2575	44
1700030F18Rik	4.90089	9.04077	8.44467	3.49719	6.40369	4.57663	-0.600806	0.481954	0.608943	7.46211	4.82584
1700030J22Rik	22.5441	14.6913	23.4574	34.0976	11.7401	24.7138	0.136186	0.81102	0.875455	20.2309	23.5172
1700030K09Rik	222.5	162.734	207.364	271.907	241.206	249.884	0.361528	0.0731179	0.137023	197.533	254.332
1700034H15Rik	16.663	6.78058	10.3213	15.7374	9.60554	11.8992	0.147066	0.82803	0.88704	11.255	12.4141
1700034I23Rik	19.6036	13.5612	33.7787	25.3547	27.7493	23.7985	0.216239	0.671772	0.772033	22.3145	25.6342
1700034J05Rik	47.0485	85.8873	83.5084	56.8294	80.0462	63.1576	-0.0702473	0.814033	0.877479	72.1481	66.6777
1700034P13Rik	16.663	11.301	8.44467	6.12009	3.20185	8.23794	-1.05291	0.175236	0.279757	12.1362	5.85329
1700037C18Rik	40.1873	27.1223	15.0128	78.6869	62.9696	74.1415	1.45255	0.000100972	0.000427804	27.4408	71.9327
1700037H04Rik	437.159	293.825	191.413	771.131	954.15	890.613	1.53784	2.88001e-21	1.51187e-19	307.466	871.965
1700039E15Rik	0	0	0	3.49719	3.20185	0	3.60963	0.215855	NA	0	2.23301
1700040L02Rik	2.94053	4.52039	3.75319	5.24579	5.33641	2.74598	0.279468	0.823032	0.883641	3.73804	4.44273
1700047A11Rik	17.6432	29.3825	43.1617	34.9719	28.8166	31.1211	0.174064	0.684579	0.781632	30.0625	31.6366
1700047G03Rik	551.84	1627.34	442.876	57.7037	25.6148	40.2744	-4.38109	4.75118e-17	1.53449e-15	874.018	41.1976
1700047M11Rik	4.90089	6.78058	9.38297	6.99439	4.26913	7.32261	-0.114027	0.902612	0.936926	7.02148	6.19538
1700048M11Rik	9.80178	24.8621	34.717	11.3659	34.153	23.7985	0.0595333	0.90339	0.937218	23.127	23.1058
1700048O20Rik	11.7621	15.8213	30.9638	24.4804	22.4129	26.5445	0.431125	0.428404	0.558513	19.5158	24.4793
1700049G17Rik	470.485	594.431	785.355	536.819	644.638	524.482	-0.0833612	0.548883	0.67015	616.757	568.647
1700049L16Rik	1.96036	0	0.938297	2.6229	23.4802	12.8146	3.4066	0.00198754	0.00609085	0.966217	12.9726
1700052K11Rik	158.789	211.328	180.153	139.888	136.612	132.722	-0.412845	0.0394706	0.081747	183.423	136.407
1700054M17Rik	0.980178	1.1301	2.81489	0	3.20185	1.83065	-0.330062	0.86847	NA	1.64172	1.6775
1700056E22Rik	23.5243	36.1631	18.7659	29.7261	28.8166	31.1211	0.195785	0.673857	0.773484	26.1511	29.888
1700057H21Rik	7.84142	2.26019	2.81489	0	1.06728	0	-3.56433	0.0809858	NA	4.3055	0.355761
1700060C16Rik	3.92071	5.65048	0	0	1.06728	0	-3.23456	0.122564	NA	3.1904	0.355761
1700061G19Rik	19.6036	13.5612	13.1362	11.3659	16.0092	12.8146	-0.209934	0.743418	0.827487	15.4336	13.3966
1700061I17Rik	0.980178	3.39029	2.81489	0.874298	0	1.83065	-1.30619	0.550968	NA	2.39512	0.901651
1700063O14Rik	0.980178	2.26019	2.81489	0	2.13456	0	-1.72774	0.441338	NA	2.01842	0.711521
1700065J18Rik	8.8216	2.26019	3.75319	7.86869	1.06728	1.83065	-0.757908	0.547534	0.668924	4.94499	3.58887
1700066B19Rik	13.7225	4.52039	16.8893	20.9832	11.7401	10.9839	0.247744	0.720107	0.809317	11.7107	14.5691
1700066M21Rik	505.772	676.928	567.67	428.406	329.79	325.856	-0.683716	3.98742e-06	2.31623e-05	583.456	361.351
1700067K01Rik	16.663	10.1709	21.5808	20.9832	26.6821	32.0364	0.706441	0.174529	0.278892	16.1382	26.5672
1700071M16Rik	50.9692	53.1145	59.1127	23.6061	50.1623	45.7663	-0.485187	0.199684	0.310228	54.3988	39.8449
1700073E17Rik	6.86124	7.91067	5.62978	5.24579	7.47097	3.66131	-0.306028	0.739001	0.824286	6.80057	5.45936
1700074H08Rik	9.80178	9.04077	7.50638	4.37149	1.06728	5.49196	-1.31273	0.183272	0.289993	8.78297	3.64358
1700080N15Rik	0	2.26019	0.938297	0.874298	0	0	-1.27896	0.577901	NA	1.06616	0.291433
1700084C01Rik	0.980178	0	3.75319	0	1.06728	0.915327	-1.25322	0.610172	NA	1.57779	0.66087
1700084E18Rik	3.92071	2.26019	6.56808	7.86869	5.33641	5.49196	0.542981	0.581135	0.698302	4.24966	6.23235
1700084J12Rik	11.7621	14.6913	14.0745	15.7374	18.1438	13.7299	0.242903	0.670998	0.771578	13.5093	15.8704
1700085C21Rik	0	3.39029	7.50638	1.7486	4.26913	4.57663	0.899602	0.461608	0.590407	3.63222	3.53145
1700086O06Rik	94.0971	128.831	121.04	81.3098	90.719	94.2787	-0.344961	0.158997	0.257863	114.656	88.7691
1700088E04Rik	10.782	6.78058	5.62978	3.49719	6.40369	8.23794	-0.35497	0.676073	0.775241	7.73077	6.04628
1700092M07Rik	1.96036	1.1301	2.81489	5.24579	7.47097	14.6452	2.1765	0.0385022	0.0800445	1.96845	9.12066
1700093K21Rik	0.980178	9.04077	10.3213	6.99439	5.33641	4.57663	0.251588	0.788876	0.859762	6.78074	5.63581
1700094D03Rik	127.423	131.091	162.325	155.625	200.649	153.775	0.275146	0.170516	0.273363	140.28	170.016
1700094J05Rik	4.90089	3.39029	5.62978	5.24579	3.20185	4.57663	-0.108234	0.912057	0.943553	4.64032	4.34142
1700095J12Rik	24.5044	14.6913	20.6425	34.0976	40.5567	33.8671	0.854383	0.0540131	0.106333	19.9461	36.1738
1700096K18Rik	92.1367	141.262	122.917	112.784	93.9208	88.7867	-0.242401	0.298185	0.424484	118.772	98.4973
1700099I09Rik	15.6828	14.6913	35.6553	20.1089	16.0092	21.9678	-0.124427	0.82577	0.88529	22.0098	19.362
1700100L14Rik	3.92071	4.52039	6.56808	0.874298	3.20185	2.74598	-1.25965	0.309649	0.436806	5.00306	2.27404
1700101E01Rik	3.92071	0	2.81489	3.49719	3.20185	0.915327	0.231182	0.886498	NA	2.2452	2.53812
1700101I11Rik	4.90089	3.39029	7.50638	0.874298	1.06728	0.915327	-2.47383	0.0776316	0.14416	5.26585	0.952302
1700102H20Rik	10.782	15.8213	12.1979	5.24579	8.53826	9.15327	-0.740414	0.300512	0.426868	12.9337	7.64577
1700102P08Rik	8.8216	15.8213	26.2723	27.1033	25.6148	19.2219	0.637187	0.252115	0.373317	16.9718	23.98
1700105P06Rik	1.96036	2.26019	1.87659	6.12009	2.13456	6.40729	1.18193	0.297108	0.423377	2.03238	4.88731
1700108F19Rik	36.2666	25.9922	20.6425	13.9888	9.60554	8.23794	-1.37594	0.0101607	0.0254783	27.6338	10.6108
1700108J01Rik	8.8216	10.1709	14.0745	27.9775	30.9512	29.2905	1.43271	0.00491363	0.0135605	11.0223	29.4064
1700109H08Rik	92.1367	101.709	137.93	108.413	139.814	99.7706	0.0817729	0.729315	0.816848	110.592	115.999
1700109K24Rik	120.562	151.433	146.374	167.865	165.429	171.166	0.283008	0.159134	0.257991	139.456	168.153
1700110C19Rik	12.7423	15.8213	21.5808	16.6117	23.4802	16.4759	0.193105	0.72091	0.810164	16.7148	18.8559
1700110K17Rik	5.88107	3.39029	2.81489	2.6229	4.26913	4.57663	-0.0623252	0.960738	0.975828	4.02875	3.82289
1700112E06Rik	41.1675	58.765	44.1	49.835	43.7586	53.089	0.036287	0.920939	0.94996	48.0108	48.8942
1700112H15Rik	0	0	0.938297	0.874298	2.13456	0.915327	1.85767	0.417824	NA	0.312766	1.30806
1700112J16Rik	33.326	33.9029	42.2234	27.1033	35.2203	32.9518	-0.198812	0.602279	0.715544	36.4841	31.7584
1700113A16Rik	194.075	188.726	151.066	152.128	204.918	178.489	-0.00826273	0.966677	0.979619	177.956	178.512
1700113H08Rik	10.782	16.9514	25.334	8.74298	0	1.83065	-2.74342	0.00565478	0.0153265	17.6891	3.52455
1700119H24Rik	0.980178	3.39029	3.75319	6.99439	4.26913	10.0686	1.57781	0.139199	0.232149	2.70788	7.1107
1700120C14Rik	6.86124	5.65048	3.75319	4.37149	4.26913	1.83065	-0.615001	0.57879	0.695977	5.42164	3.49042
1700120E14Rik	8.8216	7.91067	19.7042	20.1089	32.0185	18.3065	0.974968	0.118636	0.203479	12.1455	23.478
1700120G07Rik	1.96036	1.1301	0.938297	3.49719	0	0.915327	-0.321042	0.847865	NA	1.34292	1.47084
1700120K04Rik	7.84142	6.78058	6.56808	17.486	18.1438	12.8146	1.19337	0.0898941	0.162309	7.06336	16.1481
1700123I01Rik	8.8216	2.26019	3.75319	7.86869	11.7401	8.23794	1.0174	0.252794	0.374089	4.94499	9.28224
1700123K08Rik	0	2.26019	2.81489	0.874298	3.20185	0.915327	0.442218	0.822422	NA	1.69169	1.66382
1700123L14Rik	1.96036	2.26019	4.69148	2.6229	1.06728	0.915327	-0.923315	0.532013	NA	2.97068	1.53517
1700123M08Rik	56.8503	65.5456	81.6318	44.5892	39.4894	43.0204	-0.661714	0.0398549	0.0824323	68.0092	42.3663
1700123O20Rik	610.651	672.407	520.755	534.196	524.035	561.095	-0.153064	0.295438	0.421313	601.271	539.776
1700123O21Rik	1.96036	1.1301	2.81489	0	0	0	-3.49406	0.246036	NA	1.96845	0
1700124L16Rik	0.980178	1.1301	5.62978	8.74298	7.47097	6.40729	1.81177	0.112022	0.194078	2.58002	7.54042
1700125H03Rik	25.4846	27.1223	30.9638	19.2346	19.2111	13.7299	-0.673051	0.174131	0.278334	27.8569	17.3918
1700125H20Rik	1.96036	0	0	0.874298	1.06728	0.915327	1.14337	0.649532	NA	0.653452	0.952302
1700126H18Rik	0	1.1301	0	1.7486	5.33641	6.40729	3.56092	0.040047	NA	0.376699	4.49743
1700128A07Rik	0	2.26019	0.938297	2.6229	2.13456	0.915327	1.17922	0.461632	NA	1.06616	1.89093
1810006J02Rik	6.86124	4.52039	12.1979	3.49719	5.33641	6.40729	-0.582722	0.556652	0.676941	7.85983	5.0803
1810009A15Rik	0.980178	1.1301	0	0	3.20185	0.915327	0.458453	0.839038	NA	0.703425	1.37239
1810010D01Rik	7.84142	10.1709	9.38297	9.61728	96.0554	54.0043	2.20744	5.91967e-05	0.000263379	9.13175	53.2256
1810010H24Rik	98.0178	90.4077	92.8914	67.321	90.719	70.4802	-0.307105	0.260743	0.382685	93.7723	76.1734
1810011H11Rik	104.879	157.083	147.313	90.0527	73.6425	74.1415	-0.752925	0.00175269	0.005466	136.425	79.2789
1810011O10Rik	2135.81	1555.01	1429.96	1752.09	1710.85	1664.06	0.0152933	0.899727	0.935305	1706.93	1709
1810012K16Rik	12.7423	7.91067	15.951	2.6229	12.8074	8.23794	-0.813215	0.286143	0.410895	12.2013	7.88941
1810013A23Rik	13.7225	9.04077	7.50638	24.4804	26.6821	23.7985	1.34088	0.0415886	0.0855071	10.0899	24.987
1810013L24Rik	2434.76	4067.22	3607.75	2449.78	2851.78	2582.14	-0.317463	0.00408412	0.0115225	3369.91	2627.9
1810014B01Rik	149.967	196.637	225.191	159.997	141.949	147.368	-0.318135	0.108571	0.189274	190.598	149.771
1810019D21Rik	44.108	20.3417	16.8893	94.4242	149.419	131.807	2.2752	1.20696e-13	2.48969e-12	27.113	125.217
1810020O05Rik	0.980178	1.1301	6.56808	5.24579	4.26913	5.49196	1.12932	0.380747	0.510795	2.89278	5.00229
1810021B22Rik	11.7621	4.52039	3.75319	21.8575	40.5567	37.5284	2.41034	5.98829e-05	0.000266268	6.67857	33.3142
1810022K09Rik	523.415	992.225	780.663	472.121	334.059	370.707	-0.921219	9.01254e-07	5.98577e-06	765.434	392.296
1810024B03Rik	12.7423	7.91067	13.1362	11.3659	22.4129	17.3912	0.547991	0.372273	0.501531	11.263	17.0567
1810026B05Rik	861.576	1296.22	1537.87	1182.05	1199.63	1099.31	-0.0304562	0.794341	0.863664	1231.89	1160.33
1810026J23Rik	1082.12	1446.52	1291.1	1332.43	1431.23	1296.1	0.102964	0.356689	0.48559	1273.25	1353.25
1810030O07Rik	1130.14	1444.26	1550.07	959.98	1106.77	1040.73	-0.387481	0.00021479	0.000848947	1374.82	1035.83
1810032O08Rik	92.1367	72.3262	81.6318	176.608	122.737	170.251	0.919459	0.000733958	0.00254551	82.0316	156.532
1810034E14Rik	93.1169	68.9359	68.4957	83.9326	86.4498	73.2261	0.082913	0.753871	0.834375	76.8495	81.2029
1810037I17Rik	1250.71	1507.55	1409.32	1063.15	905.055	967.5	-0.498448	3.17187e-06	1.8805e-05	1389.19	978.567
1810041H14Rik	10.782	9.04077	6.56808	13.1145	7.47097	11.8992	0.285679	0.68013	0.778719	8.79693	10.8282
1810041L15Rik	3.92071	1.1301	1.87659	0.874298	4.26913	5.49196	0.574452	0.603471	0.716459	2.30913	3.54513
1810043G02Rik	337.181	240.711	203.61	323.49	309.512	327.687	0.313423	0.0771483	0.143357	260.501	320.23
1810043H04Rik	49.0089	36.1631	33.7787	62.0752	64.0369	48.5123	0.561276	0.111705	0.193608	39.6502	58.2081
1810044D09Rik	20.5837	21.4718	16.8893	35.8462	21.3456	16.4759	0.306354	0.591151	0.70698	19.6483	24.5559
1810046K07Rik	2.94053	3.39029	2.81489	4.37149	2.13456	2.74598	0.0223133	0.984598	0.991086	3.04857	3.08401
1810055G02Rik	277.39	220.369	161.387	239.558	229.466	243.477	0.126412	0.504086	0.629339	219.715	237.5
1810058I24Rik	689.065	880.345	497.297	528.076	548.583	596.793	-0.305438	0.126185	0.214281	688.902	557.817
1810062G17Rik	53.9098	31.6427	43.1617	40.2177	56.5659	49.4276	0.173537	0.629598	0.738429	42.9047	48.7371
1810062O18Rik	9.80178	19.2116	15.951	12.2402	6.40369	7.32261	-0.747451	0.256443	0.378229	14.9882	8.65549
1810063I02Rik	0	3.39029	0.938297	1.7486	3.20185	0.915327	0.814948	0.680551	NA	1.44286	1.95526
1810064F22Rik	12.7423	9.04077	14.0745	12.2402	11.7401	15.5606	0.136971	0.822074	0.883059	11.9525	13.1803
2010001A14Rik	38.2269	46.3339	53.4829	55.9551	53.3641	39.3591	0.126595	0.709014	0.800775	46.0146	49.5594
2010001E11Rik	44.108	36.1631	37.5319	17.486	8.53826	20.1372	-1.39278	0.00344733	0.00989595	39.2677	15.3871
2010003K11Rik	211.718	201.157	31.9021	263.164	424.778	335.01	1.24678	0.0640591	0.122484	148.259	340.984
2010005H15Rik	1.96036	5.65048	4.69148	0	1.06728	0	-3.41895	0.0500458	NA	4.10077	0.355761
2010009K17Rik	9.80178	7.91067	14.0745	11.3659	27.7493	11.8992	0.571114	0.397288	0.526942	10.5956	17.0048
2010010A06Rik	1.96036	0	0	2.6229	0	0.915327	0.95819	0.719828	NA	0.653452	1.17941
2010012O05Rik	514.593	631.724	479.47	394.309	284.964	353.316	-0.660316	2.60597e-05	0.000126104	541.929	344.196
2010016I18Rik	55.8701	21.4718	57.2361	66.4467	57.6332	72.3108	0.564376	0.17716	0.28198	44.8594	65.4636
2010106C02Rik	39.2071	16.9514	23.4574	38.4691	22.4129	45.7663	0.443611	0.344176	0.472385	26.5387	35.5495
2010107E04Rik	1384.01	1854.49	1465.62	1304.45	1265.8	1168.87	-0.32074	0.0138378	0.0332719	1568.04	1246.37
2010107G12Rik	10.782	3.39029	8.44467	7.86869	6.40369	5.49196	-0.183474	0.822733	0.88341	7.53897	6.58811
2010107G23Rik	51.9494	67.8058	74.1255	70.8182	64.0369	94.2787	0.26482	0.409879	0.539847	64.6269	76.3779
2010109A12Rik	15.6828	13.5612	15.0128	18.3603	19.2111	21.0525	0.401149	0.472461	0.600483	14.7523	19.5413
2010109I03Rik	2.94053	5.65048	1.87659	3.49719	6.40369	2.74598	0.249494	0.823287	0.883746	3.4892	4.21562
2010111I01Rik	1373.23	1194.51	1228.23	1520.4	1957.4	1705.25	0.443288	0.000374032	0.00140033	1265.32	1727.68
2010204K13Rik	8.8216	9.04077	5.62978	12.2402	9.60554	9.15327	0.423608	0.614604	0.726623	7.83072	10.333
2010300C02Rik	109.78	42.9437	59.1127	290.267	179.303	251.715	1.82028	8.22855e-10	9.5695e-09	70.6121	240.428
2010310C07Rik	17.6432	15.8213	13.1362	14.8631	9.60554	10.9839	-0.389756	0.575513	0.693413	15.5336	11.8175
2010315B03Rik	1140.93	1204.68	1515.35	962.603	1023.52	908.92	-0.403487	0.00118225	0.00386396	1286.99	965.015
2010320M18Rik	85.2755	65.5456	71.3106	113.659	117.401	129.976	0.697584	0.00567606	0.0153694	74.0439	120.345
2200002D01Rik	22.5441	22.6019	9.38297	39.3434	25.6148	32.0364	0.844203	0.0973004	0.173155	18.1763	32.3315
2210011C24Rik	0.980178	0	0	2.6229	4.26913	0	2.79914	0.241705	NA	0.326726	2.29734
2210013O21Rik	418.536	582	543.274	421.412	467.47	434.78	-0.198073	0.150278	0.246814	514.603	441.221
2210015D19Rik	292.093	306.256	243.019	243.929	257.215	271.852	-0.124734	0.474961	0.602793	280.456	257.665
2210016F16Rik	1801.57	1986.71	1555.7	1296.58	1321.3	1302.51	-0.443422	0.000609539	0.00216402	1781.32	1306.8
2210016L21Rik	342.082	235.06	212.055	326.113	330.857	306.634	0.303982	0.0600854	0.11609	263.066	321.202
2210018M11Rik	837.072	906.337	971.137	1031.67	1039.53	916.242	0.143331	0.239496	0.35842	904.849	995.816
2210039B01Rik	0.980178	5.65048	9.38297	7.86869	14.9419	9.15327	1.45782	0.113429	0.196115	5.33788	10.6546
2210404O09Rik	227.401	310.776	451.321	201.089	145.15	178.489	-0.860911	6.73012e-05	0.000296097	329.833	174.909
2210406O10Rik	18.6234	16.9514	9.38297	17.486	26.6821	28.3751	0.711261	0.229294	0.346455	14.9859	24.1811
2210408F21Rik	194.075	340.159	258.97	174.86	239.071	193.134	-0.356325	0.0660487	0.125777	264.401	202.355
2210408I21Rik	714.55	974.143	981.459	565.671	578.467	492.446	-0.680293	2.57848e-08	2.26307e-07	890.05	545.528
2210409D07Rik	3.92071	5.65048	0.938297	0	2.13456	2.74598	-1.42355	0.302482	0.42913	3.50316	1.62685
2210414B05Rik	0	2.26019	1.87659	0	0	0.915327	-1.42628	0.552599	NA	1.37893	0.305109
2210416O15Rik	19.6036	25.9922	20.6425	21.8575	25.6148	21.9678	0.0894975	0.847109	0.899917	22.0794	23.1467
2210417A02Rik	0	6.78058	9.38297	0	3.20185	0	-1.92771	0.252601	NA	5.38785	1.06728
2300009A05Rik	95.0772	106.229	66.6191	90.927	73.6425	70.4802	-0.188521	0.498049	0.623427	89.3085	78.3499
2310001H17Rik	87.2358	93.798	94.768	79.5612	103.526	93.3633	-0.00190638	0.993782	0.996372	91.9339	92.1503
2310001K24Rik	4.90089	1.1301	1.87659	0.874298	1.06728	1.83065	-0.892996	0.584397	NA	2.63586	1.25741
2310002D06Rik	0	2.26019	2.81489	0	2.13456	0	-1.22703	0.593515	NA	1.69169	0.711521
2310002F09Rik	6.86124	3.39029	10.3213	7.86869	16.0092	20.1372	1.04748	0.161061	0.260636	6.8576	14.6717
2310002L09Rik	15.6828	11.301	25.334	6.12009	0	6.40729	-2.44431	0.00977187	0.0246016	17.4393	4.17579
2310007B03Rik	7.84142	3.39029	0.938297	3.49719	1.06728	4.57663	-0.237051	0.883256	NA	4.05667	3.04704
2310009A05Rik	223.481	282.524	206.425	159.122	155.823	114.416	-0.72507	0.0011737	0.00384267	237.477	143.12
2310009B15Rik	59.7908	58.765	36.5936	56.8294	51.2295	49.4276	0.0293988	0.93165	0.956622	51.7165	52.4955
2310010G23Rik	20.5837	36.1631	18.7659	14.8631	14.9419	13.7299	-0.779424	0.138129	0.230546	25.1709	14.5116
2310010J17Rik	133.304	149.173	142.621	126.773	116.334	118.992	-0.226908	0.267005	0.389684	141.699	120.7
2310011J03Rik	486.168	367.281	276.798	494.853	522.968	502.514	0.445184	0.00413707	0.0116661	376.749	506.779
2310015A10Rik	329.34	343.549	376.257	375.948	497.353	427.458	0.302532	0.0288502	0.0625949	349.715	433.586
2310015D24Rik	3.92071	11.301	18.7659	2.6229	7.47097	3.66131	-1.15253	0.15015	0.246677	11.3292	4.58506
2310022A10Rik	157.809	108.489	83.5084	181.854	164.361	177.573	0.609077	0.00742396	0.01945	116.602	174.596
2310022B05Rik	375.408	363.891	280.551	406.549	457.864	462.24	0.37674	0.0170197	0.0397666	339.95	442.218
2310030G06Rik	148.007	91.5378	152.004	199.34	234.802	203.203	0.694677	0.00283737	0.00832649	130.516	212.448
2310033P09Rik	227.401	218.109	169.832	239.558	238.004	238.9	0.221009	0.226222	0.342883	205.114	238.821
2310034G01Rik	47.0485	30.5126	32.8404	32.349	32.0185	32.9518	-0.173547	0.660422	0.763392	36.8005	32.4398
2310035C23Rik	1918.21	2802.64	3004.43	1975.04	2191.13	1914.86	-0.305832	0.000920762	0.00310386	2575.09	2027.01
2310036O22Rik	720.431	778.636	676.512	602.392	644.638	661.781	-0.186151	0.160882	0.260422	725.193	636.27
2310039H08Rik	180.353	180.815	147.313	167.865	199.582	167.505	0.0687794	0.752135	0.833347	169.494	178.317
2310040G24Rik	53.9098	25.9922	47.8531	39.3434	32.0185	27.4598	-0.3748	0.378194	0.508135	42.585	32.9406
2310045N01Rik	566.543	510.804	343.417	624.249	690.531	672.765	0.49006	0.00278409	0.00819141	473.588	662.515
2310047M10Rik	197.016	172.905	151.066	194.094	193.178	170.251	0.0991594	0.61505	0.727024	173.662	185.841
2310057M21Rik	253.866	272.353	259.908	304.256	263.619	262.699	0.0797973	0.623295	0.73342	262.043	276.858
2310061I04Rik	128.403	90.4077	87.2616	182.728	186.774	198.626	0.900512	4.91934e-05	0.000223267	102.024	189.376
2310065F04Rik	2.94053	1.1301	2.81489	0.874298	1.06728	2.74598	-0.534335	0.776786	NA	2.29517	1.56252
2310067B10Rik	702.787	278.004	251.464	1011.56	820.74	917.157	1.28203	1.15355e-21	6.37123e-20	410.752	916.487
2310068J16Rik	0.980178	5.65048	4.69148	5.24579	3.20185	6.40729	0.693928	0.515813	0.639992	3.77405	4.95164
2310069B03Rik	4.90089	11.301	12.1979	8.74298	9.60554	10.9839	0.166334	0.805621	0.871848	9.46657	9.77748
2310069G16Rik	9.80178	12.4311	4.69148	7.86869	4.26913	1.83065	-0.98664	0.291769	0.416996	8.97477	4.65616
2400006E01Rik	0.980178	3.39029	0	6.99439	10.6728	10.9839	2.75232	0.0206089	0.0470171	1.45682	9.55038
2410002F23Rik	479.307	358.241	448.506	630.369	468.537	573.91	0.366385	0.021924	0.0495526	428.684	557.605
2410004B18Rik	439.12	465.6	425.049	311.25	295.637	281.005	-0.579379	0.000140865	0.000577492	443.256	295.964
2410004I01Rik	5.88107	6.78058	0.938297	0	0	1.83065	-2.73943	0.134008	NA	4.53331	0.610218
2410004P03Rik	11.7621	4.52039	0.938297	2.6229	1.06728	2.74598	-1.13341	0.386981	0.516907	5.74027	2.14539
2410006H16Rik	268.569	206.808	180.153	359.337	307.377	373.453	0.671497	0.000118529	0.00049332	218.51	346.722
2410015M20Rik	1090.94	759.425	549.842	988.832	1208.16	1193.59	0.529725	0.00126723	0.00411079	800.068	1130.19
2410016O06Rik	206.818	117.53	143.559	281.524	218.793	286.497	0.75572	0.000198902	0.000791128	155.969	262.271
2410021H03Rik	5.88107	2.26019	7.50638	13.1145	9.60554	10.0686	1.03294	0.246849	0.367188	5.21588	10.9295
2410089E03Rik	1915.27	2115.54	2347.62	2066.84	1888.02	1793.13	-0.141633	0.198707	0.309051	2126.14	1916
2410127L17Rik	270.529	323.208	332.157	298.136	178.236	225.17	-0.412061	0.0260787	0.0574498	308.631	233.847
2410131K14Rik	413.635	336.769	277.736	488.733	398.096	489.7	0.421753	0.0063732	0.0170421	342.713	458.843
2500002B13Rik	35.2864	46.3339	50.668	40.2177	34.153	39.3591	-0.192065	0.580788	0.698082	44.0961	37.9099
2500004C02Rik	122.522	154.823	188.598	118.03	112.065	118.077	-0.388933	0.0692968	0.130963	155.314	116.057
2510002D24Rik	203.877	248.621	230.821	233.438	248.677	239.816	0.0908215	0.594152	0.7092	227.773	240.643
2510003B16Rik	6.86124	11.301	3.75319	14.8631	17.0765	10.0686	0.934944	0.23051	0.347981	7.30513	14.0027
2510009E07Rik	2488.67	2978.93	2960.33	2075.58	2049.18	1922.19	-0.464913	3.98038e-06	2.31293e-05	2809.31	2015.65
2510039O18Rik	591.047	346.94	324.651	654.85	637.167	638.898	0.64587	9.15268e-07	6.06459e-06	420.879	643.638
2610001J05Rik	659.66	1299.61	1133.46	593.649	565.659	624.253	-0.717069	1.37175e-07	1.0611e-06	1030.91	594.52
2610002M06Rik	1017.42	1196.77	1546.31	992.329	939.208	911.666	-0.376575	0.002966	0.00866498	1253.5	947.734
2610005L07Rik	218.58	186.466	212.055	225.569	268.955	222.424	0.208039	0.235431	0.353584	205.7	238.983
2610008E11Rik	1525.16	1993.49	2364.51	1523.9	1423.75	1359.26	-0.416397	0.000115508	0.000482163	1961.05	1435.64
2610015P09Rik	269.549	332.248	328.404	385.566	388.491	350.57	0.284468	0.0868503	0.157686	310.067	374.875
2610016A17Rik	1115.44	1315.43	1142.85	591.9	474.941	526.313	-1.16487	8.1289e-22	4.56403e-20	1191.24	531.051
2610020C07Rik	104.879	145.782	129.485	101.419	92.8535	82.3794	-0.440315	0.0785043	0.145414	126.715	92.2172
2610020H08Rik	314.637	299.476	370.627	359.337	359.674	355.147	0.127581	0.447078	0.576695	328.247	358.052
2610027K06Rik	35.2864	16.9514	30.0255	43.7149	65.1042	41.1897	0.850322	0.0522531	0.103408	27.4211	50.0029
2610028E06Rik	0	0	0	2.6229	0	2.74598	3.08509	0.22569	NA	0	1.78963
2610028H24Rik	1.96036	0	0.938297	0.874298	4.26913	1.83065	1.19711	0.583787	NA	0.966217	2.32469
2610035D17Rik	126.443	81.3669	133.238	103.167	227.331	141.876	0.398752	0.140154	0.233489	113.683	157.458
2610037D02Rik	7.84142	7.91067	0.938297	1.7486	5.33641	0.915327	-1.07857	0.420476	0.55025	5.56346	2.66678
2610042L04Rik	6.86124	3.39029	5.62978	6.12009	2.13456	1.83065	-0.724065	0.578514	0.695854	5.29377	3.36177
2610044O15Rik8	583.206	784.287	811.627	424.035	384.222	416.474	-0.804437	4.75337e-10	5.75701e-09	726.373	408.243
2610203C22Rik	154.868	164.994	258.97	132.893	152.621	125.4	-0.46762	0.0363592	0.076112	192.944	136.971
2610206C17Rik	5.88107	13.5612	15.0128	6.99439	7.47097	7.32261	-0.537846	0.456616	0.585923	11.485	7.26266
2610301B20Rik	381.289	596.691	536.706	397.806	430.115	397.252	-0.271679	0.0554672	0.108691	504.895	408.391
2610305D13Rik	525.375	766.205	899.827	396.931	431.182	378.945	-0.806551	1.15048e-08	1.08617e-07	730.469	402.353
2610306M01Rik	55.8701	50.8543	47.8531	70.8182	81.1134	90.6174	0.643593	0.0291392	0.0631014	51.5259	80.8497
2610307P16Rik	383.25	146.913	279.612	619.878	370.347	532.72	0.910458	0.000374855	0.00140283	269.925	507.648
2610316D01Rik	0	1.1301	1.87659	0.874298	5.33641	0.915327	1.30229	0.514043	NA	1.00223	2.37535
2610318N02Rik	7.84142	4.52039	0	6.99439	5.33641	5.49196	0.873763	0.479566	0.606739	4.1206	5.94092
2610507B11Rik	14244.9	16124.2	13256.3	15042.3	16349.7	15884.6	0.11501	0.2745	0.398018	14541.8	15758.9
2610507I01Rik	543.018	540.186	617.399	555.179	699.07	565.672	0.0964555	0.483801	0.610421	566.868	606.64
2610524H06Rik	106.839	203.417	186.721	98.7957	123.805	101.601	-0.546708	0.0148309	0.035334	165.659	108.067
2610528A11Rik	6.86124	7.91067	1.87659	2.6229	12.8074	13.7299	0.732264	0.430923	0.56095	5.5495	9.72006
2610528J11Rik	15.6828	21.4718	12.1979	44.5892	59.7678	59.4962	1.73039	9.15145e-05	0.000391157	16.4508	54.6178
2700029M09Rik	544.979	665.627	710.291	671.461	424.778	465.901	-0.302922	0.082407	0.15132	640.299	520.714
2700038G22Rik	45.0882	40.6835	67.5574	82.1841	46.9604	64.0729	0.332274	0.41535	0.545226	51.1097	64.4058
2700046A07Rik	0	0	0	0.874298	0	5.49196	3.39255	0.259422	NA	0	2.12209
2700046G09Rik	101.938	122.05	110.719	115.407	135.545	112.585	0.124243	0.578646	0.695854	111.569	121.179
2700049A03Rik	732.193	638.504	806.935	897.03	767.376	816.472	0.184796	0.173936	0.278075	725.878	826.959
2700054A10Rik	53.9098	59.8951	79.7552	110.162	177.169	137.299	1.12012	2.2067e-05	0.000108392	64.52	141.543
2700060E02Rik	2724.89	3299.88	3491.4	2405.19	2047.05	2241.64	-0.494436	9.14539e-07	6.06213e-06	3172.06	2231.29
2700062C07Rik	387.17	375.192	330.281	310.376	266.821	254.461	-0.394806	0.0152947	0.0362709	364.214	277.219
2700069I18Rik	16.663	16.9514	19.7042	5.24579	8.53826	12.8146	-0.977443	0.161244	0.260836	17.7729	8.86621
2700070H01Rik	3.92071	0	4.69148	0.874298	2.13456	0.915327	-1.19979	0.443944	NA	2.87073	1.30806
2700081O15Rik	882.16	849.832	823.825	1071.02	884.777	989.468	0.201015	0.0673246	0.127848	851.939	981.754
2700089I24Rik	0.980178	0	0.938297	1.7486	0	0.915327	0.167225	0.93849	NA	0.639492	0.887975
2700094K13Rik	164.67	174.035	165.14	209.832	117.401	160.182	-0.0784526	0.704909	0.79752	167.948	162.472
2700097O09Rik	152.908	181.946	203.61	173.111	212.389	145.537	-0.00890647	0.965816	0.979155	179.488	177.012
2700099C18Rik	92.1367	50.8543	86.3233	101.419	18.1438	73.2261	-0.473859	0.281169	0.405744	76.4381	64.2629
2810001G20Rik	99.9781	129.961	140.745	99.67	88.5844	97.94	-0.348915	0.148075	0.243999	123.561	95.3981
2810002D19Rik	136.245	180.815	228.944	193.22	164.361	159.267	-0.0397457	0.847031	0.899891	182.002	172.283
2810004N23Rik	598.889	606.862	582.682	739.656	743.896	678.257	0.272178	0.0305013	0.0656071	596.144	720.603
2810006K23Rik	309.736	326.598	269.291	277.153	298.839	291.989	-0.0639088	0.69411	0.788988	301.875	289.327
2810013P06Rik	323.459	417.006	443.814	319.119	362.876	319.449	-0.223176	0.126961	0.215296	394.76	333.815
2810021J22Rik	243.084	266.703	324.651	283.273	280.695	302.058	0.0672353	0.682926	0.780671	278.146	288.675
2810025M15Rik	294.053	264.443	246.772	271.907	217.726	245.308	-0.134831	0.458597	0.587531	268.423	244.98
2810029C07Rik	26.4648	27.1223	26.2723	28.8518	37.3549	28.3751	0.235583	0.564201	0.683719	26.6198	31.5273
2810032G03Rik	97.0376	250.881	138.868	25.3547	23.4802	25.6292	-2.61824	3.18395e-13	6.20556e-12	162.262	24.8213
2810047C21Rik1	8.8216	10.1709	3.75319	11.3659	17.0765	8.23794	0.690605	0.365221	0.494506	7.58188	12.2268
2810403A07Rik	1986.82	2190.13	2255.67	2225.09	2080.13	2096.1	-0.00197906	0.984	0.990895	2144.2	2133.77
2810403D21Rik	84.2953	109.619	93.8297	73.4411	69.3733	41.1897	-0.636205	0.0438125	0.089375	95.9148	61.3347
2810405F15Rik	0.980178	1.1301	1.87659	1.7486	2.13456	0	-0.0166233	0.992678	NA	1.32896	1.29439
2810408A11Rik	77.434	25.9922	46.9148	98.7957	51.2295	90.6174	0.696826	0.0632945	0.121364	50.1137	80.2142
2810408I11Rik	5.88107	15.8213	5.62978	2.6229	2.13456	3.66131	-1.62318	0.115851	0.199469	9.11073	2.80626
2810410L24Rik	65.6719	58.765	75.0638	79.5612	85.3826	73.2261	0.255079	0.366534	0.495847	66.5002	79.39
2810417H13Rik	420.496	145.782	327.466	726.542	120.603	389.929	0.164581	0.625923	0.73539	297.915	412.358
2810428I15Rik	182.313	88.1475	50.668	170.488	128.074	205.033	0.776696	0.00254967	0.00759126	107.043	167.865
2810429I04Rik	7.84142	2.26019	13.1362	11.3659	7.47097	12.8146	0.422392	0.644937	0.750656	7.74592	10.5505
2810433D01Rik	19.6036	38.4233	34.717	22.7318	22.4129	17.3912	-0.493638	0.300241	0.426613	30.9146	20.8453
2810442N19Rik	31.3657	65.5456	48.7914	35.8462	43.7586	44.851	-0.171416	0.63759	0.744968	48.5676	41.4853
2810454H06Rik	48.0287	42.9437	62.8659	53.3322	48.0277	46.6817	-0.0508565	0.875913	0.918547	51.2794	49.3472
2810459M11Rik	25.4846	20.3417	29.0872	78.6869	124.872	80.5488	1.88683	7.74062e-08	6.27991e-07	24.9712	94.7025
2810468N07Rik	49.0089	41.8136	36.5936	66.4467	54.4314	70.4802	0.584536	0.0891217	0.161034	42.472	63.7861
2810471M01Rik	0	1.1301	3.75319	0.874298	2.13456	0	-0.122082	0.962544	NA	1.62776	1.00295
2810474O19Rik	2670	4231.08	3699.7	2851.96	3330.99	2840.26	-0.199552	0.0713303	0.134118	3533.6	3007.74
2900005J15Rik	75.4737	81.3669	64.7425	76.9383	76.8443	100.686	0.200955	0.466654	0.595036	73.861	84.8228
2900008C10Rik	15.6828	6.78058	6.56808	19.2346	22.4129	12.8146	0.993971	0.139657	0.232821	9.67717	18.154
2900009J06Rik	0.980178	2.26019	0.938297	1.7486	0	0.915327	-0.914687	0.679838	NA	1.39289	0.887975
2900011O08Rik	1.96036	6.78058	0.938297	4.37149	9.60554	9.15327	1.28333	0.307868	0.434982	3.22641	7.7101
2900026A02Rik	1128.18	1029.52	1028.37	1382.27	1290.34	1433.4	0.361748	0.00159812	0.00504142	1062.03	1368.67
2900041M22Rik	22.5441	19.2116	7.50638	9.61728	17.0765	12.8146	-0.235546	0.746904	0.829461	16.4207	13.1695
2900052N01Rik	0	0	4.69148	1.7486	1.06728	0.915327	0.701849	0.760541	NA	1.56383	1.24374
2900055J20Rik	0.980178	1.1301	2.81489	0	2.13456	0.915327	-1.10624	0.634329	NA	1.64172	1.01663
2900057B20Rik	48.0287	32.7728	32.8404	48.9607	30.9512	41.1897	0.0815175	0.837137	0.893073	37.8806	40.3672
2900060B14Rik	17.6432	21.4718	28.1489	27.1033	14.9419	20.1372	-0.105358	0.84411	0.897632	22.4213	20.7275
2900076A07Rik	221.52	316.427	226.13	214.203	184.64	194.965	-0.352664	0.0707076	0.133139	254.692	197.936
2900097C17Rik	5321.39	7216.8	7277.43	5218.69	5256.36	5096.54	-0.322845	0.00035346	0.00133006	6605.2	5190.53
3000002C10Rik	22.5441	24.8621	28.1489	47.2121	38.4222	41.1897	0.751675	0.0641669	0.122662	25.185	42.2747
3010001F23Rik	11.7621	13.5612	15.951	13.9888	16.0092	7.32261	-0.134272	0.839008	0.894506	13.7581	12.4402
3010026O09Rik	145.066	92.6679	96.6446	136.391	137.679	149.198	0.351912	0.113977	0.196823	111.46	141.089
3110001I22Rik	148.007	189.856	178.276	185.351	181.438	144.622	0.000940282	0.996301	0.997595	172.046	170.47
3110002H16Rik	1104.66	1237.46	821.948	883.916	865.566	898.851	-0.256464	0.0972887	0.173153	1054.69	882.777
3110009E18Rik	30.3855	54.2446	60.9893	48.0864	42.6913	43.9357	-0.033172	0.923075	0.951237	48.5398	44.9045
3110021A11Rik	9.80178	5.65048	4.69148	3.49719	11.7401	12.8146	0.448522	0.591528	0.70733	6.71458	9.35062
3110021N24Rik	178.392	161.604	259.908	169.614	169.698	153.775	-0.270157	0.221514	0.337193	199.968	164.362
3110035E14Rik	65.6719	70.066	63.8042	62.9495	38.4222	58.5809	-0.341109	0.314072	0.44121	66.514	53.3175
3110039I08Rik	770.42	888.256	1006.79	682.827	687.33	681.918	-0.362332	0.00180128	0.00559489	888.489	684.025
3110040N11Rik	272.489	336.769	260.847	312.125	281.762	283.751	0.0183144	0.913949	0.945018	290.035	292.546
3110043O21Rik	4918.53	7391.96	5724.55	3591.62	2996.93	3027.9	-0.889146	7.82873e-13	1.4413e-11	6011.68	3205.48
3110045C21Rik	42.1476	70.066	77.8786	42.8406	29.8839	29.2905	-0.843427	0.0100334	0.0251963	63.3641	34.005
3110052M02Rik	351.884	482.551	601.448	401.303	441.855	385.353	-0.180705	0.197738	0.30779	478.628	409.503
3110056K07Rik	209.758	236.19	349.985	301.633	287.099	289.243	0.173863	0.344327	0.472501	265.311	292.658
3110057O12Rik	219.56	296.085	367.812	229.066	279.628	248.969	-0.183926	0.252834	0.374089	294.486	252.554
3110062M04Rik	131.344	136.742	172.647	144.259	118.468	130.892	-0.155436	0.485342	0.611901	146.911	131.206
3110070M22Rik	6.86124	6.78058	14.0745	6.99439	11.7401	10.9839	0.137052	0.855581	0.904999	9.23876	9.90614
3110079O15Rik	8.8216	1.1301	1.87659	8.74298	19.2111	17.3912	2.26271	0.0132139	0.0319986	3.94276	15.1151
3110082I17Rik	57.8305	56.5048	48.7914	95.2985	75.777	86.956	0.657037	0.0266735	0.058623	54.3756	86.0105
3200001D21Rik	20.5837	25.9922	30.9638	40.2177	34.153	45.7663	0.656548	0.117503	0.201863	25.8466	40.0457
3300002I08Rik	61.7512	80.2368	76.9404	60.3266	42.6913	44.851	-0.558821	0.0622074	0.119618	72.9761	49.2896
3300002P13Rik	1.96036	0	3.75319	0	1.06728	0.915327	-1.52557	0.560655	NA	1.90451	0.66087
3300005D01Rik	4.90089	3.39029	15.951	1.7486	5.33641	2.74598	-1.2711	0.222245	0.338139	8.08074	3.277
3425401B19Rik	48.0287	46.3339	40.3468	24.4804	8.53826	6.40729	-1.93996	0.000102576	0.000433843	44.9031	13.142
3632451O06Rik	221.52	230.54	236.451	66.4467	92.8535	68.6495	-1.57526	1.94006e-07	1.45299e-06	229.504	75.9832
3632454L22Rik	44.108	66.6757	104.151	44.5892	65.1042	48.5123	-0.367575	0.237576	0.356112	71.6449	52.7352
3830403N18Rik	13.7225	19.2116	28.1489	4.37149	4.26913	4.57663	-2.1365	0.00123957	0.00403187	20.361	4.40575
3830406C13Rik	888.041	1531.28	1325.81	779	805.798	721.278	-0.650637	2.19404e-07	1.6281e-06	1248.38	768.692
3830408C21Rik	30.3855	36.1631	60.051	35.8462	38.4222	45.7663	-0.0234332	0.950521	0.969015	42.1999	40.0116
3830417A13Rik	33.326	79.1067	40.3468	20.9832	34.153	32.9518	-0.792684	0.0214988	0.0487529	50.9265	29.3627
3830432H09Rik	23.5243	9.04077	14.0745	8.74298	22.4129	9.15327	-0.254024	0.701592	0.795052	15.5465	13.4364
3930402G23Rik	19.6036	23.732	15.0128	28.8518	9.60554	16.4759	-0.169389	0.773067	0.848114	19.4494	18.3111
4430402I18Rik	168.591	205.678	207.364	157.374	166.496	148.283	-0.289729	0.143299	0.237516	193.877	157.384
4631405J19Rik	15.6828	6.78058	15.0128	24.4804	23.4802	21.0525	0.877558	0.144865	0.239666	12.4921	23.0044
4632404H12Rik	85.2755	76.8465	97.5829	122.402	140.881	124.484	0.574416	0.025696	0.0567141	86.5683	129.256
4632415L05Rik	387.17	452.039	574.238	437.149	353.27	378.03	-0.255007	0.107569	0.187977	471.149	389.483
4632427E13Rik	174.472	143.522	176.4	222.946	203.851	209.61	0.359764	0.0589199	0.114164	164.798	212.136
4632428C04Rik	18.6234	23.732	20.6425	14.8631	40.5567	26.5445	0.28509	0.549603	0.670767	20.9993	27.3214
4632428N05Rik	4337.29	4606.27	4220.46	2593.17	2691.69	2631.56	-0.730907	3.43353e-13	6.68414e-12	4388.01	2638.81
4732416N19Rik	3.92071	4.52039	7.50638	9.61728	8.53826	3.66131	0.490694	0.584098	0.701216	5.31582	7.27228
4732471J01Rik	212.699	264.443	212.055	233.438	300.974	245.308	0.168028	0.375998	0.505825	229.732	259.906
4732490B19Rik	16.663	11.301	20.6425	30.6004	43.7586	21.0525	0.954204	0.0873062	0.158268	16.2022	31.8038
4732491K20Rik	72.5332	79.1067	60.051	98.7957	122.737	88.7867	0.544724	0.0486155	0.0974034	70.5636	103.44
4831440E17Rik	188.194	276.874	269.291	143.385	194.245	173.912	-0.502338	0.00407589	0.0115031	244.786	170.514
4833411C07Rik	7.84142	4.52039	11.2596	11.3659	9.60554	12.8146	0.51673	0.502724	0.628164	7.87379	11.262
4833412C05Rik	4.90089	5.65048	2.81489	0	5.33641	0.915327	-1.80947	0.178181	0.283171	4.45542	2.08391
4833415N18Rik	2.94053	0	4.69148	1.7486	3.20185	0.915327	-0.42177	0.813649	NA	2.54401	1.95526
4833417C18Rik	36.2666	25.9922	28.1489	24.4804	24.5475	28.3751	-0.213781	0.663835	0.765974	30.1359	25.801
4833418N02Rik	58.8107	62.1553	78.8169	55.9551	74.7097	66.8189	-0.0170656	0.952903	0.970533	66.5943	65.8279
4833419F23Rik	30.3855	37.2932	41.2851	13.9888	17.0765	13.7299	-1.26869	0.00516393	0.0141705	36.3213	14.9317
4833420G17Rik	1208.56	1312.04	1535.05	1133.09	1470.71	1127.68	-0.118401	0.301762	0.428282	1351.88	1243.83
4833422C13Rik	78.4142	98.3184	94.768	51.5836	77.9116	85.1254	-0.321437	0.290748	0.415994	90.5002	71.5402
4833422M21Rik	0.980178	1.1301	0	0	5.33641	0.915327	0.572163	0.777595	NA	0.703425	2.08391
4833427F10Rik	1.96036	3.39029	4.69148	6.12009	1.06728	0	-0.696442	0.654514	NA	3.34738	2.39579
4833439L19Rik	3321.82	3982.46	3133.91	3041.68	2838.97	2767.95	-0.268273	0.0211154	0.048	3479.4	2882.87
4921504A21Rik	18.6234	14.6913	16.8893	8.74298	17.0765	6.40729	-0.701491	0.290973	0.416214	16.7347	10.7423
4921506M07Rik	26.4648	46.3339	67.5574	105.79	230.533	161.098	1.84101	6.61088e-11	9.09855e-10	46.7854	165.807
4921507L20Rik	52.9296	49.7242	51.6063	52.4579	73.6425	54.0043	0.206511	0.551459	0.672556	51.4201	60.0349
4921507P07Rik	54.89	73.4563	66.6191	69.0696	88.5844	71.3955	0.23248	0.409666	0.539644	64.9884	76.3498
4921511C10Rik	73.5133	105.099	109.781	97.9214	96.0554	100.686	0.0659445	0.788197	0.859255	96.131	98.2209
4921511H03Rik	4.90089	3.39029	1.87659	27.1033	9.60554	16.4759	2.35966	0.00448232	0.0125251	3.38926	17.7282
4921511I17Rik	49.0089	77.9766	69.434	45.4635	48.0277	52.1736	-0.387314	0.221548	0.337214	65.4732	48.5549
4921513I03Rik	31.3657	27.1223	34.717	19.2346	25.6148	19.2219	-0.551527	0.206706	0.31854	31.0683	21.3571
4921518K17Rik	46.0684	37.2932	58.1744	98.7957	239.071	161.098	1.71744	6.89651e-10	8.10938e-09	47.1786	166.321
4921524J17Rik	225.441	324.338	377.195	333.982	262.551	302.973	-0.00238256	0.988753	0.993617	308.991	299.836
4921525O09Rik	0	10.1709	1.87659	3.49719	18.1438	12.8146	1.91585	0.0393124	0.0814991	4.01582	11.4852
4921531C22Rik	208.778	253.142	238.327	176.608	221.995	197.711	-0.226149	0.207101	0.319019	233.416	198.771
4921534H16Rik	14.7027	11.301	10.3213	27.1033	21.3456	26.5445	1.04754	0.0621138	0.119478	12.1083	24.9978
4921536K21Rik	14.7027	13.5612	11.2596	22.7318	21.3456	19.2219	0.681186	0.221619	0.337291	13.1745	21.0998
4921539E11Rik	1.96036	0	1.87659	0.874298	1.06728	0	-0.931326	0.701532	NA	1.27898	0.647193
4930402H24Rik	6932.8	8519.8	6614.06	5844.68	6223.32	5675.03	-0.313602	0.00902958	0.0229578	7355.55	5914.34
4930404H11Rik	11.7621	12.4311	14.0745	3.49719	4.26913	1.83065	-2.00254	0.0230237	0.0516319	12.7559	3.19899
4930404I05Rik	35.2864	50.8543	40.3468	46.3378	43.7586	64.0729	0.302398	0.418577	0.548358	42.1625	51.3898
4930404N11Rik	74.4935	27.1223	19.7042	155.625	113.132	157.436	1.99927	1.19985e-12	2.14381e-11	40.44	142.064
4930405A10Rik	27.445	40.6835	22.5191	21.8575	36.2876	28.3751	-0.0972333	0.827291	0.886519	30.2159	28.8401
4930405A21Rik	13.7225	13.5612	25.334	19.2346	19.2111	18.3065	0.141997	0.798154	0.86681	17.5392	18.9174
4930405J17Rik	12.7423	7.91067	17.8276	24.4804	16.0092	25.6292	0.809394	0.223732	0.339716	12.8269	22.0396
4930405O22Rik	119.582	115.27	192.351	119.779	163.294	120.823	-0.0695603	0.773086	0.848114	142.401	134.632
4930412B13Rik	0	2.26019	6.56808	0	2.13456	1.83065	-0.450672	0.822448	NA	2.94276	1.32174
4930412C18Rik	141.146	230.54	256.155	139.013	163.294	168.42	-0.359079	0.0870407	0.157931	209.28	156.909
4930412O13Rik	174.472	122.05	163.264	517.585	753.501	648.051	2.0377	5.04176e-32	7.77164e-30	153.262	639.712
4930413F20Rik	4.90089	4.52039	7.50638	20.9832	24.5475	15.5606	1.85801	0.00947975	0.0239622	5.64255	20.3637
4930413G21Rik	0.980178	2.26019	0	1.7486	5.33641	0.915327	1.11093	0.510337	NA	1.08012	2.66678
4930414N06Rik	19.6036	22.6019	25.334	20.9832	30.9512	22.8832	0.151205	0.748292	0.830315	22.5132	24.9392
4930415F15Rik	8.8216	5.65048	5.62978	0.874298	1.06728	2.74598	-2.08497	0.0680153	0.128943	6.70062	1.56252
4930415O20Rik	21.5639	28.2524	23.4574	29.7261	28.8166	30.2058	0.285939	0.506675	0.631705	24.4246	29.5828
4930417O13Rik	0.980178	0	2.81489	1.7486	3.20185	0.915327	0.659133	0.735057	NA	1.26502	1.95526
4930419G24Rik	3.92071	19.2116	4.69148	5.24579	5.33641	3.66131	-0.828737	0.415263	0.545154	9.27461	4.74784
4930425L21Rik	18.6234	29.3825	18.7659	14.8631	10.6728	14.6452	-0.719441	0.171668	0.274967	22.2573	13.3937
4930426L09Rik	4.90089	15.8213	9.38297	6.99439	3.20185	1.83065	-1.27615	0.166702	0.268283	10.0351	4.00896
4930427A07Rik	105.859	23.732	47.8531	220.323	22.4129	117.162	0.752238	0.143833	0.238238	59.1481	119.966
4930428E07Rik	1.96036	4.52039	0	0.874298	1.06728	0.915327	-1.11953	0.488779	NA	2.16025	0.952302
4930428G15Rik	0	0	0	1.7486	3.20185	0.915327	3.32233	0.119571	NA	0	1.95526
4930429B21Rik	18.6234	20.3417	22.5191	8.74298	8.53826	19.2219	-0.741607	0.202146	0.313107	20.4947	12.1677
4930429F24Rik	52.9296	72.3262	96.6446	51.5836	53.3641	56.7503	-0.403294	0.179278	0.28463	73.9668	53.8993
4930430F08Rik	201.917	241.841	268.353	240.432	175.034	179.404	-0.252633	0.185783	0.293091	237.37	198.29
4930430J02Rik	0	4.52039	0	4.37149	8.53826	3.66131	2.16897	0.134556	0.225671	1.5068	5.52369
4930431F12Rik	1.96036	2.26019	0	0.874298	0	0	-1.99307	0.378041	NA	1.40685	0.291433
4930431P03Rik	24.5044	20.3417	14.0745	62.9495	28.8166	33.8671	1.04922	0.0983812	0.174712	19.6402	41.8777
4930432J09Rik	4.90089	4.52039	8.44467	2.6229	2.13456	2.74598	-1.2323	0.240292	0.359484	5.95532	2.50115
4930432K21Rik	40.1873	18.0815	23.4574	55.0808	39.4894	43.0204	0.780876	0.0615673	0.118602	27.2421	45.8635
4930433B08Rik	2.94053	4.52039	2.81489	0.874298	0	0.915327	-2.57267	0.165847	NA	3.42527	0.596542
4930438E09Rik	49.9891	75.7165	99.4595	50.7093	85.3826	48.5123	-0.25756	0.376681	0.506583	75.055	61.5347
4930443O20Rik	51.9494	45.2039	57.2361	48.9607	55.4987	49.4276	-0.00958485	0.976048	0.98547	51.4631	51.2957
4930444F02Rik	0.980178	1.1301	2.81489	0.874298	2.13456	3.66131	0.610507	0.694948	NA	1.64172	2.22339
4930444M15Rik	7.84142	3.39029	3.75319	2.6229	1.06728	0	-1.86789	0.245622	NA	4.99497	1.23006
4930445N18Rik	4.90089	11.301	5.62978	3.49719	0	1.83065	-2.36189	0.0518473	0.102737	7.27721	1.77595
4930447A16Rik	3.92071	4.52039	8.44467	10.4916	18.1438	10.9839	1.23611	0.0970844	0.172807	5.62859	13.2064
4930447C04Rik	4.90089	25.9922	18.7659	4.37149	9.60554	4.57663	-1.12128	0.107412	0.187765	16.553	6.18455
4930447F24Rik	0.980178	1.1301	1.87659	3.49719	1.06728	1.83065	0.673978	0.652715	NA	1.32896	2.13171
4930447K03Rik	4.90089	10.1709	15.0128	7.86869	4.26913	6.40729	-0.561323	0.481605	0.608683	10.0282	6.1817
4930447M23Rik	4.90089	2.26019	0	13.1145	0	3.66131	0.548367	0.728585	0.816354	2.38703	5.59193
4930447N08Rik	3.92071	4.52039	10.3213	6.99439	5.33641	3.66131	-0.123868	0.89616	0.932856	6.25412	5.3307
4930448I18Rik	0	0	1.87659	0.874298	2.13456	1.83065	1.77179	0.495073	NA	0.625531	1.61317
4930449E18Rik	45.0882	59.8951	78.8169	48.9607	74.7097	49.4276	-0.063358	0.835918	0.892446	61.2667	57.6994
4930451G09Rik	53.9098	20.3417	25.334	82.1841	70.4406	86.0407	1.33551	6.75532e-05	0.000296975	33.1952	79.5551
4930452B06Rik	5.88107	7.91067	6.56808	14.8631	1.06728	11.8992	0.106081	0.910071	0.942476	6.78661	9.27653
4930453N24Rik	1282.07	1874.83	1703.01	1197.79	1114.24	1035.23	-0.511409	1.38232e-05	7.0983e-05	1619.97	1115.76
4930455C13Rik	19.6036	36.1631	31.9021	38.4691	28.8166	48.5123	0.453277	0.302456	0.42913	29.2229	38.5994
4930455D15Rik	0	3.39029	3.75319	0.874298	1.06728	0.915327	-0.430299	0.842284	NA	2.38116	0.952302
4930455G09Rik	15.6828	15.8213	18.7659	12.2402	14.9419	14.6452	-0.263036	0.654954	0.758538	16.7567	13.9425
4930455H04Rik	13.7225	19.2116	42.2234	14.8631	28.8166	14.6452	-0.303509	0.568524	0.687582	25.0525	19.4416
4930459C07Rik	0.980178	1.1301	6.56808	1.7486	4.26913	4.57663	0.549558	0.66424	0.76618	2.89278	3.53145
4930463O16Rik	0.980178	2.26019	1.87659	0	4.26913	5.49196	1.05413	0.555622	NA	1.70565	3.2537
4930465K10Rik	6.86124	1.1301	0.938297	0.874298	1.06728	1.83065	-0.703425	0.669039	NA	2.97655	1.25741
4930471C04Rik	3.92071	1.1301	1.87659	1.7486	0	0	-2.08024	0.249428	NA	2.30913	0.582866
4930471G03Rik	0.980178	2.26019	3.75319	5.24579	2.13456	6.40729	1.12092	0.332719	0.460764	2.33119	4.59588
4930471M09Rik	2.94053	1.1301	4.69148	0.874298	2.13456	4.57663	-0.218952	0.878588	NA	2.9207	2.5285
4930473A02Rik	46.0684	48.5941	74.1255	48.9607	66.1715	61.3269	0.0758635	0.813228	0.876945	56.2627	58.8197
4930474M22Rik	22.5441	23.732	29.0872	9.61728	11.7401	4.57663	-1.52171	0.022385	0.0504331	25.1211	8.64467
4930474N09Rik	0.980178	2.26019	0	0.874298	3.20185	1.83065	0.838066	0.619501	NA	1.08012	1.96893
4930478L05Rik	32.3459	28.2524	42.2234	40.2177	36.2876	39.3591	0.174652	0.660764	0.763574	34.2739	38.6215
4930479D17Rik	9.80178	2.26019	4.69148	6.12009	4.26913	7.32261	0.160627	0.866351	0.912526	5.58449	5.90394
4930480G23Rik	14.7027	28.2524	23.4574	11.3659	5.33641	3.66131	-1.70208	0.00938755	0.0237611	22.1375	6.78787
4930480K15Rik	6.86124	0	12.1979	6.99439	16.0092	7.32261	0.598894	0.542413	0.664377	6.35303	10.1087
4930480K23Rik	169.571	205.678	230.821	175.734	245.475	169.335	-0.0334502	0.855729	0.905039	202.023	196.848
4930481A15Rik	88.216	31.6427	54.4212	88.3041	152.621	116.247	1.04708	0.000642865	0.00226244	58.0933	119.057
4930482G09Rik	0.980178	3.39029	2.81489	0.874298	0	1.83065	-1.27448	0.513404	NA	2.39512	0.901651
4930483J18Rik	1.96036	0	0.938297	2.6229	3.20185	1.83065	1.59329	0.451634	NA	0.966217	2.5518
4930483K19Rik	0.980178	2.26019	2.81489	20.1089	8.53826	16.4759	2.91225	0.00254147	0.00757083	2.01842	15.041
4930483O08Rik	0	7.91067	4.69148	7.86869	8.53826	7.32261	1.65773	0.118591	0.203425	4.20072	7.90985
4930484H19Rik	1.96036	0	2.81489	0.874298	1.06728	0	-1.32538	0.539168	NA	1.59175	0.647193
4930486F22Rik	2.94053	2.26019	1.87659	1.7486	4.26913	3.66131	0.343598	0.804947	NA	2.35911	3.22634
4930486L24Rik	84.2953	183.076	159.51	40.2177	46.9604	40.2744	-1.64554	1.61862e-08	1.48113e-07	142.294	42.4842
4930487H11Rik	68.6124	90.4077	84.4467	54.2065	36.2876	36.6131	-0.93557	0.00382278	0.0108557	81.1556	42.3691
4930488L21Rik	1.96036	9.04077	6.56808	1.7486	9.60554	17.3912	0.950862	0.350782	0.479279	5.8564	9.58178
4930502A04Rik	1.96036	13.5612	6.56808	1.7486	3.20185	1.83065	-1.35221	0.287643	0.41249	7.3632	2.26037
4930502E09Rik	15.6828	18.0815	34.717	21.8575	17.0765	10.0686	-0.426049	0.45355	0.582922	22.8271	16.3342
4930502E18Rik	6.86124	22.6019	4.69148	1.7486	1.06728	0	-3.75837	0.0106634	0.026605	11.3849	0.938626
4930503B20Rik	0	5.65048	1.87659	2.6229	2.13456	5.49196	1.09828	0.416409	0.546277	2.50903	3.41647
4930503L19Rik	394.031	506.283	557.348	340.976	299.906	302.058	-0.602261	3.07662e-05	0.00014629	485.888	314.313
4930505A04Rik	19.6036	42.9437	32.8404	13.1145	5.33641	5.49196	-1.97933	0.000665569	0.00233266	31.7959	7.98095
4930506A18Rik	30.3855	27.1223	42.2234	36.7205	84.3153	56.7503	0.75703	0.0290409	0.0629208	33.2437	59.262
4930506C21Rik	47.0485	66.6757	71.3106	134.642	97.1227	108.924	0.904496	0.00283362	0.00831836	61.6783	113.563
4930507D05Rik	10.782	16.9514	16.8893	20.1089	11.7401	13.7299	0.0545077	0.927299	0.953784	14.8742	15.193
4930509E16Rik	2.94053	2.26019	1.87659	2.6229	4.26913	0.915327	0.112511	0.932499	NA	2.35911	2.60245
4930511A08Rik	30.3855	41.8136	59.1127	38.4691	56.5659	43.9357	0.119763	0.731638	0.818801	43.7706	46.3236
4930511E03Rik	16.663	19.2116	13.1362	7.86869	13.8747	16.4759	-0.367908	0.530979	0.654831	16.3369	12.7397
4930511M06Rik	6.86124	7.91067	9.38297	9.61728	4.26913	3.66131	-0.484108	0.611687	0.72383	8.05163	5.84924
4930512B01Rik	92.1367	114.14	134.176	116.282	124.872	92.448	-0.00839982	0.972692	0.98348	113.484	111.201
4930512J16Rik	34.3062	44.0738	45.0383	27.1033	40.5567	37.5284	-0.184613	0.689258	0.785421	41.1394	35.0628
4930513D17Rik	1.96036	3.39029	1.87659	0	0	1.83065	-1.83506	0.399743	NA	2.40908	0.610218
4930513N10Rik	27.445	24.8621	20.6425	23.6061	21.3456	24.7138	-0.0664383	0.890312	0.928365	24.3165	23.2218
4930515G01Rik	43.1278	67.8058	43.1617	42.8406	28.8166	33.8671	-0.53948	0.155897	0.254049	51.3651	35.1748
4930517E11Rik	3.92071	2.26019	6.56808	0.874298	6.40369	3.66131	-0.589017	0.64443	0.75022	4.24966	3.64643
4930518P08Rik	0	1.1301	0	4.37149	3.20185	3.66131	3.39541	0.0598143	NA	0.376699	3.74488
4930520O04Rik	43.1278	30.5126	45.9766	71.6925	44.8258	52.1736	0.465646	0.220477	0.335795	39.8723	56.2306
4930521E06Rik	40.1873	31.6427	76.0021	40.2177	58.7005	48.5123	0.0121416	0.975115	0.98499	49.2773	49.1435
4930522H14Rik	0	2.26019	0.938297	0	2.13456	1.83065	0.674224	0.757401	NA	1.06616	1.32174
4930523C07Rik	801.785	1099.58	993.656	524.579	688.397	614.184	-0.654727	1.87435e-07	1.40767e-06	965.009	609.053
4930524O08Rik	1.96036	4.52039	1.87659	0	0	3.66131	-1.21957	0.554043	NA	2.78578	1.22044
4930525D18Rik	0	1.1301	0	4.37149	0	1.83065	1.82112	0.449576	NA	0.376699	2.06738
4930525G20Rik	76.4539	113.01	123.855	97.9214	76.8443	81.4641	-0.249253	0.362668	0.491756	104.44	85.4099
4930526I15Rik	18.6234	7.91067	2.81489	25.3547	16.0092	10.0686	1.04738	0.162304	0.262307	9.78298	17.1442
4930526L06Rik	3.92071	5.65048	9.38297	2.6229	3.20185	3.66131	-0.889097	0.39184	0.521715	6.31805	3.16202
4930527F14Rik	1.96036	1.1301	2.81489	2.6229	2.13456	1.83065	0.212098	0.896295	NA	1.96845	2.19604
4930528A17Rik	11.7621	3.39029	9.38297	10.4916	9.60554	5.49196	0.0986015	0.904541	0.938182	8.17846	8.52969
4930532I03Rik	9.80178	7.91067	19.7042	10.4916	10.6728	5.49196	-0.450344	0.576363	0.69424	12.4722	8.88545
4930533B01Rik	13.7225	25.9922	26.2723	33.2233	38.4222	33.8671	0.739075	0.126796	0.215103	21.9957	35.1709
4930538K18Rik	3.92071	7.91067	12.1979	10.4916	16.0092	14.6452	0.955044	0.161412	0.261055	8.00975	13.7153
4930539E08Rik	8.8216	9.04077	11.2596	8.74298	19.2111	11.8992	0.370102	0.585758	0.702413	9.70731	13.2844
4930539J05Rik	19.6036	40.6835	39.4085	30.6004	30.9512	33.8671	0.0290753	0.94422	0.964993	33.2318	31.8062
4930542C21Rik	0.980178	0	0	1.7486	1.06728	1.83065	2.16694	0.356702	NA	0.326726	1.54884
4930545L23Rik	72.5332	96.0582	104.151	101.419	125.939	96.1093	0.260792	0.300514	0.426868	90.9141	107.822
4930546C10Rik	3.92071	2.26019	0	0	1.06728	0	-2.38349	0.283575	NA	2.0603	0.355761
4930546K05Rik	1.96036	4.52039	2.81489	6.12009	3.20185	3.66131	0.511697	0.638037	0.745032	3.09854	4.32775
4930547E08Rik	6.86124	1.1301	0.938297	2.6229	4.26913	6.40729	1.07723	0.412886	0.542916	2.97655	4.4331
4930547E14Rik	2.94053	2.26019	5.62978	5.24579	2.13456	0.915327	-0.360719	0.807195	NA	3.61017	2.76523
4930548H24Rik	4.90089	6.78058	6.56808	2.6229	3.20185	4.57663	-0.7682	0.444766	0.574762	6.08318	3.46713
4930549C15Rik	85.2755	79.1067	134.176	92.6756	107.795	88.7867	-0.0297778	0.915631	0.946153	99.5196	96.4193
4930549G23Rik	18.6234	30.5126	19.7042	31.4747	40.5567	28.3751	0.551427	0.234964	0.353212	22.9467	33.4689
4930550C14Rik	29.4053	41.8136	45.0383	16.6117	24.5475	20.1372	-0.89826	0.0521084	0.103158	38.7524	20.4321
4930550L24Rik	2.94053	1.1301	0.938297	0	0	1.83065	-1.30735	0.620995	NA	1.66964	0.610218
4930552P12Rik	2.94053	0	3.75319	4.37149	11.7401	8.23794	1.74534	0.129016	0.217845	2.23124	8.11651
4930554G24Rik	0.980178	2.26019	1.87659	0	2.13456	0	-1.68053	0.468103	NA	1.70565	0.711521
4930554I06Rik	0	0	0.938297	0.874298	1.06728	0.915327	1.45549	0.506025	NA	0.312766	0.952302
4930556M19Rik	52.9296	53.1145	42.2234	31.4747	84.3153	52.1736	0.101715	0.794521	0.86375	49.4225	55.9879
4930556N13Rik	31.3657	33.9029	45.0383	70.8182	71.5079	48.5123	0.810779	0.0381649	0.0794504	36.7689	63.6128
4930557A04Rik	0	3.39029	0	0	1.06728	0	-1.59495	0.507779	NA	1.1301	0.355761
4930557J02Rik	0.980178	3.39029	0.938297	0	0	0.915327	-2.28674	0.330248	NA	1.76959	0.305109
4930557K07Rik	22.5441	28.2524	33.7787	32.349	39.4894	25.6292	0.222225	0.588274	0.704681	28.1917	32.4892
4930558J18Rik	5.88107	1.1301	0.938297	6.99439	0	5.49196	0.701035	0.639848	NA	2.64982	4.16212
4930558K02Rik	4.90089	5.65048	4.69148	5.24579	2.13456	2.74598	-0.660861	0.500746	0.626293	5.08095	3.37545
4930562C15Rik	36.2666	27.1223	41.2851	57.7037	99.2572	79.6334	1.13311	0.000959242	0.00321632	34.8913	78.8648
4930562F07Rik	11.7621	20.3417	25.334	16.6117	8.53826	14.6452	-0.475717	0.415261	0.545154	19.146	13.2651
4930563D23Rik	2.94053	3.39029	3.75319	4.37149	1.06728	0	-1.25083	0.469058	NA	3.36134	1.81292
4930563E18Rik	1.96036	9.04077	2.81489	3.49719	4.26913	3.66131	-0.141244	0.896486	0.933023	4.60534	3.80921
4930563E22Rik	23.5243	27.1223	39.4085	29.7261	37.3549	22.8832	0.0190787	0.964728	0.978287	30.0184	29.9881
4930563F08Rik	43.1278	50.8543	69.434	59.4523	74.7097	64.9882	0.311618	0.320105	0.447756	54.472	66.3834
4930563M21Rik	6.86124	1.1301	9.38297	6.99439	4.26913	9.15327	0.214688	0.819106	0.880875	5.79144	6.80559
4930564C03Rik	8.8216	6.78058	8.44467	16.6117	13.8747	9.15327	0.711301	0.341171	0.469258	8.01562	13.2132
4930565N06Rik	249.945	329.988	398.776	236.061	368.212	286.497	-0.126623	0.40571	0.535848	326.237	296.923
4930567K12Rik	0	1.1301	1.87659	0	0	2.74598	0.482399	0.82835	NA	1.00223	0.915327
4930570G19Rik	43.1278	59.8951	49.7297	26.229	28.8166	32.9518	-0.779542	0.0436045	0.089015	50.9176	29.3324
4930572O03Rik	0.980178	1.1301	0.938297	0.874298	3.20185	1.83065	0.94557	0.611815	NA	1.01619	1.96893
4930572O13Rik	3.92071	6.78058	0	0.874298	0	1.83065	-2.09005	0.294681	NA	3.5671	0.901651
4930577N17Rik	65.6719	65.5456	81.6318	73.4411	58.7005	51.2583	-0.212073	0.513004	0.637813	70.9498	61.1333
4930578C19Rik	325.419	368.411	431.617	261.415	221.995	248.054	-0.608442	0.0001839	0.000736643	375.149	243.821
4930578M01Rik	67.6323	90.4077	70.3723	66.4467	56.5659	46.6817	-0.420222	0.150583	0.247219	76.1374	56.5648
4930579G18Rik	85.2755	145.782	173.585	201.963	191.043	200.457	0.629822	0.00832679	0.0214932	134.881	197.821
4930579G24Rik	167.61	125.441	146.374	154.751	78.9789	122.654	-0.349374	0.141362	0.23493	146.475	118.794
4930579H20Rik	43.1278	37.2932	44.1	33.2233	60.8351	30.2058	-0.00472421	0.992277	0.995706	41.507	41.4214
4930579J19Rik	16.663	33.9029	27.2106	11.3659	6.40369	7.32261	-1.58889	0.00723999	0.0190438	25.9255	8.36406
4930579K19Rik	11.7621	9.04077	10.3213	15.7374	11.7401	18.3065	0.548563	0.363006	0.492096	10.3747	15.2613
4930579P08Rik	0	1.1301	0	2.6229	2.13456	1.83065	2.58461	0.32036	NA	0.376699	2.19604
4930581F22Rik	123.502	113.01	147.313	128.522	179.303	163.843	0.28438	0.175346	0.279907	127.942	157.223
4930583K01Rik	2.94053	5.65048	5.62978	0.874298	3.20185	2.74598	-1.00995	0.380795	0.51082	4.74027	2.27404
4930583P06Rik	5.88107	3.39029	4.69148	15.7374	4.26913	7.32261	0.77034	0.38348	0.51321	4.65428	9.1097
4930584F24Rik	0	0	0.938297	3.49719	0	3.66131	2.48634	0.394813	NA	0.312766	2.38617
4930590J08Rik	9.80178	18.0815	10.3213	18.3603	17.0765	12.8146	0.363099	0.539241	0.661795	12.7349	16.0838
4930590L20Rik	0	1.1301	2.81489	0	0	0	-2.22222	0.351227	NA	1.315	0
4930592A05Rik	4.90089	1.1301	4.69148	3.49719	8.53826	1.83065	0.251923	0.815646	0.878609	3.57416	4.62203
4930592I03Rik	49.9891	64.4155	96.6446	82.1841	107.795	111.67	0.561228	0.045548	0.0922824	70.3497	100.55
4930593A02Rik	8.8216	9.04077	7.50638	8.74298	14.9419	3.66131	0.0517307	0.949304	0.968321	8.45625	9.11541
4930594C11Rik	90.1764	128.831	154.819	129.396	98.1899	117.162	-0.0746402	0.758756	0.837692	124.609	114.916
4930595D18Rik	23.5243	27.1223	30.0255	24.4804	17.0765	26.5445	-0.242866	0.637483	0.744895	26.8907	22.7004
4930596I21Rik	26.4648	35.033	52.5446	40.2177	33.0857	42.105	0.0771425	0.850565	0.90211	38.0141	38.4695
4930597A21Rik	4.90089	3.39029	10.3213	5.24579	3.20185	2.74598	-0.720628	0.519997	0.644475	6.20415	3.73121
4930599N23Rik	21.5639	21.4718	40.3468	21.8575	38.4222	38.4437	0.267804	0.552998	0.674093	27.7942	32.9078
4931402G19Rik	16.663	22.6019	19.7042	11.3659	23.4802	23.7985	-0.0454684	0.930146	0.955536	19.6564	19.5482
4931403E22Rik	18.6234	19.2116	15.0128	19.2346	38.4222	35.6977	0.796745	0.113713	0.196486	17.6159	31.1182
4931403G20Rik	98.0178	125.441	117.287	122.402	155.823	113.501	0.205571	0.364449	0.493697	113.582	130.575
4931406C07Rik	3590.39	6354.53	3888.3	3794.46	4779.29	3990.82	-0.123216	0.474934	0.602793	4611.08	4188.19
4931406H21Rik	433.239	501.763	402.529	495.727	852.758	717.616	0.590165	8.89698e-05	0.000381724	445.844	688.701
4931406P16Rik	2617.07	2933.73	2787.68	2259.19	2497.44	2248.96	-0.249878	0.0120033	0.0294713	2779.49	2335.2
4931408D14Rik	533.217	554.877	454.136	640.861	469.604	591.301	0.13055	0.501026	0.626412	514.077	567.255
4931414P19Rik	113.701	67.8058	87.2616	139.013	119.536	143.706	0.585952	0.018848	0.0434841	89.5893	134.085
4931423N10Rik	1.96036	1.1301	5.62978	1.7486	1.06728	7.32261	0.349246	0.823634	NA	2.90674	3.3795
4931428F04Rik	86.2556	35.033	40.3468	114.533	73.6425	77.8028	0.781037	0.0126027	0.0306965	53.8785	88.6594
4931428L18Rik	0	3.39029	2.81489	4.37149	0	0.915327	-0.216081	0.913738	NA	2.06839	1.76227
4931429L15Rik	1.96036	0	1.87659	1.7486	1.06728	3.66131	0.714328	0.713421	NA	1.27898	2.15906
4931429P17Rik	2.94053	1.1301	0	0.874298	2.13456	0.915327	0.391552	0.868069	NA	1.35688	1.30806
4931430N09Rik	48.0287	61.0252	89.1382	35.8462	48.0277	40.2744	-0.63547	0.0582933	0.113247	66.064	41.3828
4931431C16Rik	29.4053	21.4718	26.2723	27.1033	25.6148	17.3912	-0.139613	0.767659	0.84464	25.7165	23.3697
4931440F15Rik	10.782	2.26019	11.2596	6.99439	11.7401	9.15327	0.172772	0.831484	0.889561	8.10057	9.29592
4931440J10Rik	1.96036	0	5.62978	1.7486	6.40369	3.66131	0.583802	0.688511	NA	2.53005	3.93787
4931440P22Rik	3.92071	2.26019	1.87659	0.874298	2.13456	7.32261	0.382012	0.757698	0.836986	2.68583	3.44383
4932411E22Rik	6.86124	14.6913	11.2596	4.37149	11.7401	8.23794	-0.393487	0.560561	0.680329	10.9374	8.11651
4932416H05Rik	83.3151	98.3184	151.066	83.9326	90.719	78.7181	-0.348379	0.215066	0.328864	110.9	84.4566
4932418E24Rik	21.5639	2.26019	5.62978	31.4747	49.095	41.1897	2.37341	0.000189308	0.000757055	9.81796	40.5865
4932435O22Rik	20.5837	31.6427	33.7787	15.7374	10.6728	12.8146	-1.09382	0.0357999	0.0751853	28.6684	13.0749
4932438A13Rik	8306.03	11359.7	12100.3	8520.04	9188.23	7981.65	-0.277731	0.00288242	0.00844262	10588.7	8563.31
4932438H23Rik	23.5243	24.8621	30.0255	13.9888	25.6148	18.3065	-0.473376	0.306175	0.433131	26.1373	19.3034
4932441J04Rik	12.7423	10.1709	5.62978	4.37149	4.26913	7.32261	-0.810722	0.33832	0.466349	9.51432	5.32108
4932443I19Rik	0.980178	1.1301	0	3.49719	0	0	0.146432	0.957838	NA	0.703425	1.16573
4933400A11Rik	37.2468	53.1145	52.5446	34.9719	26.6821	21.9678	-0.751317	0.0547446	0.107486	47.6353	27.8739
4933400F21Rik	118.602	137.872	186.721	161.745	184.64	180.319	0.278044	0.18635	0.293658	147.731	175.568
4933401H06Rik	7.84142	2.26019	8.44467	8.74298	14.9419	5.49196	0.61038	0.485116	0.611662	6.1821	9.72563
4933402D24Rik	9.80178	12.4311	13.1362	10.4916	12.8074	15.5606	0.147054	0.81958	0.881244	11.7897	12.9532
4933402P03Rik	0.980178	2.26019	0.938297	0	4.26913	0	-0.927754	0.648448	NA	1.39289	1.42304
4933404O12Rik	68.6124	61.0252	67.5574	114.533	75.777	97.94	0.528888	0.0631961	0.121216	65.7317	96.0834
4933405D12Rik	6.86124	12.4311	3.75319	5.24579	3.20185	5.49196	-0.725897	0.411726	0.541769	7.68183	4.64653
4933405L10Rik	5.88107	0	0.938297	5.24579	7.47097	4.57663	1.99882	0.155623	0.253676	2.27312	5.76447
4933406C10Rik	17.6432	27.1223	29.0872	31.4747	16.0092	15.5606	-0.209741	0.681885	0.780007	24.6176	21.0148
4933406G16Rik	3.92071	3.39029	0.938297	0.874298	1.06728	0	-2.01496	0.361731	NA	2.74977	0.647193
4933406I18Rik	105.859	122.05	127.608	106.664	119.536	87.8714	-0.174165	0.484046	0.610585	118.506	104.69
4933406J10Rik	14.7027	16.9514	27.2106	20.1089	19.2111	22.8832	0.121625	0.8199	0.881387	19.6216	20.7344
4933406M09Rik	3.92071	9.04077	5.62978	7.86869	3.20185	2.74598	-0.452127	0.639227	0.745956	6.19709	4.6055
4933407E24Rik	0	1.1301	1.87659	2.6229	2.13456	0	1.1185	0.614297	NA	1.00223	1.58582
4933407G14Rik	0.980178	3.39029	0	3.49719	3.20185	0.915327	0.842584	0.582612	NA	1.45682	2.53812
4933407K13Rik	109.78	124.311	188.598	139.888	143.016	108.924	-0.0755861	0.760869	0.839145	140.896	130.609
4933408B17Rik	17.6432	20.3417	32.8404	42.8406	53.3641	51.2583	1.08943	0.0082928	0.0214185	23.6084	49.1543
4933408J17Rik	0	0	4.69148	0	0	0	-2.26183	0.50783	NA	1.56383	0
4933408N05Rik	0.980178	4.52039	3.75319	0.874298	3.20185	3.66131	-0.095795	0.935707	0.959009	3.08458	2.57915
4933411K16Rik	16.663	14.6913	15.951	24.4804	29.8839	21.0525	0.664923	0.176072	0.280695	15.7684	25.1389
4933412E12Rik	45.0882	65.5456	57.2361	53.3322	92.8535	91.5327	0.503872	0.107156	0.187448	55.9566	79.2395
4933413J09Rik	7.84142	16.9514	22.5191	18.3603	26.6821	18.3065	0.544313	0.312279	0.439529	15.7707	21.1163
4933413L06Rik	3.92071	1.1301	3.75319	1.7486	4.26913	1.83065	-0.24554	0.854346	NA	2.93467	2.61613
4933415F23Rik	2.94053	0	0.938297	0	5.33641	2.74598	0.763132	0.699089	NA	1.29294	2.69413
4933416E03Rik	3.92071	1.1301	2.81489	0.874298	0	1.83065	-1.66295	0.43974	NA	2.6219	0.901651
4933416M06Rik	0	1.1301	1.87659	1.7486	1.06728	1.83065	1.1588	0.572984	NA	1.00223	1.54884
4933416M07Rik	4.90089	9.04077	7.50638	15.7374	18.1438	20.1372	1.37042	0.0475061	0.0956326	7.14935	18.0061
4933417A18Rik	1.96036	3.39029	10.3213	7.86869	7.47097	2.74598	0.478551	0.620227	0.731363	5.22397	6.02855
4933417D19Rik	16.663	12.4311	16.8893	26.229	28.8166	22.8832	0.753567	0.148101	0.24402	15.3278	25.9762
4933417E11Rik	3.92071	2.26019	2.81489	2.6229	2.13456	0	-0.956684	0.531047	NA	2.9986	1.58582
4933417G07Rik	14.7027	9.04077	11.2596	17.486	17.0765	21.0525	0.679587	0.285251	0.41003	11.6677	18.5383
4933417O13Rik	20.5837	12.4311	15.951	13.1145	14.9419	10.0686	-0.358087	0.558365	0.678297	16.3219	12.7083
4933421O10Rik	303.855	461.079	425.987	243.055	300.974	256.292	-0.543794	0.000396797	0.00147416	396.974	266.773
4933422A05Rik	0.980178	2.26019	7.50638	3.49719	3.20185	7.32261	0.861486	0.507277	0.632302	3.58225	4.67388
4933424G05Rik	51.9494	30.5126	45.9766	90.0527	72.5752	86.956	0.954701	0.00487735	0.0134713	42.8129	83.1947
4933424G06Rik	2.94053	10.1709	1.87659	6.99439	5.33641	5.49196	0.320722	0.753487	0.834209	4.996	5.94092
4933425L06Rik	0.980178	2.26019	2.81489	0.874298	1.06728	0.915327	-0.894664	0.624137	NA	2.01842	0.952302
4933427D14Rik	533.217	411.355	509.495	647.855	648.907	655.374	0.421009	0.00271073	0.00800752	484.689	650.712
4933427E11Rik	2.94053	1.1301	5.62978	6.12009	2.13456	5.49196	0.429174	0.732199	0.819321	3.23347	4.5822
4933427G17Rik	36.2666	47.464	22.5191	27.9775	28.8166	27.4598	-0.33389	0.44999	0.57957	35.4166	28.0847
4933427I22Rik	0.980178	6.78058	2.81489	12.2402	3.20185	5.49196	1.09334	0.386744	0.516716	3.52522	6.97799
4933428G20Rik	18.6234	45.2039	35.6553	44.5892	38.4222	36.6131	0.359067	0.388849	0.51871	33.1608	39.8748
4933430I17Rik	7.84142	18.0815	14.0745	10.4916	6.40369	12.8146	-0.3551	0.62578	0.735324	13.3325	9.90328
4933430M04Rik	2.94053	1.1301	0	1.7486	0	0	-0.929274	0.685235	NA	1.35688	0.582866
4933431E20Rik	175.452	226.019	209.24	221.197	209.187	171.166	-0.00599275	0.976171	0.98547	203.57	200.517
4933431G14Rik	21.5639	22.6019	34.717	20.9832	33.0857	35.6977	0.201234	0.649141	0.753944	26.2943	29.9222
4933432I09Rik	0.980178	0	0.938297	0.874298	2.13456	5.49196	2.09987	0.309733	NA	0.639492	2.83361
4933433G15Rik	27.445	31.6427	41.2851	19.2346	30.9512	42.105	-0.123771	0.773995	0.848741	33.4576	30.7636
4933433G19Rik	75.4737	102.839	102.274	64.6981	81.1134	70.4802	-0.357039	0.155408	0.253375	93.5289	72.0972
4933433H22Rik	12.7423	24.8621	5.62978	4.37149	9.60554	16.4759	-0.530944	0.508078	0.633034	14.4114	10.151
4933434E20Rik	1274.23	1724.53	1523.79	1292.21	1324.5	1325.39	-0.181375	0.10916	0.190131	1507.52	1314.03
4933439C10Rik	101.938	94.9281	102.274	115.407	183.573	163.843	0.607643	0.00982865	0.0247372	99.7136	154.274
4933439K11Rik	9.80178	15.8213	8.44467	20.1089	19.2111	22.8832	0.87036	0.197599	0.307641	11.3559	20.7344
4933440M02Rik	0	0	3.75319	0.874298	0	0.915327	-0.183717	0.947898	NA	1.25106	0.596542
5031414D18Rik	94.0971	66.6757	105.089	48.9607	73.6425	53.089	-0.613542	0.0568569	0.11085	88.6207	58.564
5031425E22Rik	713.569	675.798	958.001	706.433	736.425	759.721	-0.0825902	0.583642	0.700717	782.456	734.193
5031425F14Rik	21.5639	37.2932	23.4574	26.229	35.2203	23.7985	0.0762495	0.870497	0.915074	27.4382	28.4159
5031426D15Rik	471.466	752.644	1006.79	357.588	632.898	427.458	-0.601122	0.000120559	0.000500417	743.634	472.648
5031434C07Rik	62.7314	96.0582	99.4595	59.4523	73.6425	67.7342	-0.323911	0.229199	0.346341	86.083	66.943
5031434O11Rik	15.6828	25.9922	26.2723	19.2346	38.4222	28.3751	0.326272	0.460118	0.588827	22.6491	28.6773
5031439G07Rik	1895.66	1437.48	1361.47	1834.28	1834.66	1927.68	0.257067	0.00741268	0.0194265	1564.87	1865.54
5033403F01Rik	14.7027	12.4311	7.50638	21.8575	13.8747	16.4759	0.601418	0.284249	0.409146	11.5467	17.4027
5033406O09Rik	33.326	19.2116	23.4574	20.1089	20.2784	28.3751	-0.135247	0.773976	0.848741	25.3317	22.9208
5330417C22Rik	60.771	18.0815	34.717	141.636	385.289	247.138	2.71603	6.72766e-20	3.08309e-18	37.8565	258.021
5330426P16Rik	356.785	482.551	507.619	291.141	280.695	235.239	-0.708168	1.02196e-05	5.41004e-05	448.985	269.025
5330434G04Rik	0	7.91067	3.75319	2.6229	0	0	-1.73674	0.484836	NA	3.88795	0.874298
5330439B14Rik	4.90089	7.91067	11.2596	5.24579	5.33641	10.0686	-0.133457	0.864374	0.911066	8.02371	6.8836
5430402O13Rik	32.3459	42.9437	17.8276	42.8406	38.4222	39.3591	0.379432	0.367831	0.497007	31.0391	40.2073
5430403N17Rik	0	1.1301	6.56808	6.12009	2.13456	5.49196	1.80265	0.266681	NA	2.56606	4.5822
5430405H02Rik	40.1873	36.1631	37.5319	44.5892	46.9604	40.2744	0.208162	0.573631	0.692059	37.9607	43.9413
5430416N02Rik	59.7908	29.3825	64.7425	90.927	67.2388	103.432	0.745344	0.037385	0.0779992	51.3053	87.1992
5430416O09Rik	428.338	545.837	523.57	299.01	336.194	316.703	-0.639304	4.38263e-06	2.52762e-05	499.248	317.302
5430419D17Rik	7.84142	150.303	207.364	49.835	416.24	205.949	1.44481	0.00477411	0.0132249	121.836	224.008
5430421F17Rik	9.80178	10.1709	9.38297	12.2402	24.5475	20.1372	0.911178	0.125751	0.213693	9.7852	18.975
5430425K12Rik	24.5044	11.301	13.1362	27.9775	21.3456	19.2219	0.527564	0.340064	0.468181	16.3139	22.8484
5430427M07Rik	6.86124	12.4311	11.2596	13.1145	10.6728	12.8146	0.319769	0.66476	0.766623	10.184	12.2006
5430427O19Rik	75.4737	90.4077	136.991	43.7149	44.8258	35.6977	-1.24187	9.27859e-05	0.000395993	100.958	41.4128
5430428K19Rik	15.6828	11.301	16.8893	17.486	16.0092	17.3912	0.207681	0.729166	0.816735	14.6244	16.9621
5430431A17Rik	8.8216	4.52039	5.62978	10.4916	13.8747	13.7299	1.01726	0.189057	0.297122	6.32392	12.6987
5430437J10Rik	9.80178	22.6019	11.2596	10.4916	6.40369	9.15327	-0.682415	0.408742	0.538887	14.5544	8.68285
5530601H04Rik	290.133	311.907	326.527	290.267	195.313	256.292	-0.333007	0.0481235	0.0966056	309.522	247.29
5730405O15Rik	63.7116	48.5941	56.2978	51.5836	58.7005	55.8349	-0.028175	0.925898	0.952757	56.2012	55.373
5730408K05Rik	20.5837	5.65048	18.7659	48.0864	28.8166	34.7824	1.27584	0.0280677	0.0611403	15.0001	37.2285
5730409E04Rik	539.098	741.343	541.397	605.015	554.987	594.047	-0.045917	0.767849	0.84464	607.279	584.683
5730416F02Rik	0.980178	0	0	3.49719	1.06728	4.57663	3.02186	0.121872	NA	0.326726	3.04704
5730420D15Rik	0.980178	1.1301	3.75319	8.74298	4.26913	14.6452	2.32387	0.0424164	0.0870402	1.95449	9.21911
5730422E09Rik	15.6828	11.301	9.38297	13.9888	13.8747	11.8992	0.157089	0.809548	0.874256	12.1223	13.2542
5730435O14Rik	4.90089	0	1.87659	4.37149	40.5567	18.3065	2.97114	0.00122651	0.00399705	2.25916	21.0782
5730455P16Rik	1436.94	1961.85	1867.21	1339.43	1203.89	1170.7	-0.482547	6.03155e-06	3.36954e-05	1755.33	1238.01
5730460C07Rik	2.94053	0	2.81489	0.874298	0	0.915327	-1.77482	0.506099	NA	1.91847	0.596542
5730480H06Rik	68.6124	100.579	116.349	68.1953	101.392	76.8875	-0.184104	0.454103	0.583493	95.1799	82.1582
5730507C01Rik	35.2864	80.2368	68.4957	73.4411	42.6913	54.9196	-0.0322339	0.9214	0.950253	61.3396	57.0173
5730508B09Rik	1027.23	1319.95	973.952	732.662	590.207	614.184	-0.774742	3.65888e-08	3.1365e-07	1107.04	645.684
5730522E02Rik	4.90089	1.1301	7.50638	17.486	2.13456	4.57663	0.58289	0.622832	0.73308	4.51245	8.06572
5730559C18Rik	46.0684	5.65048	10.3213	62.9495	32.0185	60.4116	1.67981	0.00106259	0.00351618	20.68	51.7932
5830411N06Rik	1.96036	5.65048	0	5.24579	9.60554	2.74598	1.23386	0.413897	NA	2.53695	5.86577
5830415F09Rik	141.146	101.709	106.028	132.893	132.343	143.706	0.231532	0.293776	0.419404	116.294	136.314
5830416I19Rik	0.980178	3.39029	5.62978	0.874298	0	0	-2.97353	0.161411	NA	3.33342	0.291433
5830416P10Rik	9.80178	10.1709	6.56808	11.3659	21.3456	13.7299	0.776712	0.288959	0.413992	8.84691	15.4805
5830417I10Rik	478.327	501.763	507.619	542.939	558.189	535.466	0.138047	0.305587	0.432616	495.903	545.531
5830418P13Rik	1.96036	2.26019	2.81489	1.7486	2.13456	1.83065	-0.287854	0.847735	NA	2.34515	1.9046
5830428M24Rik	2.94053	19.2116	8.44467	11.3659	22.4129	23.7985	1.06031	0.1731	0.276961	10.1989	19.1924
5830432E09Rik	58.8107	71.1961	99.4595	36.7205	56.5659	49.4276	-0.651142	0.0595208	0.115144	76.4887	47.5714
5830444B04Rik	33.326	12.4311	44.1	19.2346	26.6821	28.3751	-0.287539	0.589195	0.705436	29.9524	24.7639
5830454E08Rik	12.7423	12.4311	6.56808	14.8631	24.5475	20.1372	0.888885	0.144422	0.239083	10.5805	19.8492
5930403L14Rik	217.599	195.507	142.621	243.929	325.521	295.651	0.629535	0.000611799	0.00216977	185.242	288.367
5930412G12Rik	59.7908	49.7242	47.8531	92.6756	240.138	205.033	1.67189	4.05515e-11	5.80736e-10	52.4561	179.282
5930430L01Rik	342.082	331.118	260.847	459.881	591.274	469.563	0.691737	1.1436e-05	5.97195e-05	311.349	506.906
5930438M14Rik	0.980178	6.78058	0	0.874298	0	0.915327	-2.09455	0.373721	NA	2.58692	0.596542
6030407O03Rik	5.88107	9.04077	8.44467	9.61728	3.20185	6.40729	-0.322918	0.705006	0.797523	7.78884	6.40881
6030408B16Rik	0	1.1301	1.87659	1.7486	0	0.915327	-0.00662804	0.997593	NA	1.00223	0.887975
6030419C18Rik	92.1367	41.8136	26.2723	70.8182	71.5079	83.2947	0.637197	0.0460697	0.0931614	53.4075	75.2069
6030443J06Rik	107.82	123.18	102.274	113.659	82.1807	86.956	-0.242378	0.325633	0.453164	111.091	94.2652
6030458C11Rik	743.955	909.728	975.829	845.447	812.202	830.201	-0.0628285	0.594362	0.709269	876.504	829.283
6030466F02Rik	0	1.1301	0	0	3.20185	0	0.257481	0.925204	NA	0.376699	1.06728
6030468B19Rik	1.96036	0	1.87659	6.12009	6.40369	2.74598	2.0359	0.154655	NA	1.27898	5.08992
6030469F06Rik	3.92071	1.1301	8.44467	12.2402	2.13456	3.66131	0.308632	0.800718	0.868636	4.49849	6.01202
6230400D17Rik	26.4648	37.2932	32.8404	34.9719	27.7493	43.9357	0.156009	0.724721	0.813046	32.1995	35.5523
6330403A02Rik	52.9296	64.4155	62.8659	46.3378	52.2968	37.5284	-0.394376	0.240486	0.359743	60.0703	45.3877
6330403K07Rik	10.782	9.04077	9.38297	15.7374	11.7401	20.1372	0.693878	0.30746	0.43455	9.73523	15.8716
6330407A03Rik	93.1169	162.734	166.079	148.631	96.0554	107.093	-0.212024	0.424984	0.554865	140.643	117.26
6330408A02Rik	72.5332	84.7572	98.5212	142.511	110.997	137.299	0.622519	0.0157552	0.0372224	85.2705	130.269
6330409D20Rik	51.9494	98.3184	90.0765	48.0864	60.8351	37.5284	-0.664363	0.0388827	0.0807592	80.1148	48.8166
6330415G19Rik	32.3459	15.8213	20.6425	25.3547	20.2784	21.9678	-0.00267908	0.995462	0.99729	22.9366	22.5336
6330416G13Rik	479.307	571.829	303.07	624.249	520.834	561.095	0.330025	0.112409	0.194649	451.402	568.726
6330418K02Rik	14.7027	14.6913	30.9638	20.1089	20.2784	10.9839	-0.182582	0.745253	0.828678	20.1192	17.1237
6330549D23Rik	71.553	99.4485	128.547	107.539	101.392	104.347	0.113783	0.654873	0.758538	99.8494	104.426
6430531B16Rik	14.7027	6.78058	8.44467	13.1145	24.5475	18.3065	0.899124	0.163373	0.263723	9.97597	18.6562
6430548M08Rik	454.802	336.769	330.281	386.44	388.491	400.913	0.077695	0.651597	0.755927	373.951	391.948
6430550D23Rik	67.6323	57.6349	86.3233	72.5668	70.4406	83.2947	0.099945	0.741336	0.826294	70.5302	75.434
6430562O15Rik	47.0485	33.9029	25.334	39.3434	21.3456	41.1897	-0.0702957	0.867862	0.913381	35.4285	33.9596
6430571L13Rik	14.7027	6.78058	10.3213	20.1089	26.6821	29.2905	1.26372	0.0269039	0.0590145	10.6015	25.3605
6430573F11Rik	108.8	102.839	90.0765	118.03	151.554	157.436	0.491816	0.0282942	0.0615468	100.572	142.34
6430584L05Rik	6.86124	7.91067	5.62978	0	2.13456	2.74598	-2.15143	0.0911285	0.164188	6.80057	1.62685
6430710C18Rik	1.96036	1.1301	1.87659	0.874298	0	3.66131	-0.222224	0.903882	NA	1.65568	1.51187
6530402F18Rik	620.453	752.644	517.002	434.526	492.017	472.309	-0.430425	0.0115205	0.0284547	630.033	466.284
6720468P15Rik	0	3.39029	3.75319	0.874298	0	1.83065	-0.54053	0.786668	NA	2.38116	0.901651
6720483E21Rik	0	2.26019	0	0.874298	0	0.915327	-0.0848441	0.971494	NA	0.753398	0.596542
6720489N17Rik	196.036	314.167	349.046	160.871	86.4498	105.263	-1.25841	5.62058e-09	5.64254e-08	286.416	117.528
6820408C15Rik	5.88107	10.1709	3.75319	10.4916	17.0765	21.0525	1.25603	0.126087	0.214178	6.60171	16.2069
6820431F20Rik	71.553	110.749	111.657	118.905	110.997	92.448	0.174567	0.473158	0.60108	97.9866	107.45
7420461P10Rik	0.980178	2.26019	5.62978	0	1.06728	0	-2.82109	0.181731	NA	2.95672	0.355761
7420701I03Rik	1.96036	3.39029	5.62978	0	3.20185	3.66131	-0.896278	0.470531	0.598762	3.66014	2.28772
8030423F21Rik	0.980178	3.39029	1.87659	1.7486	1.06728	0.915327	-0.620518	0.697123	NA	2.08235	1.24374
8030451O07Rik	0.980178	0	0.938297	1.7486	4.26913	5.49196	2.56971	0.202246	NA	0.639492	3.83656
8030462N17Rik	929.209	1100.71	1181.32	973.968	887.979	894.274	-0.207453	0.0723385	0.135758	1070.41	918.74
8430408G22Rik	444.021	546.967	357.491	403.926	568.861	478.716	0.0973001	0.61957	0.730914	449.493	483.834
8430419L09Rik	447.941	413.615	355.615	625.123	541.112	514.414	0.463433	0.00154464	0.00489459	405.724	560.216
8430423G03Rik	3.92071	2.26019	0	8.74298	18.1438	15.5606	2.9723	0.00223737	0.00677201	2.0603	14.1491
8430426J06Rik	64.6917	13.5612	34.717	218.575	12.8074	108.924	1.13063	0.0592187	0.114651	37.6566	113.435
8430429K09Rik	99.9781	77.9766	93.8297	81.3098	82.1807	77.8028	-0.175389	0.493289	0.619112	90.5948	80.4311
8430430B14Rik	0.980178	3.39029	0	0	4.26913	2.74598	0.305768	0.867852	NA	1.45682	2.33837
8430431K14Rik	86.2556	109.619	135.115	93.5499	184.64	136.384	0.324346	0.227893	0.344767	110.33	138.191
8430436N08Rik	2.94053	5.65048	3.75319	0.874298	5.33641	2.74598	-0.533582	0.698311	0.792541	4.11473	2.98556
9030025P20Rik	60.771	87.0174	94.768	52.4579	58.7005	54.9196	-0.509858	0.068333	0.12943	80.8521	55.3593
9030204H09Rik	2.94053	3.39029	0.938297	0.874298	0	0	-2.88976	0.208174	NA	2.42304	0.291433
9030404E10Rik	2.94053	2.26019	0.938297	0	5.33641	0	-1.35536	0.488589	NA	2.04634	1.7788
9030612E09Rik	3.92071	2.26019	3.75319	4.37149	7.47097	0	0.230439	0.88337	NA	3.31136	3.94749
9030617O03Rik	942.931	1028.39	717.797	813.972	909.324	863.153	-0.0583539	0.701613	0.795052	896.372	862.15
9030619P08Rik	24.5044	99.4485	56.2978	11.3659	5.33641	4.57663	-2.94741	8.00643e-08	6.46462e-07	60.0836	7.09297
9030624G23Rik	37.2468	39.5534	49.7297	44.5892	29.8839	35.6977	-0.20098	0.598546	0.713057	42.1766	36.7236
9030624J02Rik	1838.81	1435.22	1312.68	1629.69	1794.1	1715.32	0.168907	0.134096	0.224943	1528.9	1713.04
9130008F23Rik	142.126	172.905	193.289	194.094	188.909	165.674	0.128096	0.514723	0.639258	169.44	182.892
9130011E15Rik	579.285	780.897	684.957	608.512	687.33	659.035	-0.0523206	0.685384	0.782321	681.713	651.626
9130019O22Rik	122.522	111.88	105.089	123.276	141.949	151.944	0.297849	0.201966	0.312863	113.164	139.056
9130019P16Rik	29.4053	23.732	25.334	19.2346	19.2111	16.4759	-0.517121	0.282423	0.406932	26.1571	18.3072
9130023H24Rik	259.747	324.338	347.17	307.753	319.117	302.973	0.0176123	0.905225	0.938604	310.418	309.948
9130024F11Rik	2.94053	0	0	2.6229	0	0.915327	0.61749	0.770724	NA	0.980178	1.17941
9130221H12Rik	119.582	127.701	123.855	132.019	110.997	129.976	0.0100167	0.964511	0.978184	123.713	124.331
9130230L23Rik	7.84142	10.1709	6.56808	19.2346	44.8258	29.2905	1.8442	0.000470832	0.00171723	8.19346	31.117
9130401M01Rik	540.078	423.786	378.134	491.356	373.549	455.833	-0.0254662	0.858153	0.906821	447.333	440.246
9130409J20Rik	0.980178	1.1301	2.81489	6.12009	4.26913	7.32261	1.86463	0.0519696	0.102915	1.64172	5.90394
9230102O04Rik	23.5243	13.5612	15.951	96.1728	145.15	114.416	2.74065	1.15718e-15	3.16469e-14	17.6788	118.58
9230104L09Rik	23.5243	29.3825	45.0383	13.1145	32.0185	18.3065	-0.646802	0.155189	0.253139	32.6483	21.1465
9230110C19Rik	134.284	176.295	208.302	169.614	129.141	150.114	-0.180538	0.426383	0.556435	172.96	149.623
9230112J17Rik	5.88107	5.65048	8.44467	3.49719	3.20185	1.83065	-1.22353	0.222965	0.338946	6.65874	2.84323
9230114K14Rik	268.569	388.753	349.985	171.362	186.774	165.674	-0.917141	1.07819e-07	8.4992e-07	335.769	174.604
9230116L04Rik	0.980178	7.91067	5.62978	8.74298	9.60554	4.57663	1.05495	0.246967	0.367298	4.84021	7.64172
9230116N13Rik	35.2864	39.5534	35.6553	22.7318	34.153	18.3065	-0.580927	0.169906	0.272583	36.8317	25.0638
9330020H09Rik	47.0485	49.7242	39.4085	60.3266	56.5659	54.9196	0.336902	0.29818	0.424484	45.3937	57.2707
9330102E08Rik	247.985	387.623	200.796	181.854	189.976	174.827	-0.605868	0.0130929	0.031742	278.801	182.219
9330111N05Rik	15.6828	18.0815	21.5808	8.74298	18.1438	10.9839	-0.573004	0.297898	0.424182	18.4484	12.6236
9330117O12Rik	4.90089	1.1301	0.938297	0.874298	2.13456	3.66131	0.320166	0.847187	NA	2.32309	2.22339
9330133O14Rik	67.6323	71.1961	85.385	76.064	100.325	98.8553	0.2945	0.279452	0.403817	74.7378	91.7479
9330136K24Rik	78.4142	120.92	112.596	79.5612	99.2572	76.8875	-0.258912	0.282636	0.407134	103.977	85.2353
9330151L19Rik	113.701	137.872	213.932	146.882	169.698	151.029	0.0534941	0.806089	0.872187	155.168	155.87
9330159F19Rik	228.381	640.765	441	182.728	290.301	254.461	-0.746896	0.000543661	0.00195345	436.715	242.497
9330159M07Rik	105.859	154.823	140.745	114.533	108.863	99.7706	-0.285748	0.194954	0.304723	133.809	107.722
9330162012Rik	80.3746	103.969	62.8659	94.4242	105.661	84.2101	0.206823	0.474989	0.602793	82.4031	94.7651
9330162B11Rik	7.84142	6.78058	8.44467	10.4916	14.9419	18.3065	0.896668	0.212976	0.326305	7.68889	14.58
9330175E14Rik	86.2556	70.066	77.8786	76.9383	67.2388	66.8189	-0.155138	0.570643	0.689376	78.0668	70.332
9330175M20Rik	11.7621	21.4718	18.7659	6.99439	5.33641	3.66131	-1.64721	0.0220338	0.049761	17.3333	5.3307
9330179D12Rik	14.7027	19.2116	31.9021	20.9832	22.4129	20.1372	0.0171198	0.972519	0.983409	21.9388	21.1778
9330182L06Rik	10.782	16.9514	18.7659	18.3603	8.53826	10.9839	-0.278276	0.646901	0.752116	15.4998	12.6275
9330188P03Rik	27.445	42.9437	54.4212	48.0864	69.3733	63.1576	0.5997	0.0962237	0.171636	41.6033	60.2058
9430015G10Rik	294.053	209.068	256.155	411.795	292.435	383.522	0.503959	0.00426679	0.011994	253.092	362.584
9430016H08Rik	411.675	537.926	515.125	424.035	336.194	336.84	-0.404801	0.0147209	0.0351116	488.242	365.69
9430018G01Rik	27.445	38.4233	42.2234	33.2233	55.4987	46.6817	0.329019	0.346376	0.474598	36.0305	45.1346
9430020K01Rik	4954.8	5041.36	4114.43	3906.37	3372.61	3736.36	-0.357922	0.000788961	0.00271186	4703.53	3671.78
9430037G07Rik	128.403	153.693	158.572	125.899	106.728	121.738	-0.302934	0.171398	0.274586	146.89	118.122
9430038I01Rik	119.582	94.9281	111.657	97.0471	100.325	113.501	-0.0735934	0.757815	0.836993	108.722	103.624
9430041J12Rik	2.94053	0	0	0.874298	3.20185	0	1.32342	0.549056	NA	0.980178	1.35871
9430060I03Rik	10.782	14.6913	19.7042	16.6117	5.33641	10.9839	-0.453661	0.542339	0.664347	15.0591	10.9773
9430065F17Rik	23.5243	16.9514	25.334	8.74298	17.0765	10.9839	-0.87695	0.115992	0.199692	21.9366	12.2678
9430069I07Rik	11.7621	20.3417	14.0745	13.1145	8.53826	11.8992	-0.440262	0.475256	0.602996	15.3928	11.184
9430076C15Rik	127.423	75.7165	130.423	115.407	135.545	143.706	0.234126	0.36779	0.496991	111.188	131.553
9430078K24Rik	26.4648	9.04077	14.0745	17.486	14.9419	14.6452	-0.0112414	0.985781	0.991629	16.5267	15.691
9430083A17Rik	26.4648	37.2932	35.6553	39.3434	87.5171	45.7663	0.736416	0.034879	0.0736041	33.1378	57.5423
9430091E24Rik	281.311	393.274	452.259	316.496	369.28	321.28	-0.128479	0.422922	0.552725	375.615	335.685
9530014B07Rik	142.126	50.8543	118.225	229.066	308.445	276.429	1.39293	3.29692e-07	2.39104e-06	103.735	271.313
9530026P05Rik	84.2953	131.091	189.536	76.9383	201.716	133.638	0.0119505	0.957023	0.973208	134.974	137.431
9530027J09Rik	14.7027	13.5612	16.8893	14.8631	10.6728	12.8146	-0.242512	0.684591	0.781632	15.0511	12.7835
9530051G07Rik	13.7225	28.2524	23.4574	20.1089	25.6148	19.2219	0.0510052	0.910682	0.942859	21.8108	21.6485
9530052E02Rik	7.84142	7.91067	2.81489	4.37149	1.06728	2.74598	-1.23149	0.338541	0.466616	6.189	2.72825
9530053A07Rik	4.90089	0	2.81489	2.6229	11.7401	9.15327	1.54352	0.15471	0.252529	2.57193	7.83876
9530059O14Rik	13.7225	28.2524	26.2723	12.2402	13.8747	5.49196	-1.03086	0.0859639	0.156378	22.7491	10.5356
9530062K07Rik	24.5044	30.5126	36.5936	22.7318	24.5475	31.1211	-0.200249	0.63544	0.743224	30.5369	26.1335
9530068E07Rik	5290.02	7267.65	6498.64	4092.59	3989.5	3944.14	-0.644506	2.36248e-11	3.49547e-10	6352.1	4008.74
9530077C05Rik	47.0485	44.0738	75.0638	50.7093	104.594	74.1415	0.422251	0.157653	0.256221	55.3953	76.4815
9530080O11Rik	0.980178	0	1.87659	3.49719	4.26913	2.74598	1.87557	0.272963	NA	0.952257	3.5041
9530082P21Rik	814.528	633.984	553.595	803.48	903.988	900.682	0.385814	0.0017099	0.00534926	667.369	869.383
9530091C08Rik	664.561	770.726	890.444	723.045	993.64	805.488	0.120907	0.299384	0.425847	775.243	840.724
9630013A20Rik	24.5044	45.2039	43.1617	32.349	38.4222	27.4598	-0.135525	0.734912	0.821359	37.6233	32.7437
9630013K17Rik	10.782	7.91067	10.3213	13.9888	9.60554	13.7299	0.348276	0.596753	0.71138	9.6713	12.4414
9630028B13Rik	11.7621	14.6913	16.8893	13.9888	10.6728	10.9839	-0.253977	0.711437	0.802657	14.4476	11.8818
9630028H03Rik	0	1.1301	2.81489	2.6229	1.06728	2.74598	1.32002	0.491698	NA	1.315	2.14539
9630028I04Rik	21.5639	14.6913	17.8276	13.1145	4.26913	10.0686	-1.05956	0.085123	0.155215	18.0276	9.15073
9830107B12Rik	1.96036	0	3.75319	0	2.13456	4.57663	0.113974	0.951979	NA	1.90451	2.23707
9830132P13Rik	8.8216	6.78058	10.3213	4.37149	5.33641	4.57663	-0.854967	0.291008	0.416214	8.64115	4.76151
9830147E19Rik	448.921	597.821	717.797	486.984	429.047	396.337	-0.39129	0.0120507	0.0295618	588.18	437.456
9830166K06Rik	3.92071	6.78058	3.75319	7.86869	12.8074	6.40729	0.866697	0.32692	0.454551	4.81816	9.02779
9930012K11Rik	57.8305	25.9922	41.2851	65.5724	38.4222	54.9196	0.331177	0.367045	0.496183	41.7026	52.9714
9930014A18Rik	114.681	105.099	167.017	127.648	134.478	104.347	-0.06437	0.807786	0.873188	128.932	122.157
9930021J03Rik	1459.48	1894.04	2209.69	1729.36	1797.3	1550.56	-0.10221	0.377994	0.507947	1854.41	1692.41
9930104L06Rik	347.963	436.217	351.861	352.342	406.634	362.469	-0.0141776	0.928665	0.954561	378.681	373.815
9930111J21Rik1	189.174	148.043	204.549	100.544	163.294	115.331	-0.523522	0.0705443	0.132905	180.589	126.39
9930111J21Rik2	12.7423	11.301	25.334	6.99439	8.53826	14.6452	-0.647045	0.361906	0.491041	16.4591	10.0593
A130010J15Rik	259.747	255.402	304.008	278.027	267.888	274.598	0.00603866	0.971144	0.982629	273.052	273.504
A130077B15Rik	9.80178	10.1709	38.4702	6.12009	9.60554	6.40729	-1.23847	0.107757	0.188189	19.4809	7.37764
A1bg	18.6234	28.2524	23.4574	23.6061	27.7493	31.1211	0.255004	0.570669	0.689376	23.4444	27.4922
A230001M10Rik	2.94053	11.301	15.0128	4.37149	12.8074	3.66131	-0.374784	0.646745	0.751986	9.75142	6.94673
A230009B12Rik	7.84142	10.1709	7.50638	9.61728	11.7401	10.0686	0.291433	0.683754	0.781197	8.50622	10.4753
A230020J21Rik	4.90089	6.78058	6.56808	6.99439	11.7401	15.5606	0.910016	0.243147	0.362731	6.08318	11.4317
A230028O05Rik	11.7621	19.2116	15.0128	14.8631	38.4222	22.8832	0.666258	0.164596	0.265344	15.3288	25.3895
A230046K03Rik	3405.14	4676.34	5157.82	3169.33	3190.11	3045.29	-0.457827	1.96104e-07	1.46546e-06	4413.1	3134.91
A230050P20Rik	73.5133	41.8136	60.051	120.653	129.141	170.251	1.2577	9.08303e-06	4.86924e-05	58.4593	140.015
A230056J06Rik	1.96036	2.26019	5.62978	3.49719	3.20185	3.66131	0.170581	0.88094	0.921994	3.28344	3.45345
A230056P14Rik	108.8	153.693	175.462	107.539	132.343	113.501	-0.270771	0.217538	0.331915	145.985	117.794
A230057D06Rik	35.2864	46.3339	52.5446	18.3603	16.0092	18.3065	-1.31762	0.00131096	0.00423241	44.7217	17.5587
A230065H16Rik	3.92071	1.1301	0.938297	1.7486	1.06728	1.83065	-0.115061	0.948311	NA	1.99637	1.54884
A230072C01Rik	159.769	220.369	198.919	176.608	163.294	147.368	-0.229851	0.235705	0.353901	193.019	162.423
A230072E10Rik	7.84142	13.5612	22.5191	25.3547	37.3549	39.3591	1.31861	0.00984214	0.0247638	14.6406	34.0229
A230077H06Rik	0.980178	2.26019	5.62978	0	0	1.83065	-1.77659	0.3772	NA	2.95672	0.610218
A230103J11Rik	24.5044	12.4311	18.7659	41.9663	27.7493	49.4276	1.09615	0.0192454	0.0442896	18.5671	39.7144
A230108P19Rik	1.96036	2.26019	3.75319	3.49719	3.20185	2.74598	0.295282	0.807947	0.873227	2.65791	3.14834
A2m	2.94053	1.1301	2.81489	0.874298	2.13456	1.83065	-0.566123	0.758233	NA	2.29517	1.61317
A330009N23Rik	18.6234	16.9514	15.0128	13.9888	16.0092	14.6452	-0.183031	0.756005	0.836028	16.8625	14.8811
A330015K06Rik	10.782	20.3417	16.8893	6.99439	14.9419	5.49196	-0.78434	0.295706	0.42152	16.0043	9.14277
A330023F24Rik	450.882	692.749	766.589	578.786	734.29	616.93	0.0569163	0.649798	0.754449	636.74	643.335
A330032B11Rik	13.7225	36.1631	17.8276	26.229	21.3456	23.7985	0.142443	0.77788	0.851516	22.5711	23.791
A330033J07Rik	7.84142	0	1.87659	3.49719	0	0.915327	-1.32717	0.540668	NA	3.23934	1.47084
A330035P11Rik	81.3548	94.9281	99.4595	91.8013	67.2388	92.448	-0.127885	0.662401	0.764944	91.9141	83.8294
A330040F15Rik	21.5639	39.5534	45.9766	20.9832	13.8747	19.2219	-0.90086	0.049788	0.0993533	35.6979	18.0266
A330041J22Rik	15.6828	12.4311	17.8276	7.86869	30.9512	33.8671	0.554987	0.337488	0.465542	15.3138	24.229
A330069E16Rik	24.5044	16.9514	30.9638	25.3547	22.4129	37.5284	0.231202	0.643125	0.749274	24.1399	28.432
A330074K22Rik	15.6828	12.4311	13.1362	14.8631	22.4129	15.5606	0.337481	0.551363	0.672534	13.75	17.6122
A330076H08Rik	36.2666	55.3747	63.8042	25.3547	17.0765	16.4759	-1.35044	0.00077842	0.0026827	51.8152	19.6357
A330102I10Rik	12.7423	7.91067	5.62978	23.6061	22.4129	24.7138	1.4833	0.0232755	0.0521209	8.76092	23.5776
A3galt2	9.80178	6.78058	9.38297	4.37149	10.6728	4.57663	-0.508238	0.52106	0.645463	8.65511	6.54032
A430005L14Rik	264.648	187.596	152.004	326.113	245.475	268.191	0.487556	0.00649673	0.017326	201.416	279.926
A430033K04Rik	307.776	287.044	448.506	401.303	383.154	368.877	0.158077	0.392805	0.522672	347.775	384.445
A430035B10Rik	142.126	172.905	164.202	105.79	119.536	100.686	-0.546715	0.0080219	0.0208178	159.744	108.671
A430046D13Rik	327.379	332.248	286.181	350.594	420.509	404.574	0.308207	0.0398262	0.0823979	315.269	391.892
A430078G23Rik	40.1873	28.2524	58.1744	27.9775	54.4314	45.7663	-0.0060278	0.98884	0.993645	42.2047	42.7251
A430078I02Rik	28.4252	41.8136	36.5936	39.3434	121.67	81.4641	1.09204	0.00137998	0.00442491	35.6108	80.8259
A430088P11Rik	29.4053	32.7728	27.2106	36.7205	75.777	56.7503	0.854226	0.0346022	0.0730837	29.7962	56.4159
A430090L17Rik	103.899	109.619	137.93	156.499	137.679	112.585	0.221518	0.374609	0.504237	117.149	135.588
A430093F15Rik	3.92071	0	1.87659	0.874298	3.20185	2.74598	0.309943	0.851339	NA	1.93243	2.27404
A430105I19Rik	1469.29	2398.06	1211.34	862.933	458.931	654.459	-1.38449	2.71494e-12	4.64057e-11	1692.9	658.774
A4galt	394.031	401.184	402.529	324.365	336.194	316.703	-0.283288	0.123239	0.210014	399.248	325.754
A4gnt	1.96036	1.1301	1.87659	0.874298	0	0	-2.3494	0.339158	NA	1.65568	0.291433
A530013C23Rik	53.9098	36.1631	41.2851	28.8518	52.2968	50.343	-0.0281965	0.940997	0.962618	43.786	43.8305
A530016L24Rik	5176.32	3349.61	1932.89	6808.16	4880.68	5833.38	0.79164	6.19363e-06	3.45231e-05	3486.27	5840.74
A530032D15Rik	36.2666	40.6835	58.1744	21.8575	19.2111	12.8146	-1.29779	0.00241158	0.00722835	45.0415	17.961
A530053G22Rik	289.152	431.697	394.085	236.061	214.524	194.965	-0.759908	2.87186e-05	0.00013783	371.645	215.183
A530064D06Rik	17.6432	22.6019	27.2106	5.24579	8.53826	10.9839	-1.37447	0.0479772	0.0963521	22.4852	8.25599
A530065N20Rik	8.8216	7.91067	4.69148	6.12009	8.53826	5.49196	-0.059291	0.943962	0.964788	7.14125	6.71677
A530072M11Rik	46.0684	67.8058	70.3723	40.2177	52.2968	51.2583	-0.327524	0.279915	0.404247	61.4155	47.9243
A530088E08Rik	1.96036	3.39029	2.81489	3.49719	1.06728	4.57663	0.14188	0.911125	NA	2.72185	3.04704
A530099J19Rik	29.4053	46.3339	56.2978	16.6117	37.3549	26.5445	-0.640134	0.208282	0.320591	44.0124	26.837
A630001G21Rik	114.681	150.303	115.411	78.6869	90.719	75.9721	-0.613368	0.0264557	0.0581895	126.798	81.7927
A630012P03Rik	6.86124	3.39029	15.0128	7.86869	6.40369	7.32261	-0.200034	0.8283	0.887143	8.42143	7.19833
A630019I02Rik	0	11.301	4.69148	5.24579	2.13456	1.83065	0.0133181	0.991494	0.995495	5.33082	3.07034
A630020A06	4.90089	4.52039	11.2596	0.874298	5.33641	0	-2.18741	0.0689409	0.130406	6.89361	2.07024
A630023A22Rik	2.94053	5.65048	3.75319	1.7486	3.20185	2.74598	-0.689954	0.567763	0.686907	4.11473	2.56547
A630023P12Rik	0.980178	2.26019	2.81489	0.874298	3.20185	0.915327	-0.38587	0.825821	NA	2.01842	1.66382
A630033H20Rik	169.571	189.856	312.453	81.3098	78.9789	80.5488	-1.43296	3.50046e-08	3.00983e-07	223.96	80.2791
A630066F11Rik	59.7908	74.5864	86.3233	58.578	70.4406	45.7663	-0.320515	0.269534	0.392294	73.5668	58.2616
A630072M18Rik	333.26	400.054	466.334	349.719	342.598	341.417	-0.193819	0.17707	0.281916	399.883	344.578
A630075F10Rik	23.5243	16.9514	32.8404	14.8631	13.8747	15.5606	-0.72331	0.186232	0.293551	24.4387	14.7661
A630076J17Rik	0.980178	3.39029	3.75319	0.874298	2.13456	0	-1.46569	0.44868	NA	2.70788	1.00295
A630077J23Rik	49.0089	38.4233	55.3595	29.7261	34.153	28.3751	-0.633957	0.137329	0.229436	47.5972	30.7514
A630089N07Rik	125.463	105.099	212.055	200.214	118.468	151.029	0.0816307	0.785275	0.857203	147.539	156.571
A630095N17Rik	0.980178	2.26019	0.938297	5.24579	10.6728	7.32261	2.45402	0.0286027	0.0621221	1.39289	7.74708
A730006G06Rik	1.96036	0	1.87659	0	3.20185	0.915327	-0.358159	0.857498	NA	1.27898	1.37239
A730017C20Rik	0.980178	1.1301	7.50638	1.7486	8.53826	5.49196	0.888073	0.472386	0.60044	3.20555	5.2596
A730017L22Rik	191.135	230.54	197.042	179.231	193.178	166.589	-0.196298	0.306482	0.43342	206.239	179.666
A730020E08Rik	2.94053	24.8621	3.75319	13.1145	7.47097	6.40729	0.036644	0.966958	0.979727	10.5186	8.99758
A730020M07Rik	29.4053	27.1223	24.3957	12.2402	13.8747	12.8146	-1.05682	0.0411528	0.0847652	26.9745	12.9765
A730036I17Rik	0.980178	0	2.81489	0	2.13456	0.915327	-0.720423	0.765817	NA	1.26502	1.01663
A730043L09Rik	0.980178	2.26019	0.938297	0	1.06728	1.83065	-0.674823	0.7809	NA	1.39289	0.965979
A730056A06Rik	47.0485	64.4155	36.5936	14.8631	17.0765	14.6452	-1.63795	0.000771481	0.00266041	49.3525	15.5283
A730085K08Rik	17.6432	14.6913	12.1979	12.2402	22.4129	16.4759	0.172682	0.75697	0.836822	14.8441	17.043
A730090H04Rik	9.80178	15.8213	13.1362	12.2402	9.60554	30.2058	0.480241	0.50417	0.629369	12.9198	17.3505
A730090N16Rik	11.7621	11.301	10.3213	13.9888	5.33641	5.49196	-0.530915	0.466782	0.595139	11.1281	8.27238
A830009L08Rik	8.8216	3.39029	17.8276	4.37149	5.33641	8.23794	-0.708783	0.430935	0.56095	10.0132	5.98195
A830010M20Rik	656.719	665.627	837.899	599.769	511.228	468.647	-0.444301	0.00644681	0.0172064	720.082	526.548
A830018L16Rik	197.016	207.938	152.004	299.884	300.974	268.191	0.642075	0.00071847	0.00249844	185.653	289.683
A830019L24Rik	0	0	3.75319	0	0	0	-2.07715	0.47791	NA	1.25106	0
A830052D11Rik	20.5837	11.301	12.1979	20.9832	12.8074	24.7138	0.410945	0.480427	0.607738	14.6942	19.5015
A830080D01Rik	799.825	953.801	1173.81	876.921	667.051	686.495	-0.375809	0.00685055	0.0181497	975.812	743.489
A830082K12Rik	56.8503	87.0174	97.5829	51.5836	61.9024	67.7342	-0.354433	0.243291	0.362821	80.4835	60.4067
A830082N09Rik	185.254	236.19	332.157	181.854	199.582	163.843	-0.419716	0.0303396	0.0653586	251.2	181.76
A930001C03Rik	6.86124	11.301	15.951	13.9888	14.9419	16.4759	0.51083	0.409665	0.539644	11.3711	15.1355
A930002C04Rik	0.980178	1.1301	0.938297	5.24579	1.06728	2.74598	1.31617	0.453081	NA	1.01619	3.01968
A930003O13Rik	2.94053	2.26019	7.50638	3.49719	10.6728	6.40729	0.643006	0.488897	0.61531	4.2357	6.8591
A930004D18Rik	92.1367	94.9281	102.274	90.927	85.3826	80.5488	-0.165127	0.528121	0.652364	96.4464	85.6195
A930005H10Rik	58.8107	87.0174	66.6191	60.3266	55.4987	52.1736	-0.31961	0.289682	0.414746	70.8157	55.9996
A930006K02Rik	40.1873	37.2932	29.0872	22.7318	29.8839	21.0525	-0.532401	0.22677	0.343497	35.5226	24.5561
A930007I19Rik	32.3459	41.8136	42.2234	34.9719	45.8931	43.0204	0.100217	0.783379	0.855946	38.7943	41.2951
A930009A15Rik	4.90089	10.1709	7.50638	19.2346	6.40369	14.6452	0.793656	0.325609	0.453164	7.52604	13.4278
A930012L18Rik	24.5044	39.5534	22.5191	50.7093	30.9512	50.343	0.604438	0.182452	0.288964	28.859	44.0012
A930013F10Rik	175.452	197.767	205.487	208.957	241.206	217.848	0.211821	0.237899	0.356533	192.902	222.67
A930015D03Rik	93.1169	79.1067	99.4595	70.8182	121.67	94.2787	0.0452713	0.857612	0.906418	90.561	95.589
A930016O22Rik	1.96036	2.26019	7.50638	4.37149	1.06728	6.40729	0.134626	0.909285	0.941892	3.90897	3.94869
A930017M01Rik	7.84142	11.301	2.81489	4.37149	6.40369	19.2219	0.439002	0.638084	0.745032	7.31909	9.99902
A930018P22Rik	2.94053	4.52039	1.87659	2.6229	1.06728	2.74598	-0.565466	0.687336	NA	3.1125	2.14539
A930019D19Rik	77.434	75.7165	82.5701	137.265	124.872	120.823	0.701068	0.01502	0.0356993	78.5735	127.653
A930024E05Rik	33.326	27.1223	35.6553	27.1033	44.8258	43.0204	0.234399	0.56636	0.685698	32.0345	38.3165
A930041C12Rik	21.5639	20.3417	41.2851	22.7318	29.8839	37.5284	0.148553	0.758117	0.837272	27.7302	30.048
AA387883	3.92071	0	0.938297	1.7486	1.06728	0.915327	0.104814	0.957181	NA	1.61967	1.24374
AA388235	51.9494	65.5456	72.2489	57.7037	35.2203	52.1736	-0.384406	0.250326	0.371285	63.248	48.3659
AA413626	15.6828	20.3417	19.7042	15.7374	17.0765	12.8146	-0.272134	0.616082	0.727863	18.5763	15.2095
AA414768	32.3459	49.7242	52.5446	16.6117	25.6148	9.15327	-1.35396	0.00895915	0.0228027	44.8716	17.1266
AA415398	106.839	134.481	160.449	138.139	192.111	122.654	0.185538	0.390917	0.520691	133.923	150.968
AA465934	4.90089	4.52039	2.81489	6.99439	9.60554	13.7299	1.30715	0.121563	0.207596	4.07872	10.1099
AA467197	17.6432	47.464	22.5191	12.2402	7.47097	10.9839	-1.4497	0.0160594	0.0378137	29.2088	10.2317
AA474331	78.4142	85.8873	80.6935	73.4411	64.0369	86.956	-0.124632	0.657074	0.760553	81.665	74.8113
AA536875	0.980178	3.39029	1.87659	2.6229	1.06728	0.915327	-0.378584	0.856472	NA	2.08235	1.53517
AA543186	31.3657	40.6835	33.7787	44.5892	36.2876	46.6817	0.278191	0.453556	0.582922	35.2759	42.5195
AA986860	79.3944	67.8058	82.5701	75.1897	154.756	118.992	0.549314	0.0434106	0.0887046	76.5901	116.313
Aaas	312.677	226.019	259.908	347.971	305.243	325.856	0.291328	0.0763769	0.142219	266.201	326.357
Aacs	3338.49	1323.34	797.552	6644.67	6257.47	6848.48	2.05616	6.7485e-50	4.5771e-47	1819.79	6583.54
Aadac	1.96036	1.1301	0.938297	1.7486	0	0	-1.50535	0.495552	NA	1.34292	0.582866
Aaed1	905.684	1161.74	1290.16	671.461	747.097	760.637	-0.594122	3.79529e-06	2.21449e-05	1119.19	726.398
Aagab	1265.41	1567.44	1209.46	1258.99	1194.29	1307.09	-0.100185	0.441668	0.571586	1347.44	1253.46
Aak1	3066	3685.24	3558.96	3160.59	3293.63	3215.54	-0.0852451	0.417113	0.547031	3436.73	3223.25
Aamdc	956.653	925.549	730.933	963.477	897.584	945.533	0.105081	0.41744	0.54729	871.045	935.531
Aamp	1771.18	1131.23	799.429	2170.01	2244.49	2521.73	0.948421	2.45542e-13	4.89814e-12	1233.95	2312.08
Aanat	10.782	2.26019	5.62978	9.61728	13.8747	9.15327	0.901748	0.299699	0.426087	6.22398	10.8817
Aar2	678.283	592.17	493.544	745.777	794.058	775.282	0.392592	0.00221567	0.00671832	587.999	771.705
Aard	10.782	16.9514	5.62978	2.6229	1.06728	1.83065	-2.64041	0.00923485	0.0234165	11.1211	1.84028
Aars	2734.7	2400.32	1764	2809.12	2892.33	2908.91	0.32563	0.0103484	0.0259035	2299.67	2870.12
Aars2	225.441	119.79	89.1382	285.021	246.542	281.005	0.981452	1.98899e-07	1.48464e-06	144.79	270.856
Aarsd1	593.008	487.072	304.947	646.107	541.112	626.999	0.405358	0.0174889	0.0407171	461.675	604.739
Aasdh	532.237	459.949	553.595	688.073	694.801	647.136	0.390525	0.00451427	0.0126019	515.26	676.67
Aasdhppt	1369.31	1742.61	1798.72	1349.92	1160.14	1133.17	-0.413315	0.000125581	0.000519257	1636.88	1214.41
Aass	115.661	247.491	147.313	90.927	81.1134	75.0568	-0.992792	0.000433951	0.00159473	170.155	82.3658
Aatf	528.316	600.081	580.806	679.33	514.43	585.809	0.0561998	0.688433	0.784638	569.734	593.19
Aatk	404.813	221.499	97.5829	507.967	500.555	594.962	1.28033	5.63899e-09	5.65335e-08	241.298	534.495
AB124611	130.364	125.441	192.351	76.9383	75.777	75.0568	-0.960149	0.000282469	0.00108312	149.385	75.924
Abat	1375.19	2653.47	1542.56	311.25	324.454	304.804	-2.5141	5.95299e-33	9.61323e-31	1857.07	313.503
Abca1	21253.2	27888.5	28157.4	19372.7	18418.1	18613.2	-0.434519	9.57212e-06	5.10072e-05	25766.4	18801.3
Abca12	8.8216	7.91067	5.62978	5.24579	4.26913	4.57663	-0.660083	0.515284	0.639583	7.45402	4.69718
Abca13	0	3.39029	4.69148	0.874298	2.13456	0.915327	-0.211802	0.900899	NA	2.69392	1.30806
Abca14	0.980178	3.39029	0	2.6229	2.13456	3.66131	0.976012	0.549545	NA	1.45682	2.80626
Abca16	1.96036	2.26019	3.75319	0	0	1.83065	-1.94412	0.351594	NA	2.65791	0.610218
Abca17	6.86124	19.2116	9.38297	7.86869	4.26913	4.57663	-1.01768	0.237689	0.35625	11.8186	5.57148
Abca2	1454.58	708.57	617.399	2349.24	2258.37	2425.62	1.41521	3.86574e-37	9.23203e-35	926.851	2344.41
Abca3	3190.48	2342.69	1909.43	3069.66	3201.85	3131.33	0.350859	0.000785068	0.00269958	2480.87	3134.28
Abca4	42.1476	30.5126	32.8404	24.4804	39.4894	33.8671	-0.121391	0.77508	0.849477	35.1669	32.6123
Abca5	1215.42	1688.36	1871.9	1258.12	1651.09	1334.55	-0.144821	0.139852	0.233055	1591.9	1414.58
Abca6	1147.79	1265.71	2522.14	649.604	1234.85	877.798	-0.800486	0.000402851	0.00149436	1645.21	920.749
Abca7	605.75	372.932	247.71	568.294	631.831	659.035	0.659649	9.78389e-05	0.000415258	408.797	619.72
Abca8a	4871.48	4032.18	5994.78	3074.03	3824.07	3366.57	-0.531104	0.0024626	0.00736174	4966.15	3421.56
Abca8b	1550.64	2097.46	2094.28	838.452	686.262	776.197	-1.29426	3.78445e-31	5.30324e-29	1914.13	766.971
Abca9	3619.8	4243.51	6530.55	1808.92	2378.97	2027.45	-1.1643	1.09466e-10	1.4592e-09	4797.95	2071.78
Abcb10	883.14	983.184	765.65	1201.29	1042.73	1133.17	0.356207	0.00950862	0.0240245	877.325	1125.73
Abcb11	0	5.65048	9.38297	2.6229	8.53826	4.57663	0.732438	0.533075	0.656605	5.01115	5.24593
Abcb1a	1117.4	1555.01	1871.9	1012.44	1083.29	1067.27	-0.474679	5.37894e-05	0.00024097	1514.77	1054.33
Abcb1b	671.422	1039.69	1035.88	483.487	472.806	421.966	-0.94866	3.94038e-14	8.80277e-13	915.663	459.42
Abcb4	114.681	134.481	149.189	60.3266	74.7097	47.597	-1.11356	4.78785e-05	0.000217882	132.784	60.8778
Abcb6	810.607	701.79	449.444	624.249	615.822	634.321	-0.050046	0.764271	0.84182	653.947	624.797
Abcb7	1409.5	1874.83	2303.52	1881.49	1708.72	1681.46	-0.0452659	0.742299	0.826908	1862.61	1757.22
Abcb8	815.508	377.452	275.859	866.43	794.058	924.48	0.931508	1.17187e-10	1.55357e-09	489.606	861.656
Abcb9	250.926	145.782	69.434	261.415	200.649	227.916	0.673764	0.0054023	0.0147245	155.381	229.994
Abcc1	3578.63	3443.4	2774.54	2976.99	3496.42	3113.03	-0.0315244	0.803991	0.870943	3265.53	3195.48
Abcc10	182.313	99.4485	79.7552	246.552	266.821	276.429	1.18909	9.82212e-10	1.12911e-08	120.506	263.267
Abcc12	5.88107	12.4311	10.3213	9.61728	2.13456	1.83065	-1.10333	0.256283	0.378135	9.54446	4.5275
Abcc2	50.9692	55.3747	10.3213	41.092	24.5475	29.2905	-0.271536	0.610938	0.723197	38.8884	31.6433
Abcc3	632.215	751.514	495.421	734.411	1387.47	1031.57	0.691887	7.50566e-05	0.000326742	626.383	1051.15
Abcc4	672.402	708.57	642.733	525.453	753.501	643.475	-0.0767981	0.661656	0.764229	674.569	640.81
Abcc5	2214.22	2445.53	2195.61	2167.39	2896.6	2562	0.142703	0.164875	0.265769	2285.12	2542
Abcc6	2.94053	3.39029	2.81489	1.7486	3.20185	2.74598	-0.245942	0.8419	0.896289	3.04857	2.56547
Abcc8	46.0684	14.6913	15.951	74.3154	709.743	319.449	3.5267	7.59375e-19	3.03679e-17	25.5702	367.836
Abcc9	3770.74	4731.71	4137.89	3180.7	2821.89	3066.34	-0.468172	4.70697e-06	2.70181e-05	4213.45	3022.98
Abcd1	497.93	369.541	396.9	552.557	576.332	594.047	0.446566	0.00108857	0.0035882	421.457	574.312
Abcd2	33658.3	44711.1	43207.6	24841.4	22806.7	22548.2	-0.773216	8.33808e-19	3.31102e-17	40525.7	23398.8
Abcd3	3972.66	6040.36	4894.16	4425.7	4601.05	4248.03	-0.145112	0.226937	0.343689	4969.06	4424.93
Abcd4	345.023	216.978	228.944	387.314	409.836	396.337	0.606727	8.55602e-05	0.000368026	263.649	397.829
Abce1	4636.24	7029.2	6515.53	4479.03	3857.16	3923.09	-0.53732	6.82777e-07	4.66069e-06	6060.32	4086.43
Abcf1	1517.32	1323.34	1049.02	1980.29	1714.05	2177.56	0.591381	3.31922e-06	1.95895e-05	1296.56	1957.3
Abcf2	1896.64	1575.35	1296.73	1723.24	1622.27	1660.4	0.0758201	0.497061	0.62251	1589.57	1668.64
Abcf3	1604.55	1432.96	1296.73	1668.16	1725.8	1796.79	0.257813	0.0119635	0.0293821	1444.75	1730.25
Abcg1	1242.87	1153.83	1168.18	875.173	812.202	828.371	-0.504889	7.43007e-06	4.07324e-05	1188.29	838.582
Abcg2	1610.43	1964.11	2374.83	1382.27	1486.72	1346.45	-0.462438	0.00198647	0.00608868	1983.12	1405.15
Abcg3	323.459	369.541	540.459	151.254	176.102	162.928	-1.28267	1.65769e-07	1.25762e-06	411.153	163.428
Abcg4	40.1873	12.4311	21.5808	37.5948	37.3549	47.597	0.791149	0.0902015	0.162795	24.7331	40.8489
Abcg5	1.96036	2.26019	0	4.37149	3.20185	3.66131	1.5514	0.348561	NA	1.40685	3.74488
Abcg8	2.94053	1.1301	0.938297	5.24579	3.20185	3.66131	1.34323	0.307648	0.434733	1.66964	4.03631
Abhd1	6.86124	2.26019	1.87659	13.9888	13.8747	11.8992	2.06167	0.0250653	0.0554912	3.66601	13.2542
Abhd10	363.646	546.967	444.753	417.915	370.347	312.126	-0.279614	0.103773	0.182653	451.788	366.796
Abhd11	672.402	371.802	334.034	693.319	607.283	677.342	0.566605	1.20493e-05	6.25943e-05	459.412	659.315
Abhd11os	6.86124	3.39029	5.62978	24.4804	21.3456	21.0525	2.08384	0.00801621	0.020812	5.29377	22.2928
Abhd12	2769	3241.12	2541.85	1927.83	2210.34	1976.19	-0.481218	0.000242839	0.000946352	2850.65	2038.12
Abhd12b	1.96036	2.26019	0.938297	2.6229	3.20185	1.83065	0.580954	0.677286	0.77616	1.71962	2.5518
Abhd13	1660.42	2257.93	2326.04	1815.04	1836.79	1658.57	-0.207108	0.0390241	0.0809806	2081.46	1770.14
Abhd14a	258.767	143.522	112.596	285.021	279.628	308.465	0.823472	1.46191e-05	7.47531e-05	171.628	291.038
Abhd14b	795.904	850.963	781.601	755.394	1053.41	891.528	0.142788	0.267425	0.39014	809.489	900.11
Abhd15	1748.64	1758.43	1300.48	1652.42	1636.14	1560.63	0.0100949	0.93934	0.961679	1602.52	1616.4
Abhd16a	1286.97	796.718	525.446	1182.05	1307.42	1376.65	0.628673	8.93864e-05	0.000383317	869.713	1288.71
Abhd16b	2.94053	9.04077	3.75319	13.9888	12.8074	13.7299	1.43129	0.0725557	0.136105	5.24483	13.5087
Abhd17a	254.846	103.969	59.1127	337.479	284.964	378.945	1.45391	2.05087e-12	3.55206e-11	139.309	333.796
Abhd17b	1177.19	2012.7	1737.73	1231.89	1170.81	1097.48	-0.445234	0.000171384	0.000690913	1642.54	1166.72
Abhd17c	810.607	841.922	699.031	945.991	1239.11	1017.84	0.430946	0.00099048	0.00330797	783.853	1067.65
Abhd2	3132.65	2335.91	2649.75	4534.99	3324.58	4035.68	0.542669	0.00126785	0.00411184	2706.1	3965.08
Abhd3	468.525	314.167	316.206	350.594	329.79	331.348	-0.108582	0.459432	0.588201	366.299	337.244
Abhd4	1807.45	1584.4	1444.04	1538.77	2190.06	1845.3	0.191349	0.118925	0.203893	1611.96	1858.04
Abhd5	4495.1	6582.81	4435.33	4116.2	4946.85	4338.65	-0.204839	0.177945	0.282884	5171.08	4467.23
Abhd6	384.23	421.526	409.097	493.104	479.21	443.934	0.223326	0.165621	0.266768	404.951	472.082
Abhd8	40.1873	19.2116	15.951	57.7037	39.4894	59.4962	1.12738	0.00961515	0.0242611	25.1167	52.2298
Abi1	2504.35	3503.3	3730.67	2151.65	2500.64	2216.01	-0.470055	1.8572e-06	1.14762e-05	3246.11	2289.43
Abi2	2048.57	2676.07	3013.81	1817.67	1470.71	1505.71	-0.66592	4.46795e-10	5.43607e-09	2579.48	1598.03
Abi3	103.899	105.099	69.434	129.396	160.092	143.706	0.636072	0.0153441	0.0363523	92.8106	144.398
Abi3bp	2206.38	2426.32	2696.67	1614.83	1818.65	1646.67	-0.520491	2.59897e-07	1.90936e-06	2443.12	1693.38
Abl1	2452.4	1492.86	1599.8	2918.41	2510.25	2831.11	0.588811	1.36827e-08	1.2664e-07	1848.35	2753.25
Abl2	1729.03	2007.05	2233.15	2241.7	2343.75	2284.66	0.215366	0.0450228	0.0914808	1989.74	2290.04
Ablim1	8406.98	9560.61	9190.62	7459.51	7526.47	7182.57	-0.287656	0.000786017	0.00270229	9052.74	7389.52
Ablim2	192.115	122.05	90.0765	219.449	162.227	199.541	0.560758	0.00593275	0.0159904	134.747	193.739
Ablim3	2126.99	2081.64	1713.33	1617.45	1536.89	1625.62	-0.308562	0.00603228	0.0162277	1973.98	1593.32
Abo	12.7423	0	3.75319	28.8518	1.06728	5.49196	0.531413	0.685631	0.782444	5.4985	11.8037
Abr	1202.68	1044.21	999.286	1058.78	1273.27	1181.69	0.110735	0.351261	0.479762	1082.06	1171.24
Abra	29.4053	24.8621	32.8404	17.486	9.60554	6.40729	-1.41218	0.016486	0.0386902	29.0359	11.1663
Abracl	587.126	718.741	944.865	647.855	410.904	407.32	-0.608062	0.000686086	0.00239565	750.244	488.693
Abt1	331.3	213.588	235.513	303.382	254.013	288.328	0.120911	0.474041	0.601905	260.134	281.908
Abtb1	236.223	101.709	92.8914	285.896	316.983	318.534	1.19501	6.12854e-11	8.46217e-10	143.608	307.137
Abtb2	88.216	59.8951	69.434	148.631	125.939	130.892	0.89672	0.000479078	0.00174207	72.515	135.154
Acaa1a	1449.68	890.516	691.525	1518.66	1342.64	1510.29	0.570042	7.55012e-07	5.08217e-06	1010.57	1457.2
Acaa1b	666.521	496.112	233.636	420.538	271.09	349.655	-0.385391	0.0727027	0.136331	465.423	347.094
Acaa2	2929.75	3019.62	2058.62	2362.35	2605.24	2324.01	-0.132466	0.375773	0.505563	2669.33	2430.53
Acaca	26157	17022.6	10690	66103.1	88598.3	74903	2.12495	4.8175e-46	2.55267e-43	17956.6	76534.8
Acacb	1137.99	465.6	352.8	5877.03	6973.62	6866.78	3.4722	1.27722e-93	1.08282e-89	652.129	6572.48
Acad10	310.716	276.874	226.13	477.367	663.849	618.761	1.09609	5.00306e-13	9.42576e-12	271.24	586.659
Acad11	5271.4	6216.66	5265.72	3908.11	4115.44	4021.03	-0.472293	5.8926e-06	3.30079e-05	5584.59	4014.86
Acad12	347.963	261.052	230.821	347.971	395.962	412.812	0.469004	0.00366326	0.0104359	279.945	385.582
Acad8	1368.33	1462.34	1212.28	1336.8	1421.62	1347.36	0.0220255	0.850335	0.902101	1347.65	1368.59
Acad9	2957.2	3047.87	2478.04	2886.06	2472.89	2570.24	-0.101103	0.362271	0.491375	2827.7	2643.06
Acadl	6266.28	8701.74	6055.77	6518.77	8260.76	7044.36	0.0500524	0.727839	0.81568	7007.93	7274.63
Acadm	9791.98	14052.7	10702.2	7428.04	7817.84	7275.02	-0.603154	1.03379e-06	6.76795e-06	11515.6	7506.97
Acads	1530.06	602.341	382.825	1768.71	1723.66	1870.01	1.28715	1.34617e-18	5.14092e-17	838.408	1787.46
Acadsb	8538.33	10402.5	9688.85	7895.79	8566.01	7969.75	-0.221303	0.0131136	0.031783	9543.24	8143.85
Acadvl	4860.7	3719.15	3035.39	5180.22	6479.47	5880.97	0.599925	1.9094e-07	1.43129e-06	3871.75	5846.89
Acan	3.92071	1.1301	7.50638	1.7486	1.06728	0	-2.29664	0.192616	NA	4.18573	0.938626
Acap1	54.89	48.5941	43.1617	63.8238	107.795	68.6495	0.680151	0.0383758	0.0798306	48.8819	80.0896
Acap2	4587.23	5150.98	6166.49	4489.52	4734.46	4323.09	-0.215794	0.0287144	0.0623408	5301.57	4515.69
Acap3	593.008	385.363	341.54	586.654	522.968	630.66	0.419369	0.00186878	0.00577492	439.97	580.094
Acat1	9324.43	10777.7	8862.21	7671.09	8182.85	7501.1	-0.307733	0.00494776	0.0136391	9654.79	7785.02
Acat2	1364.41	1724.53	1096.87	2057.22	1943.52	1902.05	0.494415	0.00240052	0.00719756	1395.27	1967.6
Acat3	9.80178	22.6019	33.7787	25.3547	48.0277	35.6977	0.896521	0.0700448	0.132126	22.0608	36.36
Acbd3	2161.29	2750.65	2768.91	2181.37	1954.19	2044.84	-0.296625	0.00205274	0.006268	2560.29	2060.14
Acbd4	2482.79	1432.96	692.463	2203.23	2167.65	2250.79	0.63704	0.000861862	0.00293421	1536.07	2207.22
Acbd5	3380.63	5179.23	5163.45	3570.63	3532.7	3192.66	-0.374511	0.000606997	0.0021568	4574.44	3432
Acbd6	339.142	335.639	305.885	354.965	352.203	305.719	0.0448581	0.78901	0.859853	326.888	337.629
Acbd7	0.980178	3.39029	1.87659	3.49719	1.06728	0.915327	-0.221674	0.904596	NA	2.08235	1.8266
Accs	312.677	253.142	252.402	335.731	351.136	324.026	0.305368	0.0564315	0.110198	272.74	336.964
Accsl	0.980178	2.26019	2.81489	4.37149	2.13456	1.83065	0.546136	0.683326	NA	2.01842	2.7789
Acd	116.641	73.4563	74.1255	153.877	167.563	145.537	0.837224	0.000378091	0.00141241	88.0743	155.659
Ace	1703.55	1473.65	1705.82	1004.57	1826.12	1404.11	-0.233296	0.19819	0.308304	1627.67	1411.6
Ace2	26.4648	27.1223	14.0745	19.2346	13.8747	13.7299	-0.526653	0.34685	0.475132	22.5539	15.613
Acer2	883.14	975.273	796.614	810.475	743.896	745.076	-0.208564	0.114478	0.197506	885.009	766.482
Acer3	883.14	1516.59	1568.83	735.285	810.067	754.229	-0.719072	1.26754e-10	1.67126e-09	1322.85	766.527
Ache	18.6234	11.301	4.69148	18.3603	122.737	75.0568	2.41128	1.26199e-06	8.0993e-06	11.5386	72.0515
Acin1	2195.6	1857.88	1739.6	3034.69	2866.72	2986.71	0.616412	4.55907e-11	6.46892e-10	1931.03	2962.71
Ackr1	124.483	131.091	129.485	118.03	204.918	163.843	0.340108	0.256848	0.37864	128.353	162.264
Ackr2	173.491	81.3669	176.4	69.9439	109.93	90.6174	-0.694137	0.0226334	0.0509116	143.753	90.1638
Ackr3	875.299	1062.29	780.663	644.358	871.969	761.552	-0.257904	0.122875	0.209541	906.084	759.293
Ackr4	105.859	59.8951	121.04	60.3266	156.89	109.839	0.110719	0.747655	0.829934	95.5982	109.019
Acly	28431	14898.1	7633.05	78855.6	93924	86351	2.46362	1.33387e-44	5.95187e-42	16987.4	86376.9
Acmsd	9.80178	18.0815	11.2596	13.9888	14.9419	15.5606	0.223315	0.711928	0.803157	13.0476	14.8304
Acnat1	3.92071	0	9.38297	9.61728	8.53826	1.83065	0.655573	0.604903	0.717806	4.43456	6.66206
Acnat2	2.94053	1.1301	0.938297	0.874298	1.06728	0.915327	-0.654022	0.734435	NA	1.66964	0.952302
Aco1	8626.54	7043.89	6516.47	9610.29	9506.28	9294.23	0.356676	6.5532e-05	0.000289214	7395.64	9470.27
Aco2	10935.8	7346.76	5596.94	11043.3	13340	12315.7	0.647363	5.71854e-08	4.72763e-07	7959.85	12233
Acot1	291.113	68.9359	258.032	758.891	337.261	524.482	1.36582	0.0311124	0.0667691	206.027	540.211
Acot10	13.7225	9.04077	10.3213	7.86869	4.26913	4.57663	-1.01965	0.187174	0.294655	11.0282	5.57148
Acot11	73.5133	80.2368	57.2361	63.8238	100.325	81.4641	0.195691	0.519425	0.643861	70.3288	81.8708
Acot12	0	4.52039	6.56808	1.7486	2.13456	2.74598	0.32638	0.826809	NA	3.69615	2.20971
Acot13	563.602	636.244	537.644	602.392	638.235	554.688	0.0492663	0.718885	0.808478	579.164	598.438
Acot2	481.267	400.054	358.429	500.973	407.702	405.49	0.0826336	0.587621	0.704049	413.25	438.055
Acot3	1.96036	0	0.938297	5.24579	0	2.74598	1.34036	0.48342	NA	0.966217	2.66392
Acot4	64.6917	100.579	91.0148	154.751	76.8443	95.194	0.358235	0.340259	0.468374	85.4284	108.93
Acot5	1.96036	0	0	5.24579	1.06728	2.74598	2.51371	0.269033	NA	0.653452	3.01968
Acot6	136.245	81.3669	117.287	192.346	107.795	135.468	0.3476	0.198189	0.308304	111.633	145.203
Acot7	502.831	266.703	189.536	487.859	344.732	454.002	0.497897	0.00315559	0.00914864	319.69	428.864
Acot8	157.809	93.798	80.6935	149.505	194.245	179.404	0.683646	0.00201253	0.00616189	110.767	174.385
Acot9	2155.41	3213.99	3011.93	1556.25	1425.89	1437.06	-0.889546	8.60274e-20	3.88982e-18	2793.78	1473.07
Acox1	19779	22572.5	16025.2	15652.6	15943.1	15384.8	-0.314533	0.0149523	0.0355583	19458.9	15660.1
Acox2	19.6036	9.04077	6.56808	34.0976	35.2203	31.1211	1.62831	0.00104478	0.00346342	11.7375	33.4797
Acox3	1203.66	1195.64	988.965	1318.44	1232.71	1268.64	0.170211	0.152072	0.249133	1129.42	1273.27
Acoxl	56.8503	85.8873	15.951	28.8518	28.8166	31.1211	-0.814627	0.127902	0.216568	52.8962	29.5965
Acp1	1400.67	1405.84	1271.39	1111.23	1116.38	1069.1	-0.306277	0.00684516	0.0181411	1359.3	1098.9
Acp2	1956.43	2473.78	1931.95	1523.03	1814.38	1659.49	-0.342961	0.0108913	0.0270781	2120.72	1665.63
Acp5	6380.96	4675.21	2697.6	5313.99	5904.2	5975.25	0.36452	0.029763	0.0642634	4584.59	5731.15
Acp6	733.173	683.708	501.051	794.737	739.626	756.975	0.256769	0.08967	0.161929	639.311	763.78
Acpp	151.928	119.79	168.893	90.927	132.343	107.093	-0.421269	0.140942	0.234456	146.87	110.121
Acpt	6.86124	3.39029	4.69148	10.4916	8.53826	5.49196	0.723645	0.427251	0.557267	4.98101	8.17393
Acr	10.782	10.1709	18.7659	8.74298	14.9419	8.23794	-0.321155	0.631237	0.739738	13.2396	10.641
Acrbp	78.4142	58.765	56.2978	122.402	148.352	144.622	1.09964	8.59222e-06	4.6339e-05	64.4923	138.459
Acrv1	0	0	0	3.49719	2.13456	1.83065	3.71082	0.0862613	NA	0	2.48747
Acsbg1	137.225	51.9844	76.0021	337.479	705.473	536.382	2.56539	7.50427e-35	1.46256e-32	88.4038	526.445
Acsf2	780.221	578.609	469.148	1121.72	1372.52	1284.2	1.05182	3.92193e-16	1.14458e-14	609.326	1259.48
Acsf3	531.256	267.833	210.179	699.439	701.204	689.241	1.13437	5.02744e-15	1.28769e-13	336.423	696.628
Acsl1	67622.5	70981.3	41709.2	52366.1	51738.6	49824	-0.228789	0.155998	0.254141	60104.3	51309.6
Acsl3	1122.3	1087.15	1182.25	1392.76	905.055	1153.31	0.00602645	0.964495	0.978184	1130.57	1150.37
Acsl4	2526.9	4018.62	3711.9	2375.47	2076.93	2041.18	-0.621449	1.35219e-07	1.04836e-06	3419.14	2164.53
Acsl5	3169.89	4703.46	4483.18	2846.72	3136.74	2958.34	-0.435109	8.77789e-06	4.72202e-05	4118.85	2980.6
Acsl6	17.6432	14.6913	8.44467	13.9888	8.53826	11.8992	-0.242085	0.724538	0.812894	13.593	11.4754
Acsm3	161.729	163.864	197.981	333.982	180.371	252.63	0.529512	0.0479091	0.0962496	174.525	255.661
Acsm4	4.90089	5.65048	3.75319	2.6229	3.20185	0.915327	-1.09813	0.400577	0.530349	4.76819	2.24669
Acsm5	171.531	153.693	182.968	255.295	235.869	250.8	0.544678	0.0117985	0.0290355	169.397	247.321
Acss1	644.957	471.25	578.929	824.463	737.492	784.435	0.465241	0.000872321	0.00296355	565.045	782.13
Acss2	6933.78	4001.67	1840	14272.9	15848.1	14810.9	1.92617	2.63438e-23	1.72465e-21	4258.48	14977.3
Acss2os	77.434	21.4718	18.7659	284.147	58.7005	195.88	2.23496	4.86577e-12	7.97141e-11	39.2239	179.576
Acss3	2874.86	3393.68	3809.49	2286.29	2510.25	2397.24	-0.47245	1.10087e-05	5.77011e-05	3359.34	2397.93
Acta1	2355.37	672.407	780.663	778.126	565.659	704.802	-0.705823	0.00146997	0.00468336	1269.48	682.862
Acta2	8153.12	7063.1	4404.37	3051.3	5671.54	4400.89	-0.539794	0.315409	0.442462	6540.2	4374.58
Actb	59866.3	57343.3	38118.3	45147.9	40549.2	44370.5	-0.248868	0.0684787	0.129648	51776	43355.9
Actc1	17.6432	18.0815	15.951	7.86869	6.40369	5.49196	-1.39522	0.0524279	0.103682	17.2253	6.58811
Actg1	6445.65	4632.26	3572.1	5436.39	5082.4	5455.35	0.148912	0.196565	0.30645	4883.34	5324.71
Actg2	260.727	133.351	151.066	237.809	202.784	198.626	0.312779	0.409413	0.539479	181.715	213.073
Actl10	14.7027	3.39029	3.75319	13.1145	3.20185	11.8992	0.461143	0.591962	0.7076	7.28205	9.40519
Actl6a	923.327	1036.3	1062.15	1032.55	919.997	924.48	-0.0653255	0.573626	0.692059	1007.26	959.008
Actl6b	6.86124	7.91067	3.75319	4.37149	3.20185	3.66131	-0.719668	0.497904	0.623357	6.17504	3.74488
Actl7a	10.782	7.91067	13.1362	2.6229	7.47097	10.0686	-0.729091	0.359088	0.488267	10.6096	6.72082
Actl9	5.88107	4.52039	1.87659	6.12009	5.33641	6.40729	0.604267	0.553967	0.674886	4.09268	5.9546
Actn1	3236.55	2715.62	2417.99	2941.14	3192.24	3059.94	0.137835	0.196869	0.306755	2790.05	3064.44
Actn2	40.1873	22.6019	32.8404	9.61728	18.1438	16.4759	-1.10554	0.0762054	0.141962	31.8765	14.7457
Actn3	657.699	291.565	348.108	298.136	183.573	225.17	-0.847115	5.63768e-06	3.17689e-05	432.457	235.626
Actn4	7904.15	5289.98	3740.05	8367.04	8237.28	8901.55	0.628076	1.59592e-07	1.21674e-06	5644.73	8501.96
Actr10	2077.98	2850.1	2642.24	1794.06	1885.89	1638.43	-0.488319	2.75401e-06	1.65592e-05	2523.44	1772.79
Actr1a	4965.58	4251.42	3243.69	4016.53	3890.24	3983.5	-0.0610391	0.594052	0.709174	4153.57	3963.42
Actr1b	1929.97	1331.25	1110.01	1919.96	1810.11	1989.01	0.407852	0.000108377	0.000455426	1457.08	1906.36
Actr2	6551.51	10717.8	10397.3	6518.77	6182.76	6205	-0.499278	1.89608e-07	1.42256e-06	9222.2	6302.18
Actr3	5472.33	7918.58	7909.84	4609.3	4227.5	4109.82	-0.68431	7.28288e-15	1.83217e-13	7100.25	4315.54
Actr3b	120.562	201.157	136.053	95.2985	64.0369	83.2947	-0.899716	0.000544336	0.00195463	152.591	80.8767
Actr5	160.749	125.441	100.398	216.826	189.976	237.07	0.743976	0.000385442	0.00143702	128.863	214.624
Actr6	418.536	560.528	587.374	416.166	419.442	369.792	-0.352623	0.0105468	0.0263413	522.146	401.8
Actr8	1065.45	1132.36	997.41	1005.44	1108.91	1042.56	-0.0180002	0.875229	0.918	1065.07	1052.3
Acvr1	1022.33	1002.4	1032.13	1224.02	1128.12	1157.89	0.198288	0.0719276	0.135136	1018.95	1170.01
Acvr1b	824.329	1017.09	570.485	847.195	1005.38	954.686	0.216278	0.262099	0.384177	803.967	935.754
Acvr1c	17012.9	20303.3	22224.5	12424.7	13418.9	11903.8	-0.642945	2.68525e-13	5.30666e-12	19846.9	12582.5
Acvr2a	2212.26	3108.89	3907.07	1829.91	2174.05	1917.61	-0.588909	1.59336e-07	1.21534e-06	3076.07	1973.86
Acvr2b	52.9296	16.9514	17.8276	72.5668	61.9024	77.8028	1.43858	0.000117179	0.000488179	29.2362	70.7573
Acvrl1	1016.44	762.815	638.98	641.735	733.223	797.25	-0.131741	0.473179	0.60108	806.08	724.069
Acy1	162.71	82.497	77.8786	236.935	143.016	212.356	0.914156	0.000103677	0.000437738	107.695	197.435
Acy3	127.423	127.701	72.2489	143.385	125.939	149.198	0.359916	0.170802	0.273735	109.124	139.507
Acyp1	251.906	242.971	208.302	182.728	140.881	177.573	-0.494247	0.00915703	0.0232331	234.393	167.061
Acyp2	833.151	1117.67	719.674	513.213	390.625	469.563	-0.959074	1.00226e-08	9.56706e-08	890.163	457.8
Ada	153.888	109.619	144.498	128.522	130.208	135.468	-0.052001	0.828257	0.887143	136.002	131.4
Adal	456.763	716.481	546.089	438.024	339.396	406.405	-0.517559	0.00109801	0.00361512	573.111	394.608
Adam10	6247.65	7455.25	8408.08	8816.43	11038.9	9587.13	0.422911	5.12595e-06	2.92252e-05	7370.33	9814.15
Adam11	26.4648	10.1709	14.0745	35.8462	44.8258	51.2583	1.4356	0.00224705	0.00679242	16.9034	43.9768
Adam12	1384.01	1313.17	835.084	1348.17	1652.15	1503.88	0.361001	0.045392	0.0920544	1177.42	1501.4
Adam15	2867.02	1736.96	1414.95	2179.63	2356.56	2448.5	0.258271	0.0365777	0.076541	2006.31	2328.23
Adam17	2437.7	3012.84	3040.08	2212.85	2391.78	2225.16	-0.297996	0.00176123	0.00548656	2830.21	2276.6
Adam19	1966.24	2051.12	1810.91	1085.88	1158	1163.38	-0.753942	4.30058e-05	0.000197831	1942.76	1135.75
Adam1a	152.908	164.994	183.906	193.22	235.869	156.521	0.222467	0.271909	0.394903	167.269	195.203
Adam1b	1.96036	1.1301	3.75319	6.99439	5.33641	1.83065	1.14039	0.359317	0.488429	2.28121	4.72048
Adam2	1.96036	3.39029	1.87659	5.24579	13.8747	4.57663	1.60957	0.162573	0.262632	2.40908	7.89903
Adam21	20.5837	15.8213	19.7042	23.6061	18.1438	21.0525	0.155288	0.743103	0.827395	18.7031	20.9341
Adam22	553.8	860.003	912.963	390.811	400.231	369.792	-0.952736	3.20777e-14	7.27152e-13	775.589	386.945
Adam23	1854.5	2570.97	2109.29	1299.21	1204.96	1257.66	-0.773767	3.35268e-09	3.52874e-08	2178.25	1253.94
Adam24	0	0	0	1.7486	4.26913	1.83065	3.69223	0.106362	NA	0	2.61613
Adam28	0.980178	2.26019	0	0	1.06728	0.915327	-0.926582	0.672893	NA	1.08012	0.66087
Adam3	17.6432	25.9922	24.3957	9.61728	1.06728	8.23794	-1.92386	0.0122962	0.0300728	22.677	6.3075
Adam30	0	9.04077	1.87659	0	4.26913	0	-1.62948	0.500687	NA	3.63912	1.42304
Adam32	13.7225	15.8213	18.7659	8.74298	11.7401	12.8146	-0.529534	0.371408	0.500627	16.1033	11.0992
Adam33	239.163	152.563	169.832	201.089	298.839	254.461	0.421423	0.0384951	0.0800445	187.186	251.463
Adam4	176.432	230.54	247.71	217.7	211.322	189.473	-0.0582657	0.777545	0.851453	218.227	206.165
Adam5	13.7225	18.0815	30.9638	13.9888	10.6728	17.3912	-0.502004	0.383365	0.51321	20.9226	14.0176
Adam6b	1.96036	4.52039	1.87659	0	0	0	-3.945	0.0624669	NA	2.78578	0
Adam8	325.419	221.499	197.981	340.976	185.707	285.582	0.102565	0.573942	0.692258	248.3	270.755
Adam9	5289.04	8033.85	7076.64	4290.18	4003.37	4043.91	-0.694686	5.04034e-12	8.24147e-11	6799.84	4112.49
Adamdec1	14.7027	21.4718	6.56808	8.74298	25.6148	18.3065	0.231077	0.74343	0.827487	14.2475	17.5548
Adamts1	3086.58	5233.48	3700.64	2858.96	1610.53	2206.85	-0.849409	2.73545e-09	2.91713e-08	4006.9	2225.45
Adamts10	1242.87	657.716	657.746	975.717	1044.87	1052.63	0.315486	0.0500288	0.0997048	852.776	1024.4
Adamts12	5423.32	3936.13	5291.06	4364.5	4642.68	4537.28	-0.112221	0.430524	0.560504	4883.5	4514.82
Adamts13	1.96036	0	0.938297	4.37149	3.20185	3.66131	2.17388	0.167398	NA	0.966217	3.74488
Adamts14	213.679	96.0582	91.9531	229.94	170.765	196.795	0.644811	0.00253529	0.00755667	133.897	199.167
Adamts15	1565.34	1117.67	1425.27	1564.99	1673.5	1542.33	0.220128	0.131309	0.221012	1369.43	1593.61
Adamts16	166.63	167.254	261.785	83.9326	85.3826	89.702	-1.17812	5.61014e-07	3.90019e-06	198.556	86.3391
Adamts17	97.0376	40.6835	28.1489	152.128	87.5171	116.247	1.22116	0.000170928	0.000689239	55.29	118.631
Adamts18	315.617	80.2368	185.783	469.498	250.811	370.707	0.926443	0.00358273	0.0102374	193.879	363.672
Adamts19	42.1476	39.5534	56.2978	62.0752	67.2388	63.1576	0.483864	0.130331	0.219758	45.9996	64.1572
Adamts2	4769.54	4954.34	3802.92	3087.15	2844.31	2940.03	-0.600259	1.28948e-05	6.66804e-05	4508.93	2957.16
Adamts20	148.007	115.27	150.128	235.186	140.881	194.049	0.434935	0.0708856	0.1334	137.801	190.039
Adamts3	402.853	203.417	392.208	633.866	446.124	523.567	0.668728	0.00483128	0.0133615	332.826	534.519
Adamts4	155.848	174.035	141.683	173.111	140.881	170.251	0.0393312	0.853081	0.903545	157.189	161.414
Adamts5	26283.5	47034.6	37506.5	12168.5	5641.65	8612.31	-2.08127	7.12403e-58	8.053e-55	36941.5	8807.48
Adamts6	212.699	294.955	359.368	185.351	216.658	216.932	-0.445389	0.00899008	0.0228711	289.007	206.314
Adamts7	278.37	109.619	125.732	371.577	215.591	292.905	0.828227	4.27559e-05	0.000196896	171.241	293.357
Adamts8	187.214	50.8543	133.238	165.242	90.719	146.452	0.104628	0.769422	0.845845	123.769	134.138
Adamts9	2926.81	2304.27	2132.75	3120.37	2638.32	2748.73	0.207934	0.0557957	0.109196	2454.61	2835.81
Adamtsl1	656.719	700.66	711.229	413.543	886.911	652.628	-0.123409	0.552266	0.673298	689.536	651.028
Adamtsl2	98.0178	136.742	83.5084	11.3659	6.40369	9.15327	-3.57999	1.46461e-16	4.53173e-15	106.089	8.97428
Adamtsl3	433.239	357.11	425.987	230.815	351.136	330.433	-0.423394	0.0448789	0.0912758	405.445	304.128
Adamtsl4	448.921	348.07	288.057	482.613	496.286	485.123	0.440614	0.00261365	0.00775131	361.683	488.007
Adamtsl5	127.423	122.05	111.657	139.013	146.218	137.299	0.222876	0.314923	0.441893	120.377	140.843
Adap1	581.245	244.101	121.979	757.142	651.042	809.149	1.43416	1.42233e-14	3.40637e-13	315.775	739.111
Adap2	655.739	1179.82	709.353	366.331	394.894	375.284	-1.1288	1.36594e-08	1.26493e-07	848.304	378.836
Adar	1384.99	1135.75	1249.81	1666.41	2149.51	2025.62	0.622453	5.61078e-08	4.6567e-07	1256.85	1947.18
Adarb1	1063.49	1232.94	952.371	760.64	655.311	671.85	-0.637027	1.60814e-06	1.00991e-05	1082.93	695.934
Adarb2	82.3349	110.749	80.6935	75.1897	67.2388	69.5648	-0.366004	0.302982	0.429546	91.2593	70.6644
Adat1	152.908	146.913	156.696	254.421	225.197	237.07	0.648108	0.00106317	0.00351681	152.172	238.896
Adat2	119.582	100.579	99.4595	129.396	137.679	131.807	0.317775	0.151148	0.248021	106.54	132.961
Adat3	21.5639	7.91067	1.87659	27.1033	17.0765	32.9518	1.67143	0.0129808	0.0315018	10.4504	25.7105
Adck1	454.802	381.973	252.402	502.722	495.219	489.7	0.463299	0.00661466	0.0175879	363.059	495.88
Adck2	446.961	406.835	398.776	508.842	600.88	575.741	0.420002	0.00193148	0.00593946	417.524	561.821
Adck3	1098.78	711.961	638.98	1149.7	1515.54	1312.58	0.71369	1.35032e-08	1.25526e-07	816.573	1325.94
Adck4	351.884	232.8	158.572	429.281	449.326	497.938	0.930362	6.29955e-08	5.1852e-07	247.752	458.848
Adck5	208.778	113.01	98.5212	347.971	575.265	477.801	1.75743	7.09328e-27	6.36369e-25	140.103	467.012
Adcy1	133.304	125.441	86.3233	126.773	86.4498	106.178	-0.117383	0.654343	0.758149	115.023	106.467
Adcy10	97.0376	66.6757	59.1127	205.46	314.848	253.546	1.78792	2.21665e-18	8.26055e-17	74.2753	257.951
Adcy2	74.4935	39.5534	72.2489	42.8406	68.306	69.5648	-0.0566366	0.877785	0.919884	62.0986	60.2372
Adcy3	768.459	463.339	393.146	744.902	754.568	873.222	0.584114	2.07686e-05	0.000102579	541.648	790.897
Adcy4	567.523	431.697	330.281	506.219	484.546	525.398	0.207173	0.201037	0.311789	443.167	505.387
Adcy5	3868.76	3408.37	1885.98	2870.32	3073.77	3153.3	0.00849402	0.961338	0.976075	3054.37	3032.46
Adcy6	3953.06	3280.67	2468.66	4981.75	4627.73	5307.98	0.623857	2.00167e-07	1.49319e-06	3234.13	4972.49
Adcy7	1518.3	1440.87	1742.42	971.346	1114.24	1089.24	-0.555635	0.000629257	0.00222285	1567.2	1058.28
Adcy8	9.80178	10.1709	15.951	2.6229	8.53826	9.15327	-0.860498	0.281277	0.405836	11.9746	6.77147
Adcy9	1331.08	1160.61	1159.74	1168.94	1490.99	1265.9	0.0996594	0.443603	0.573828	1217.14	1308.61
Adcyap1r1	1040.95	1011.44	1073.41	744.902	684.128	724.939	-0.524521	0.00245956	0.00735527	1041.93	717.99
Add1	5296.88	5213.13	5080.88	4604.06	4759.01	4518.05	-0.167759	0.0566066	0.110489	5196.96	4627.04
Add2	2.94053	2.26019	0	3.49719	1.06728	0.915327	0.130519	0.946263	NA	1.73358	1.8266
Add3	3135.59	2836.54	3374.12	2566.94	3159.15	2771.61	-0.137906	0.277848	0.401944	3115.42	2832.57
Adgb	136.245	134.481	114.472	148.631	77.9116	100.686	-0.272668	0.253125	0.374356	128.399	109.076
Adgra1	0.980178	1.1301	0.938297	0	4.26913	0.915327	0.387627	0.845485	NA	1.01619	1.72815
Adgra2	1785.88	1575.35	1372.73	1815.92	1638.28	1732.71	0.130619	0.201505	0.312286	1577.99	1728.97
Adgra3	538.118	336.769	394.085	454.635	484.546	496.107	0.194409	0.320883	0.448438	422.99	478.429
Adgrb1	4.90089	2.26019	0.938297	0.874298	10.6728	2.74598	0.620104	0.683978	NA	2.69979	4.76437
Adgrb2	28.4252	6.78058	5.62978	23.6061	28.8166	8.23794	0.950356	0.197826	0.30785	13.6118	20.2202
Adgrb3	7.84142	2.26019	7.50638	1.7486	6.40369	6.40729	-0.317997	0.761846	0.839913	5.86933	4.85319
Adgrd1	1101.72	804.629	1032.13	779	1067.28	975.738	-0.0641112	0.701832	0.795175	979.492	940.673
Adgre1	2256.37	4206.22	4573.26	851.567	1141.99	1073.68	-1.74362	1.19355e-22	7.38606e-21	3678.62	1022.41
Adgre4	261.707	432.827	505.742	118.905	104.594	100.686	-1.80183	4.99741e-13	9.42559e-12	400.092	108.061
Adgre5	3635.48	3242.25	2396.41	1941.82	1795.17	1892.9	-0.703717	5.72422e-06	3.2171e-05	3091.38	1876.63
Adgrf1	5.88107	6.78058	3.75319	6.99439	7.47097	9.15327	0.520658	0.596802	0.71138	5.47161	7.87288
Adgrf2	10.782	16.9514	15.0128	13.9888	19.2111	14.6452	0.175879	0.747082	0.829461	14.2487	15.9484
Adgrf3	3.92071	4.52039	0.938297	2.6229	12.8074	6.40729	0.906185	0.440004	0.569911	3.12646	7.27919
Adgrf4	24.5044	9.04077	15.0128	24.4804	18.1438	21.9678	0.438459	0.436673	0.566549	16.186	21.5307
Adgrf5	9818.44	13952.2	12739.3	7497.98	8806.14	7909.34	-0.565299	1.66827e-06	1.04381e-05	12170	8071.16
Adgrg1	899.803	757.165	461.642	1000.2	1326.63	1221.05	0.746607	1.25658e-05	6.51179e-05	706.203	1182.62
Adgrg2	324.439	340.159	569.546	570.043	648.907	563.841	0.5703	0.00859077	0.0220638	411.381	594.264
Adgrg3	116.641	79.1067	67.5574	126.773	101.392	109.839	0.380031	0.124303	0.21153	87.7684	112.668
Adgrg5	23.5243	12.4311	9.38297	20.1089	21.3456	30.2058	0.731708	0.202677	0.313615	15.1128	23.8868
Adgrg6	672.402	805.759	903.58	660.97	1047	802.742	0.0657469	0.564031	0.683562	793.914	836.905
Adgrg7	9.80178	16.9514	7.50638	5.24579	8.53826	5.49196	-0.846358	0.300216	0.426613	11.4199	6.42534
Adgrl1	1088.98	685.968	641.795	1147.95	831.413	1065.44	0.345145	0.00352155	0.0100779	805.58	1014.94
Adgrl2	2346.55	2555.15	2235.02	2490	2484.63	2409.14	0.0499931	0.622218	0.732814	2378.91	2461.26
Adgrl3	389.131	317.557	365.936	441.521	557.121	526.313	0.499541	0.00118913	0.00388345	357.541	508.318
Adgrl4	3253.21	5000.68	4869.76	2240.83	2719.43	2330.42	-0.801506	7.00637e-09	6.91502e-08	4374.55	2430.23
Adgrv1	8.8216	12.4311	12.1979	13.9888	22.4129	6.40729	0.36184	0.6013	0.714882	11.1502	14.2697
Adh1	2778.8	2550.63	2234.09	1933.07	1945.66	1904.8	-0.387822	0.000119333	0.000496056	2521.17	1927.84
Adh4	1.96036	7.91067	2.81489	0.874298	0	1.83065	-2.1202	0.160835	NA	4.22864	0.901651
Adh5	3122.85	3291.97	2760.47	2698.08	2396.05	2419.21	-0.290094	0.00605695	0.0162863	3058.43	2504.45
Adh6-ps1	29.4053	35.033	23.4574	13.9888	16.0092	19.2219	-0.836135	0.0867513	0.15754	29.2986	16.4066
Adh7	100.958	113.01	168.893	50.7093	105.661	83.2947	-0.667524	0.0356906	0.0750176	127.62	79.8883
Adhfe1	3747.22	4834.55	3635.9	3381.79	3591.4	3302.5	-0.247912	0.0579315	0.112661	4072.56	3425.23
Adi1	693.966	1000.14	797.552	836.704	894.382	885.121	0.0830825	0.572644	0.691184	830.551	872.069
Adig	2075.04	1182.08	1067.78	2762.78	3453.72	3135.91	1.14725	4.59739e-30	5.90556e-28	1441.63	3117.47
Adipoq	91267.3	88607.5	65037.1	56618.7	52270.1	53609.8	-0.589741	7.73538e-07	5.18423e-06	81637.3	54166.2
Adipor1	4811.69	4529.43	3683.75	3874.89	4241.38	3981.67	-0.106737	0.340822	0.469034	4341.62	4032.65
Adipor2	18653.8	18573.1	14296.8	21566.3	22082.1	21196.2	0.327132	0.00585715	0.0158067	17174.6	21614.9
Adk	3047.37	3409.5	2975.34	2354.49	1872.01	1956.05	-0.611698	2.43161e-09	2.59801e-08	3144.07	2060.85
Adm	146.046	202.287	164.202	107.539	120.603	108.009	-0.590953	0.0111539	0.0276662	170.845	112.05
Adnp	61.7512	50.8543	58.1744	56.8294	78.9789	82.3794	0.336903	0.265848	0.388362	56.9266	72.7292
Adnp2	613.591	619.293	568.608	848.069	809	780.774	0.43481	0.000559214	0.00200212	600.497	812.614
Ado	1170.33	1391.15	1430.9	1321.06	1039.53	1106.63	-0.19637	0.0597604	0.115526	1330.79	1155.74
Adora1	1109.56	1420.53	742.193	990.58	562.458	762.467	-0.532523	0.0143441	0.0343335	1090.76	771.835
Adora2a	107.82	59.8951	54.4212	76.9383	98.1899	75.9721	0.213469	0.444686	0.574702	74.0453	83.7001
Adora2b	51.9494	40.6835	59.1127	29.7261	50.1623	32.9518	-0.454464	0.23076	0.34829	50.5819	37.6134
Adora3	0.980178	4.52039	5.62978	2.6229	5.33641	3.66131	0.427565	0.718197	0.808058	3.71011	3.87354
Adpgk	785.122	918.768	889.506	800.857	740.694	774.366	-0.1559	0.176563	0.28132	864.465	771.973
Adprh	586.146	517.584	500.112	587.529	590.207	570.249	0.123137	0.336089	0.464065	534.614	582.661
Adprhl1	6.86124	4.52039	1.87659	5.24579	7.47097	5.49196	0.536293	0.566897	0.686152	4.41941	6.06958
Adprhl2	283.271	124.311	94.768	383.817	329.79	383.522	1.24981	8.04951e-13	1.47874e-11	167.45	365.71
Adprm	432.258	577.479	565.793	437.149	464.268	393.591	-0.262655	0.0612928	0.118167	525.177	431.669
Adra1a	1339.9	1412.62	844.467	1416.36	733.223	1138.67	-0.171353	0.32034	0.447937	1199	1096.08
Adra1b	7.84142	3.39029	4.69148	5.24579	10.6728	7.32261	0.537395	0.524462	0.648823	5.30773	7.74708
Adra1d	100.958	101.709	73.1872	82.1841	88.5844	88.7867	-0.0880821	0.761007	0.839206	91.9514	86.5184
Adra2a	47.0485	51.9844	65.6808	38.4691	153.689	94.2787	0.637989	0.0512369	0.101786	54.9046	95.4788
Adra2b	17.6432	33.9029	16.8893	24.4804	17.0765	18.3065	-0.166872	0.746901	0.829461	22.8118	19.9545
Adra2c	9.80178	11.301	4.69148	1.7486	9.60554	3.66131	-0.959662	0.338947	0.467023	8.59808	5.00515
Adrb1	68.6124	76.8465	61.9276	172.237	157.958	143.706	1.19258	5.44441e-06	3.08644e-05	69.1289	157.967
Adrb2	305.815	292.695	282.427	256.169	185.707	241.646	-0.376634	0.0284876	0.06188	293.646	227.841
Adrb3	3713.89	2065.82	3474.51	4515.75	6074.97	5094.71	0.753861	4.05607e-06	2.35288e-05	3084.74	5228.48
Adrbk1	1463.41	1028.39	907.333	1732.86	1726.86	1864.52	0.66026	1.05123e-10	1.40573e-09	1133.04	1774.75
Adrbk2	1176.21	1348.2	996.471	1328.06	2023.57	1643.93	0.479583	0.000861956	0.00293421	1173.63	1665.18
Adrm1	414.615	264.443	202.672	507.967	453.595	506.176	0.772716	5.04226e-07	3.5417e-06	293.91	489.246
Adsl	1130.14	822.71	761.897	1140.09	969.092	1149.65	0.268496	0.0154503	0.036558	904.917	1086.28
Adss	1297.76	1809.28	2159.96	1755.59	1710.85	1713.49	0.0201668	0.861528	0.909028	1755.67	1726.65
Adssl1	190.154	125.441	197.042	124.15	155.823	178.489	-0.161994	0.553753	0.674722	170.879	152.821
Adtrp	109.78	149.173	86.3233	111.036	180.371	113.501	0.203173	0.469305	0.597412	115.092	134.969
Aebp1	1674.14	1240.85	1142.85	1139.21	2691.69	2157.43	0.526606	0.0322735	0.0688512	1352.61	1996.11
Aebp2	2258.33	3124.72	3380.68	2580.93	2394.98	2385.34	-0.219089	0.0539562	0.106233	2921.24	2453.75
Aen	275.43	362.761	247.71	282.398	235.869	280.09	-0.145597	0.444665	0.574702	295.3	266.119
Aes	2214.22	1288.31	876.369	2060.72	2003.29	2150.1	0.575135	1.79629e-05	9.01389e-05	1459.63	2071.37
AF251705	110.76	144.652	131.362	55.0808	87.5171	94.2787	-0.686593	0.0313656	0.0672357	128.925	78.9589
AF357355	3.92071	4.52039	3.75319	0.874298	2.13456	3.66131	-0.84434	0.500903	0.626367	4.06476	2.22339
AF357359	20.5837	29.3825	26.2723	15.7374	23.4802	19.2219	-0.350722	0.468971	0.597077	25.4129	19.4798
AF357399	6.86124	10.1709	14.0745	14.8631	17.0765	11.8992	0.563717	0.384416	0.514117	10.3689	14.6129
AF357425	9.80178	6.78058	7.50638	5.24579	5.33641	5.49196	-0.555432	0.56244	0.682023	8.02958	5.35805
AF357426	6.86124	3.39029	2.81489	7.86869	2.13456	3.66131	-0.0894713	0.928047	0.954157	4.35547	4.55485
AF529169	146.046	11.301	91.0148	245.678	37.3549	132.722	0.476113	0.409533	0.539553	82.7874	138.585
Afap1	3231.65	2521.24	2202.18	4256.08	3224.26	3837.97	0.504298	0.000364686	0.00136836	2651.69	3772.77
Afap1l1	1312.46	1291.7	1051.83	1156.7	859.162	993.13	-0.286691	0.0193788	0.0445542	1218.66	1003
Afap1l2	527.336	457.689	389.393	491.356	594.476	591.301	0.288825	0.0730999	0.137005	458.139	559.044
Aff1	3556.08	4286.46	3661.23	3700.03	3740.82	3909.36	-0.0159181	0.883336	0.923589	3834.59	3783.41
Aff2	159.769	353.72	164.202	46.3378	53.3641	50.343	-2.1324	5.04454e-11	7.10425e-10	225.897	50.015
Aff3	480.287	648.675	590.189	342.725	494.152	426.542	-0.41585	0.0448113	0.0911602	573.05	421.14
Aff4	10406.5	15059.7	13288.2	10802.8	15546	12758.7	0.0179786	0.864625	0.911274	12918.1	13035.9
Afg3l1	1337.94	1189.99	917.654	1560.62	1552.9	1584.43	0.44814	0.000276477	0.00106351	1148.53	1565.98
Afg3l2	1905.47	1983.32	1731.16	2261.81	2225.28	2213.26	0.250756	0.0239463	0.0533904	1873.31	2233.45
Afmid	109.78	117.53	74.1255	97.0471	121.67	90.6174	0.0332327	0.903732	0.937458	100.478	103.112
Aftph	2305.38	2884.01	3365.67	2577.43	3244.54	2718.52	0.0153406	0.876455	0.918963	2851.69	2846.83
Aga	1111.52	1186.6	897.012	709.93	680.926	677.342	-0.625107	8.55553e-06	4.61704e-05	1065.04	689.399
Agap1	1785.88	1321.08	1463.74	2065.09	2036.37	2118.98	0.443599	2.83948e-05	0.000136468	1523.57	2073.48
Agap2	56.8503	25.9922	25.334	65.5724	54.4314	65.9035	0.850071	0.0240863	0.0536563	36.0588	61.9691
Agap3	726.312	325.468	312.453	805.229	766.308	808.234	0.886191	3.57152e-11	5.16712e-10	454.744	793.257
Agbl1	8.8216	5.65048	7.50638	1.7486	1.06728	2.74598	-2.00214	0.111375	0.193135	7.32615	1.85395
Agbl2	13.7225	18.0815	28.1489	27.9775	21.3456	21.0525	0.289796	0.584401	0.70143	19.9843	23.4586
Agbl3	350.904	359.371	419.419	324.365	381.02	340.502	-0.108101	0.458053	0.587188	376.564	348.629
Agbl5	340.122	267.833	317.144	485.236	557.121	490.615	0.721514	3.18528e-06	1.88779e-05	308.366	510.991
Ager	21.5639	13.5612	12.1979	30.6004	36.2876	31.1211	1.07583	0.0359965	0.0754924	15.7743	32.6697
Agfg1	1773.14	2068.08	2113.98	1794.06	1521.94	1616.47	-0.264351	0.00946253	0.023933	1985.07	1644.16
Agfg2	840.993	1013.7	620.214	670.587	484.546	564.757	-0.530388	0.00204352	0.00624323	824.968	573.297
Aggf1	1167.39	1442	1369.91	1486.31	1263.66	1436.15	0.0818235	0.472386	0.60044	1326.44	1395.37
Agk	497.93	574.089	588.312	456.384	457.864	449.425	-0.273623	0.0360995	0.0756524	553.444	454.558
Agl	2773.9	3138.28	2817.71	3305.72	3788.85	3376.64	0.260257	0.0105251	0.0262949	2909.96	3490.4
Agmat	0.980178	2.26019	1.87659	0.874298	3.20185	3.66131	0.645459	0.671541	NA	1.70565	2.57915
Agmo	1837.83	2661.38	2735.14	1578.98	1575.31	1382.14	-0.638478	1.38152e-09	1.54621e-08	2411.45	1512.14
Ago1	2047.59	1946.03	1901.93	2379.84	2240.22	2456.74	0.260246	0.00969676	0.0244379	1965.18	2358.93
Ago2	2764.1	2856.88	2273.49	2879.94	2678.88	2827.44	0.0843447	0.467993	0.59628	2631.49	2795.42
Ago3	1531.04	2059.04	2138.38	1506.42	1600.92	1402.28	-0.320375	0.00175544	0.00547257	1909.48	1503.21
Ago4	541.058	661.106	807.874	553.431	680.926	602.285	-0.109749	0.395594	0.525352	670.013	612.214
Agpat1	732.193	375.192	301.193	744.902	759.905	825.625	0.802524	4.08406e-09	4.22767e-08	469.526	776.811
Agpat2	6651.49	3551.89	1776.2	10271.3	10519.1	10771.6	1.52555	4.01092e-18	1.45319e-16	3993.19	10520.7
Agpat3	2592.57	1715.49	1319.25	3013.71	3480.41	3554.21	0.863328	1.94329e-13	3.92268e-12	1875.77	3349.44
Agpat4	197.996	167.254	143.559	138.139	202.784	196.795	0.080583	0.746195	0.829291	169.603	179.239
Agpat5	1073.29	1561.79	1285.47	1062.27	898.651	879.629	-0.44764	0.000923476	0.00311178	1306.85	946.851
Agpat6	4054.02	3806.16	3424.78	4627.66	4349.17	4467.71	0.249389	0.00889805	0.0226949	3761.65	4481.52
Agpat9	4688.19	4449.19	3613.38	4779.79	4945.78	4677.32	0.173533	0.107665	0.18811	4250.25	4800.96
Agps	4113.81	9074.67	9609.1	4522.75	27375.8	14665.4	0.830229	1.06271e-05	5.59777e-05	7599.19	15521.3
Agr2	1.96036	5.65048	1.87659	1.7486	7.47097	3.66131	0.305524	0.804936	0.871385	3.16248	4.29363
Agr3	0.980178	2.26019	1.87659	0	0	0	-3.16799	0.237594	NA	1.70565	0
Agrn	2393.59	1200.16	1363.35	3662.44	3025.74	3469.09	1.07008	1.3184e-20	6.41339e-19	1652.37	3385.76
Agrp	23.5243	7.91067	11.2596	17.486	21.3456	26.5445	0.692261	0.235413	0.353584	14.2315	21.792
Agt	446.961	256.532	307.761	278.901	210.255	264.529	-0.41739	0.0164889	0.0386917	337.085	251.228
Agtpbp1	2599.43	3382.38	3070.11	2342.25	1921.11	1882.83	-0.548835	2.40719e-06	1.4619e-05	3017.31	2048.73
Agtr1a	1246.79	502.893	1346.46	2860.7	1410.95	1993.58	0.979548	0.0545915	0.107235	1032.05	2088.41
Agtr1b	1.96036	2.26019	0.938297	0	2.13456	0	-1.95405	0.412878	NA	1.71962	0.711521
Agtr2	26.4648	16.9514	131.362	20.1089	14.9419	6.40729	-1.81654	0.00888999	0.0226845	58.2593	13.8194
Agtrap	900.783	890.516	1154.11	1006.32	1265.8	1135.01	0.212027	0.0885365	0.160082	981.802	1135.71
Agxt2	14.7027	6.78058	13.1362	20.9832	41.624	34.7824	1.43784	0.00530813	0.0145075	11.5398	32.4632
Ahctf1	4043.23	4641.31	5631.66	4568.21	3864.63	4001.81	-0.187174	0.0875215	0.158558	4772.07	4144.88
Ahcy	313.657	186.466	239.266	443.269	256.148	338.671	0.465304	0.0179932	0.0417369	246.463	346.029
Ahcyl1	3968.74	5560.07	5831.52	5160.11	4577.57	4978.46	-0.0308847	0.801258	0.868929	5120.11	4905.38
Ahcyl2	9730.22	13899.1	11018.4	7190.23	5650.19	6208.66	-0.853083	4.72276e-12	7.76712e-11	11549.2	6349.69
Ahdc1	407.754	128.831	129.485	629.495	451.46	578.487	1.48191	9.8507e-20	4.38395e-18	222.023	553.147
Ahi1	548.9	488.202	591.127	581.408	447.191	470.478	-0.127355	0.389996	0.51987	542.743	499.693
Ahnak	256150	365967	360278	170739	157803	160840	-0.974277	3.21832e-33	5.40295e-31	327465	163127
Ahr	1239.92	982.054	1454.36	1342.92	1434.43	1324.48	0.159322	0.312153	0.439461	1225.45	1367.28
Ahrr	22.5441	44.0738	52.5446	15.7374	26.6821	17.3912	-0.899122	0.0500068	0.0996906	39.7208	19.9369
Ahsa1	1721.19	1828.5	1653.28	1661.17	1469.65	1578.02	-0.144541	0.153253	0.250632	1734.32	1569.61
Ahsa2	586.146	734.563	738.44	792.989	631.831	649.882	0.0216852	0.8802	0.92139	686.383	691.567
Ahsg	14.7027	21.4718	3.75319	0	2.13456	0.915327	-3.66235	0.00913403	0.0231816	13.3092	1.01663
AI115009	0	6.78058	2.81489	0.874298	1.06728	2.74598	-0.0430293	0.984132	NA	3.19849	1.56252
AI118078	12.7423	11.301	8.44467	10.4916	23.4802	18.3065	0.612372	0.268178	0.390924	10.8293	17.4261
AI182371	18.6234	20.3417	36.5936	14.8631	34.153	21.9678	-0.100627	0.8262	0.885639	25.1862	23.6613
AI197445	6.86124	11.301	17.8276	21.8575	20.2784	12.8146	0.729115	0.257939	0.379852	11.9966	18.3168
AI314180	6933.78	9748.21	9098.67	7122.03	7840.25	7177.08	-0.199135	0.0476244	0.0958293	8593.55	7379.79
AI314278	18.6234	27.1223	17.8276	8.74298	6.40369	6.40729	-1.546	0.0269983	0.0591834	21.1911	7.18465
AI317395	25.4846	14.6913	17.8276	27.1033	45.8931	48.5123	1.04523	0.0125732	0.030653	19.3345	40.5029
AI413582	143.106	105.099	74.1255	82.1841	140.881	129.976	0.137376	0.64954	0.754339	107.443	117.681
AI414108	59.7908	45.2039	69.434	93.5499	74.7097	70.4802	0.443648	0.175957	0.280591	58.1429	79.5799
AI427809	37.2468	33.9029	45.9766	23.6061	21.3456	21.9678	-0.804203	0.0849902	0.155023	39.0421	22.3065
AI429214	111.74	169.514	127.608	105.79	113.132	126.315	-0.22416	0.345203	0.473374	136.288	115.079
AI450353	9.80178	12.4311	19.7042	23.6061	17.0765	18.3065	0.534544	0.377488	0.507427	13.979	19.663
AI463170	31.3657	15.8213	36.5936	69.9439	54.4314	67.7342	1.18822	0.00433372	0.0121612	27.9269	64.0365
AI464131	1844.69	2230.81	1484.39	1664.66	1272.2	1397.7	-0.363039	0.0123291	0.0301357	1853.3	1444.86
AI467606	166.63	124.311	189.536	79.5612	112.065	108.009	-0.657666	0.0618185	0.119005	160.159	99.8781
AI504432	115.661	129.961	133.238	41.9663	57.6332	42.105	-1.39241	7.81359e-05	0.000338323	126.287	47.2349
AI506816	105.859	56.5048	69.434	97.0471	57.6332	81.4641	0.0182847	0.949919	0.96854	77.266	78.7148
AI507597	0.980178	1.1301	0.938297	2.6229	2.13456	2.74598	1.30164	0.424959	NA	1.01619	2.50115
AI597479	1211.5	1665.76	1609.18	1142.71	1016.05	1010.52	-0.478369	9.59132e-06	5.10774e-05	1495.48	1056.43
AI606473	60.771	166.124	107.904	94.4242	66.1715	72.3108	-0.422972	0.134687	0.225829	111.6	77.6355
AI607873	961.554	1759.56	1981.68	383.817	847.422	574.825	-1.33792	1.74601e-11	2.62226e-10	1567.6	602.021
AI661453	114.681	38.4233	89.1382	174.86	251.879	242.562	1.47156	5.24144e-07	3.66944e-06	80.7474	223.1
AI662270	311.697	376.322	597.695	131.145	135.545	139.13	-1.60296	2.68284e-12	4.59033e-11	428.571	135.273
AI837181	196.036	65.5456	51.6063	206.334	218.793	240.731	1.29398	1.69344e-09	1.86333e-08	104.396	221.953
AI839979	40.1873	33.9029	43.1617	22.7318	26.6821	32.9518	-0.504777	0.277577	0.401655	39.0839	27.4552
AI846148	264.648	187.596	170.77	385.566	417.307	382.607	0.939002	3.85491e-09	4.01005e-08	207.671	395.16
AI847159	2.94053	3.39029	1.87659	0.874298	2.13456	0.915327	-1.07584	0.557525	NA	2.73581	1.30806
AI854703	32.3459	29.3825	22.5191	24.4804	46.9604	36.6131	0.325074	0.458979	0.587799	28.0825	36.0179
AI987944	790.023	1092.8	1207.59	605.889	603.014	522.652	-0.797951	2.21036e-10	2.8053e-09	1030.14	577.185
Aicda	3.92071	2.26019	2.81489	0.874298	2.13456	5.49196	-0.139986	0.926299	NA	2.9986	2.83361
Aida	2025.05	3082.9	3195.84	1406.75	1346.91	1362.92	-0.965505	1.82216e-24	1.36108e-22	2767.93	1372.19
Aif1	227.401	316.427	339.664	168.74	159.025	158.352	-0.822682	1.25043e-05	6.48386e-05	294.497	162.039
Aif1l	674.362	388.753	612.708	677.581	686.262	688.326	0.293639	0.103175	0.181721	558.608	684.056
Aifm1	1020.37	1453.3	1200.08	1452.21	1480.32	1383.97	0.248789	0.04971	0.0992444	1224.58	1438.83
Aifm2	5016.55	5432.37	3221.17	3686.04	3646.9	3708.9	-0.308036	0.056621	0.110505	4556.7	3680.62
Aifm3	22.5441	6.78058	10.3213	46.3378	61.9024	42.105	2.00993	3.32379e-05	0.00015655	13.2153	50.1151
Aig1	176.432	166.124	132.3	158.248	238.004	216.932	0.350559	0.0945862	0.16932	158.285	204.395
Aim1	1903.51	1594.57	2052.06	2838.85	2816.56	2784.42	0.60322	7.14738e-07	4.84958e-06	1850.04	2813.28
Aim1l	11.7621	4.52039	11.2596	33.2233	26.6821	30.2058	1.70665	0.00840125	0.0216577	9.18069	30.0371
Aim2	134.284	192.116	303.07	142.511	113.132	132.722	-0.614793	0.00696478	0.0184034	209.824	129.455
Aimp1	1097.8	1282.66	1140.97	1140.09	884.777	1005.03	-0.219063	0.0856016	0.155937	1173.81	1009.96
Aimp2	326.399	288.175	211.117	315.622	241.206	293.82	0.0421193	0.809654	0.874259	275.23	283.549
Aip	458.723	351.46	246.772	597.146	558.189	627.914	0.772598	2.04997e-06	1.25485e-05	352.318	594.416
Aipl1	1.96036	4.52039	0.938297	3.49719	4.26913	0.915327	0.242553	0.866548	NA	2.47301	2.89388
Aire	1.96036	0	2.81489	0.874298	1.06728	4.57663	0.476483	0.821158	NA	1.59175	2.17274
Airn	523.415	540.186	697.155	528.951	606.216	573.91	-0.0337058	0.809538	0.874256	586.919	569.692
Ajuba	664.561	566.178	581.744	781.623	598.745	741.415	0.217592	0.104889	0.184243	604.161	707.261
AK010878	94.0971	100.579	139.806	117.156	85.3826	87.8714	-0.193927	0.447456	0.577095	111.494	96.8033
Ak1	702.787	552.617	343.417	436.275	322.319	354.231	-0.49918	0.00753097	0.0196817	532.94	370.942
Ak2	4556.85	4950.95	3051.34	4933.67	4784.63	5134.98	0.237964	0.13004	0.219355	4186.38	4951.09
Ak3	8330.53	12474	8847.2	6462.81	6618.22	6096.08	-0.609863	1.08904e-05	5.71697e-05	9883.91	6392.37
Ak4	97.0376	51.9844	118.225	132.019	121.67	97.0246	0.385037	0.257836	0.379733	89.0825	116.905
Ak5	62.7314	70.066	54.4212	48.9607	61.9024	57.6656	-0.161268	0.601874	0.715213	62.4062	56.1762
Ak6	248.965	276.874	238.327	240.432	197.447	172.997	-0.324117	0.0821842	0.151009	254.722	203.625
Ak7	1.96036	3.39029	3.75319	2.6229	1.06728	3.66131	-0.266503	0.843435	NA	3.03461	2.45049
Ak8	24.5044	16.9514	25.334	9.61728	8.53826	14.6452	-1.03253	0.0871328	0.158047	22.2633	10.9336
Akap1	1739.82	1463.47	1312.68	3019.83	2325.61	2859.48	0.852916	1.12026e-10	1.49098e-09	1505.32	2734.97
Akap10	1572.21	1922.29	2193.74	1697.01	1862.41	1675.05	-0.10029	0.324985	0.45238	1896.08	1744.82
Akap11	4180.46	6135.29	6065.15	4546.35	4309.68	4158.33	-0.298043	0.00187261	0.00578254	5460.3	4338.12
Akap12	6533.86	6791.88	5927.22	4168.65	2837.9	3561.54	-0.881372	9.21549e-19	3.6055e-17	6417.66	3522.7
Akap13	7277.82	9097.28	8029.01	6059.76	6280.95	6004.54	-0.401964	3.69594e-05	0.000172545	8134.7	6115.09
Akap14	0	3.39029	7.50638	13.9888	6.40369	6.40729	2.0996	0.0648571	0.1238	3.63222	8.93325
Akap17b	439.12	740.213	612.708	512.339	459.999	504.345	-0.23944	0.115769	0.199348	597.347	492.228
Akap2	14.7027	9.04077	10.3213	4.37149	8.53826	8.23794	-0.72419	0.346996	0.475255	11.3549	7.04923
Akap3	0.980178	2.26019	0.938297	0	5.33641	1.83065	0.382736	0.822765	NA	1.39289	2.38902
Akap5	122.522	144.652	104.151	146.008	226.264	141.876	0.450659	0.0671996	0.127625	123.775	171.382
Akap6	162.71	160.474	223.315	111.91	122.737	109.839	-0.655185	0.00258074	0.0076704	182.166	114.829
Akap7	1748.64	2042.08	2412.36	1830.78	1627.61	1602.74	-0.275986	0.0321857	0.0687037	2067.69	1687.04
Akap8	2152.47	2416.15	2771.73	2971.74	2863.52	2941.86	0.27041	0.00787704	0.0205009	2446.78	2925.71
Akap8l	892.942	822.71	829.455	1154.07	1255.12	1258.57	0.521671	3.33424e-06	1.96645e-05	848.369	1222.59
Akap9	6202.56	7807.84	7542.03	8076.77	8437.93	7995.38	0.196992	0.0530608	0.104738	7184.14	8170.03
Akip1	384.23	426.046	398.776	307.753	327.656	268.191	-0.417218	0.00721038	0.0189844	403.017	301.2
Akirin1	1879	3760.96	2483.67	1488.93	1460.04	1394.04	-0.851673	1.19917e-07	9.38744e-07	2707.88	1447.67
Akirin2	1247.77	1727.92	1722.71	1083.26	1250.85	1041.64	-0.451805	2.08438e-05	0.00010292	1566.13	1125.25
Akna	434.219	314.167	231.759	430.155	438.653	446.679	0.453693	0.0114017	0.0281989	326.715	438.496
Aknad1	8.8216	18.0815	26.2723	7.86869	8.53826	3.66131	-1.25218	0.0987545	0.17521	17.7252	6.68942
Akr1a1	11899.4	11402.7	9866.19	9930.28	9878.76	9927.63	-0.156711	0.109922	0.191104	11056.1	9912.23
Akr1b10	740.034	676.928	567.67	711.679	640.369	639.813	0.0050184	0.968659	0.980889	661.544	663.954
Akr1b7	0.980178	0	0	1.7486	1.06728	3.66131	2.60189	0.247666	NA	0.326726	2.15906
Akr1b8	922.347	1001.27	771.28	671.461	540.045	594.047	-0.58014	1.12849e-05	5.90392e-05	898.298	601.851
Akr1c12	21.5639	45.2039	83.5084	27.1033	35.2203	21.9678	-0.632153	0.143035	0.237124	50.0921	28.0971
Akr1c13	317.578	533.405	488.853	208.957	155.823	148.283	-1.34401	1.26471e-14	3.07226e-13	446.612	171.021
Akr1c14	1801.57	1986.71	2235.02	1082.38	1124.92	1013.27	-0.885533	3.42771e-10	4.23617e-09	2007.77	1073.52
Akr1c18	506.752	248.621	674.636	404.8	560.323	443.018	-0.0306432	0.909213	0.941892	476.67	469.38
Akr1c19	35.2864	30.5126	64.7425	20.1089	21.3456	19.2219	-1.07215	0.0186165	0.0430292	43.5138	20.2255
Akr1c21	21.5639	38.4233	28.1489	13.9888	12.8074	13.7299	-1.08117	0.0355541	0.0747681	29.3787	13.5087
Akr1cl	438.139	453.169	991.78	159.122	80.0462	87.8714	-2.53362	1.17692e-19	5.18333e-18	627.696	109.013
Akr1e1	1165.43	1566.31	1400.88	929.379	684.128	776.197	-0.782546	1.80214e-09	1.97142e-08	1377.54	796.568
Akr7a5	304.835	131.091	105.089	387.314	326.588	430.204	1.19747	2.24366e-12	3.87014e-11	180.339	381.369
Akt1	2148.55	979.794	939.235	2983.11	2369.37	2767.03	1.07199	7.40657e-26	6.15617e-24	1355.86	2706.5
Akt1s1	316.597	223.759	140.745	303.382	274.291	284.667	0.380661	0.0681164	0.129106	227.034	287.447
Akt2	4633.3	3120.2	1961.98	4854.98	3912.66	4559.24	0.496071	0.000410544	0.00151891	3238.49	4442.29
Akt3	1706.49	2184.48	2615.97	1539.64	1909.37	1661.32	-0.319635	0.00364294	0.0103867	2168.98	1703.44
Aktip	1803.53	2690.76	2413.3	1515.16	1754.61	1518.53	-0.500547	6.65699e-06	3.68634e-05	2302.53	1596.1
Alad	720.431	352.59	279.612	1021.18	1001.11	1069.1	1.28108	5.02138e-21	2.56454e-19	450.878	1030.46
Alas1	4273.58	4128.24	2259.42	3533.91	3198.64	3318.98	-0.0729774	0.672886	0.772736	3553.75	3350.51
Alas2	794.924	672.407	613.646	584.031	659.58	579.402	-0.180524	0.312535	0.43972	693.659	607.671
Alb	1051.73	931.199	453.197	1294.84	721.483	949.194	0.273618	0.189372	0.297457	812.043	988.504
Alcam	7741.44	11488.6	8554.45	6439.21	6988.56	6096.08	-0.494981	0.000169128	0.000682796	9261.49	6507.95
Aldh16a1	256.807	83.6271	70.3723	355.839	244.408	303.889	1.32972	5.2404e-12	8.5413e-11	136.935	301.379
Aldh18a1	774.34	458.819	557.348	786.869	665.984	783.52	0.327895	0.0239438	0.0533904	596.836	745.457
Aldh1a1	6094.75	10430.8	9092.1	3122.12	2704.49	2744.15	-1.5298	5.17593e-50	3.6568e-47	8539.21	2856.92
Aldh1a2	119.582	146.913	218.623	57.7037	62.9696	55.8349	-1.39127	6.57398e-05	0.00028983	161.706	58.8361
Aldh1a3	1372.25	933.46	2894.65	1158.45	2625.51	1904.8	0.11371	0.771604	0.847346	1733.45	1896.25
Aldh1a7	5766.39	6686.78	3183.64	4933.67	3811.26	4191.28	-0.271033	0.167023	0.268643	5212.27	4312.07
Aldh1b1	18.6234	16.9514	11.2596	27.9775	19.2111	24.7138	0.616636	0.268512	0.391211	15.6115	23.9675
Aldh1l1	7083.74	4538.47	2543.72	6760.08	6781.51	6806.37	0.593839	0.000268437	0.00103752	4721.98	6782.65
Aldh1l2	206.818	174.035	142.621	169.614	97.1227	140.96	-0.388221	0.0664139	0.126373	174.491	135.899
Aldh2	6302.54	3868.32	2960.33	8117.86	9190.37	9622.83	1.08124	9.73773e-19	3.7957e-17	4377.06	8977.02
Aldh3a1	15.6828	2.26019	28.1489	12.2402	9.60554	7.32261	-0.667081	0.46013	0.588827	15.364	9.72278
Aldh3a2	2260.29	2855.75	2587.82	2288.04	3232.8	2674.58	0.083547	0.427848	0.557874	2567.96	2731.81
Aldh3b1	314.637	278.004	185.783	183.603	248.677	240.731	-0.205666	0.350562	0.479073	259.475	224.337
Aldh3b2	296.014	317.557	132.3	214.203	319.117	266.36	0.0952351	0.737034	0.822884	248.624	266.56
Aldh3b3	13.7225	9.04077	1.87659	6.99439	7.47097	3.66131	-0.277089	0.776058	0.850384	8.21328	6.04222
Aldh4a1	1428.12	869.044	631.474	1973.29	2406.72	2254.45	1.22691	1.30693e-19	5.72617e-18	976.212	2211.49
Aldh5a1	692.005	689.359	656.808	928.505	936.006	941.871	0.459966	8.1526e-05	0.00035191	679.391	935.461
Aldh6a1	15705.4	20928.3	18874.8	15191.8	18815.1	16064	-0.141296	0.146381	0.241607	18502.8	16690.3
Aldh7a1	2389.67	1703.06	1621.38	2608.03	2503.84	2540.95	0.430387	5.46317e-06	3.09397e-05	1904.7	2550.94
Aldh9a1	1760.4	1744.87	1634.51	1805.43	2065.19	1984.43	0.183556	0.0622644	0.119714	1713.26	1951.68
Aldoa	29120.1	21639.1	10400.1	27813.2	31521.1	30576.5	0.609584	0.00169732	0.00531777	20386.4	29970.3
Aldoart1	5.88107	1.1301	1.87659	4.37149	5.33641	1.83065	0.655919	0.617646	NA	2.96259	3.84619
Aldob	2.94053	4.52039	7.50638	1.7486	5.33641	1.83065	-0.875107	0.39849	0.52804	4.9891	2.97189
Aldoc	409.714	166.124	128.547	796.486	889.046	849.423	1.99217	7.51487e-34	1.35555e-31	234.795	844.985
Alg1	339.142	258.792	212.055	377.697	467.47	428.373	0.658917	7.20242e-05	0.000314591	269.996	424.513
Alg10b	1706.49	2390.15	2449.89	1864.88	1659.62	1737.29	-0.286403	0.0213932	0.0485534	2182.18	1753.93
Alg11	964.495	1482.69	1407.45	1101.62	1047	983.976	-0.261143	0.0199775	0.0457446	1284.88	1044.2
Alg12	245.044	179.685	181.091	281.524	298.839	287.413	0.520651	0.00323081	0.00934521	201.94	289.259
Alg13	419.516	549.227	588.312	465.127	397.029	452.171	-0.221108	0.130485	0.219953	519.018	438.109
Alg14	481.267	621.553	517.002	501.847	592.342	582.148	0.054779	0.699852	0.793599	539.941	558.779
Alg2	801.785	984.314	836.023	869.053	819.673	780.774	-0.0828626	0.571375	0.689947	874.041	823.166
Alg3	112.72	110.749	91.9531	150.379	127.007	125.4	0.351431	0.18623	0.293551	105.141	134.262
Alg5	891.962	1397.93	1085.61	909.27	839.951	962.008	-0.290528	0.0434694	0.0888032	1125.17	903.743
Alg6	394.031	509.673	642.733	456.384	378.885	409.151	-0.278963	0.0832501	0.152505	515.479	414.807
Alg8	232.302	291.565	235.513	305.13	211.322	248.969	0.0059547	0.976047	0.98547	253.127	255.14
Alg9	851.774	770.726	650.24	846.321	956.285	836.609	0.212962	0.0904608	0.163141	757.58	879.738
Alk	33.326	6.78058	5.62978	52.4579	98.1899	61.3269	2.56146	9.40403e-07	6.21656e-06	15.2455	70.6582
Alkbh1	401.873	407.965	490.729	625.123	604.082	567.503	0.472073	0.000869291	0.00295503	433.522	598.903
Alkbh2	66.6521	22.6019	30.0255	77.8126	49.095	64.9882	0.759068	0.0376505	0.0784954	39.7598	63.9652
Alkbh3	807.666	784.287	546.089	601.517	740.694	635.237	-0.11571	0.470661	0.598762	712.681	659.149
Alkbh4	112.72	92.6679	106.028	118.03	125.939	109.839	0.179239	0.464083	0.592902	103.805	117.936
Alkbh5	3220.86	4691.03	3777.58	3535.66	3922.26	3649.41	-0.0583225	0.633201	0.741546	3896.49	3702.44
Alkbh6	186.234	119.79	96.6446	230.815	226.264	210.525	0.764021	0.000234181	0.000917947	134.223	222.535
Alkbh7	123.502	66.6757	68.4957	93.5499	118.468	136.384	0.462931	0.0967522	0.172379	86.2246	116.134
Alkbh8	589.087	754.904	742.193	691.57	579.534	607.777	-0.136664	0.275102	0.398754	695.395	626.294
Allc	3.92071	0	0	0	6.40369	2.74598	1.57134	0.515773	NA	1.3069	3.04989
Alms1	892.942	797.848	1361.47	1312.32	887.979	1027	0.0832923	0.685042	0.782036	1017.42	1075.77
Alms1-ps2	1.96036	0	0.938297	1.7486	1.06728	5.49196	1.70686	0.383789	NA	0.966217	2.76928
Alox12	85.2755	66.6757	81.6318	79.5612	148.352	105.263	0.456125	0.0552467	0.108284	77.861	111.059
Alox12e	47.0485	13.5612	34.717	41.092	21.3456	32.9518	0.0425116	0.944833	0.965296	31.7756	31.7965
Alox15	7.84142	19.2116	16.8893	6.99439	90.719	46.6817	1.29574	0.00616283	0.0165369	14.6475	48.1317
Alox5	213.679	164.994	219.561	125.025	136.612	118.992	-0.648137	0.0117483	0.0289331	199.411	126.876
Alox5ap	452.842	403.444	690.587	198.466	233.735	259.953	-1.12574	2.67892e-05	0.000129265	515.624	230.718
Alox8	6.86124	11.301	3.75319	7.86869	13.8747	7.32261	0.370576	0.683277	0.780967	7.30513	9.68866
Aloxe3	0	4.52039	0.938297	6.99439	10.6728	12.8146	2.83381	0.022994	0.0515723	1.81956	10.1606
Alpk1	493.029	627.203	693.401	453.761	509.094	444.849	-0.341688	0.00971883	0.0244899	604.545	469.234
Alpk2	17.6432	22.6019	12.1979	9.61728	10.6728	9.15327	-0.79831	0.235087	0.353287	17.481	9.81446
Alpk3	44.108	16.9514	30.9638	22.7318	16.0092	26.5445	-0.490511	0.338585	0.466639	30.6744	21.7618
Alpl	333.26	315.297	266.476	325.239	419.442	376.199	0.290671	0.116637	0.20068	305.011	373.627
Als2	1387.93	1529.02	1384.93	1535.27	1322.36	1347.36	-0.0337835	0.772671	0.847996	1433.96	1401.66
Als2cl	727.292	571.829	567.67	1280.85	1312.76	1325.39	1.0685	9.74042e-18	3.37058e-16	622.263	1306.33
Als2cr12	548.9	988.834	608.016	396.931	483.479	444.849	-0.668386	0.000644637	0.00226773	715.25	441.753
Alx3	3.92071	0	5.62978	2.6229	3.20185	4.57663	0.129611	0.926086	NA	3.1835	3.46713
Alx4	121.542	81.3669	166.079	250.049	179.303	203.203	0.763362	0.00679859	0.0180261	122.996	210.852
Alyref	960.574	782.027	849.159	1130.47	779.116	916.242	0.107481	0.416406	0.546277	863.92	941.942
Alyref2	57.8305	51.9844	36.5936	54.2065	51.2295	86.0407	0.391275	0.27926	0.403642	48.8028	63.8256
Amacr	341.102	313.037	259.908	312.999	297.772	303.889	0.00203934	0.989808	0.994441	304.682	304.886
Ambra1	1520.26	1371.94	1307.05	1760.84	1973.4	1830.65	0.401221	4.42329e-05	0.000203008	1399.75	1854.97
Amd1	0	0	0.938297	0	4.26913	0.915327	1.32114	0.641886	NA	0.312766	1.72815
Amdhd2	196.036	76.8465	76.0021	243.055	260.417	257.207	1.23696	9.05492e-10	1.04659e-08	116.295	253.56
Amelx	29.4053	45.2039	54.4212	39.3434	51.2295	35.6977	0.0220533	0.953002	0.970575	43.0101	42.0902
Amer1	1996.62	2886.27	2377.64	2027.5	2078	1968.87	-0.238797	0.0428287	0.0877375	2420.18	2024.79
Amer2	3.92071	1.1301	2.81489	16.6117	16.0092	10.0686	2.47948	0.00616452	0.0165388	2.6219	14.2298
Amfr	5816.37	5970.3	5301.38	5563.16	5941.56	5525.83	-0.00657077	0.944811	0.965296	5696.02	5676.85
Amh	2.94053	1.1301	1.87659	4.37149	5.33641	3.66131	1.19166	0.341247	0.469278	1.98241	4.4564
Amhr2	65.6719	27.1223	36.5936	31.4747	23.4802	21.0525	-0.734354	0.0925337	0.166225	43.1293	25.3358
Amica1	38.2269	65.5456	52.5446	34.0976	33.0857	29.2905	-0.645695	0.0875368	0.158559	52.1057	32.1579
Amigo1	533.217	467.86	512.31	513.213	807.932	614.184	0.331584	0.0265843	0.058442	504.462	645.11
Amigo2	305.815	420.396	338.725	272.781	318.05	284.667	-0.269108	0.124391	0.211616	354.979	291.833
Amigo3	101.938	81.3669	67.5574	110.162	117.401	122.654	0.488529	0.0676888	0.128425	83.6209	116.739
Ammecr1	347.963	368.411	403.468	435.401	271.09	356.062	-0.0904768	0.638186	0.745099	373.281	354.184
Ammecr1l	1926.05	2424.06	2381.4	2281.04	2330.94	2153.76	0.0214404	0.830198	0.888633	2243.83	2255.25
Amn	1.96036	0	0.938297	8.74298	2.13456	1.83065	2.28187	0.232978	NA	0.966217	4.23607
Amn1	293.073	427.176	452.259	321.742	353.27	281.921	-0.256804	0.0857621	0.156162	390.836	318.978
Amot	812.567	836.271	1156.92	785.994	632.898	694.733	-0.397415	0.00820642	0.0212306	935.253	704.542
Amotl1	14858.5	13983.8	13717	12305.8	11496.8	11879.1	-0.254469	0.00273618	0.00807286	14186.4	11893.9
Amotl2	6249.61	5812.09	6831.74	5441.63	5371.63	5332.69	-0.226835	0.0430159	0.0880678	6297.81	5381.99
Ampd1	148.007	76.8465	167.955	48.9607	23.4802	46.6817	-1.78892	2.21389e-06	1.3508e-05	130.936	39.7075
Ampd2	583.206	272.353	347.17	741.405	588.072	671.85	0.766151	1.80264e-06	1.11594e-05	400.91	667.109
Ampd3	693.966	1031.78	731.872	634.741	679.859	636.152	-0.321496	0.0462259	0.0934048	819.205	650.25
Amph	7.84142	6.78058	8.44467	9.61728	11.7401	9.15327	0.394721	0.605372	0.718226	7.68889	10.1702
Amt	289.152	162.734	228.006	483.487	497.353	416.474	1.04661	2.37299e-08	2.10112e-07	226.631	465.771
Amtn	0	1.1301	0	0	6.40369	4.57663	2.75758	0.141263	NA	0.376699	3.66011
Amy1	10930	13870.8	15403.1	11419.2	9392.08	9721.69	-0.376677	0.000200078	0.000795433	13401.3	10177.7
Amz1	67.6323	32.7728	20.6425	75.1897	85.3826	85.1254	1.14321	0.00127298	0.00412549	40.3492	81.8992
Amz2	1394.79	1616.04	1505.97	1481.94	1420.55	1465.44	-0.0423076	0.684596	0.781632	1505.6	1455.98
Anapc1	6956.32	7859.82	8257.95	7087.06	6838.08	6645.27	-0.157132	0.071226	0.133981	7691.36	6856.8
Anapc10	478.327	737.953	645.548	369.828	313.781	343.248	-0.824616	8.45556e-09	8.21618e-08	620.609	342.286
Anapc11	349.923	261.052	219.561	306.879	359.674	329.518	0.272198	0.107667	0.18811	276.846	332.023
Anapc13	577.325	426.046	277.736	700.313	664.917	734.092	0.741421	3.15991e-06	1.87472e-05	427.036	699.774
Anapc15	367.567	315.297	268.353	388.188	299.906	311.211	0.0675334	0.6663	0.767722	317.072	333.102
Anapc16	1028.21	1370.81	1008.67	723.045	673.455	704.802	-0.682619	6.42482e-06	3.57178e-05	1135.89	700.434
Anapc2	1422.24	1031.78	963.631	1544.89	1510.2	1664.98	0.471366	3.37631e-05	0.000158763	1139.22	1573.36
Anapc4	2680.79	3296.49	3128.28	2636.88	2156.98	2385.34	-0.336232	0.00181988	0.00564645	3035.19	2393.07
Anapc5	6018.29	5735.24	5572.55	5449.5	4738.73	5329.95	-0.161457	0.0594248	0.114997	5775.36	5172.73
Anapc7	875.299	688.229	661.499	1065.77	1085.43	1033.4	0.519208	4.73752e-06	2.71658e-05	741.676	1061.53
Ang	162.71	131.091	224.253	70.8182	148.352	97.0246	-0.739185	0.0208128	0.0474013	172.685	105.398
Angel1	183.293	91.5378	95.7063	187.974	178.236	189.473	0.633005	0.00219709	0.00667034	123.512	185.228
Angel2	1866.26	2209.34	2255.67	1701.38	1694.84	1538.66	-0.347617	0.00043637	0.00160258	2110.42	1644.96
Angpt1	1287.95	1227.28	1718.96	1617.45	1621.2	1513.95	0.176209	0.199127	0.309533	1411.4	1584.2
Angpt2	657.699	737.953	589.25	608.512	531.506	584.894	-0.200058	0.148308	0.244289	661.634	574.971
Angpt4	5.88107	10.1709	2.81489	5.24579	4.26913	8.23794	-0.0607387	0.946062	0.96606	6.28894	5.91762
Angptl1	384.23	627.203	358.429	126.773	138.747	142.791	-1.70833	1.41708e-11	2.16079e-10	456.621	136.104
Angptl2	5174.36	4312.45	3837.63	4410.84	4173.07	4469.54	-0.0203969	0.870069	0.914738	4441.48	4351.15
Angptl3	89.1962	137.872	123.855	95.2985	107.795	80.5488	-0.276682	0.25709	0.378898	116.974	94.5476
Angptl4	6656.39	11023	5586.62	2779.39	6207.31	4440.25	-0.867611	7.42406e-05	0.000323356	7755.32	4475.65
Angptl6	14.7027	4.52039	4.69148	14.8631	27.7493	17.3912	1.45339	0.0311358	0.0668024	7.97151	20.0012
Angptl7	51.9494	35.033	39.4085	62.9495	61.9024	61.3269	0.56171	0.0875265	0.158558	42.1303	62.0596
Ank	1537.9	1643.16	1195.39	1637.56	1846.4	1677.79	0.235215	0.0833349	0.152617	1458.82	1720.58
Ank1	54.89	46.3339	39.4085	45.4635	34.153	41.1897	-0.221798	0.520971	0.645399	46.8775	40.2687
Ank2	1749.62	1984.45	1810.91	1121.72	924.266	1002.28	-0.860211	2.41252e-16	7.22402e-15	1848.33	1016.09
Ank3	1134.07	662.236	1011.48	1841.27	1896.56	1851.71	0.995264	1.47207e-09	1.63675e-08	935.929	1863.18
Ankdd1b	70.5728	82.497	86.3233	65.5724	60.8351	60.4116	-0.347249	0.223352	0.339382	79.7977	62.273
Ankef1	756.697	736.823	852.912	756.268	646.773	658.12	-0.187017	0.20106	0.311794	782.144	687.054
Ankfn1	26.4648	30.5126	21.5808	15.7374	18.1438	18.3065	-0.598201	0.249113	0.369873	26.1861	17.3959
Ankfy1	4340.23	4749.79	5037.72	4245.59	4807.04	4323.09	-0.0731974	0.414265	0.544274	4709.25	4458.57
Ankhd1	3484.53	4528.3	4942.01	4429.2	4499.66	4375.26	0.0628232	0.591089	0.706955	4318.28	4434.71
Ankib1	3789.37	5405.25	4756.23	3117.75	2927.55	2946.44	-0.609858	1.07563e-09	1.22323e-08	4650.28	2997.25
Ankle1	58.8107	16.9514	30.9638	166.991	9.60554	87.8714	0.751967	0.126417	0.214583	35.5753	88.156
Ankle2	3187.54	3652.47	4076.9	3011.96	3112.19	3048.95	-0.23746	0.00943031	0.0238622	3638.97	3057.7
Ankmy1	3.92071	2.26019	2.81489	13.1145	4.26913	10.9839	1.59318	0.106059	0.185971	2.9986	9.45584
Ankmy2	1098.78	1221.63	1188.82	1013.31	1043.8	948.279	-0.218575	0.0437779	0.0893286	1169.75	1001.8
Ankra2	538.118	577.479	729.995	534.196	551.785	528.144	-0.178446	0.195462	0.305264	615.197	538.042
Ankrd1	11.7621	51.9844	49.7297	17.486	13.8747	9.15327	-1.17112	0.0287646	0.0624258	37.8254	13.5046
Ankrd10	983.118	890.516	1047.14	1231.89	1232.71	1181.69	0.320499	0.00732815	0.0192347	973.591	1215.43
Ankrd11	3689.39	3427.58	2959.39	4267.45	4074.88	4278.24	0.321052	0.00192617	0.00592634	3358.79	4206.86
Ankrd12	2013.29	2628.6	2957.51	2065.09	2202.87	2025.62	-0.243096	0.00965619	0.0243538	2533.13	2097.86
Ankrd13a	2544.54	1924.55	1689.87	2333.5	2105.75	2162.92	0.110173	0.30025	0.426613	2052.99	2200.72
Ankrd13b	166.63	40.6835	56.2978	308.627	180.371	269.106	1.70074	9.03164e-11	1.22024e-09	87.8705	252.701
Ankrd13c	2078.96	3036.57	2680.71	1989.9	1899.76	1889.23	-0.407251	0.00019586	0.000780129	2598.75	1926.3
Ankrd13d	91.1565	49.7242	40.3468	146.008	217.726	179.404	1.62258	5.3897e-11	7.54647e-10	60.4092	181.046
Ankrd16	446.961	557.137	594.88	528.951	599.813	549.196	0.0843505	0.514563	0.639236	532.993	559.32
Ankrd17	6239.81	7535.48	7846.98	7131.65	7112.37	6875.02	-0.0214284	0.843964	0.897621	7207.42	7039.68
Ankrd2	8.8216	5.65048	5.62978	5.24579	0	1.83065	-1.95552	0.108314	0.18887	6.70062	2.35881
Ankrd22	1.96036	4.52039	3.75319	7.86869	8.53826	10.9839	1.50669	0.101082	0.178573	3.41131	9.13029
Ankrd23	171.531	94.9281	105.089	102.293	112.065	127.23	-0.0978478	0.685569	0.782444	123.849	113.863
Ankrd24	187.214	81.3669	103.213	257.918	334.059	324.941	1.34282	9.29642e-11	1.25203e-09	123.931	305.639
Ankrd26	359.725	372.932	479.47	492.23	418.375	471.393	0.197821	0.234012	0.352132	404.042	460.666
Ankrd27	1861.36	1795.72	1663.6	1667.29	1812.24	1678.71	-0.047098	0.64125	0.747699	1773.56	1719.41
Ankrd28	1610.43	1941.51	2320.41	1897.23	1929.65	1876.42	-0.018974	0.861833	0.909236	1957.45	1901.1
Ankrd29	778.261	1076.98	808.812	275.404	112.065	165.674	-2.33795	1.09176e-49	7.11997e-47	888.018	184.381
Ankrd32	1069.37	1491.73	1451.55	1006.32	644.638	758.806	-0.729194	4.52449e-08	3.83394e-07	1337.55	803.254
Ankrd33b	256.807	189.856	268.353	431.029	398.096	370.707	0.742252	5.53966e-05	0.000247903	238.339	399.944
Ankrd34a	2.94053	2.26019	0.938297	10.4916	3.20185	7.32261	1.70646	0.202836	0.313803	2.04634	7.00535
Ankrd34b	3.92071	4.52039	7.50638	10.4916	8.53826	9.15327	0.872567	0.320716	0.448352	5.31582	9.39437
Ankrd34c	0	4.52039	0	0	5.33641	0	-0.578836	0.766535	0.843675	1.5068	1.7788
Ankrd35	46.0684	25.9922	23.4574	40.2177	41.624	67.7342	0.682471	0.0835564	0.152934	31.8393	49.8586
Ankrd37	28.4252	28.2524	33.7787	12.2402	25.6148	20.1372	-0.666067	0.21946	0.334561	30.1521	19.3307
Ankrd39	150.947	149.173	112.596	146.008	170.765	151.944	0.182805	0.401133	0.530986	137.572	156.239
Ankrd40	4526.46	5813.22	4165.1	3484.08	3178.37	3261.31	-0.544676	3.96527e-05	0.000183903	4834.93	3307.92
Ankrd42	235.243	240.711	286.181	241.306	200.649	206.864	-0.229299	0.254429	0.37602	254.045	216.273
Ankrd44	1881.94	2478.3	2290.38	1468.82	2026.77	1718.98	-0.34557	0.00252729	0.00753522	2216.88	1738.19
Ankrd45	0.980178	0	2.81489	4.37149	1.06728	0.915327	0.508268	0.818939	NA	1.26502	2.11803
Ankrd46	2156.39	2252.28	2093.34	1795.81	1781.29	1881	-0.25137	0.0105714	0.0263988	2167.34	1819.37
Ankrd49	540.078	707.44	801.306	535.945	446.124	474.139	-0.464776	0.000285022	0.00109143	682.941	485.403
Ankrd50	1305.6	1866.92	1707.7	1274.73	1061.95	1133.17	-0.469696	3.22871e-05	0.000152624	1626.74	1156.62
Ankrd52	1027.23	702.92	628.659	1473.19	1269	1485.58	0.854258	1.48533e-12	2.62346e-11	786.268	1409.26
Ankrd53	7.84142	14.6913	4.69148	21.8575	39.4894	19.2219	1.52542	0.0158384	0.0373929	9.07472	26.8563
Ankrd54	250.926	135.612	133.238	287.644	233.735	250.8	0.608306	0.000935083	0.00314651	173.258	257.393
Ankrd55	10.782	7.91067	24.3957	15.7374	22.4129	7.32261	0.109571	0.873243	0.916938	14.3628	15.1576
Ankrd6	136.245	135.612	121.979	191.471	107.795	140.96	0.126185	0.563581	0.683065	131.278	146.742
Ankrd61	35.2864	53.1145	55.3595	47.2121	64.0369	64.9882	0.324119	0.327667	0.455305	47.9201	58.7457
Ankrd63	0	0	1.87659	4.37149	2.13456	1.83065	2.38706	0.216535	NA	0.625531	2.7789
Ankrd66	0.980178	5.65048	4.69148	1.7486	0	1.83065	-1.34889	0.37684	NA	3.77405	1.19308
Ankrd9	46.0684	24.8621	13.1362	65.5724	42.6913	64.0729	1.13757	0.00483566	0.0133692	28.0222	57.4455
Anks1	1192.88	820.45	586.436	1591.22	1076.89	1382.14	0.655361	1.80359e-05	9.04518e-05	866.587	1350.08
Anks1b	10.782	19.2116	15.951	12.2402	14.9419	10.9839	-0.211947	0.722896	0.811409	15.3149	12.722
Anks3	566.543	431.697	413.789	653.975	764.174	758.806	0.625945	4.29425e-06	2.48086e-05	470.676	725.652
Anks6	141.146	62.1553	78.8169	127.648	99.2572	125.4	0.358538	0.175957	0.280591	94.0393	117.435
Ankub1	8.8216	6.78058	3.75319	0	1.06728	0	-4.24601	0.0112664	0.0279125	6.45179	0.355761
Ankzf1	430.298	420.396	382.825	446.766	565.659	504.345	0.292823	0.0454312	0.0921139	411.173	505.59
Anln	872.358	758.295	831.331	1467.95	408.769	829.286	-0.0356693	0.866153	0.912374	820.661	902.001
Ano1	2803.31	1865.79	2112.11	6213.64	7990.74	7157.86	1.65049	3.5656e-52	2.62862e-49	2260.4	7120.75
Ano10	3013.07	3218.51	2600.96	2340.5	2316	2273.67	-0.348851	0.00210194	0.00641594	2944.18	2310.06
Ano2	4.90089	19.2116	8.44467	7.86869	3.20185	7.32261	-0.714641	0.382307	0.512199	10.8524	6.13105
Ano3	83.3151	75.7165	253.34	53.3322	50.1623	47.597	-1.3253	0.00063008	0.00222483	137.457	50.3638
Ano4	96.0574	54.2446	50.668	76.9383	102.459	93.3633	0.476024	0.106049	0.185971	66.99	90.9202
Ano5	41.1675	33.9029	64.7425	17.486	10.6728	10.9839	-1.85623	0.000121171	0.000502586	46.6043	13.0476
Ano6	6244.71	6181.63	6016.36	5677.69	5642.72	5588.07	-0.12573	0.134672	0.225829	6147.57	5636.16
Ano7	0	4.52039	7.50638	3.49719	9.60554	11.8992	1.90983	0.115519	0.199018	4.00892	8.33399
Ano8	468.525	374.062	256.155	536.819	411.971	536.382	0.443687	0.00755849	0.0197392	366.247	495.057
Ano9	155.848	51.9844	118.225	385.566	330.857	301.143	1.6712	4.3808e-09	4.5046e-08	108.686	339.189
Anp32a	1403.61	1747.13	1741.48	2037.99	1876.28	2171.16	0.32819	0.00566588	0.0153492	1630.74	2028.48
Anp32b	410.694	524.365	563.916	781.623	584.871	828.371	0.564131	0.00273348	0.00806629	499.659	731.621
Anp32e	1009.58	1209.2	1255.44	1491.55	1138.79	1408.69	0.223063	0.119216	0.204308	1158.08	1346.34
Anpep	1134.07	888.256	957.063	1264.24	1786.63	1632.03	0.637376	4.95682e-08	4.1649e-07	993.128	1560.96
Antxr1	2318.12	2245.5	2808.32	1739.85	2840.04	2197.7	-0.134195	0.394742	0.524567	2457.31	2259.2
Antxr2	3900.13	4502.3	5596	2180.5	2469.69	2254.45	-0.991629	2.74258e-12	4.67838e-11	4666.14	2301.55
Antxrl	4.90089	5.65048	0.938297	2.6229	12.8074	6.40729	0.748139	0.500693	0.626293	3.82989	7.27919
Anxa1	14601.7	26767.5	23566.3	7142.14	7361.04	6748.7	-1.54659	5.86489e-47	3.31484e-44	21645.1	7083.96
Anxa11	463.624	299.476	221.438	460.755	330.857	428.373	0.338557	0.0408996	0.0843563	328.179	406.662
Anxa2	23051.8	19995.9	13242.2	14976.7	12824.5	13897.4	-0.417683	0.00257877	0.00766712	18763.3	13899.5
Anxa3	3041.49	2930.34	5151.25	2667.48	2646.86	2495.18	-0.480125	0.00448852	0.0125383	3707.69	2603.17
Anxa4	3525.7	3835.55	3970.87	3609.1	3208.25	3175.27	-0.176986	0.0520785	0.103111	3777.37	3330.87
Anxa5	16030.8	20980.2	20240	10959.3	8711.16	9357.39	-0.965855	1.54537e-26	1.36476e-24	19083.7	9675.96
Anxa6	23193.9	24451.9	17838	13286.7	10777.4	12552.8	-0.840759	1.15493e-12	2.07008e-11	21827.9	12205.6
Anxa7	4626.44	5105.78	4219.52	3586.37	3948.94	3597.23	-0.323262	0.00579362	0.0156552	4650.58	3710.85
Anxa8	205.837	357.11	191.413	105.79	198.514	175.743	-0.678132	0.0142625	0.0341574	251.453	160.016
Anxa9	132.324	148.043	128.547	192.346	280.695	239.816	0.784843	3.91612e-05	0.000181923	136.304	237.619
Aoah	180.353	647.545	486.038	127.648	169.698	130.892	-1.42918	4.25723e-11	6.06602e-10	437.979	142.746
Aoc1	3.92071	124.311	0	8.74298	275.359	118.992	1.44991	0.405807	0.535935	42.7438	134.365
Aoc2	72.5332	75.7165	61.9276	104.916	112.065	128.146	0.709872	0.0101486	0.0254518	70.0591	115.042
Aoc3	31324.5	28707.8	24011	25654.5	21482.3	24203.1	-0.242748	0.0255149	0.0563761	28014.5	23780
Aox1	3830.53	5581.55	3614.32	2822.24	3762.17	3199.07	-0.413438	0.0110616	0.0274653	4342.13	3261.16
Aox2	13.7225	2.26019	3.75319	6.99439	9.60554	5.49196	0.433945	0.620825	0.731886	6.57862	7.36396
Aox3	179.373	97.1883	387.517	95.2985	277.493	177.573	-0.33375	0.352548	0.480995	221.359	183.455
Aox4	0	3.39029	2.81489	1.7486	4.26913	1.83065	0.940727	0.552499	NA	2.06839	2.61613
Ap1ar	896.863	995.615	926.099	932.876	798.327	828.371	-0.137252	0.234237	0.35236	939.526	853.191
Ap1b1	1849.6	1750.52	1377.42	1961.93	2165.52	2137.29	0.328744	0.00537717	0.0146655	1659.18	2088.24
Ap1g1	4160.85	5927.36	5638.23	4561.21	4860.4	4527.21	-0.148918	0.174222	0.278454	5242.15	4649.61
Ap1g2	346.983	203.417	198.919	436.275	443.989	480.547	0.888299	6.41516e-09	6.37979e-08	249.773	453.604
Ap1m1	632.215	467.86	446.629	729.165	732.155	703.886	0.491045	7.61642e-05	0.000330714	515.568	721.736
Ap1m2	338.161	98.3184	171.708	701.187	665.984	682.834	1.84936	1.72608e-17	5.83017e-16	202.729	683.335
Ap1s1	909.605	834.011	527.323	775.503	707.608	691.987	-0.0509092	0.758851	0.837701	756.98	725.033
Ap1s2	831.191	1081.5	1705.82	515.836	476.008	439.357	-1.27232	2.26896e-14	5.2702e-13	1206.17	477.067
Ap1s3	77.434	42.9437	85.385	103.167	54.4314	50.343	-0.0225775	0.955066	0.972093	68.5876	69.3139
Ap2a1	950.772	624.943	420.357	1031.67	1082.22	1067.27	0.716783	9.28353e-07	6.14409e-06	665.358	1060.39
Ap2a2	6190.8	6692.43	6004.16	4413.46	4736.6	4577.55	-0.458307	3.06973e-06	1.82761e-05	6295.8	4575.87
Ap2b1	5274.34	5803.04	5343.6	5105.9	5122.95	4910.73	-0.115032	0.202576	0.313515	5473.66	5046.53
Ap2m1	1734.91	1704.19	1560.39	1667.29	1679.9	1661.32	0.00189226	0.985507	0.991412	1666.5	1669.5
Ap2s1	755.717	475.771	486.038	759.765	633.966	729.515	0.318511	0.0107922	0.0268633	572.508	707.749
Ap3b1	1878.02	2550.63	2351.37	2092.2	2296.79	2129.97	-0.0407205	0.709526	0.801201	2260.01	2172.98
Ap3b2	125.463	140.132	83.5084	55.0808	28.8166	45.7663	-1.46467	1.88572e-06	1.16313e-05	116.368	43.2213
Ap3d1	4232.41	3788.08	2615.97	4255.21	4412.14	4446.66	0.305491	0.0215012	0.0487529	3545.49	4371.34
Ap3m1	1529.08	2629.73	2372.95	1408.49	1358.65	1254	-0.648942	1.39989e-08	1.29354e-07	2177.25	1340.38
Ap3m2	883.14	1165.13	942.988	608.512	616.889	674.596	-0.642542	3.16513e-06	1.87716e-05	997.086	633.332
Ap3s1	2291.66	4122.59	3371.3	2018.76	2005.42	1870.01	-0.682083	3.35627e-08	2.89613e-07	3261.85	1964.73
Ap3s2	890.982	846.442	798.491	931.128	976.563	970.246	0.179285	0.109594	0.190691	845.305	959.312
Ap4b1	762.578	806.889	737.501	647.855	791.923	776.197	-0.0608948	0.63419	0.742428	768.989	738.659
Ap4e1	910.585	1194.51	1309.86	989.706	1027.79	925.395	-0.187778	0.0883621	0.159832	1138.32	980.965
Ap4m1	538.118	412.485	394.085	663.592	694.801	616.93	0.557871	3.08234e-05	0.00014648	448.229	658.441
Ap4s1	666.521	834.011	777.848	525.453	451.46	451.256	-0.663272	1.35643e-07	1.05069e-06	759.46	476.057
Ap5b1	94.0971	40.6835	29.0872	144.259	122.737	149.198	1.47836	7.95621e-08	6.4302e-07	54.6226	138.732
Ap5m1	713.569	923.289	1093.12	858.561	985.101	867.73	0.0198469	0.865096	0.911551	909.991	903.797
Ap5s1	229.362	103.969	90.0765	231.689	257.215	190.388	0.780492	0.000450205	0.00164768	141.136	226.431
Ap5z1	245.044	134.481	113.534	284.147	293.503	294.735	0.878254	1.7573e-06	1.09106e-05	164.353	290.795
Apaf1	1225.22	1430.7	1765.87	1071.02	1035.26	1003.2	-0.483406	9.34729e-05	0.000398323	1473.93	1036.49
Apba1	473.426	585.39	491.668	236.061	232.667	237.985	-1.12107	9.52996e-12	1.4852e-10	516.828	235.571
Apba2	6.86124	4.52039	0.938297	4.37149	6.40369	3.66131	0.432023	0.73742	0.823098	4.10664	4.81216
Apba3	200.936	75.7165	60.051	275.404	227.331	239.816	1.31219	1.62611e-09	1.79858e-08	112.235	247.517
Apbb1	264.648	102.839	94.768	201.963	212.389	225.17	0.602351	0.0141504	0.0339419	154.085	213.174
Apbb1ip	452.842	647.545	675.574	280.65	358.607	307.55	-0.867737	1.38542e-06	8.8313e-06	591.987	315.602
Apbb2	2956.22	3637.78	3343.15	2455.9	2517.72	2531.79	-0.393892	8.29345e-05	0.000357639	3312.38	2501.81
Apbb3	285.232	203.417	258.032	346.222	399.163	349.655	0.547713	0.00184536	0.00571191	248.894	365.013
Apc	7028.85	10127.9	9031.11	7229.57	8765.59	7419.64	-0.145273	0.163097	0.263353	8729.3	7804.93
Apc2	61.7512	29.3825	27.2106	107.539	113.132	94.2787	1.48839	2.35716e-06	1.43328e-05	39.4481	104.983
Apcdd1	4180.46	3375.6	2988.48	3451.73	2842.17	3267.72	-0.140478	0.12368	0.210575	3514.84	3187.21
Apeh	975.277	650.935	507.619	1189.05	1120.65	1239.35	0.762325	5.04869e-10	6.09726e-09	711.277	1183.01
Apex1	123.502	53.1145	37.5319	139.888	85.3826	112.585	0.775188	0.00363333	0.0103645	71.3829	112.619
Apex2	383.25	293.825	279.612	445.892	429.047	442.103	0.463777	0.00165667	0.00520579	318.896	439.014
Aph1a	459.703	441.868	426.925	528.076	591.274	563.841	0.339003	0.010013	0.0251526	442.832	561.064
Aph1b	1157.59	1639.77	1440.29	773.754	676.657	674.596	-0.971908	4.5168e-16	1.31015e-14	1412.55	708.336
Aph1c	141.146	170.645	237.389	88.3041	215.591	131.807	-0.373123	0.111237	0.192924	183.06	145.234
Api5	2549.44	3540.59	3863.91	2777.65	2779.2	2587.63	-0.25432	0.00600977	0.0161774	3317.98	2714.83
Apip	1113.48	1536.93	1225.42	821.841	751.367	789.012	-0.700866	5.68626e-08	4.70552e-07	1291.94	787.406
Apitd1	30.3855	12.4311	32.8404	74.3154	17.0765	46.6817	0.671471	0.22434	0.340516	25.219	46.0245
Aplf	231.322	238.45	288.057	279.775	294.57	261.783	0.148584	0.386055	0.515958	252.61	278.71
Apln	1115.44	639.635	417.542	914.516	398.096	644.39	-0.144254	0.317237	0.444552	724.206	652.334
Aplnr	2433.78	2316.7	2406.73	2283.67	2216.74	2284.66	-0.0655873	0.664927	0.766661	2385.74	2261.69
Aplp1	36.2666	7.91067	18.7659	58.578	34.153	54.0043	1.28301	0.00879949	0.0224874	20.9811	48.9118
Aplp2	36771.4	45870.6	31904	34242.8	30821	32481.3	-0.232058	0.0843591	0.154071	38182	32515
Apmap	6686.77	8019.16	5651.36	5279.01	5930.89	5481.89	-0.286836	0.0375876	0.0783833	6785.77	5563.93
Apoa1bp	1129.16	888.256	779.725	1154.95	1236.98	1152.4	0.347132	0.00286487	0.00839703	932.382	1181.44
Apoa2	8.8216	6.78058	4.69148	9.61728	7.47097	4.57663	0.107789	0.902833	0.93703	6.76455	7.22163
Apob	58.8107	64.4155	69.434	71.6925	97.1227	72.3108	0.312206	0.266748	0.389459	64.22	80.3753
Apobec1	1068.39	1603.61	1290.16	841.949	699.07	699.31	-0.79726	2.87874e-09	3.0603e-08	1320.72	746.776
Apobec2	149.967	90.4077	215.808	53.3322	52.2968	57.6656	-1.47672	0.000104001	0.000438884	152.061	54.4315
Apobec3	1027.23	932.329	1012.42	1497.67	2006.49	1771.16	0.81314	2.71751e-15	7.19969e-14	990.659	1758.44
Apobec4	9.80178	5.65048	3.75319	6.12009	10.6728	1.83065	-0.0182639	0.984789	0.991155	6.40182	6.20785
Apobr	365.606	419.266	340.602	243.929	248.677	259.037	-0.577124	0.000695921	0.0024255	375.158	250.548
Apoc1	1702.57	1352.73	804.121	1109.48	2374.7	1749.19	0.409449	0.0629103	0.12075	1286.47	1744.46
Apoc3	2.94053	1.1301	1.87659	17.486	23.4802	10.9839	3.13334	0.000493646	0.00178967	1.98241	17.3167
Apod	1136.03	1479.3	1597.92	334.856	1193.22	779.858	-0.946282	0.0506498	0.100729	1404.41	769.312
Apoe	22510.8	14981.7	14023.8	15952.4	17096.8	17310.7	-0.0143295	0.889964	0.928236	17172.1	16786.6
Apof	21.5639	6.78058	14.0745	55.0808	56.5659	51.2583	1.97393	6.7454e-05	0.000296616	14.1396	54.3017
Apoh	1.96036	1.1301	0	0	0	3.66131	0.392159	0.877771	NA	1.03015	1.22044
Apol10b	280.331	319.817	381.887	257.918	306.31	260.868	-0.23828	0.127467	0.21596	327.345	275.032
Apol11b	23.5243	14.6913	15.0128	16.6117	12.8074	10.0686	-0.423222	0.47862	0.605905	17.7428	13.1625
Apol6	6257.45	7072.14	4681.16	4629.41	2558.28	3593.57	-0.77878	1.47236e-06	9.30851e-06	6003.59	3593.75
Apol7a	8.8216	19.2116	11.2596	17.486	16.0092	9.15327	0.162855	0.804369	0.87116	13.0976	14.2162
Apol7c	21.5639	22.6019	12.1979	2.6229	18.1438	6.40729	-1.23925	0.144616	0.239324	18.7879	9.05799
Apol7d	1.96036	2.26019	0	1.7486	0	3.66131	0.327037	0.844354	NA	1.40685	1.8033
Apol7e	8.8216	1.1301	3.75319	4.37149	12.8074	10.0686	1.13088	0.304502	0.431447	4.56829	9.08249
Apol8	0	5.65048	4.69148	3.49719	2.13456	0.915327	0.161752	0.9137	NA	3.44732	2.18236
Apol9a	16.663	20.3417	44.1	23.6061	37.3549	32.9518	0.286598	0.529839	0.653616	27.0349	31.3042
Apol9b	24.5044	12.4311	39.4085	32.349	64.0369	41.1897	0.804409	0.0858754	0.156285	25.448	45.8586
Apold1	379.329	602.341	456.951	180.98	216.658	170.251	-1.3235	3.4841e-12	5.86658e-11	479.54	189.296
Apom	2.94053	11.301	15.951	24.4804	17.0765	21.0525	1.37289	0.029455	0.0636959	10.0642	20.8698
Apon	3.92071	5.65048	2.81489	4.37149	0	1.83065	-1.57932	0.245574	0.365772	4.12869	2.06738
Apoo	62.7314	89.2776	77.8786	47.2121	48.0277	43.0204	-0.712463	0.0174375	0.0406057	76.6292	46.0867
Apool	1003.7	1474.78	1286.41	826.212	759.905	714.87	-0.683432	1.97684e-08	1.77538e-07	1254.96	766.996
Apopt1	805.706	994.485	754.391	752.771	689.464	717.616	-0.23871	0.0842445	0.153895	851.527	719.95
App	10101.7	15252.9	9785.5	9952.14	10765.7	11406.8	-0.118009	0.45904	0.587833	11713.4	10708.2
Appbp2	1551.62	1996.88	1840	1472.32	1336.24	1379.4	-0.351285	0.00155116	0.00491249	1796.17	1395.98
Appbp2os	29.4053	42.9437	32.8404	31.4747	45.8931	41.1897	0.176106	0.666142	0.767598	35.0631	39.5192
Appl1	2896.43	4234.47	4564.81	2775.02	2643.66	2513.49	-0.518712	7.75086e-08	6.28517e-07	3898.57	2644.06
Appl2	1782.94	1800.24	2311.96	2104.44	3074.84	2416.46	0.358185	0.00152819	0.0048479	1965.05	2531.91
Aprt	216.619	96.0582	77.8786	290.267	259.35	271.852	1.18486	1.9629e-09	2.13079e-08	130.185	273.823
Aptx	746.895	826.1	737.501	668.838	719.348	735.923	-0.121315	0.329051	0.456841	770.166	708.036
Aqp1	11811.1	13754.4	11891	8443.1	10673.9	9772.03	-0.362762	0.0195122	0.0448062	12485.5	9629.67
Aqp11	38.2269	45.2039	46.9148	46.3378	48.0277	63.1576	0.287758	0.403077	0.532988	43.4485	52.5077
Aqp2	5.88107	2.26019	4.69148	6.99439	29.8839	14.6452	1.7967	0.0199292	0.0456402	4.27758	17.1745
Aqp3	9.80178	6.78058	4.69148	3.49719	11.7401	8.23794	0.0196531	0.982389	0.989979	7.09128	7.82508
Aqp4	14.7027	9.04077	30.9638	10.4916	2.13456	12.8146	-1.11973	0.19064	0.299111	18.2357	8.48024
Aqp5	230.342	168.384	207.364	766.76	3973.49	2580.31	3.33516	1.6311e-54	1.53649e-51	202.03	2440.19
Aqp7	3754.08	4228.82	3454.81	2469.02	2783.47	2445.75	-0.574582	9.11566e-07	6.04951e-06	3812.57	2566.08
Aqp9	67.6323	45.2039	77.8786	68.1953	36.2876	55.8349	-0.304975	0.420709	0.55047	63.5716	53.4393
Aqr	1757.46	1958.46	2109.29	2056.35	1879.48	1940.49	0.0201548	0.85085	0.902175	1941.74	1958.78
Ar	5067.52	5948.83	6658.16	3958.82	4604.25	3923.09	-0.489261	7.84574e-08	6.34999e-07	5891.5	4162.06
Araf	1732.95	1651.07	1478.76	1748.6	2037.44	1849.88	0.207039	0.0471912	0.0950664	1620.93	1878.64
Arap1	1689.83	806.889	785.355	2051.1	1867.74	2153.76	0.953551	8.21864e-19	3.27125e-17	1094.02	2024.2
Arap2	5038.11	7074.4	6463.93	3526.05	3196.51	3066.34	-0.903199	1.70797e-17	5.78051e-16	6192.15	3262.97
Arap3	1168.37	892.776	771.28	1209.15	1288.21	1282.37	0.425201	0.000347924	0.00131127	944.143	1259.91
Arc	25.4846	16.9514	20.6425	23.6061	12.8074	25.6292	-0.0258233	0.967798	0.980359	21.0262	20.6809
Arcn1	6477.01	9318.77	8557.27	5820.2	5243.56	5296.08	-0.549675	1.64181e-07	1.24725e-06	8117.69	5453.28
Areg	1499.67	167.254	2760.47	5369.94	2292.52	3582.59	1.32361	0.184132	0.291027	1475.8	3748.35
Arel1	2413.2	2885.14	2488.36	2381.59	2863.52	2444.84	-0.0204182	0.853043	0.903545	2595.57	2563.31
Arf1	5351.77	5555.55	4279.57	4900.44	4613.86	4750.55	-0.0906864	0.437564	0.567482	5062.3	4754.95
Arf2	1262.47	1463.47	1420.58	1001.07	937.074	893.359	-0.53993	2.63449e-06	1.59253e-05	1382.18	943.835
Arf3	2052.49	2269.23	1853.14	2439.29	2845.37	2707.54	0.366068	0.00152556	0.00484135	2058.29	2664.07
Arf4	4061.86	7038.24	5787.42	3909.86	3511.36	3685.11	-0.563229	3.25384e-05	0.000153726	5629.17	3702.11
Arf5	543.018	358.241	263.661	542.065	499.488	551.027	0.488321	0.00124211	0.00403858	388.307	530.86
Arf6	3358.09	4198.31	4705.56	4412.58	3741.89	3917.6	-0.00206597	0.984065	0.990903	4087.32	4024.02
Arfgap1	1275.21	970.753	821.948	1306.2	1333.04	1351.94	0.390032	0.00123482	0.0040195	1022.64	1330.39
Arfgap2	1769.22	1499.64	1374.61	2214.6	2424.86	2278.25	0.572043	1.52263e-08	1.40009e-07	1547.82	2305.9
Arfgap3	1681	1270.23	1102.5	1112.98	1128.12	1041.64	-0.293643	0.0153581	0.0363754	1351.24	1094.25
Arfgef1	6158.46	7944.58	8282.35	6051.89	6505.08	6009.12	-0.250634	0.00796532	0.0206925	7461.79	6188.7
Arfgef2	2619.03	2995.89	2236.9	2777.65	2877.39	2875.04	0.115587	0.377002	0.506894	2617.27	2843.36
Arfgef3	90.1764	79.1067	86.3233	313.873	328.723	314.872	1.90179	5.38186e-16	1.54147e-14	85.2021	319.156
Arfip1	2010.34	2526.9	2597.21	1863.13	1717.26	1587.18	-0.448602	1.94589e-05	9.67866e-05	2378.15	1722.52
Arfip2	1173.27	1089.41	880.123	1370.03	1330.9	1407.77	0.386184	0.00101873	0.00339029	1047.6	1369.57
Arfrp1	517.534	478.031	540.459	632.992	632.898	637.983	0.307802	0.0326356	0.0694489	512.008	634.624
Arg1	47.0485	71.1961	253.34	63.8238	104.594	60.4116	-0.433993	0.256133	0.378012	123.862	76.2763
Arg2	215.639	123.18	279.612	819.218	590.207	745.076	1.80146	4.55391e-10	5.53124e-09	206.144	718.167
Arglu1	1082.12	1938.12	1767.75	1383.14	1294.61	1516.7	-0.131025	0.333239	0.461408	1595.99	1398.15
Arhgap1	2051.51	2104.24	1769.63	1821.16	2190.06	1895.64	-0.00679139	0.957276	0.973408	1975.13	1968.96
Arhgap10	920.387	957.192	1073.41	789.491	849.556	805.488	-0.26579	0.0299832	0.0646649	983.663	814.845
Arhgap11a	456.763	436.217	448.506	735.285	155.823	464.071	-0.214847	0.330953	0.458692	447.162	451.726
Arhgap12	2425.94	3242.25	3628.39	2534.59	2720.5	2557.42	-0.219807	0.0191531	0.044095	3098.86	2604.17
Arhgap15	331.3	471.25	639.919	167.865	224.129	182.15	-1.25842	2.02502e-08	1.81481e-07	480.823	191.382
Arhgap15os	13.7225	11.301	15.951	8.74298	11.7401	4.57663	-0.725002	0.331232	0.459004	13.6582	8.35324
Arhgap17	854.715	979.794	945.803	862.058	923.199	937.295	-0.025758	0.823708	0.88399	926.771	907.517
Arhgap18	3164.01	3886.4	4012.16	2479.51	2217.81	2131.8	-0.680309	4.15957e-13	7.92468e-12	3687.52	2276.37
Arhgap19	487.148	541.316	615.523	759.765	502.69	595.878	0.172665	0.341367	0.469404	547.996	619.444
Arhgap20	890.001	1115.41	1190.7	431.029	450.393	418.304	-1.2754	4.07234e-24	2.87711e-22	1065.37	433.242
Arhgap20os	13.7225	18.0815	21.5808	13.1145	10.6728	4.57663	-0.888302	0.164026	0.264652	17.795	9.45464
Arhgap21	3780.55	3878.49	4117.25	3909.86	3698.13	3818.74	-0.0413234	0.650539	0.755154	3925.43	3808.91
Arhgap22	88.216	47.464	41.2851	50.7093	49.095	57.6656	-0.114579	0.725864	0.813975	58.9884	52.49
Arhgap23	1575.15	1604.74	1131.59	959.98	929.603	1002.28	-0.576827	4.11365e-05	0.000190109	1437.16	963.955
Arhgap24	1059.57	1015.96	805.059	1077.14	981.899	1085.58	0.124491	0.314625	0.441621	960.196	1048.2
Arhgap25	298.954	395.534	310.576	273.655	258.282	250.8	-0.346929	0.0495296	0.0989425	335.021	260.912
Arhgap26	1520.26	1601.35	1565.08	1553.63	1484.59	1500.22	-0.0469834	0.708367	0.800471	1562.23	1512.81
Arhgap27	445.981	202.287	218.623	522.83	569.929	576.656	1.00753	2.20731e-10	2.80353e-09	288.964	556.472
Arhgap27os3	65.6719	33.9029	50.668	70.8182	92.8535	69.5648	0.633515	0.0500099	0.0996906	50.0809	77.7455
Arhgap28	579.285	464.47	653.993	1176.81	582.736	880.544	0.582689	0.00259582	0.00770606	565.916	880.029
Arhgap29	18573.4	29346.3	27004.2	13177.4	10842.5	11286.9	-1.05063	2.69976e-19	1.1331e-17	24974.6	11768.9
Arhgap30	567.523	708.57	777.848	368.954	527.237	450.341	-0.578322	0.00628059	0.0168263	684.647	448.844
Arhgap31	4354.93	5318.23	4604.22	3571.51	3913.72	3606.39	-0.355325	0.00143236	0.00457557	4759.13	3697.21
Arhgap32	1643.76	1694.01	1902.87	2296.78	2194.33	2180.31	0.351923	0.00202018	0.00617995	1746.88	2223.81
Arhgap33	41.1675	19.2116	14.0745	83.0583	35.2203	71.3955	1.40443	0.000615766	0.00218156	24.8179	63.2247
Arhgap33os	1.96036	1.1301	0	1.7486	6.40369	0.915327	1.65536	0.427953	NA	1.03015	3.02254
Arhgap35	6197.66	6981.74	6399.19	6033.53	6291.63	5972.51	-0.0952366	0.296463	0.422565	6526.19	6099.22
Arhgap36	0.980178	4.52039	2.81489	3.49719	3.20185	9.15327	1.09838	0.335093	0.463332	2.77182	5.2841
Arhgap39	344.042	192.116	159.51	402.177	299.906	381.691	0.686547	3.29079e-05	0.000155125	231.89	361.258
Arhgap4	243.084	202.287	228.944	192.346	259.35	240.731	0.028259	0.881732	0.922537	224.772	230.809
Arhgap40	40.1873	35.033	28.1489	94.4242	346.867	250.8	2.5716	5.57129e-21	2.82835e-19	34.4564	230.697
Arhgap42	1787.84	1938.12	2281	2086.08	2938.23	2402.73	0.303063	0.00259814	0.0077112	2002.32	2475.68
Arhgap44	169.571	106.229	105.089	180.105	203.851	191.303	0.61915	0.0124424	0.0303777	126.963	191.753
Arhgap5	8908.84	12085.3	12709.2	10093.8	9223.45	8561.97	-0.246883	0.026402	0.0580941	11234.4	9293.06
Arhgap6	582.226	689.359	726.242	541.191	564.592	540.958	-0.260129	0.0656018	0.125053	665.942	548.914
Arhgap8	86.2556	28.2524	54.4212	120.653	106.728	125.4	1.1129	0.000741021	0.00256685	56.3098	117.594
Arhgap9	231.322	143.522	207.364	117.156	148.352	170.251	-0.416991	0.116658	0.200695	194.069	145.253
Arhgdia	3016.99	1908.73	1552.88	2959.5	2494.24	2990.37	0.411859	4.53821e-05	0.000207916	2159.53	2814.7
Arhgdib	510.673	700.66	804.121	296.387	335.127	389.014	-0.924063	1.76481e-05	8.87431e-05	671.818	340.176
Arhgdig	16.663	4.52039	5.62978	20.1089	4.26913	25.6292	0.978764	0.25445	0.37602	8.93773	16.669
Arhgef1	1179.15	739.083	593.942	1504.67	1414.15	1702.51	0.913605	2.12004e-14	4.95144e-13	837.393	1540.44
Arhgef10	2092.68	1392.28	1170.99	1546.63	1292.48	1518.53	-0.0730728	0.527524	0.65185	1551.98	1452.55
Arhgef10l	386.19	246.361	248.649	517.585	700.137	659.035	1.09281	3.29024e-15	8.5962e-14	293.733	625.586
Arhgef11	2090.72	1665.76	1471.25	2123.67	2241.29	2225.16	0.337907	0.000858401	0.00292446	1742.58	2196.71
Arhgef12	13719.5	17535.7	15789.7	12874	14729.6	13554.2	-0.184405	0.0507101	0.100825	15681.6	13719.3
Arhgef15	963.515	888.256	797.552	964.351	972.294	1081	0.190868	0.15604	0.254185	883.108	1005.88
Arhgef16	117.621	36.1631	48.7914	275.404	302.041	345.994	2.3104	2.83452e-24	2.05394e-22	67.5253	307.813
Arhgef17	1273.25	881.475	786.293	1591.22	1762.08	1827.91	0.830567	1.0868e-13	2.25831e-12	980.34	1727.07
Arhgef18	1483.01	1269.1	1172.87	1514.28	1768.49	1567.95	0.302035	0.0047206	0.0131002	1308.33	1616.91
Arhgef19	91.1565	19.2116	25.334	191.471	140.881	138.214	2.06754	3.61143e-11	5.21596e-10	45.2341	156.856
Arhgef2	2721.95	2365.29	2193.74	3037.31	2924.35	2972.07	0.294904	0.00145346	0.00463947	2426.99	2977.91
Arhgef25	655.739	442.998	526.385	670.587	882.642	737.753	0.492618	0.00217878	0.00662542	541.707	763.661
Arhgef26	361.686	348.07	445.691	532.448	517.632	534.551	0.459889	0.00316731	0.00917718	385.149	528.21
Arhgef28	2355.37	2560.8	2095.22	1544.89	1340.51	1321.73	-0.739185	4.46915e-10	5.43607e-09	2337.13	1402.37
Arhgef3	2191.68	2152.83	2895.58	1842.15	2199.67	1976.19	-0.255403	0.0732284	0.137215	2413.37	2006
Arhgef33	16.663	4.52039	13.1362	3.49719	8.53826	8.23794	-0.791117	0.324823	0.452192	11.4399	6.7578
Arhgef37	176.432	159.344	74.1255	162.62	96.0554	154.69	0.0119796	0.966358	0.979382	136.634	137.788
Arhgef38	52.9296	29.3825	34.717	123.276	107.795	118.077	1.59939	7.46034e-08	6.06994e-07	39.0097	116.383
[truncated: 16,384 more rows]

## Sheet: Virgin-WT vs P-E123
Gene	WT_Virgin_rep1	WT_Virgin_rep2	WT_Virgin_rep3	Csn2-P-E123_Virgin_	Csn2-P-E123_Virgin_rep2	Csn2-P-E123_Virgin_rep3	log2FoldChange	pvalue	padj	mean_WT	mean_P_E123
0610005C13Rik	12.7423	31.6427	28.1489	25.5385	35.7917	43.3087	0.638434	0.160604	0.394119	24.178	34.8796
0610007P14Rik	417.556	369.541	357.491	357.539	327.718	354.344	-0.142165	0.318932	0.586577	381.529	346.534
0610009B22Rik	577.325	622.683	575.176	586.44	537.994	614.196	-0.0271178	0.841362	0.935355	591.728	579.543
0610009L18Rik	72.5332	62.1553	57.2361	66.2109	81.6498	83.6645	0.266973	0.349076	0.616913	63.9749	77.1751
0610009O20Rik	796.885	562.788	511.372	609.141	710.241	638.803	0.0757906	0.539573	0.763399	623.681	652.728
0610010F05Rik	2673.92	4180.23	3639.65	3286.9	2439.43	2802.27	-0.276466	0.0123778	0.0713263	3497.94	2842.87
0610010K14Rik	249.945	155.953	197.981	209.037	208.039	234.261	0.114019	0.550592	0.771499	201.293	217.112
0610011F06Rik	195.055	140.132	150.128	170.257	250.542	207.685	0.357261	0.0456817	0.178491	161.772	209.494
0610012G03Rik	586.146	584.26	450.383	561.847	541.349	540.375	0.0201095	0.896265	0.958626	540.263	547.857
0610030E20Rik	1166.41	1264.58	1564.14	1285.44	1547.99	1329.77	0.0683725	0.588035	0.79487	1331.71	1387.73
0610031O16Rik	0	2.26019	1.87659	0	0	3.93716	0.657998	0.79173	NA	1.37893	1.31239
0610037L13Rik	766.499	724.392	615.523	683.864	777.351	721.484	0.0482717	0.699817	0.861193	702.138	727.566
0610038B21Rik	18.6234	19.2116	14.0745	32.1596	17.8958	15.7486	0.300576	0.580983	0.790653	17.3032	21.9347
0610039H22Rik	22.5441	25.9922	27.2106	17.0257	24.6068	11.8115	-0.515241	0.28967	0.556428	25.249	17.8146
0610039K10Rik	1.96036	1.1301	5.62978	1.89174	1.11849	1.96858	-0.795261	0.607645	NA	2.90674	1.6596
0610040B10Rik	70.5728	109.619	89.1382	104.046	102.901	99.4132	0.216942	0.421494	0.677008	89.7768	102.12
0610040F04Rik	0.980178	2.26019	1.87659	3.78348	7.82943	3.93716	1.61858	0.175856	NA	1.70565	5.18336
0610040J01Rik	115.661	54.2446	99.4595	62.4274	114.086	92.5231	-0.0356599	0.898289	0.959274	89.7884	89.6789
0610043K17Rik	44.108	57.6349	74.1255	91.7494	97.3087	98.4289	0.756474	0.00580797	0.0403107	58.6228	95.829
1010001N08Rik	20.5837	12.4311	22.5191	19.8633	38.0287	27.5601	0.57066	0.255479	0.517307	18.5113	28.484
1110001J03Rik	162.71	85.8873	80.6935	104.992	128.626	90.5546	0.0216624	0.925289	0.970366	109.763	108.058
1110002L01Rik	62.7314	70.066	79.7552	72.832	93.9532	88.586	0.266494	0.340011	0.608306	70.8509	85.1237
1110004E09Rik	221.52	230.54	176.4	238.359	221.461	244.104	0.16293	0.365343	0.631854	209.487	234.641
1110004F10Rik	1446.74	1839.8	1654.22	1689.32	1563.65	1614.23	-0.0113788	0.914891	0.965724	1646.92	1622.4
1110006O24Rik	8.8216	2.26019	2.81489	4.72935	11.1849	8.8586	1.02032	0.283876	NA	4.63223	8.25762
1110007C09Rik	166.63	75.7165	75.0638	89.8577	107.375	115.162	0.048098	0.844821	0.936744	105.803	104.132
1110008F13Rik	293.073	327.728	280.551	314.029	329.955	303.161	0.0726077	0.667505	0.843026	300.451	315.715
1110008L16Rik	658.679	665.627	669.006	671.568	662.146	661.442	0.00230335	0.984613	0.994513	664.437	665.052
1110008P14Rik	226.421	195.507	110.719	221.334	162.181	168.313	0.0707036	0.781613	0.90632	177.549	183.943
1110012L19Rik	398.932	387.623	442.876	471.043	398.183	377.967	0.0217591	0.888745	0.955714	409.811	415.731
1110017D15Rik	2.94053	4.52039	1.87659	8.51283	4.47396	6.89002	1.06874	0.296743	NA	3.1125	6.62561
1110019D14Rik	276.41	383.103	392.208	389.699	354.561	378.951	0.119887	0.454726	0.703636	350.574	374.404
1110020A21Rik	46.0684	53.1145	60.9893	56.7522	52.5691	58.073	0.0789222	0.812641	0.922965	53.3907	55.7981
1110028F11Rik	43.1278	31.6427	27.2106	25.5385	43.6211	28.5444	-0.0753565	0.835046	0.932761	33.9937	32.568
1110032A03Rik	1270.31	1951.68	1494.71	1671.35	1169.94	1429.19	-0.132682	0.340306	0.608422	1572.23	1423.49
1110032F04Rik	29.4053	1.1301	22.5191	2.83761	3.35547	0.984289	-2.87226	0.0200246	0.10042	17.6849	2.39246
1110034G24Rik	140.165	119.79	138.868	139.043	146.522	131.895	0.0607878	0.775841	0.902708	132.941	139.153
1110037F02Rik	3734.48	4539.6	4668.97	4350.06	3676.48	3866.29	-0.110077	0.22645	0.483486	4314.35	3964.27
1110038B12Rik	145.066	143.522	157.634	131.476	138.693	137.8	-0.13352	0.572304	0.785903	148.741	135.99
1110038F14Rik	242.104	189.856	171.708	232.684	225.935	181.109	0.088736	0.637745	0.826213	201.223	213.243
1110046J04Rik	59.7908	90.4077	91.0148	59.5898	42.5026	64.9631	-0.491739	0.143427	0.368828	80.4045	55.6852
1110051M20Rik	337.181	354.85	359.368	374.565	307.585	342.532	-0.0338867	0.827254	0.929133	350.466	341.561
1110058D11Rik	47.0485	46.3339	65.6808	44.4559	71.5834	44.293	-0.00487726	0.989039	0.995871	53.0211	53.4441
1110059E24Rik	736.113	904.077	985.212	905.198	640.895	719.515	-0.20503	0.0981972	0.29321	875.134	755.203
1110059G10Rik	290.133	456.559	470.087	453.072	322.125	415.37	0.00528861	0.970883	0.989221	405.593	396.856
1110065P20Rik	9.80178	2.26019	0.938297	0	4.47396	0.984289	-1.29337	0.364154	NA	4.33342	1.81942
1190002F15Rik	36.2666	11.301	11.2596	10.4046	13.4219	7.87431	-0.693461	0.216431	0.47173	19.609	10.5669
1190002N15Rik	2228.92	3459.22	2818.64	2795.99	1627.4	2195.95	-0.365142	0.00185937	0.0169089	2835.6	2206.45
1190007I07Rik	71.553	67.8058	69.434	73.7779	93.9532	94.4917	0.318956	0.252597	0.513862	69.5976	87.4076
1200014J11Rik	1204.64	1367.42	1537.87	1458.53	1414.89	1471.51	0.0913006	0.427232	0.681659	1369.97	1448.31
1300002E11Rik	346.983	494.982	490.729	482.394	499.965	526.594	0.209709	0.126107	0.340145	444.231	502.985
1300017J02Rik	2.94053	1.1301	1.87659	1.89174	4.47396	0.984289	0.23808	0.871581	NA	1.98241	2.45
1500004A13Rik	89.1962	76.8465	84.4467	108.775	106.257	98.4289	0.320957	0.198465	0.446286	83.4965	104.487
1500009L16Rik	26.4648	27.1223	29.0872	6.62109	5.59245	9.84289	-1.88669	0.00273523	0.0228108	27.5581	7.35214
1500011B03Rik	152.908	200.027	169.832	192.012	152.115	188.983	0.0343948	0.861541	0.943301	174.256	177.703
1500011K16Rik	526.355	671.277	540.459	620.491	554.771	568.919	0.0104032	0.943031	0.978316	579.364	581.394
1500012F01Rik	426.377	372.932	470.087	357.539	344.495	352.375	-0.272279	0.0982042	0.29321	423.132	351.47
1500015A07Rik	78.4142	73.4563	82.5701	122.963	88.3607	102.366	0.415835	0.136957	0.35828	78.1469	104.563
1500015L24Rik	0	3.39029	3.75319	0.94587	5.59245	1.96858	0.691908	0.656277	NA	2.38116	2.83563
1500015O10Rik	24.5044	32.7728	33.7787	25.5385	8.94792	13.78	-0.914311	0.100212	0.29606	30.352	16.0888
1500017E21Rik	67.6323	55.3747	45.0383	83.2366	42.5026	66.9316	0.17131	0.602414	0.805926	56.0151	64.2236
1500026H17Rik	46.0684	54.2446	54.4212	68.1027	78.2943	67.9159	0.479742	0.116922	0.326118	51.5781	71.4376
1600002D24Rik	4.90089	5.65048	2.81489	0.94587	6.71094	0.984289	-0.959514	0.390922	NA	4.45542	2.88037
1600002H07Rik	185.254	106.229	152.942	159.852	161.063	153.549	0.0974707	0.665569	0.842064	148.142	158.155
1600002K03Rik	116.641	103.969	56.2978	99.3164	106.257	92.5231	0.128224	0.64444	0.830051	92.3026	99.3654
1600010M07Rik	13.7225	18.0815	35.6553	7.56696	3.35547	10.8272	-1.61454	0.0247276	0.116124	22.4864	7.24987
1600012H06Rik	1181.11	1297.35	1437.47	1273.14	1059.21	1152.6	-0.161787	0.137788	0.359566	1305.31	1161.65
1600014C10Rik	3012.09	2653.47	2148.7	2618.17	2853.27	2637.89	0.0546416	0.627584	0.820867	2604.75	2703.11
1600015I10Rik	3.92071	5.65048	0.938297	5.67522	1.11849	1.96858	-0.499629	0.706806	NA	3.50316	2.92076
1600020E01Rik	147.027	193.246	233.636	236.468	224.817	190.952	0.215049	0.291867	0.558799	191.303	217.412
1600023N17Rik	13.7225	12.4311	7.50638	24.5926	7.82943	12.7958	0.342215	0.63206	0.822427	11.22	15.0726
1600029I14Rik	2.94053	4.52039	3.75319	3.78348	4.47396	2.95287	0.0218276	0.984138	NA	3.73804	3.73677
1600029O15Rik	20.5837	10.1709	29.0872	13.2422	21.2513	26.5758	0.00660042	0.991146	0.996452	19.9473	20.3564
1700001C19Rik	2.94053	4.52039	1.87659	1.89174	0	2.95287	-0.924093	0.511759	NA	3.1125	1.61487
1700001D01Rik	47.0485	38.4233	62.8659	40.6724	61.517	46.2616	-0.0185302	0.958675	0.984453	49.4459	49.4837
1700001G11Rik	25.4846	24.8621	24.3957	19.8633	34.6732	25.5915	0.0661131	0.889646	0.955956	24.9142	26.7093
1700001G17Rik	2.94053	2.26019	0	0.94587	2.23698	3.93716	0.579916	0.718763	NA	1.73358	2.37334
1700001J03Rik	11.7621	10.1709	13.1362	17.9715	32.4362	23.6229	1.03825	0.065547	0.226118	11.6897	24.6769
1700001K19Rik	45.0882	20.3417	14.0745	23.6468	46.9766	30.513	0.41051	0.322924	0.591116	26.5015	33.7121
1700001K23Rik	13.7225	18.0815	38.4702	37.8348	17.8958	29.5287	0.350022	0.4817	0.723187	23.4247	28.4198
1700001L05Rik	296.014	484.811	260.847	384.023	281.86	313.004	-0.0850032	0.70577	0.863568	347.224	326.296
1700001L19Rik	0	1.1301	0.938297	1.89174	1.11849	0.984289	1.17977	0.521189	NA	0.689464	1.33151
1700001O22Rik	6.86124	4.52039	4.69148	3.78348	14.5404	11.8115	0.812822	0.301807	0.56824	5.3577	10.0451
1700001P01Rik	3.92071	5.65048	3.75319	1.89174	3.35547	1.96858	-0.906036	0.419486	NA	4.44146	2.40526
1700003D09Rik	2.94053	0	0.938297	1.89174	3.35547	0.984289	0.964608	0.590749	NA	1.29294	2.07717
1700003E16Rik	3.92071	1.1301	0.938297	2.83761	2.23698	0.984289	0.23204	0.855637	NA	1.99637	2.01963
1700003F12Rik	3.92071	4.52039	0.938297	6.62109	6.71094	4.92144	1.02015	0.343219	NA	3.12646	6.08449
1700003G13Rik	3.92071	1.1301	0	3.78348	21.2513	10.8272	3.21488	0.00459899	0.0340784	1.6836	11.954
1700003G18Rik	3.92071	4.52039	3.75319	6.62109	1.11849	10.8272	0.50532	0.642402	NA	4.06476	6.18892
1700003M02Rik	0	0	0	1.89174	7.82943	3.93716	4.44838	0.0404096	NA	0	4.55278
1700007B14Rik	3.92071	3.39029	6.56808	14.1881	10.0664	18.7015	1.60387	0.0609667	0.216126	4.62636	14.3187
1700007G11Rik	1.96036	3.39029	5.62978	4.72935	5.59245	2.95287	0.375144	0.744416	NA	3.66014	4.42489
1700007J10Rik	61.7512	75.7165	69.434	75.6696	165.537	108.272	0.692285	0.00992942	0.0602784	68.9672	116.493
1700007K09Rik	1.96036	0	0.938297	0.94587	3.35547	0.984289	0.85913	0.715685	NA	0.966217	1.76188
1700007K13Rik	4.90089	1.1301	2.81489	0	3.35547	3.93716	-0.492855	0.731784	NA	2.94863	2.43088
1700007L15Rik	44.108	39.5534	31.9021	51.077	36.9102	39.3716	0.138102	0.720748	0.873286	38.5212	42.4529
1700008J07Rik	52.9296	58.765	71.3106	70.9403	91.7162	75.7902	0.386373	0.187147	0.431562	61.0017	79.4822
1700008O03Rik	1.96036	0	0	0.94587	2.23698	0	1.22253	0.620836	NA	0.653452	1.06095
1700009J07Rik	2.94053	1.1301	0	0.94587	1.11849	0	-0.542055	0.801474	NA	1.35688	0.68812
1700010I14Rik	30.3855	30.5126	39.4085	36.8889	58.1615	56.1045	0.578004	0.114321	0.322344	33.4355	50.385
1700011E24Rik	2.94053	0	1.87659	1.89174	1.11849	1.96858	0.139735	0.943649	NA	1.60571	1.6596
1700011H14Rik	1.96036	5.65048	8.44467	8.51283	13.4219	11.8115	1.32481	0.109076	0.313544	5.35184	11.2487
1700011I03Rik	1.96036	3.39029	1.87659	3.78348	19.0143	22.6386	2.5328	0.013658	0.0765108	2.40908	15.1455
1700011L22Rik	6.86124	6.78058	4.69148	5.67522	2.23698	7.87431	-0.243837	0.810083	NA	6.1111	5.26217
1700012D01Rik	32.3459	21.4718	30.9638	22.7009	26.8438	27.5601	-0.145812	0.747145	0.887336	28.2605	25.7016
1700012D14Rik	48.0287	30.5126	47.8531	53.9146	95.0717	51.183	0.616853	0.0986341	0.293886	42.1315	66.7231
1700012D16Rik	7.84142	3.39029	10.3213	9.4587	7.82943	15.7486	0.580932	0.45413	0.703195	7.18433	11.0123
1700012I11Rik	1.96036	6.78058	2.81489	2.83761	1.11849	0.984289	-1.18924	0.414866	NA	3.85194	1.6468
1700012L04Rik	0.980178	0	0	0.94587	1.11849	0.984289	1.65164	0.490109	NA	0.326726	1.01622
1700013F07Rik	1.96036	2.26019	1.87659	1.89174	0	0.984289	-1.35346	0.459021	NA	2.03238	0.958676
1700013H16Rik	1.96036	2.26019	3.75319	0	3.35547	0	-2.25923	0.276608	NA	2.65791	1.11849
1700015E13Rik	33.326	45.2039	19.7042	30.2679	46.9766	44.293	0.287726	0.493539	0.731697	32.7447	40.5125
1700015G11Rik	0	3.39029	2.81489	2.83761	4.47396	2.95287	1.4838	0.363311	NA	2.06839	3.42148
1700016C15Rik	5.88107	3.39029	19.7042	8.51283	3.35547	8.8586	-0.464833	0.608278	0.809843	9.65853	6.90897
1700016D06Rik	0	1.1301	0	0.94587	0	0.984289	0.749025	0.766231	NA	0.376699	0.643386
1700016K19Rik	1.96036	0	1.87659	0	0	0.984289	-1.81326	0.451148	NA	1.27898	0.328096
1700017B05Rik	480.287	281.394	272.106	313.083	589.444	426.197	0.346178	0.0121706	0.0703877	344.596	442.908
1700018C11Rik	0	0	0	0.94587	3.35547	2.95287	3.56613	0.117613	NA	0	2.41807
1700018L02Rik	4.90089	1.1301	3.75319	3.78348	5.59245	3.93716	0.45129	0.706892	NA	3.26139	4.4377
1700019A02Rik	1.96036	5.65048	0.938297	0.94587	2.23698	1.96858	-0.763347	0.609722	NA	2.84971	1.71714
1700019B03Rik	3.92071	1.1301	1.87659	0.94587	0	2.95287	-0.620018	0.751642	NA	2.30913	1.29958
1700019D03Rik	60.771	62.1553	94.768	68.1027	74.9389	76.7745	0.0353278	0.906258	0.962736	72.5648	73.272
1700019E08Rik	5.88107	5.65048	11.2596	6.62109	1.11849	7.87431	-0.700828	0.466765	NA	7.59704	5.20463
1700019G17Rik	134.284	72.3262	91.9531	77.5614	117.441	105.319	0.00834244	0.974335	0.990583	99.5212	100.107
1700019L03Rik	25.4846	13.5612	20.6425	20.8091	32.4362	22.6386	0.32561	0.506245	0.741389	19.8961	25.2947
1700019N19Rik	2.94053	0	2.81489	3.78348	7.82943	1.96858	1.1643	0.372874	NA	1.91847	4.52716
1700020A23Rik	0.980178	2.26019	0	1.89174	2.23698	0.984289	0.731763	0.679396	NA	1.08012	1.70434
1700020D05Rik	31.3657	18.0815	30.9638	34.9972	43.6211	39.3716	0.543309	0.227254	0.484486	26.8037	39.33
1700020I14Rik	2287.73	2765.35	3001.61	2947.33	2789.52	3074.92	0.145851	0.139968	0.362781	2684.9	2937.26
1700020L24Rik	235.243	205.678	126.67	163.636	181.195	146.659	-0.193745	0.403927	0.663569	189.197	163.83
1700021F05Rik	459.703	505.153	469.148	516.445	492.136	543.327	0.11445	0.416481	0.672403	478.002	517.303
1700021K19Rik	1557.5	1245.37	1118.45	1359.22	1400.35	1390.8	0.0872715	0.444295	0.694941	1307.11	1383.46
1700022H01Rik	9.80178	3.39029	11.2596	7.56696	8.94792	10.8272	0.146107	0.854285	0.940477	8.15054	9.11402
1700022H16Rik	0.980178	1.1301	0	7.56696	0	0.984289	1.07375	0.629995	NA	0.703425	2.85042
1700022I11Rik	7.84142	18.0815	10.3213	17.9715	20.1328	15.7486	0.624759	0.28796	0.554302	12.0814	17.951
1700024B18Rik	1.96036	1.1301	0	2.83761	5.59245	1.96858	2.03589	0.225286	NA	1.03015	3.46621
1700024F13Rik	2.94053	2.26019	2.81489	0	4.47396	0.984289	-1.33089	0.347721	NA	2.67187	1.81942
1700024I08Rik	0.980178	1.1301	0.938297	0.94587	1.11849	0.984289	-0.0108323	0.995348	NA	1.01619	1.01622
1700024P04Rik	0	0	0	0.94587	2.23698	1.96858	3.14844	0.181638	NA	0	1.71714
1700024P16Rik	61.7512	47.464	106.028	65.2651	105.138	83.6645	0.234823	0.500212	0.736844	71.7476	84.6892
1700025F24Rik	4.90089	0	0	0	1.11849	0	-0.686799	0.76921	NA	1.63363	0.37283
1700025G04Rik	984.098	841.922	1194.45	795.477	553.653	653.568	-0.603503	0.000131061	0.00199251	1006.82	667.566
1700025K24Rik	0	1.1301	0	0	6.71094	1.96858	1.95867	0.456208	NA	0.376699	2.89317
1700025N23Rik	16.663	21.4718	23.4574	27.4302	13.4219	17.7172	-0.0767425	0.884419	0.953887	20.5308	19.5231
1700026J14Rik	0.980178	1.1301	0.938297	0.94587	2.23698	1.96858	0.732565	0.697227	NA	1.01619	1.71714
1700026L06Rik	6.86124	9.04077	6.56808	6.62109	5.59245	5.90573	-0.290285	0.743435	NA	7.49003	6.03976
1700027J07Rik	0.980178	0	0.938297	0	1.11849	4.92144	1.64405	0.544357	NA	0.639492	2.01331
1700028E10Rik	38.2269	81.3669	63.8042	38.7807	38.0287	53.1516	-0.417023	0.258349	0.521061	61.1327	43.3203
1700028J19Rik	3.92071	2.26019	2.81489	1.89174	1.11849	2.95287	-0.585837	0.648663	NA	2.9986	1.9877
1700028K03Rik	23.5243	35.033	45.9766	69.9944	54.806	46.2616	0.761357	0.0395414	0.161444	34.8446	57.0207
1700029H14Rik	5.88107	5.65048	4.69148	2.83761	5.59245	9.84289	0.147417	0.874232	NA	5.40768	6.09098
1700029I15Rik	29.4053	29.3825	15.951	25.5385	58.1615	42.3244	0.706792	0.0955952	0.287945	24.913	42.0081
1700029J07Rik	81.3548	100.579	172.647	192.012	237.12	190.952	0.865037	0.000290554	0.0038371	118.193	206.695
1700030C10Rik	61.7512	62.1553	62.8659	84.1825	83.8868	93.5074	0.483342	0.0998611	0.295601	62.2575	87.1922
1700030F18Rik	4.90089	9.04077	8.44467	8.51283	8.94792	9.84289	0.359869	0.659568	NA	7.46211	9.10121
1700030J22Rik	22.5441	14.6913	23.4574	13.2422	23.4883	22.6386	-0.0609965	0.915486	0.96583	20.2309	19.7897
1700030K09Rik	222.5	162.734	207.364	187.282	281.86	200.795	0.152844	0.45202	0.701704	197.533	223.312
1700034H15Rik	16.663	6.78058	10.3213	10.4046	8.94792	14.7643	0.0436893	0.948923	0.980765	11.255	11.3723
1700034I23Rik	19.6036	13.5612	33.7787	20.8091	31.3177	23.6229	0.175286	0.732553	0.880354	22.3145	25.2499
1700034J05Rik	47.0485	85.8873	83.5084	60.5357	91.7162	90.5546	0.216213	0.466044	0.712262	72.1481	80.9355
1700034P13Rik	16.663	11.301	8.44467	8.51283	7.82943	10.8272	-0.391622	0.601744	0.805588	12.1362	9.05648
1700037C18Rik	40.1873	27.1223	15.0128	24.5926	42.5026	33.4658	0.324889	0.404286	0.66359	27.4408	33.5204
1700037H04Rik	437.159	293.825	191.413	330.109	742.678	497.066	0.733686	8.25164e-06	0.000198322	307.466	523.284
1700039E15Rik	0	0	0	0	1.11849	1.96858	2.35146	0.432279	NA	0	1.02902
1700040L02Rik	2.94053	4.52039	3.75319	0	3.35547	1.96858	-1.35553	0.326128	NA	3.73804	1.77468
1700047A11Rik	17.6432	29.3825	43.1617	34.9972	31.3177	31.4972	0.208094	0.62811	0.82099	30.0625	32.6041
1700047G03Rik	551.84	1627.34	442.876	434.154	105.138	247.056	-1.86704	0.000233744	0.00321632	874.018	262.116
1700047M11Rik	4.90089	6.78058	9.38297	4.72935	11.1849	2.95287	-0.206124	0.826398	NA	7.02148	6.28904
1700048M11Rik	9.80178	24.8621	34.717	17.9715	39.1472	22.6386	0.331723	0.495869	0.733508	23.127	26.5858
1700048O20Rik	11.7621	15.8213	30.9638	16.0798	22.3698	14.7643	-0.0586538	0.916061	0.966157	19.5158	17.738
1700049G17Rik	470.485	594.431	785.355	838.041	816.498	749.044	0.417323	0.00250337	0.021325	616.757	801.194
1700049L16Rik	1.96036	0	0.938297	9.4587	42.5026	17.7172	4.33708	6.26636e-05	0.00109641	0.966217	23.2262
1700052K11Rik	158.789	211.328	180.153	191.066	165.537	194.889	0.0150425	0.939429	0.977304	183.423	183.831
1700054M17Rik	0.980178	1.1301	2.81489	0.94587	1.11849	0	-1.15393	0.582727	NA	1.64172	0.68812
1700056E22Rik	23.5243	36.1631	18.7659	25.5385	45.8581	43.3087	0.52401	0.256419	0.518451	26.1511	38.2351
1700057H21Rik	7.84142	2.26019	2.81489	2.83761	1.11849	0	-1.53294	0.398137	NA	4.3055	1.3187
1700060C16Rik	3.92071	5.65048	0	2.83761	1.11849	3.93716	-0.23195	0.897777	NA	3.1904	2.63109
1700061G19Rik	19.6036	13.5612	13.1362	6.62109	10.0664	4.92144	-1.12019	0.0994346	0.29501	15.4336	7.20298
1700061I17Rik	0.980178	3.39029	2.81489	0	0	0.984289	-2.52272	0.273358	NA	2.39512	0.328096
1700063O14Rik	0.980178	2.26019	2.81489	3.78348	0	0.984289	-0.446784	0.831466	NA	2.01842	1.58926
1700065J18Rik	8.8216	2.26019	3.75319	1.89174	1.11849	0.984289	-1.85138	0.177664	NA	4.94499	1.33151
1700066B19Rik	13.7225	4.52039	16.8893	18.9174	10.0664	17.7172	0.342354	0.620229	0.816776	11.7107	15.567
1700066M21Rik	505.772	676.928	567.67	572.252	418.315	469.506	-0.259954	0.0769022	0.251233	583.456	486.691
1700067K01Rik	16.663	10.1709	21.5808	23.6468	33.5547	21.6544	0.680583	0.192766	0.43875	16.1382	26.2853
1700071M16Rik	50.9692	53.1145	59.1127	34.0513	33.5547	32.4815	-0.687886	0.0729074	0.242724	54.3988	33.3625
1700073E17Rik	6.86124	7.91067	5.62978	12.2963	4.47396	4.92144	0.0185173	0.98374	NA	6.80057	7.23057
1700074H08Rik	9.80178	9.04077	7.50638	2.83761	7.82943	5.90573	-0.740077	0.440456	NA	8.78297	5.52426
1700080N15Rik	0	2.26019	0.938297	1.89174	3.35547	3.93716	2.02654	0.31778	NA	1.06616	3.06146
1700084C01Rik	0.980178	0	3.75319	1.89174	1.11849	0	-0.447908	0.850729	NA	1.57779	1.00341
1700084E18Rik	3.92071	2.26019	6.56808	5.67522	5.59245	4.92144	0.337693	0.734643	NA	4.24966	5.39637
1700084J12Rik	11.7621	14.6913	14.0745	17.9715	16.7774	20.6701	0.467821	0.410698	0.668554	13.5093	18.473
1700085C21Rik	0	3.39029	7.50638	7.56696	7.82943	7.87431	2.09332	0.0784318	NA	3.63222	7.7569
1700086O06Rik	94.0971	128.831	121.04	122.963	96.1902	95.476	-0.110788	0.649155	0.832814	114.656	104.876
1700088E04Rik	10.782	6.78058	5.62978	6.62109	11.1849	5.90573	0.0218915	0.97918	NA	7.73077	7.90391
1700092M07Rik	1.96036	1.1301	2.81489	3.78348	11.1849	7.87431	1.81901	0.0877327	NA	1.96845	7.61423
1700093K21Rik	0.980178	9.04077	10.3213	16.0798	16.7774	5.90573	1.41846	0.118556	0.329027	6.78074	12.921
1700094D03Rik	127.423	131.091	162.325	174.04	219.224	197.842	0.493387	0.013625	0.0764607	140.28	197.035
1700094J05Rik	4.90089	3.39029	5.62978	5.67522	8.94792	6.89002	0.597229	0.530779	NA	4.64032	7.17106
1700095J12Rik	24.5044	14.6913	20.6425	34.0513	30.1992	35.4344	0.738596	0.0981598	0.29321	19.9461	33.2283
1700096K18Rik	92.1367	141.262	122.917	181.607	155.47	187.999	0.585455	0.00995983	0.0603938	118.772	175.025
1700099I09Rik	15.6828	14.6913	35.6553	16.0798	16.7774	20.6701	-0.250542	0.660392	0.839058	22.0098	17.8424
1700100L14Rik	3.92071	4.52039	6.56808	0.94587	3.35547	2.95287	-1.13792	0.358815	NA	5.00306	2.41807
1700101E01Rik	3.92071	0	2.81489	1.89174	1.11849	0.984289	-0.701214	0.679824	NA	2.2452	1.33151
1700101I11Rik	4.90089	3.39029	7.50638	8.51283	2.23698	1.96858	-0.498399	0.679294	NA	5.26585	4.23946
1700102H20Rik	10.782	15.8213	12.1979	17.0257	11.1849	8.8586	-0.052712	0.939498	0.977304	12.9337	12.3564
1700102P08Rik	8.8216	15.8213	26.2723	17.0257	12.3034	24.6072	0.215393	0.704068	0.862815	16.9718	17.9788
1700105P06Rik	1.96036	2.26019	1.87659	9.4587	3.35547	6.89002	1.57682	0.159007	NA	2.03238	6.56807
1700108F19Rik	36.2666	25.9922	20.6425	27.4302	25.7253	20.6701	-0.146595	0.770035	0.899339	27.6338	24.6085
1700108J01Rik	8.8216	10.1709	14.0745	23.6468	33.5547	32.4815	1.44752	0.00459519	0.0340662	11.0223	29.8943
1700109H08Rik	92.1367	101.709	137.93	147.556	142.048	157.486	0.456341	0.0513506	0.192817	110.592	149.03
1700109K24Rik	120.562	151.433	146.374	200.525	219.224	187.015	0.546772	0.00623893	0.0425034	139.456	202.255
1700110C19Rik	12.7423	15.8213	21.5808	16.0798	19.0143	23.6229	0.267797	0.620687	0.817243	16.7148	19.5724
1700110K17Rik	5.88107	3.39029	2.81489	0.94587	7.82943	0	-1.09234	0.421988	NA	4.02875	2.9251
1700112E06Rik	41.1675	58.765	44.1	35.9431	54.806	53.1516	-0.0062062	0.986524	0.995256	48.0108	47.9669
1700112H15Rik	0	0	0.938297	1.89174	1.11849	0.984289	1.97465	0.388717	NA	0.312766	1.33151
1700112J16Rik	33.326	33.9029	42.2234	49.1853	49.2136	42.3244	0.372505	0.318968	0.586577	36.4841	46.9078
1700113A16Rik	194.075	188.726	151.066	151.339	204.684	169.298	-0.0352519	0.85916	0.942173	177.956	175.107
1700113H08Rik	10.782	16.9514	25.334	5.67522	4.47396	8.8586	-1.4162	0.119654	0.330885	17.6891	6.33593
1700119H24Rik	0.980178	3.39029	3.75319	5.67522	5.59245	5.90573	1.24618	0.248956	NA	2.70788	5.72447
1700120C14Rik	6.86124	5.65048	3.75319	1.89174	3.35547	2.95287	-1.00016	0.380764	NA	5.42164	2.73336
1700120E14Rik	8.8216	7.91067	19.7042	12.2963	21.2513	7.87431	0.197431	0.759176	0.89341	12.1455	13.8073
1700120G07Rik	1.96036	1.1301	0.938297	7.56696	4.47396	1.96858	1.84645	0.228858	NA	1.34292	4.66983
1700120K04Rik	7.84142	6.78058	6.56808	5.67522	12.3034	9.84289	0.340508	0.641037	0.828171	7.06336	9.27383
1700123I01Rik	8.8216	2.26019	3.75319	4.72935	10.0664	3.93716	0.37135	0.685717	NA	4.94499	6.24431
1700123K08Rik	0	2.26019	2.81489	0.94587	1.11849	0	-0.581181	0.782125	NA	1.69169	0.68812
1700123L14Rik	1.96036	2.26019	4.69148	1.89174	2.23698	1.96858	-0.487235	0.736131	NA	2.97068	2.03243
1700123M08Rik	56.8503	65.5456	81.6318	66.2109	41.3841	51.183	-0.364057	0.253387	0.514437	68.0092	52.926
1700123O20Rik	610.651	672.407	520.755	587.385	499.965	541.359	-0.148192	0.311887	0.579587	601.271	542.903
1700123O21Rik	1.96036	1.1301	2.81489	0	0	2.95287	-0.988219	0.733058	NA	1.96845	0.984289
1700124L16Rik	0.980178	1.1301	5.62978	4.72935	3.35547	2.95287	0.742672	0.530634	NA	2.58002	3.67923
1700125H03Rik	25.4846	27.1223	30.9638	23.6468	19.0143	17.7172	-0.464842	0.34502	0.612425	27.8569	20.1261
1700125H20Rik	1.96036	0	0	0.94587	0	2.95287	1.54797	0.532952	NA	0.653452	1.29958
1700126H18Rik	0	1.1301	0	2.83761	4.47396	2.95287	3.22248	0.0655759	NA	0.376699	3.42148
1700128A07Rik	0	2.26019	0.938297	3.78348	11.1849	3.93716	2.79508	0.0691195	NA	1.06616	6.30185
1810006J02Rik	6.86124	4.52039	12.1979	7.56696	1.11849	5.90573	-0.819799	0.416442	NA	7.85983	4.86373
1810009A15Rik	0.980178	1.1301	0	1.89174	1.11849	0.984289	1.03805	0.639715	NA	0.703425	1.33151
1810010D01Rik	7.84142	10.1709	9.38297	40.6724	68.2279	59.0573	2.6488	1.29877e-06	4.13498e-05	9.13175	55.9859
1810010H24Rik	98.0178	90.4077	92.8914	99.3164	82.7683	83.6645	-0.0788209	0.771694	0.900404	93.7723	88.5831
1810011H11Rik	104.879	157.083	147.313	119.18	98.4272	121.068	-0.247271	0.295302	0.562391	136.425	112.891
1810011O10Rik	2135.81	1555.01	1429.96	1620.28	1438.38	1563.05	-0.136819	0.260703	0.52368	1706.93	1540.57
1810012K16Rik	12.7423	7.91067	15.951	7.56696	12.3034	7.87431	-0.419122	0.577038	0.788594	12.2013	9.24822
1810013A23Rik	13.7225	9.04077	7.50638	2.83761	17.8958	18.7015	0.249404	0.715497	0.870775	10.0899	13.145
1810013L24Rik	2434.76	4067.22	3607.75	3457.16	3027.75	3414.5	0.0126006	0.909122	0.96391	3369.91	3299.8
1810014B01Rik	149.967	196.637	225.191	199.579	186.788	179.141	0.0103151	0.958156	0.98411	190.598	188.502
1810019D21Rik	44.108	20.3417	16.8893	38.7807	106.257	66.9316	1.36072	1.62753e-05	0.000349885	27.113	70.6563
1810020O05Rik	0.980178	1.1301	6.56808	2.83761	4.47396	0.984289	0.192795	0.885461	NA	2.89278	2.76529
1810021B22Rik	11.7621	4.52039	3.75319	9.4587	23.4883	15.7486	1.31477	0.0345245	0.147167	6.67857	16.2319
1810022K09Rik	523.415	992.225	780.663	656.434	598.392	723.452	-0.161024	0.386349	0.648672	765.434	659.426
1810024B03Rik	12.7423	7.91067	13.1362	12.2963	15.6589	15.7486	0.366135	0.555737	0.774201	11.263	14.5679
1810026B05Rik	861.576	1296.22	1537.87	1604.2	1441.73	1462.65	0.341313	0.00337203	0.026759	1231.89	1502.86
1810026J23Rik	1082.12	1446.52	1291.1	1388.54	1279.55	1365.21	0.0940523	0.400536	0.66133	1273.25	1344.43
1810030O07Rik	1130.14	1444.26	1550.07	1373.4	1229.22	1232.33	-0.0826861	0.427878	0.682157	1374.82	1278.32
1810032O08Rik	92.1367	72.3262	81.6318	58.644	100.664	82.6803	-0.0554205	0.843459	0.935926	82.0316	80.6628
1810034E14Rik	93.1169	68.9359	68.4957	104.046	111.849	98.4289	0.450698	0.0850717	0.267754	76.8495	104.775
1810037I17Rik	1250.71	1507.55	1409.32	1203.15	1012.23	1101.42	-0.32481	0.00235604	0.0203095	1389.19	1105.6
1810041H14Rik	10.782	9.04077	6.56808	12.2963	12.3034	13.78	0.552125	0.421704	0.677207	8.79693	12.7933
1810041L15Rik	3.92071	1.1301	1.87659	5.67522	21.2513	11.8115	2.38083	0.0217594	NA	2.30913	12.9127
1810043G02Rik	337.181	240.711	203.61	262.952	306.466	222.449	0.0319644	0.858284	0.941912	260.501	263.956
1810043H04Rik	49.0089	36.1631	33.7787	34.0513	41.3841	38.3873	-0.0610295	0.866493	0.945438	39.6502	37.9409
1810044D09Rik	20.5837	21.4718	16.8893	19.8633	29.0808	11.8115	0.0296877	0.958967	0.984498	19.6483	20.2518
1810046K07Rik	2.94053	3.39029	2.81489	2.83761	10.0664	5.90573	0.918734	0.410802	NA	3.04857	6.26992
1810055G02Rik	277.39	220.369	161.387	204.308	231.528	189.968	-0.0623269	0.743864	0.886147	219.715	208.601
1810058I24Rik	689.065	880.345	497.297	581.71	620.762	683.096	-0.133597	0.503201	0.738713	688.902	628.523
1810062G17Rik	53.9098	31.6427	43.1617	55.8064	73.8204	44.293	0.426627	0.233341	0.492564	42.9047	57.9732
1810062O18Rik	9.80178	19.2116	15.951	17.0257	22.3698	17.7172	0.398011	0.526207	0.755854	14.9882	19.0376
1810063I02Rik	0	3.39029	0.938297	0	2.23698	0.984289	-0.253197	0.903519	NA	1.44286	1.07376
1810064F22Rik	12.7423	9.04077	14.0745	15.1339	29.0808	18.7015	0.754635	0.206069	0.456918	11.9525	20.9721
2010001A14Rik	38.2269	46.3339	53.4829	62.4274	50.3321	57.0887	0.315485	0.350568	0.618555	46.0146	56.6161
2010001E11Rik	44.108	36.1631	37.5319	29.322	19.0143	23.6229	-0.740091	0.107738	0.310979	39.2677	23.9864
2010003K11Rik	211.718	201.157	31.9021	206.2	309.822	220.481	0.768474	0.254252	0.515677	148.259	245.501
2010005H15Rik	1.96036	5.65048	4.69148	5.67522	3.35547	2.95287	0.137489	0.919371	NA	4.10077	3.99452
2010009K17Rik	9.80178	7.91067	14.0745	3.78348	17.8958	15.7486	0.0859993	0.901078	0.96038	10.5956	12.476
2010010A06Rik	1.96036	0	0	0	1.11849	1.96858	1.13269	0.671703	NA	0.653452	1.02902
2010012O05Rik	514.593	631.724	479.47	554.28	475.358	533.485	-0.056825	0.714113	0.869958	541.929	521.041
2010016I18Rik	55.8701	21.4718	57.2361	41.6183	154.352	88.586	0.912175	0.0285649	0.129291	44.8594	94.852
2010106C02Rik	39.2071	16.9514	23.4574	16.0798	35.7917	26.5758	-0.0385687	0.935781	0.975608	26.5387	26.1491
2010107E04Rik	1384.01	1854.49	1465.62	1576.77	1396.99	1379.97	-0.102911	0.42908	0.68284	1568.04	1451.24
2010107G12Rik	10.782	3.39029	8.44467	9.4587	11.1849	12.7958	0.573831	0.470862	0.716738	7.53897	11.1465
2010107G23Rik	51.9494	67.8058	74.1255	49.1853	62.6355	53.1516	-0.220152	0.501943	0.737548	64.6269	54.9908
2010109A12Rik	15.6828	13.5612	15.0128	15.1339	16.7774	26.5758	0.399377	0.476013	0.720162	14.7523	19.4957
2010109I03Rik	2.94053	5.65048	1.87659	4.72935	4.47396	4.92144	0.459603	0.679357	NA	3.4892	4.70825
2010111I01Rik	1373.23	1194.51	1228.23	1283.55	1240.41	1228.39	-0.0139954	0.911074	0.964541	1265.32	1250.78
2010204K13Rik	8.8216	9.04077	5.62978	8.51283	1.11849	3.93716	-1.00059	0.271981	0.536233	7.83072	4.52283
2010300C02Rik	109.78	42.9437	59.1127	36.8889	107.375	64.9631	-0.0577602	0.852124	0.939335	70.6121	69.7424
2010310C07Rik	17.6432	15.8213	13.1362	8.51283	20.1328	4.92144	-0.566304	0.421493	0.677008	15.5336	11.189
2010315B03Rik	1140.93	1204.68	1515.35	1455.69	1417.13	1317.96	0.131185	0.288887	0.555243	1286.99	1396.93
2010320M18Rik	85.2755	65.5456	71.3106	69.0485	87.2423	73.8217	0.0420113	0.871393	0.947362	74.0439	76.7041
2200002D01Rik	22.5441	22.6019	9.38297	18.9174	29.0808	19.6858	0.322814	0.534392	0.7599	18.1763	22.5613
2210011C24Rik	0.980178	0	0	2.83761	0	3.93716	2.63296	0.272509	NA	0.326726	2.25826
2210013O21Rik	418.536	582	543.274	541.984	437.33	451.789	-0.0893327	0.516343	0.748393	514.603	477.034
2210015D19Rik	292.093	306.256	243.019	287.545	343.377	279.538	0.10816	0.534001	0.759839	280.456	303.486
2210016F16Rik	1801.57	1986.71	1555.7	1750.81	1430.55	1527.62	-0.18471	0.152692	0.382079	1781.32	1569.66
2210016L21Rik	342.082	235.06	212.055	246.872	296.4	275.601	0.0651232	0.690041	0.855724	263.066	272.958
2210018M11Rik	837.072	906.337	971.137	926.007	1037.96	1015.79	0.138835	0.255313	0.517169	904.849	993.251
2210039B01Rik	0.980178	5.65048	9.38297	5.67522	4.47396	10.8272	0.919545	0.327602	0.595994	5.33788	6.99212
2210404O09Rik	227.401	310.776	451.321	297.949	206.921	325.8	-0.209296	0.326319	0.594658	329.833	276.89
2210406O10Rik	18.6234	16.9514	9.38297	34.0513	22.3698	13.78	0.657887	0.268018	0.531918	14.9859	23.4004
2210408F21Rik	194.075	340.159	258.97	311.191	269.556	288.397	0.172088	0.369285	0.634598	264.401	289.715
2210408I21Rik	714.55	974.143	981.459	821.961	671.094	747.075	-0.231025	0.0564462	0.205773	890.05	746.71
2210409D07Rik	3.92071	5.65048	0.938297	1.89174	13.4219	5.90573	0.587058	0.636244	NA	3.50316	7.07312
2210414B05Rik	0	2.26019	1.87659	1.89174	2.23698	0.984289	0.867216	0.694282	NA	1.37893	1.70434
2210416O15Rik	19.6036	25.9922	20.6425	48.2394	25.7253	34.4501	0.696707	0.125519	0.339398	22.0794	36.1383
2210417A02Rik	0	6.78058	9.38297	3.78348	2.23698	1.96858	0.420703	0.781626	NA	5.38785	2.66301
2300009A05Rik	95.0772	106.229	66.6191	112.559	92.8347	110.24	0.236997	0.388669	0.651145	89.3085	105.211
2310001H17Rik	87.2358	93.798	94.768	97.4246	114.086	116.146	0.250819	0.302255	0.568809	91.9339	109.219
2310001K24Rik	4.90089	1.1301	1.87659	0	4.47396	2.95287	-0.410571	0.798587	NA	2.63586	2.47561
2310002D06Rik	0	2.26019	2.81489	0.94587	1.11849	0.984289	0.078784	0.97189	NA	1.69169	1.01622
2310002F09Rik	6.86124	3.39029	10.3213	7.56696	16.7774	17.7172	0.979065	0.192867	0.43882	6.8576	14.0205
2310002L09Rik	15.6828	11.301	25.334	15.1339	1.11849	7.87431	-1.697	0.0601948	0.214276	17.4393	8.04224
2310007B03Rik	7.84142	3.39029	0.938297	0	0	0	-4.1337	0.0323173	NA	4.05667	0
2310009A05Rik	223.481	282.524	206.425	259.168	213.632	206.701	-0.065774	0.764987	0.896396	237.477	226.5
2310009B15Rik	59.7908	58.765	36.5936	60.5357	54.806	48.2301	0.0845807	0.80528	0.918988	51.7165	54.524
2310010G23Rik	20.5837	36.1631	18.7659	24.5926	32.4362	33.4658	0.271729	0.590031	0.796281	25.1709	30.1649
2310010J17Rik	133.304	149.173	142.621	192.958	178.958	179.141	0.377611	0.0594752	0.212859	141.699	183.686
2310011J03Rik	486.168	367.281	276.798	302.679	363.509	330.721	-0.167455	0.288805	0.555208	376.749	332.303
2310015A10Rik	329.34	343.549	376.257	366.052	489.899	423.244	0.280584	0.0434059	0.17201	349.715	426.398
2310015D24Rik	3.92071	11.301	18.7659	11.3504	14.5404	10.8272	0.411249	0.576277	0.787825	11.3292	12.2393
2310022A10Rik	157.809	108.489	83.5084	87.9659	129.745	136.816	0.0323415	0.889296	0.955906	116.602	118.176
2310022B05Rik	375.408	363.891	280.551	316.867	380.287	338.595	0.0181719	0.909356	0.963988	339.95	345.25
2310030G06Rik	148.007	91.5378	152.004	145.664	181.195	147.643	0.267644	0.256065	0.518031	130.516	158.168
2310033P09Rik	227.401	218.109	169.832	214.713	218.106	232.292	0.113947	0.535111	0.760248	205.114	221.703
2310034G01Rik	47.0485	30.5126	32.8404	42.5642	36.9102	33.4658	0.0433511	0.912103	0.964557	36.8005	37.6467
2310035C23Rik	1918.21	2802.64	3004.43	2862.2	2461.8	2609.35	0.0775629	0.399102	0.660678	2575.09	2644.45
2310036O22Rik	720.431	778.636	676.512	714.132	616.288	687.034	-0.108184	0.415273	0.671837	725.193	672.485
2310039H08Rik	180.353	180.815	147.313	192.958	212.513	150.596	0.127242	0.559427	0.776538	169.494	185.356
2310040G24Rik	53.9098	25.9922	47.8531	31.2137	31.3177	33.4658	-0.413725	0.333026	0.601479	42.585	31.9991
2310045N01Rik	566.543	510.804	343.417	529.687	635.303	639.788	0.348448	0.0340468	0.145639	473.588	601.593
2310047M10Rik	197.016	172.905	151.066	173.094	171.129	160.439	-0.0441401	0.824238	0.927604	173.662	168.221
2310057M21Rik	253.866	272.353	259.908	276.194	268.438	268.711	0.0499058	0.759597	0.893439	262.043	271.114
2310061I04Rik	128.403	90.4077	87.2616	102.154	219.224	166.345	0.621866	0.00555065	0.0390364	102.024	162.574
2310065F04Rik	2.94053	1.1301	2.81489	0.94587	0	0	-2.69023	0.203858	NA	2.29517	0.31529
2310067B10Rik	702.787	278.004	251.464	349.972	559.245	497.066	0.293188	0.0324012	0.140952	410.752	468.761
2310068J16Rik	0.980178	5.65048	4.69148	6.62109	4.47396	8.8586	1.08697	0.303169	NA	3.77405	6.65122
2310069B03Rik	4.90089	11.301	12.1979	16.0798	19.0143	22.6386	1.14065	0.0807747	0.259108	9.46657	19.2443
2310069G16Rik	9.80178	12.4311	4.69148	7.56696	4.47396	6.89002	-0.520628	0.569669	NA	8.97477	6.31032
2400006E01Rik	0.980178	3.39029	0	4.72935	6.71094	3.93716	1.85641	0.127454	NA	1.45682	5.12582
2410002F23Rik	479.307	358.241	448.506	406.724	355.68	335.642	-0.235341	0.146619	0.373415	428.684	366.016
2410004B18Rik	439.12	465.6	425.049	448.343	324.362	400.606	-0.18753	0.213631	0.467873	443.256	391.103
2410004I01Rik	5.88107	6.78058	0.938297	2.83761	1.11849	0.984289	-1.46739	0.387295	NA	4.53331	1.6468
2410004P03Rik	11.7621	4.52039	0.938297	1.89174	1.11849	1.96858	-1.40224	0.294095	NA	5.74027	1.6596
2410006H16Rik	268.569	206.808	180.153	215.658	197.973	179.141	-0.136926	0.444489	0.695176	218.51	197.591
2410015M20Rik	1090.94	759.425	549.842	830.474	869.067	802.195	0.0949713	0.565182	0.780801	800.068	833.912
2410016O06Rik	206.818	117.53	143.559	135.259	162.181	130.91	-0.119344	0.567857	0.782885	155.969	142.784
2410021H03Rik	5.88107	2.26019	7.50638	5.67522	2.23698	5.90573	-0.253976	0.78821	NA	5.21588	4.60598
2410089E03Rik	1915.27	2115.54	2347.62	2153.75	2116.18	2037.48	-0.00731798	0.947034	0.979848	2126.14	2102.47
2410127L17Rik	270.529	323.208	332.157	299.841	263.964	283.475	-0.122153	0.507133	0.74188	308.631	282.427
2410131K14Rik	413.635	336.769	277.736	334.838	452.989	407.496	0.212346	0.17252	0.412093	342.713	398.441
2500002B13Rik	35.2864	46.3339	50.668	63.3733	51.4506	53.1516	0.362424	0.287636	0.554085	44.0961	55.9918
2500004C02Rik	122.522	154.823	188.598	162.69	136.456	140.753	-0.0580528	0.784322	0.907606	155.314	146.633
2510002D24Rik	203.877	248.621	230.821	278.086	228.172	240.166	0.135487	0.427428	0.681697	227.773	248.808
2510003B16Rik	6.86124	11.301	3.75319	5.67522	19.0143	24.6072	1.09757	0.158695	0.391186	7.30513	16.4323
2510009E07Rik	2488.67	2978.93	2960.33	3146.91	2257.11	2756.99	-0.04554	0.650357	0.832907	2809.31	2720.34
2510039O18Rik	591.047	346.94	324.651	346.189	476.477	408.48	-0.0156339	0.907271	0.963233	420.879	410.382
2610001J05Rik	659.66	1299.61	1133.46	1089.64	706.886	863.221	-0.166362	0.217932	0.473229	1030.91	886.583
2610002M06Rik	1017.42	1196.77	1546.31	1234.36	1030.13	1079.76	-0.146859	0.245686	0.50586	1253.5	1114.75
2610005L07Rik	218.58	186.466	212.055	206.2	278.504	236.229	0.211091	0.230084	0.488095	205.7	240.311
2610008E11Rik	1525.16	1993.49	2364.51	2265.36	1837.68	2035.51	0.0895691	0.404655	0.663647	1961.05	2046.18
2610015P09Rik	269.549	332.248	328.404	371.727	492.136	460.647	0.513406	0.00194274	0.0173981	310.067	441.503
2610016A17Rik	1115.44	1315.43	1142.85	1243.82	1091.65	1212.64	-0.00863426	0.941976	0.978052	1191.24	1182.7
2610020C07Rik	104.879	145.782	129.485	97.4246	114.086	99.4132	-0.27504	0.270454	0.534735	126.715	103.641
2610020H08Rik	314.637	299.476	370.627	324.434	454.107	373.045	0.214516	0.201231	0.450213	328.247	383.862
2610027K06Rik	35.2864	16.9514	30.0255	19.8633	40.2657	46.2616	0.335949	0.45174	0.701544	27.4211	35.4635
2610028E06Rik	0	0	0	0.94587	3.35547	0.984289	3.14778	0.216125	NA	0	1.76188
2610028H24Rik	1.96036	0	0.938297	0	1.11849	0	-1.32715	0.57152	NA	0.966217	0.37283
2610035D17Rik	126.443	81.3669	133.238	100.262	143.167	89.5703	-0.0480075	0.860999	0.942885	113.683	111
2610037D02Rik	7.84142	7.91067	0.938297	2.83761	1.11849	2.95287	-1.18716	0.380426	NA	5.56346	2.30299
2610042L04Rik	6.86124	3.39029	5.62978	0	2.23698	4.92144	-1.19818	0.370832	NA	5.29377	2.38614
2610044O15Rik8	583.206	784.287	811.627	679.135	522.335	653.568	-0.214551	0.0920603	0.2811	726.373	618.346
2610203C22Rik	154.868	164.994	258.97	235.522	247.186	288.397	0.445797	0.0415467	0.166924	192.944	257.035
2610206C17Rik	5.88107	13.5612	15.0128	10.4046	19.0143	11.8115	0.343148	0.622103	0.817717	11.485	13.7435
2610301B20Rik	381.289	596.691	536.706	549.551	506.676	552.186	0.121461	0.388338	0.651004	504.895	536.138
2610305D13Rik	525.375	766.205	899.827	680.081	390.353	540.375	-0.42192	0.00264023	0.0222286	730.469	536.936
2610306M01Rik	55.8701	50.8543	47.8531	56.7522	79.4128	76.7745	0.448097	0.132822	0.351214	51.5259	70.9799
2610307P16Rik	383.25	146.913	279.612	168.365	275.149	230.324	-0.269205	0.299618	0.566333	269.925	224.612
2610316D01Rik	0	1.1301	1.87659	0.94587	1.11849	0	-0.0201617	0.992513	NA	1.00223	0.68812
2610318N02Rik	7.84142	4.52039	0	3.78348	1.11849	1.96858	-0.589803	0.654152	NA	4.1206	2.29018
2610507B11Rik	14244.9	16124.2	13256.3	15636.2	16364.6	15499.6	0.122744	0.243581	0.503288	14541.8	15833.5
2610507I01Rik	543.018	540.186	617.399	686.702	630.829	651.599	0.2182	0.113017	0.320034	566.868	656.377
2610524H06Rik	106.839	203.417	186.721	115.396	79.4128	96.4603	-0.708293	0.00181639	0.0165845	165.659	97.0898
2610528A11Rik	6.86124	7.91067	1.87659	9.4587	8.94792	8.8586	0.759392	0.415249	0.671837	5.5495	9.08841
2610528J11Rik	15.6828	21.4718	12.1979	32.1596	36.9102	24.6072	0.929495	0.0406341	0.164332	16.4508	31.2257
2700029M09Rik	544.979	665.627	710.291	617.653	593.918	701.798	0.0094774	0.956531	0.983779	640.299	637.79
2700038G22Rik	45.0882	40.6835	67.5574	25.5385	44.7396	29.5287	-0.636663	0.130744	0.347927	51.1097	33.2689
2700046A07Rik	0	0	0	0.94587	0	1.96858	2.22806	0.46627	NA	0	0.971483
2700046G09Rik	101.938	122.05	110.719	162.69	154.352	140.753	0.461203	0.0376035	0.155518	111.569	152.598
2700049A03Rik	732.193	638.504	806.935	789.802	746.033	783.494	0.0884494	0.516429	0.748406	725.878	773.11
2700054A10Rik	53.9098	59.8951	79.7552	58.644	110.731	63.9788	0.238434	0.38209	0.644813	64.52	77.7844
2700060E02Rik	2724.89	3299.88	3491.4	3232.04	2851.03	3144.8	-0.0319243	0.750472	0.888958	3172.06	3075.96
2700062C07Rik	387.17	375.192	330.281	362.268	257.253	313.004	-0.239172	0.140849	0.364203	364.214	310.842
2700069I18Rik	16.663	16.9514	19.7042	26.4844	11.1849	8.8586	-0.251632	0.710812	0.867399	17.7729	15.5093
2700070H01Rik	3.92071	0	4.69148	4.72935	3.35547	2.95287	0.381956	0.793108	NA	2.87073	3.67923
2700081O15Rik	882.16	849.832	823.825	1045.19	820.972	909.483	0.11165	0.311271	0.578924	851.939	925.214
2700089I24Rik	0.980178	0	0.938297	1.89174	1.11849	4.92144	1.99437	0.330339	NA	0.639492	2.64389
2700094K13Rik	164.67	174.035	165.14	176.878	133.1	136.816	-0.186914	0.370135	0.634889	167.948	148.931
2700097O09Rik	152.908	181.946	203.61	209.983	190.143	169.298	0.0998547	0.630767	0.821708	179.488	189.808
2700099C18Rik	92.1367	50.8543	86.3233	59.5898	52.5691	39.3716	-0.616674	0.162327	0.396143	76.4381	50.5101
2810001G20Rik	99.9781	129.961	140.745	121.071	130.863	110.24	-0.0137567	0.954106	0.982772	123.561	120.725
2810002D19Rik	136.245	180.815	228.944	252.547	194.617	182.093	0.234824	0.251928	0.512963	182.002	209.753
2810004N23Rik	598.889	606.862	582.682	767.101	926.11	844.52	0.499752	6.81469e-05	0.00117043	596.144	845.91
2810006K23Rik	309.736	326.598	269.291	282.815	341.14	320.878	0.0560992	0.729728	0.878471	301.875	314.944
2810013P06Rik	323.459	417.006	443.814	489.961	541.349	458.679	0.351643	0.014827	0.080975	394.76	496.663
2810021J22Rik	243.084	266.703	324.651	319.704	307.585	309.067	0.178181	0.278797	0.543866	278.146	312.119
2810025M15Rik	294.053	264.443	246.772	229.846	131.982	182.093	-0.593278	0.00136557	0.013269	268.423	181.307
2810029C07Rik	26.4648	27.1223	26.2723	36.8889	42.5026	37.403	0.547983	0.176044	0.417185	26.6198	38.9315
2810032G03Rik	97.0376	250.881	138.868	55.8064	26.8438	50.1987	-1.84021	1.00599e-07	4.5275e-06	162.262	44.2829
2810047C21Rik1	8.8216	10.1709	3.75319	17.0257	14.5404	8.8586	0.847757	0.265384	0.529735	7.58188	13.4749
2810403A07Rik	1986.82	2190.13	2255.67	2192.53	2223.56	2233.35	0.052896	0.592103	0.798128	2144.2	2216.48
2810403D21Rik	84.2953	109.619	93.8297	76.6155	93.9532	94.4917	-0.11033	0.722914	0.874541	95.9148	88.3535
2810405F15Rik	0.980178	1.1301	1.87659	2.83761	3.35547	0.984289	0.892353	0.60997	NA	1.32896	2.39246
2810408A11Rik	77.434	25.9922	46.9148	34.9972	63.754	41.3401	-0.0884427	0.818003	0.924626	50.1137	46.6971
2810408I11Rik	5.88107	15.8213	5.62978	5.67522	2.23698	5.90573	-0.987764	0.321455	NA	9.11073	4.60598
2810410L24Rik	65.6719	58.765	75.0638	86.0742	74.9389	91.5389	0.340992	0.227479	0.484835	66.5002	84.184
2810417H13Rik	420.496	145.782	327.466	156.069	102.901	125.989	-1.2451	0.000282122	0.00374755	297.915	128.32
2810428I15Rik	182.313	88.1475	50.668	59.5898	97.3087	91.5389	-0.25256	0.342864	0.610481	107.043	82.8125
2810429I04Rik	7.84142	2.26019	13.1362	2.83761	2.23698	2.95287	-1.55653	0.127272	NA	7.74592	2.67582
2810433D01Rik	19.6036	38.4233	34.717	18.9174	13.4219	16.7329	-0.856544	0.0798194	0.257219	30.9146	16.3574
2810442N19Rik	31.3657	65.5456	48.7914	47.2935	57.043	51.183	0.151233	0.675054	0.847084	48.5676	51.8398
2810454H06Rik	48.0287	42.9437	62.8659	76.6155	97.3087	82.6803	0.733377	0.0210319	0.103672	51.2794	85.5348
2810459M11Rik	25.4846	20.3417	29.0872	29.322	79.4128	44.293	0.91771	0.0113589	0.0666143	24.9712	51.0093
2810468N07Rik	49.0089	41.8136	36.5936	31.2137	30.1992	26.5758	-0.533155	0.141908	0.366346	42.472	29.3296
2810471M01Rik	0	1.1301	3.75319	0	0	0.984289	-1.32068	0.625615	NA	1.62776	0.328096
2810474O19Rik	2670	4231.08	3699.7	3592.42	2930.44	3350.52	-0.0704978	0.524008	0.754137	3533.6	3291.13
2900005J15Rik	75.4737	81.3669	64.7425	101.208	97.3087	108.272	0.470325	0.0865119	0.269821	73.861	102.263
2900008C10Rik	15.6828	6.78058	6.56808	7.56696	10.0664	7.87431	-0.115866	0.869871	0.94694	9.67717	8.50256
2900009J06Rik	0.980178	2.26019	0.938297	0.94587	0	0.984289	-1.16769	0.600681	NA	1.39289	0.643386
2900011O08Rik	1.96036	6.78058	0.938297	2.83761	2.23698	0	-0.877443	0.526014	NA	3.22641	1.69153
2900026A02Rik	1128.18	1029.52	1028.37	821.961	1031.25	935.074	-0.201909	0.0812718	0.260368	1062.03	929.428
2900041M22Rik	22.5441	19.2116	7.50638	17.0257	4.47396	14.7643	-0.452413	0.539477	0.76333	16.4207	12.088
2900052N01Rik	0	0	4.69148	0.94587	2.23698	0	0.213191	0.927658	NA	1.56383	1.06095
2900055J20Rik	0.980178	1.1301	2.81489	0	1.11849	0	-2.15207	0.369952	NA	1.64172	0.37283
2900057B20Rik	48.0287	32.7728	32.8404	34.0513	33.5547	22.6386	-0.324889	0.422222	0.677599	37.8806	30.0816
2900060B14Rik	17.6432	21.4718	28.1489	14.1881	19.0143	17.7172	-0.383969	0.48064	0.72255	22.4213	16.9732
2900076A07Rik	221.52	316.427	226.13	279.978	249.423	282.491	0.0977652	0.612872	0.812475	254.692	270.631
2900097C17Rik	5321.39	7216.8	7277.43	6932.28	6436.91	6427.41	0.0228836	0.799857	0.916036	6605.2	6598.87
3000002C10Rik	22.5441	24.8621	28.1489	30.2679	33.5547	37.403	0.426165	0.301489	0.568045	25.185	33.7418
3010001F23Rik	11.7621	13.5612	15.951	17.0257	13.4219	8.8586	-0.0561386	0.932359	0.974262	13.7581	13.1021
3010026O09Rik	145.066	92.6679	96.6446	117.288	130.863	139.769	0.226406	0.31284	0.58028	111.46	129.307
3110001I22Rik	148.007	189.856	178.276	216.604	196.854	184.062	0.224995	0.265348	0.529729	172.046	199.174
3110002H16Rik	1104.66	1237.46	821.948	1003.57	997.693	1007.91	-0.0727153	0.637917	0.826234	1054.69	1003.06
3110009E18Rik	30.3855	54.2446	60.9893	69.9944	71.5834	58.073	0.527923	0.117948	0.327995	48.5398	66.5503
3110021A11Rik	9.80178	5.65048	4.69148	8.51283	8.94792	10.8272	0.555427	0.506506	0.741442	6.71458	9.42931
3110021N24Rik	178.392	161.604	259.908	236.468	186.788	213.591	0.0938276	0.668954	0.843753	199.968	212.282
3110035E14Rik	65.6719	70.066	63.8042	60.5357	36.9102	77.7588	-0.213675	0.527478	0.756295	66.514	58.4016
3110039I08Rik	770.42	888.256	1006.79	961.004	869.067	891.766	0.0434916	0.705979	0.863624	888.489	907.279
3110040N11Rik	272.489	336.769	260.847	309.3	252.779	283.475	-0.0397686	0.815249	0.923352	290.035	281.851
3110043O21Rik	4918.53	7391.96	5724.55	5364.98	4121.64	4489.34	-0.355065	0.00415903	0.0315844	6011.68	4658.65
3110045C21Rik	42.1476	70.066	77.8786	89.8577	46.9766	66.9316	0.115488	0.712792	0.869081	63.3641	67.922
3110052M02Rik	351.884	482.551	601.448	607.249	523.454	532.5	0.25564	0.0660937	0.22741	478.628	554.401
3110056K07Rik	209.758	236.19	349.985	355.647	315.414	336.627	0.369206	0.0441691	0.174209	265.311	335.896
3110057O12Rik	219.56	296.085	367.812	330.109	308.703	326.784	0.171563	0.282147	0.547912	294.486	321.865
3110062M04Rik	131.344	136.742	172.647	153.231	165.537	159.455	0.123908	0.575699	0.787441	146.911	159.407
3110070M22Rik	6.86124	6.78058	14.0745	9.4587	6.71094	9.84289	-0.0327787	0.965693	0.987129	9.23876	8.67084
3110079O15Rik	8.8216	1.1301	1.87659	2.83761	7.82943	8.8586	1.01091	0.287648	0.554085	3.94276	6.50855
3110082I17Rik	57.8305	56.5048	48.7914	83.2366	77.1758	59.0573	0.426114	0.154976	0.385548	54.3756	73.1566
3200001D21Rik	20.5837	25.9922	30.9638	34.0513	36.9102	28.5444	0.377985	0.373948	0.637847	25.8466	33.1686
3300002I08Rik	61.7512	80.2368	76.9404	86.0742	65.9909	67.9159	0.0117539	0.968018	0.987924	72.9761	73.327
3300002P13Rik	1.96036	0	3.75319	1.89174	0	0	-1.87189	0.480372	NA	1.90451	0.63058
3300005D01Rik	4.90089	3.39029	15.951	6.62109	4.47396	4.92144	-0.436569	0.661973	NA	8.08074	5.33883
3425401B19Rik	48.0287	46.3339	40.3468	45.4018	14.5404	39.3716	-0.573369	0.214802	0.469531	44.9031	33.1046
3632451O06Rik	221.52	230.54	236.451	200.525	69.3464	135.832	-0.840474	0.00472839	0.0348585	229.504	135.234
3632454L22Rik	44.108	66.6757	104.151	77.5614	79.4128	99.4132	0.354093	0.244182	0.503873	71.6449	85.4625
3830403N18Rik	13.7225	19.2116	28.1489	23.6468	20.1328	25.5915	0.247335	0.661662	0.839401	20.361	23.1237
3830406C13Rik	888.041	1531.28	1325.81	1362.05	990.983	1240.2	-0.0219267	0.860218	0.942762	1248.38	1197.75
3830408C21Rik	30.3855	36.1631	60.051	61.4816	69.3464	51.183	0.569024	0.125411	0.33937	42.1999	60.6703
3830417A13Rik	33.326	79.1067	40.3468	241.197	545.823	379.935	2.89978	1.84268e-20	6.36407e-18	50.9265	388.985
3830432H09Rik	23.5243	9.04077	14.0745	16.0798	19.0143	10.8272	0.0286682	0.965294	0.986976	15.5465	15.3071
3930402G23Rik	19.6036	23.732	15.0128	17.9715	24.6068	14.7643	-0.0226069	0.969202	0.988378	19.4494	19.1142
4430402I18Rik	168.591	205.678	207.364	213.767	234.883	274.617	0.326894	0.0931981	0.283538	193.877	241.089
4631405J19Rik	15.6828	6.78058	15.0128	8.51283	12.3034	10.8272	-0.263677	0.677181	0.847834	12.4921	10.5478
4632404H12Rik	85.2755	76.8465	97.5829	113.504	165.537	97.4446	0.514977	0.0464932	0.180199	86.5683	125.495
4632415L05Rik	387.17	452.039	574.238	476.719	417.197	471.474	-0.0311824	0.843559	0.935926	471.149	455.13
4632427E13Rik	174.472	143.522	176.4	201.47	199.091	210.638	0.301636	0.114932	0.32336	164.798	203.733
4632428C04Rik	18.6234	23.732	20.6425	17.9715	29.0808	24.6072	0.172268	0.720316	0.87301	20.9993	23.8865
4632428N05Rik	4337.29	4606.27	4220.46	3967.93	3392.38	3536.55	-0.273013	0.00642176	0.0434323	4388.01	3632.29
4732416N19Rik	3.92071	4.52039	7.50638	9.4587	6.71094	6.89002	0.564711	0.529001	NA	5.31582	7.68656
4732471J01Rik	212.699	264.443	212.055	270.519	474.24	322.847	0.595827	0.0015691	0.0148294	229.732	355.869
4732490B19Rik	16.663	11.301	20.6425	6.62109	23.4883	13.78	-0.288611	0.623067	0.818305	16.2022	14.6298
4732491K20Rik	72.5332	79.1067	60.051	97.4246	124.152	139.769	0.767326	0.00531281	0.0379858	70.5636	120.449
4831440E17Rik	188.194	276.874	269.291	298.895	356.798	342.532	0.472008	0.00543183	0.0385076	244.786	332.742
4833411C07Rik	7.84142	4.52039	11.2596	6.62109	11.1849	6.89002	0.0257846	0.973955	0.990583	7.87379	8.23201
4833412C05Rik	4.90089	5.65048	2.81489	3.78348	6.71094	5.90573	0.277775	0.815664	NA	4.45542	5.46672
4833415N18Rik	2.94053	0	4.69148	0.94587	2.23698	0	-1.40504	0.459982	NA	2.54401	1.06095
4833417C18Rik	36.2666	25.9922	28.1489	22.7009	10.0664	12.7958	-1.0255	0.0459312	0.178875	30.1359	15.1877
4833418N02Rik	58.8107	62.1553	78.8169	61.4816	81.6498	66.9316	0.0745722	0.796426	0.913929	66.5943	70.021
4833419F23Rik	30.3855	37.2932	41.2851	39.7266	40.2657	28.5444	0.0138634	0.974005	0.990583	36.3213	36.1789
4833420G17Rik	1208.56	1312.04	1535.05	1363	1454.04	1341.59	0.0486784	0.670868	0.84464	1351.88	1386.21
4833422C13Rik	78.4142	98.3184	94.768	122.017	72.7019	98.4289	0.113667	0.705771	0.863568	90.5002	97.716
4833422M21Rik	0.980178	1.1301	0	0.94587	4.47396	0.984289	1.16526	0.562105	NA	0.703425	2.13471
4833427F10Rik	1.96036	3.39029	4.69148	1.89174	2.23698	0.984289	-0.864178	0.583998	NA	3.34738	1.70434
4833439L19Rik	3321.82	3982.46	3133.91	3685.11	3316.32	3495.21	0.00968562	0.933583	0.974881	3479.4	3498.88
4921504A21Rik	18.6234	14.6913	16.8893	7.56696	10.0664	10.8272	-0.824356	0.220375	0.476016	16.7347	9.48685
4921506M07Rik	26.4648	46.3339	67.5574	91.7494	287.452	172.251	1.93582	6.90757e-12	7.62088e-10	46.7854	183.817
4921507L20Rik	52.9296	49.7242	51.6063	54.8605	69.3464	36.4187	0.047273	0.89253	0.957307	51.4201	53.5419
4921507P07Rik	54.89	73.4563	66.6191	84.1825	155.47	127.958	0.890624	0.00130603	0.0128001	64.9884	122.537
4921511C10Rik	73.5133	105.099	109.781	95.5329	87.2423	92.5231	-0.0358831	0.884702	0.954063	96.131	91.7661
4921511H03Rik	4.90089	3.39029	1.87659	6.62109	6.71094	5.90573	0.997786	0.252698	0.513862	3.38926	6.41259
4921511I17Rik	49.0089	77.9766	69.434	67.1568	43.6211	58.073	-0.195143	0.53619	0.760644	65.4732	56.2837
4921513I03Rik	31.3657	27.1223	34.717	35.9431	36.9102	32.4815	0.17856	0.673648	0.846429	31.0683	35.1116
4921518K17Rik	46.0684	37.2932	58.1744	69.0485	275.149	182.093	1.71436	8.35986e-10	6.00144e-08	47.1786	175.43
4921524J17Rik	225.441	324.338	377.195	401.049	331.073	390.763	0.313635	0.0620901	0.218332	308.991	374.295
4921525O09Rik	0	10.1709	1.87659	32.1596	40.2657	48.2301	3.95169	1.46269e-05	0.000320076	4.01582	40.2185
4921531C22Rik	208.778	253.142	238.327	290.382	267.319	244.104	0.207282	0.242401	0.502445	233.416	267.268
4921534H16Rik	14.7027	11.301	10.3213	19.8633	8.94792	17.7172	0.31854	0.582371	0.791254	12.1083	15.5095
4921536K21Rik	14.7027	13.5612	11.2596	21.755	19.0143	13.78	0.465757	0.408771	0.666887	13.1745	18.1831
4921539E11Rik	1.96036	0	1.87659	0	2.23698	0.984289	-0.66862	0.78127	NA	1.27898	1.07376
4930402H24Rik	6932.8	8519.8	6614.06	7776	8338.35	7810.33	0.118269	0.324412	0.593019	7355.55	7974.89
4930404H11Rik	11.7621	12.4311	14.0745	5.67522	7.82943	14.7643	-0.430253	0.591681	0.797831	12.7559	9.423
4930404I05Rik	35.2864	50.8543	40.3468	45.4018	49.2136	37.403	0.073185	0.846522	0.937412	42.1625	44.0061
4930404N11Rik	74.4935	27.1223	19.7042	54.8605	95.0717	69.8845	1.02212	0.000429661	0.00530383	40.44	73.2722
4930405A10Rik	27.445	40.6835	22.5191	25.5385	41.3841	32.4815	0.109778	0.804681	0.918917	30.2159	33.1347
4930405A21Rik	13.7225	13.5612	25.334	17.0257	20.1328	28.5444	0.352205	0.524106	0.754183	17.5392	21.901
4930405J17Rik	12.7423	7.91067	17.8276	6.62109	31.3177	11.8115	0.139912	0.837234	0.933746	12.8269	16.5834
4930405O22Rik	119.582	115.27	192.351	153.231	152.115	139.769	0.0866818	0.718916	0.872064	142.401	148.372
4930412B13Rik	0	2.26019	6.56808	0	1.11849	0.984289	-1.15815	0.585841	NA	2.94276	0.700926
4930412C18Rik	141.146	230.54	256.155	218.496	301.992	227.371	0.298474	0.148576	0.375983	209.28	249.286
4930412O13Rik	174.472	122.05	163.264	308.354	799.721	510.846	1.71191	8.23499e-23	3.44287e-20	153.262	539.64
4930413F20Rik	4.90089	4.52039	7.50638	8.51283	10.0664	5.90573	0.539278	0.473918	0.718544	5.64255	8.16166
4930413G21Rik	0.980178	2.26019	0	0.94587	3.35547	3.93716	1.247	0.460044	NA	1.08012	2.74617
4930414N06Rik	19.6036	22.6019	25.334	27.4302	21.2513	30.513	0.250875	0.594389	0.800531	22.5132	26.3982
4930415F15Rik	8.8216	5.65048	5.62978	7.56696	5.59245	5.90573	-0.0616142	0.950656	NA	6.70062	6.35505
4930415O20Rik	21.5639	28.2524	23.4574	30.2679	38.0287	35.4344	0.504898	0.238653	0.498089	24.4246	34.577
4930417O13Rik	0.980178	0	2.81489	0	2.23698	0.984289	-0.60172	0.77204	NA	1.26502	1.07376
4930419G24Rik	3.92071	19.2116	4.69148	4.72935	5.59245	1.96858	-1.04299	0.313032	NA	9.27461	4.09679
4930425L21Rik	18.6234	29.3825	18.7659	27.4302	44.7396	40.3558	0.744649	0.134133	0.352984	22.2573	37.5086
4930426L09Rik	4.90089	15.8213	9.38297	11.3504	2.23698	6.89002	-0.662938	0.458613	NA	10.0351	6.82582
4930427A07Rik	105.859	23.732	47.8531	9.4587	21.2513	19.6858	-1.70961	0.00175043	0.0161869	59.1481	16.7986
4930428E07Rik	1.96036	4.52039	0	9.4587	3.35547	3.93716	1.31076	0.3592	NA	2.16025	5.58378
4930428G15Rik	0	0	0	0.94587	5.59245	1.96858	3.59433	0.0915284	NA	0	2.83563
4930429B21Rik	18.6234	20.3417	22.5191	24.5926	23.4883	22.6386	0.205576	0.713683	0.869633	20.4947	23.5732
4930429F24Rik	52.9296	72.3262	96.6446	72.832	60.3985	70.8688	-0.0739259	0.803609	0.918184	73.9668	68.0331
4930430F08Rik	201.917	241.841	268.353	236.468	199.091	247.056	-0.0511501	0.788074	0.909695	237.37	227.538
4930430J02Rik	0	4.52039	0	3.78348	8.94792	4.92144	2.30439	0.112397	NA	1.5068	5.88428
4930431F12Rik	1.96036	2.26019	0	3.78348	1.11849	1.96858	0.686416	0.741918	NA	1.40685	2.29018
4930431P03Rik	24.5044	20.3417	14.0745	17.0257	17.8958	1.96858	-0.656395	0.324216	0.592865	19.6402	12.2967
4930432J09Rik	4.90089	4.52039	8.44467	7.56696	4.47396	14.7643	0.584755	0.541119	NA	5.95532	8.93509
4930432K21Rik	40.1873	18.0815	23.4574	18.9174	23.4883	24.6072	-0.252905	0.563259	0.779215	27.2421	22.3376
4930433B08Rik	2.94053	4.52039	2.81489	1.89174	0	0.984289	-2.16921	0.232542	NA	3.42527	0.958676
4930438E09Rik	49.9891	75.7165	99.4595	94.587	112.968	80.7117	0.424691	0.136208	0.356969	75.055	96.0888
4930443O20Rik	51.9494	45.2039	57.2361	57.6981	69.3464	60.0416	0.271195	0.392	0.654034	51.4631	62.362
4930444F02Rik	0.980178	1.1301	2.81489	4.72935	1.11849	1.96858	0.652555	0.675592	NA	1.64172	2.60547
4930444M15Rik	7.84142	3.39029	3.75319	0	3.35547	0.984289	-2.18762	0.190163	NA	4.99497	1.44659
4930445N18Rik	4.90089	11.301	5.62978	8.51283	2.23698	4.92144	-0.667112	0.530717	NA	7.27721	5.22375
4930447A16Rik	3.92071	4.52039	8.44467	7.56696	15.6589	13.78	1.14271	0.127944	0.343583	5.62859	12.3353
4930447C04Rik	4.90089	25.9922	18.7659	32.1596	10.0664	24.6072	0.671988	0.294009	0.561274	16.553	22.2777
4930447F24Rik	0.980178	1.1301	1.87659	1.89174	6.71094	3.93716	1.55663	0.284575	NA	1.32896	4.17995
4930447K03Rik	4.90089	10.1709	15.0128	10.4046	6.71094	9.84289	-0.0444903	0.954555	0.98289	10.0282	8.98613
4930447M23Rik	4.90089	2.26019	0	2.83761	0	4.92144	0.286559	0.861191	NA	2.38703	2.58635
4930447N08Rik	3.92071	4.52039	10.3213	4.72935	12.3034	5.90573	0.289296	0.757487	NA	6.25412	7.64616
4930448I18Rik	0	0	1.87659	1.89174	0	0	0.010741	0.996856	NA	0.625531	0.63058
4930449E18Rik	45.0882	59.8951	78.8169	79.4531	80.5313	64.9631	0.341773	0.258196	0.520884	61.2667	74.9825
4930451G09Rik	53.9098	20.3417	25.334	47.2935	58.1615	61.0259	0.815757	0.0169291	0.0892641	33.1952	55.4936
4930452B06Rik	5.88107	7.91067	6.56808	9.4587	2.23698	1.96858	-0.932114	0.351925	NA	6.78661	4.55475
4930453N24Rik	1282.07	1874.83	1703.01	1642.03	1427.19	1453.79	-0.0790319	0.499872	0.736655	1619.97	1507.67
4930455C13Rik	19.6036	36.1631	31.9021	33.1055	43.6211	34.4501	0.382031	0.387324	0.649987	29.2229	37.0589
4930455D15Rik	0	3.39029	3.75319	0	2.23698	0	-1.42433	0.53343	NA	2.38116	0.74566
4930455G09Rik	15.6828	15.8213	18.7659	13.2422	12.3034	10.8272	-0.459541	0.441849	0.692888	16.7567	12.1243
4930455H04Rik	13.7225	19.2116	42.2234	13.2422	32.4362	26.5758	0.0187963	0.971569	0.98957	25.0525	24.0847
4930459C07Rik	0.980178	1.1301	6.56808	2.83761	5.59245	5.90573	1.02605	0.411903	NA	2.89278	4.7786
4930463O16Rik	0.980178	2.26019	1.87659	1.89174	0	0.984289	-0.856116	0.661123	NA	1.70565	0.958676
4930465K10Rik	6.86124	1.1301	0.938297	0	4.47396	3.93716	0.034347	0.982869	NA	2.97655	2.80371
4930471C04Rik	3.92071	1.1301	1.87659	2.83761	4.47396	3.93716	0.817566	0.598587	NA	2.30913	3.74958
4930471G03Rik	0.980178	2.26019	3.75319	10.4046	12.3034	3.93716	2.04664	0.0701974	NA	2.33119	8.88171
4930471M09Rik	2.94053	1.1301	4.69148	1.89174	1.11849	2.95287	-0.534693	0.714815	NA	2.9207	1.9877
4930473A02Rik	46.0684	48.5941	74.1255	54.8605	77.1758	76.7745	0.321264	0.31455	0.582024	56.2627	69.6036
4930474M22Rik	22.5441	23.732	29.0872	34.0513	6.71094	35.4344	-0.113541	0.857175	0.941766	25.1211	25.3989
4930474N09Rik	0.980178	2.26019	0	4.72935	2.23698	2.95287	1.63875	0.319898	NA	1.08012	3.3064
4930478L05Rik	32.3459	28.2524	42.2234	32.1596	29.0808	31.4972	-0.148786	0.713373	0.869477	34.2739	30.9125
4930479D17Rik	9.80178	2.26019	4.69148	6.62109	4.47396	5.90573	0.120711	0.899803	NA	5.58449	5.66693
4930480G23Rik	14.7027	28.2524	23.4574	18.9174	11.1849	17.7172	-0.451174	0.459971	0.706932	22.1375	15.9398
4930480K15Rik	6.86124	0	12.1979	10.4046	7.82943	10.8272	0.644732	0.512567	0.745574	6.35303	9.68706
4930480K23Rik	169.571	205.678	230.821	263.898	280.741	246.072	0.405261	0.0260041	0.120551	202.023	263.57
4930481A15Rik	88.216	31.6427	54.4212	84.1825	128.626	88.586	0.814096	0.00850178	0.053471	58.0933	100.465
4930482G09Rik	0.980178	3.39029	2.81489	2.83761	1.11849	0	-0.884809	0.644504	NA	2.39512	1.3187
4930483J18Rik	1.96036	0	0.938297	0	0	0.984289	-1.23127	0.603245	NA	0.966217	0.328096
4930483K19Rik	0.980178	2.26019	2.81489	7.56696	8.94792	5.90573	1.93887	0.0500052	0.189105	2.01842	7.47354
4930483O08Rik	0	7.91067	4.69148	8.51283	6.71094	8.8586	1.67141	0.11572	NA	4.20072	8.02746
4930484H19Rik	1.96036	0	2.81489	0.94587	1.11849	2.95287	0.0706373	0.971995	NA	1.59175	1.67241
4930486F22Rik	2.94053	2.26019	1.87659	0	7.82943	0.984289	-0.792792	0.597634	NA	2.35911	2.93791
4930486L24Rik	84.2953	183.076	159.51	87.9659	43.6211	81.696	-0.945424	0.000811479	0.00879397	142.294	71.0943
4930487H11Rik	68.6124	90.4077	84.4467	49.1853	38.0287	53.1516	-0.789512	0.0143674	0.0790904	81.1556	46.7885
4930488L21Rik	1.96036	9.04077	6.56808	6.62109	3.35547	5.90573	0.112151	0.914932	NA	5.8564	5.2941
4930502A04Rik	1.96036	13.5612	6.56808	1.89174	0	2.95287	-1.96643	0.144859	NA	7.3632	1.61487
4930502E09Rik	15.6828	18.0815	34.717	19.8633	16.7774	20.6701	-0.198051	0.726138	0.876674	22.8271	19.1036
4930502E18Rik	6.86124	22.6019	4.69148	4.72935	0	0	-3.65164	0.011275	NA	11.3849	1.57645
4930503B20Rik	0	5.65048	1.87659	6.62109	5.59245	9.84289	2.15915	0.101583	NA	2.50903	7.35214
4930503L19Rik	394.031	506.283	557.348	531.579	308.703	429.15	-0.2043	0.153476	0.383195	485.888	423.144
4930505A04Rik	19.6036	42.9437	32.8404	26.4844	14.5404	16.7329	-0.702862	0.191449	0.436585	31.7959	19.2526
4930506A18Rik	30.3855	27.1223	42.2234	34.9972	78.2943	48.2301	0.628368	0.0726915	0.242204	33.2437	53.8406
4930506C21Rik	47.0485	66.6757	71.3106	80.399	114.086	112.209	0.748963	0.0139966	0.0777498	61.6783	102.231
4930507D05Rik	10.782	16.9514	16.8893	16.0798	19.0143	14.7643	0.193405	0.745627	0.886372	14.8742	16.6195
4930509E16Rik	2.94053	2.26019	1.87659	5.67522	5.59245	1.96858	0.910675	0.480396	NA	2.35911	4.41208
4930511A08Rik	30.3855	41.8136	59.1127	42.5642	52.5691	43.3087	0.131126	0.708354	0.86546	43.7706	46.1473
4930511E03Rik	16.663	19.2116	13.1362	27.4302	23.4883	21.6544	0.575617	0.310148	0.57751	16.3369	24.191
4930511M06Rik	6.86124	7.91067	9.38297	1.89174	5.59245	6.89002	-0.762251	0.432263	NA	8.05163	4.7914
4930512B01Rik	92.1367	114.14	134.176	120.126	155.47	126.973	0.257969	0.290492	0.557439	113.484	134.19
4930512J16Rik	34.3062	44.0738	45.0383	61.4816	19.0143	22.6386	-0.350743	0.451639	0.701525	41.1394	34.3782
4930513D17Rik	1.96036	3.39029	1.87659	0.94587	0	2.95287	-0.995198	0.637073	NA	2.40908	1.29958
4930513N10Rik	27.445	24.8621	20.6425	14.1881	24.6068	20.6701	-0.32338	0.509167	0.743419	24.3165	19.8216
4930515G01Rik	43.1278	67.8058	43.1617	63.3733	35.7917	35.4344	-0.215291	0.567269	0.782512	51.3651	44.8665
4930517E11Rik	3.92071	2.26019	6.56808	0	4.47396	2.95287	-1.26511	0.351684	NA	4.24966	2.47561
4930518P08Rik	0	1.1301	0	1.89174	4.47396	1.96858	2.89567	0.113284	NA	0.376699	2.77809
4930520O04Rik	43.1278	30.5126	45.9766	38.7807	30.1992	25.5915	-0.359216	0.36148	0.628376	39.8723	31.5238
4930521E06Rik	40.1873	31.6427	76.0021	48.2394	69.3464	43.3087	0.138813	0.721162	0.873521	49.2773	53.6315
4930522H14Rik	0	2.26019	0.938297	5.67522	1.11849	0	1.26129	0.557548	NA	1.06616	2.26457
4930523C07Rik	801.785	1099.58	993.656	857.904	913.807	829.755	-0.135728	0.275774	0.540944	965.009	867.156
4930524O08Rik	1.96036	4.52039	1.87659	0	1.11849	3.93716	-0.803331	0.693245	NA	2.78578	1.68522
4930525D18Rik	0	1.1301	0	2.83761	0	1.96858	1.63029	0.498055	NA	0.376699	1.60206
4930525G20Rik	76.4539	113.01	123.855	130.53	133.1	97.4446	0.243129	0.368613	0.634126	104.44	120.358
4930526I15Rik	18.6234	7.91067	2.81489	12.2963	11.1849	5.90573	0.260203	0.735447	0.881806	9.78298	9.79565
4930526L06Rik	3.92071	5.65048	9.38297	6.62109	2.23698	5.90573	-0.340164	0.736664	NA	6.31805	4.92127
4930527F14Rik	1.96036	1.1301	2.81489	0	2.23698	0.984289	-1.25939	0.483614	NA	1.96845	1.07376
4930528A17Rik	11.7621	3.39029	9.38297	6.62109	15.6589	6.89002	0.181251	0.825754	0.928105	8.17846	9.72333
4930532I03Rik	9.80178	7.91067	19.7042	3.78348	7.82943	12.7958	-0.591724	0.467433	0.713568	12.4722	8.13622
4930533B01Rik	13.7225	25.9922	26.2723	12.2963	29.0808	22.6386	-0.0325457	0.948085	0.980398	21.9957	21.3386
4930538K18Rik	3.92071	7.91067	12.1979	21.755	10.0664	14.7643	1.08798	0.110056	0.31538	8.00975	15.5286
4930539E08Rik	8.8216	9.04077	11.2596	4.72935	15.6589	8.8586	-0.13327	0.849119	0.938562	9.70731	9.74894
4930539J05Rik	19.6036	40.6835	39.4085	34.0513	31.3177	43.3087	0.21285	0.607285	0.809103	33.2318	36.2259
4930542C21Rik	0.980178	0	0	0.94587	3.35547	0	1.79617	0.452734	NA	0.326726	1.43378
4930545L23Rik	72.5332	96.0582	104.151	85.1283	130.863	102.366	0.228281	0.367047	0.633248	90.9141	106.119
4930546C10Rik	3.92071	2.26019	0	0.94587	3.35547	1.96858	0.0679714	0.97293	NA	2.0603	2.08997
4930546K05Rik	1.96036	4.52039	2.81489	7.56696	3.35547	5.90573	0.849392	0.429427	NA	3.09854	5.60939
4930547E08Rik	6.86124	1.1301	0.938297	3.78348	1.11849	8.8586	1.1222	0.393969	NA	2.97655	4.58686
4930547E14Rik	2.94053	2.26019	5.62978	1.89174	4.47396	0	-0.823593	0.586644	NA	3.61017	2.1219
4930548H24Rik	4.90089	6.78058	6.56808	9.4587	4.47396	3.93716	-0.0545644	0.95522	NA	6.08318	5.95661
4930549C15Rik	85.2755	79.1067	134.176	104.046	108.494	82.6803	0.00286971	0.99187	0.996673	99.5196	98.4065
4930549G23Rik	18.6234	30.5126	19.7042	18.9174	25.7253	21.6544	-0.0441846	0.926246	0.970749	22.9467	22.099
4930550C14Rik	29.4053	41.8136	45.0383	27.4302	22.3698	44.293	-0.261146	0.562917	0.779069	38.7524	31.3643
4930550L24Rik	2.94053	1.1301	0.938297	0	0	3.93716	-0.21946	0.93146	NA	1.66964	1.31239
4930552P12Rik	2.94053	0	3.75319	1.89174	5.59245	6.89002	1.01802	0.388945	NA	2.23124	4.7914
4930554G24Rik	0.980178	2.26019	1.87659	1.89174	0	1.96858	-0.259654	0.905202	NA	1.70565	1.28677
4930554I06Rik	0	0	0.938297	1.89174	2.23698	3.93716	2.9671	0.155229	NA	0.312766	2.68863
4930556M19Rik	52.9296	53.1145	42.2234	54.8605	46.9766	46.2616	0.0184685	0.962493	0.985829	49.4225	49.3662
4930556N13Rik	31.3657	33.9029	45.0383	36.8889	95.0717	61.0259	0.736843	0.0607231	0.215674	36.7689	64.3288
4930557A04Rik	0	3.39029	0	1.89174	7.82943	0.984289	1.64353	0.461268	NA	1.1301	3.56849
4930557J02Rik	0.980178	3.39029	0.938297	3.78348	2.23698	0	0.222735	0.916378	NA	1.76959	2.00682
4930557K07Rik	22.5441	28.2524	33.7787	41.6183	49.2136	37.403	0.623992	0.124128	0.337466	28.1917	42.7449
4930558J18Rik	5.88107	1.1301	0.938297	1.89174	3.35547	0.984289	0.178784	0.907146	NA	2.64982	2.07717
4930558K02Rik	4.90089	5.65048	4.69148	11.3504	6.71094	7.87431	0.730676	0.424239	NA	5.08095	8.64523
4930562C15Rik	36.2666	27.1223	41.2851	30.2679	72.7019	35.4344	0.302324	0.394109	0.656311	34.8913	46.1347
4930562F07Rik	11.7621	20.3417	25.334	19.8633	10.0664	20.6701	-0.159088	0.783077	0.907025	19.146	16.8666
4930563D23Rik	2.94053	3.39029	3.75319	0.94587	0	2.95287	-1.50997	0.3895	NA	3.36134	1.29958
4930563E18Rik	1.96036	9.04077	2.81489	4.72935	5.59245	6.89002	0.462577	0.663154	NA	4.60534	5.73728
4930563E22Rik	23.5243	27.1223	39.4085	28.3761	36.9102	32.4815	0.145565	0.735551	0.881806	30.0184	32.5893
4930563F08Rik	43.1278	50.8543	69.434	52.9687	45.8581	54.1359	-0.0619476	0.846254	0.937404	54.472	50.9876
4930563M21Rik	6.86124	1.1301	9.38297	12.2963	17.8958	6.89002	1.0497	0.252796	0.513971	5.79144	12.3607
4930564C03Rik	8.8216	6.78058	8.44467	15.1339	5.59245	5.90573	0.0494679	0.948784	0.980698	8.01562	8.87737
4930565N06Rik	249.945	329.988	398.776	334.838	448.515	406.511	0.310146	0.0396435	0.16174	326.237	396.621
4930567K12Rik	0	1.1301	1.87659	2.83761	4.47396	0.984289	1.87376	0.379869	NA	1.00223	2.76529
4930570G19Rik	43.1278	59.8951	49.7297	52.9687	50.3321	81.696	0.293102	0.430399	0.68369	50.9176	61.6656
4930572O03Rik	0.980178	1.1301	0.938297	1.89174	0	1.96858	0.267507	0.889537	NA	1.01619	1.28677
4930572O13Rik	3.92071	6.78058	0	0	5.59245	0.984289	-1.74066	0.381791	NA	3.5671	2.19225
4930577N17Rik	65.6719	65.5456	81.6318	52.9687	68.2279	75.7902	-0.112061	0.729516	0.878464	70.9498	65.6623
4930578C19Rik	325.419	368.411	431.617	312.137	225.935	295.287	-0.431269	0.00784212	0.0503792	375.149	277.786
4930578M01Rik	67.6323	90.4077	70.3723	118.234	119.678	107.287	0.605522	0.0321526	0.140063	76.1374	115.067
4930579G18Rik	85.2755	145.782	173.585	144.718	194.617	178.156	0.421629	0.0793785	0.256224	134.881	172.497
4930579G24Rik	167.61	125.441	146.374	116.342	93.9532	124.02	-0.409456	0.0862228	0.269385	146.475	111.439
4930579H20Rik	43.1278	37.2932	44.1	66.2109	19.0143	34.4501	-0.152008	0.756956	0.892241	41.507	39.8918
4930579J19Rik	16.663	33.9029	27.2106	18.9174	10.0664	17.7172	-0.716536	0.202764	0.452051	25.9255	15.567
4930579K19Rik	11.7621	9.04077	10.3213	16.0798	23.4883	22.6386	0.980204	0.0997252	0.29553	10.3747	20.7356
4930579P08Rik	0	1.1301	0	0.94587	0	0	-0.103966	0.970096	NA	0.376699	0.31529
4930581F22Rik	123.502	113.01	147.313	141.881	200.21	162.408	0.38262	0.0682989	0.23235	127.942	168.166
4930583K01Rik	2.94053	5.65048	5.62978	7.56696	3.35547	5.90573	0.320443	0.765749	NA	4.74027	5.60939
4930583P06Rik	5.88107	3.39029	4.69148	9.4587	3.35547	5.90573	0.284895	0.753439	NA	4.65428	6.23997
4930584F24Rik	0	0	0.938297	0	0	0.984289	0.201244	0.947533	NA	0.312766	0.328096
4930590J08Rik	9.80178	18.0815	10.3213	19.8633	24.6068	20.6701	0.793447	0.174385	0.414828	12.7349	21.7134
4930590L20Rik	0	1.1301	2.81489	3.78348	1.11849	4.92144	1.89832	0.373642	NA	1.315	3.27447
4930592A05Rik	4.90089	1.1301	4.69148	3.78348	12.3034	5.90573	0.877539	0.407591	NA	3.57416	7.33087
4930592I03Rik	49.9891	64.4155	96.6446	84.1825	97.3087	81.696	0.368491	0.193348	0.439383	70.3497	87.729
4930593A02Rik	8.8216	9.04077	7.50638	4.72935	11.1849	8.8586	-0.106447	0.897135	0.958962	8.45625	8.25762
4930594C11Rik	90.1764	128.831	154.819	117.288	106.257	107.287	-0.137093	0.57486	0.786984	124.609	110.277
4930595D18Rik	23.5243	27.1223	30.0255	12.2963	12.3034	21.6544	-0.796281	0.13378	0.352347	26.8907	15.418
4930596I21Rik	26.4648	35.033	52.5446	37.8348	53.6875	38.3873	0.225372	0.581393	0.790784	38.0141	43.3032
4930597A21Rik	4.90089	3.39029	10.3213	1.89174	2.23698	6.89002	-0.723758	0.520266	NA	6.20415	3.67291
4930599N23Rik	21.5639	21.4718	40.3468	47.2935	35.7917	32.4815	0.516856	0.249885	0.510963	27.7942	38.5222
4931402G19Rik	16.663	22.6019	19.7042	19.8633	33.5547	38.3873	0.63048	0.214273	0.468767	19.6564	30.6018
4931403E22Rik	18.6234	19.2116	15.0128	30.2679	23.4883	23.6229	0.563696	0.26828	0.532305	17.6159	25.793
4931403G20Rik	98.0178	125.441	117.287	118.234	133.1	131.895	0.183629	0.419856	0.67553	113.582	127.743
4931406C07Rik	3590.39	6354.53	3888.3	5446.32	5343.03	5388.98	0.249335	0.148062	0.375245	4611.08	5392.78
4931406H21Rik	433.239	501.763	402.529	614.816	961.902	723.452	0.756811	4.91658e-07	1.77902e-05	445.844	766.723
4931406P16Rik	2617.07	2933.73	2787.68	2800.72	3123.94	2730.42	0.0558211	0.573944	0.786984	2779.49	2885.03
4931408D14Rik	533.217	554.877	454.136	555.226	967.494	728.374	0.508948	0.0085263	0.053604	514.077	750.365
4931414P19Rik	113.701	67.8058	87.2616	86.0742	137.574	102.366	0.258489	0.306606	0.573564	89.5893	108.672
4931423N10Rik	1.96036	1.1301	5.62978	0	1.11849	0.984289	-2.1564	0.239046	NA	2.90674	0.700926
4931428F04Rik	86.2556	35.033	40.3468	43.51	59.28	51.183	-0.00226797	0.994393	0.99747	53.8785	51.3243
4931428L18Rik	0	3.39029	2.81489	2.83761	0	0.984289	-0.660536	0.73598	NA	2.06839	1.27397
4931429L15Rik	1.96036	0	1.87659	0.94587	0	0.984289	-1.08434	0.609024	NA	1.27898	0.643386
4931429P17Rik	2.94053	1.1301	0	0	0	2.95287	0.0633308	0.978981	NA	1.35688	0.984289
4931430N09Rik	48.0287	61.0252	89.1382	51.077	53.6875	42.3244	-0.379885	0.254158	0.515552	66.064	49.0297
4931431C16Rik	29.4053	21.4718	26.2723	22.7009	31.3177	26.5758	0.0486022	0.917758	0.966487	25.7165	26.8648
4931440F15Rik	10.782	2.26019	11.2596	11.3504	10.0664	14.7643	0.588621	0.463644	0.710231	8.10057	12.0604
4931440J10Rik	1.96036	0	5.62978	1.89174	1.11849	1.96858	-0.469037	0.759576	NA	2.53005	1.6596
4931440P22Rik	3.92071	2.26019	1.87659	4.72935	5.59245	8.8586	1.3066	0.277664	NA	2.68583	6.39347
4932411E22Rik	6.86124	14.6913	11.2596	30.2679	17.8958	21.6544	1.17181	0.0651433	0.225238	10.9374	23.2727
4932416H05Rik	83.3151	98.3184	151.066	162.69	118.56	94.4917	0.208723	0.451501	0.701515	110.9	125.247
4932418E24Rik	21.5639	2.26019	5.62978	4.72935	7.82943	10.8272	-0.0201416	0.976808	0.991694	9.81796	7.79532
4932435O22Rik	20.5837	31.6427	33.7787	38.7807	21.2513	16.7329	-0.167604	0.73701	0.882557	28.6684	25.5883
4932438A13Rik	8306.03	11359.7	12100.3	10704.4	10693.9	10712	0.0464959	0.617639	0.815054	10588.7	10703.4
4932438H23Rik	23.5243	24.8621	30.0255	22.7009	35.7917	31.4972	0.188189	0.676026	0.84754	26.1373	29.9966
4932441J04Rik	12.7423	10.1709	5.62978	5.67522	7.82943	6.89002	-0.464136	0.578175	NA	9.51432	6.79823
4932443I19Rik	0.980178	1.1301	0	0	2.23698	0.984289	0.528819	0.84756	NA	0.703425	1.07376
4933400A11Rik	37.2468	53.1145	52.5446	48.2394	21.2513	36.4187	-0.465396	0.229569	0.487498	47.6353	35.3031
4933400F21Rik	118.602	137.872	186.721	189.174	149.878	151.58	0.171727	0.417384	0.672923	147.731	163.544
4933401H06Rik	7.84142	2.26019	8.44467	3.78348	10.0664	8.8586	0.209413	0.814412	0.923211	6.1821	7.5695
4933402D24Rik	9.80178	12.4311	13.1362	9.4587	13.4219	12.7958	0.0166507	0.979611	0.99248	11.7897	11.8921
4933402P03Rik	0.980178	2.26019	0.938297	2.83761	2.23698	0.984289	0.674437	0.725364	NA	1.39289	2.01963
4933404O12Rik	68.6124	61.0252	67.5574	56.7522	58.1615	66.9316	-0.124161	0.671442	0.844837	65.7317	60.6151
4933405D12Rik	6.86124	12.4311	3.75319	7.56696	16.7774	18.7015	0.870188	0.29497	0.562096	7.68183	14.3486
4933405L10Rik	5.88107	0	0.938297	2.83761	1.11849	2.95287	0.692415	0.637227	NA	2.27312	2.30299
4933406C10Rik	17.6432	27.1223	29.0872	33.1055	45.8581	33.4658	0.64244	0.197819	0.445465	24.6176	37.4765
4933406G16Rik	3.92071	3.39029	0.938297	0	0	1.96858	-1.99275	0.369297	NA	2.74977	0.656193
4933406I18Rik	105.859	122.05	127.608	144.718	251.66	161.423	0.621745	0.0108385	0.0643463	118.506	185.934
4933406J10Rik	14.7027	16.9514	27.2106	14.1881	20.1328	19.6858	-0.0976418	0.856878	0.941668	19.6216	18.0022
4933406M09Rik	3.92071	9.04077	5.62978	13.2422	4.47396	3.93716	0.124215	0.894931	NA	6.19709	7.21777
4933407E24Rik	0	1.1301	1.87659	2.83761	1.11849	0	0.721574	0.750531	NA	1.00223	1.3187
4933407G14Rik	0.980178	3.39029	0	2.83761	5.59245	4.92144	1.63267	0.276588	NA	1.45682	4.4505
4933407K13Rik	109.78	124.311	188.598	137.151	162.181	159.455	0.150894	0.542078	0.765098	140.896	152.929
4933408B17Rik	17.6432	20.3417	32.8404	33.1055	51.4506	31.4972	0.72448	0.083712	0.265292	23.6084	38.6844
4933408J17Rik	0	0	4.69148	1.89174	2.23698	0	0.703303	0.830547	NA	1.56383	1.37624
4933408N05Rik	0.980178	4.52039	3.75319	6.62109	8.94792	7.87431	1.59699	0.150953	NA	3.08458	7.81444
4933411K16Rik	16.663	14.6913	15.951	28.3761	29.0808	25.5915	0.811568	0.0980257	0.293118	15.7684	27.6828
4933412E12Rik	45.0882	65.5456	57.2361	73.7779	70.4649	66.9316	0.361778	0.251066	0.512413	55.9566	70.3915
4933413J09Rik	7.84142	16.9514	22.5191	17.9715	21.2513	16.7329	0.386704	0.477539	0.720913	15.7707	18.6519
4933413L06Rik	3.92071	1.1301	3.75319	1.89174	2.23698	5.90573	0.218811	0.867957	NA	2.93467	3.34482
4933415F23Rik	2.94053	0	0.938297	0.94587	3.35547	0	-0.0520392	0.979569	NA	1.29294	1.43378
4933416E03Rik	3.92071	1.1301	2.81489	0	0	0.984289	-2.85156	0.210448	NA	2.6219	0.328096
4933416M06Rik	0	1.1301	1.87659	1.89174	0	0.984289	0.0851844	0.968132	NA	1.00223	0.958676
4933416M07Rik	4.90089	9.04077	7.50638	6.62109	11.1849	12.7958	0.537836	0.451986	0.701704	7.14935	10.2006
4933417A18Rik	1.96036	3.39029	10.3213	11.3504	5.59245	9.84289	1.01095	0.287519	NA	5.22397	8.92859
4933417D19Rik	16.663	12.4311	16.8893	15.1339	17.8958	15.7486	0.076427	0.887039	0.954856	15.3278	16.2595
4933417E11Rik	3.92071	2.26019	2.81489	7.56696	2.23698	0.984289	0.0865191	0.952584	NA	2.9986	3.59608
4933417G07Rik	14.7027	9.04077	11.2596	4.72935	16.7774	7.87431	-0.399713	0.551451	0.77209	11.6677	9.79367
4933417O13Rik	20.5837	12.4311	15.951	27.4302	17.8958	13.78	0.265358	0.657418	0.837233	16.3219	19.702
4933421O10Rik	303.855	461.079	425.987	416.183	353.443	398.637	0.00602076	0.968266	0.987924	396.974	389.421
4933422A05Rik	0.980178	2.26019	7.50638	0.94587	10.0664	0.984289	-0.105114	0.938166	NA	3.58225	3.99886
4933424G05Rik	51.9494	30.5126	45.9766	35.9431	58.1615	40.3558	0.0372908	0.915344	0.96583	42.8129	44.8201
4933424G06Rik	2.94053	10.1709	1.87659	5.67522	4.47396	5.90573	0.167546	0.870962	NA	4.996	5.35164
4933425L06Rik	0.980178	2.26019	2.81489	1.89174	0	5.90573	0.4274	0.803028	NA	2.01842	2.59916
4933427D14Rik	533.217	411.355	509.495	519.283	654.317	576.793	0.257456	0.0680542	0.231963	484.689	583.464
4933427E11Rik	2.94053	1.1301	5.62978	2.83761	2.23698	0.984289	-0.720213	0.589149	NA	3.23347	2.01963
4933427G17Rik	36.2666	47.464	22.5191	30.2679	42.5026	39.3716	0.068597	0.875224	0.949449	35.4166	37.3807
4933427I22Rik	0.980178	6.78058	2.81489	0.94587	0	2.95287	-1.29551	0.364596	NA	3.52522	1.29958
4933428G20Rik	18.6234	45.2039	35.6553	41.6183	57.043	42.3244	0.585255	0.158507	0.390904	33.1608	46.9952
4933430I17Rik	7.84142	18.0815	14.0745	7.56696	8.94792	15.7486	-0.231133	0.75064	0.888958	13.3325	10.7545
4933430M04Rik	2.94053	1.1301	0	0.94587	3.35547	1.96858	1.10657	0.605888	NA	1.35688	2.08997
4933431E20Rik	175.452	226.019	209.24	221.334	155.47	227.371	-0.0109347	0.956662	0.983848	203.57	201.392
4933431G14Rik	21.5639	22.6019	34.717	50.1311	43.6211	34.4501	0.731299	0.0933367	0.283697	26.2943	42.7341
4933432I09Rik	0.980178	0	0.938297	0.94587	1.11849	0	0.0903478	0.968006	NA	0.639492	0.68812
4933433G15Rik	27.445	31.6427	41.2851	31.2137	57.043	49.2144	0.436648	0.303324	0.569947	33.4576	45.8237
4933433G19Rik	75.4737	102.839	102.274	109.721	109.612	112.209	0.267088	0.276965	0.541931	93.5289	110.514
4933433H22Rik	12.7423	24.8621	5.62978	10.4046	12.3034	9.84289	-0.412011	0.607324	0.809103	14.4114	10.8503
4933434E20Rik	1274.23	1724.53	1523.79	1625.01	1460.75	1444.94	0.0176378	0.87604	0.949694	1507.52	1510.23
4933439C10Rik	101.938	94.9281	102.274	105.937	118.56	98.4289	0.111302	0.642865	0.829127	99.7136	107.642
4933439K11Rik	9.80178	15.8213	8.44467	2.83761	11.1849	7.87431	-0.748977	0.303151	0.569892	11.3559	7.29894
4933440M02Rik	0	0	3.75319	0	1.11849	1.96858	0.487094	0.859805	NA	1.25106	1.02902
5031414D18Rik	94.0971	66.6757	105.089	75.6696	61.517	69.8845	-0.354465	0.268411	0.53245	88.6207	69.0237
5031425E22Rik	713.569	675.798	958.001	868.309	999.93	895.703	0.242245	0.106921	0.309431	782.456	921.314
5031425F14Rik	21.5639	37.2932	23.4574	29.322	19.0143	24.6072	-0.152422	0.747773	0.887349	27.4382	24.3145
5031426D15Rik	471.466	752.644	1006.79	766.155	552.534	609.275	-0.126288	0.41611	0.672302	743.634	642.655
5031434C07Rik	62.7314	96.0582	99.4595	96.4788	92.8347	114.177	0.278833	0.290752	0.557692	86.083	101.164
5031434O11Rik	15.6828	25.9922	26.2723	26.4844	52.5691	50.1987	0.937347	0.0306928	0.136394	22.6491	43.084
5031439G07Rik	1895.66	1437.48	1361.47	1386.65	1698.99	1531.55	-0.0247555	0.79763	0.914528	1564.87	1539.06
5033403F01Rik	14.7027	12.4311	7.50638	30.2679	35.7917	23.6229	1.3959	0.0108641	0.064426	11.5467	29.8942
5033406O09Rik	33.326	19.2116	23.4574	32.1596	31.3177	25.5915	0.24264	0.602027	0.805781	25.3317	29.6896
5330417C22Rik	60.771	18.0815	34.717	26.4844	90.5977	64.9631	0.588023	0.0622164	0.218486	37.8565	60.6817
5330426P16Rik	356.785	482.551	507.619	394.428	229.291	312.02	-0.524361	0.0010539	0.0107674	448.985	311.913
5330434G04Rik	0	7.91067	3.75319	0	0	0.984289	-1.84506	0.449676	NA	3.88795	0.328096
5330439B14Rik	4.90089	7.91067	11.2596	11.3504	15.6589	16.7329	0.928601	0.21659	0.471882	8.02371	14.5807
5430402O13Rik	32.3459	42.9437	17.8276	44.4559	55.9245	58.073	0.76953	0.0653765	0.225741	31.0391	52.8178
5430403N17Rik	0	1.1301	6.56808	0.94587	0	2.95287	-0.116398	0.946494	NA	2.56606	1.29958
5430405H02Rik	40.1873	36.1631	37.5319	34.9972	35.7917	45.2773	0.0268356	0.942818	0.978316	37.9607	38.6887
5430416N02Rik	59.7908	29.3825	64.7425	64.3192	61.517	63.9788	0.289094	0.425633	0.680216	51.3053	63.2716
5430416O09Rik	428.338	545.837	523.57	514.553	455.226	460.647	-0.0514246	0.707462	0.864839	499.248	476.809
5430419D17Rik	7.84142	150.303	207.364	976.138	3687.66	2005.98	4.98197	9.30311e-23	3.78971e-20	121.836	2223.26
5430421F17Rik	9.80178	10.1709	9.38297	15.1339	19.0143	19.6858	0.87602	0.143133	0.368219	9.7852	17.9447
5430425K12Rik	24.5044	11.301	13.1362	39.7266	43.6211	17.7172	1.09351	0.0449403	0.176288	16.3139	33.6883
5430427M07Rik	6.86124	12.4311	11.2596	5.67522	4.47396	2.95287	-1.18259	0.143629	0.368966	10.184	4.36735
5430427O19Rik	75.4737	90.4077	136.991	71.8861	50.3321	76.7745	-0.571436	0.0647876	0.224648	100.958	66.3309
5430428K19Rik	15.6828	11.301	16.8893	10.4046	11.1849	8.8586	-0.535746	0.391104	0.653268	14.6244	10.1494
5430431A17Rik	8.8216	4.52039	5.62978	4.72935	7.82943	4.92144	-0.131092	0.872983	0.948397	6.32392	5.82674
5430437J10Rik	9.80178	22.6019	11.2596	12.2963	2.23698	0.984289	-1.79111	0.0442865	0.174542	14.5544	5.17253
5530601H04Rik	290.133	311.907	326.527	342.405	296.4	317.925	0.0411951	0.805186	0.918965	309.522	318.91
5730405O15Rik	63.7116	48.5941	56.2978	58.644	99.5456	72.8374	0.418956	0.160832	0.394208	56.2012	77.009
5730408K05Rik	20.5837	5.65048	18.7659	14.1881	10.0664	7.87431	-0.505745	0.415375	0.671865	15.0001	10.7096
5730409E04Rik	539.098	741.343	541.397	644.138	607.34	615.18	0.0433398	0.780545	0.905676	607.279	622.22
5730416F02Rik	0.980178	0	0	0.94587	1.11849	1.96858	1.97207	0.329129	NA	0.326726	1.34431
5730420D15Rik	0.980178	1.1301	3.75319	3.78348	4.47396	4.92144	1.24335	0.293119	NA	1.95449	4.39296
5730422E09Rik	15.6828	11.301	9.38297	8.51283	31.3177	9.84289	0.266817	0.682621	0.851074	12.1223	16.5578
5730435O14Rik	4.90089	0	1.87659	15.1339	31.3177	16.7329	3.30419	0.000306366	0.00402251	2.25916	21.0615
5730455P16Rik	1436.94	1961.85	1867.21	2052.54	1742.61	1863.26	0.12218	0.248562	0.50987	1755.33	1886.14
5730460C07Rik	2.94053	0	2.81489	0	0	0.984289	-2.42769	0.374276	NA	1.91847	0.328096
5730480H06Rik	68.6124	100.579	116.349	110.667	119.678	105.319	0.283205	0.242289	0.502414	95.1799	111.888
5730507C01Rik	35.2864	80.2368	68.4957	78.5072	53.6875	64.9631	0.168501	0.604693	0.807427	61.3396	65.7193
5730508B09Rik	1027.23	1319.95	973.952	1299.63	967.494	1072.87	0.00472249	0.972952	0.990344	1107.04	1113.33
5730522E02Rik	4.90089	1.1301	7.50638	1.89174	6.71094	1.96858	-0.452355	0.712811	NA	4.51245	3.52375
5730559C18Rik	46.0684	5.65048	10.3213	10.4046	13.4219	23.6229	0.0151446	0.977725	0.991871	20.68	15.8165
5830411N06Rik	1.96036	5.65048	0	0.94587	0	0.984289	-1.9705	0.27321	NA	2.53695	0.643386
5830415F09Rik	141.146	101.709	106.028	104.046	114.086	111.225	-0.080645	0.718868	0.872064	116.294	109.785
5830416I19Rik	0.980178	3.39029	5.62978	2.83761	1.11849	0	-1.24465	0.525382	NA	3.33342	1.3187
5830416P10Rik	9.80178	10.1709	6.56808	5.67522	4.47396	3.93716	-0.896144	0.263144	0.526492	8.84691	4.69545
5830417I10Rik	478.327	501.763	507.619	447.397	565.956	499.034	0.0184169	0.891855	0.957066	495.903	504.129
5830418P13Rik	1.96036	2.26019	2.81489	0.94587	1.11849	1.96858	-0.779834	0.616327	NA	2.34515	1.34431
5830428M24Rik	2.94053	19.2116	8.44467	3.78348	23.4883	6.89002	0.0288227	0.971468	0.989531	10.1989	11.3873
5830432E09Rik	58.8107	71.1961	99.4595	54.8605	30.1992	50.1987	-0.735313	0.0347688	0.147891	76.4887	45.0862
5830444B04Rik	33.326	12.4311	44.1	38.7807	36.9102	27.5601	0.20294	0.699883	0.861207	29.9524	34.417
5830454E08Rik	12.7423	12.4311	6.56808	16.0798	26.8438	11.8115	0.754538	0.219272	0.474536	10.5805	18.245
5930403L14Rik	217.599	195.507	142.621	220.388	356.798	267.727	0.579623	0.00167666	0.0155955	185.242	281.638
5930412G12Rik	59.7908	49.7242	47.8531	113.504	316.533	151.58	1.74857	5.39813e-12	6.12572e-10	52.4561	193.873
5930430L01Rik	342.082	331.118	260.847	450.234	688.99	507.893	0.794394	4.6811e-07	1.71356e-05	311.349	549.039
5930438M14Rik	0.980178	6.78058	0	0.94587	2.23698	0	-1.25299	0.578741	NA	2.58692	1.06095
6030407O03Rik	5.88107	9.04077	8.44467	7.56696	7.82943	6.89002	-0.0458607	0.95671	NA	7.78884	7.42881
6030408B16Rik	0	1.1301	1.87659	3.78348	0	2.95287	1.0617	0.6141	NA	1.00223	2.24545
6030419C18Rik	92.1367	41.8136	26.2723	34.0513	65.9909	58.073	0.0805573	0.805614	0.919087	53.4075	52.7051
6030443J06Rik	107.82	123.18	102.274	138.097	140.93	125.005	0.278602	0.251205	0.512461	111.091	134.677
6030458C11Rik	743.955	909.728	975.829	824.799	769.521	859.284	-0.0840903	0.47707	0.720869	876.504	817.868
6030466F02Rik	0	1.1301	0	0	4.47396	2.95287	2.06447	0.442005	NA	0.376699	2.47561
6030468B19Rik	1.96036	0	1.87659	0.94587	4.47396	2.95287	0.964708	0.516206	NA	1.27898	2.7909
6030469F06Rik	3.92071	1.1301	8.44467	0.94587	10.0664	8.8586	0.442372	0.717141	NA	4.49849	6.62363
6230400D17Rik	26.4648	37.2932	32.8404	32.1596	43.6211	63.9788	0.542165	0.216978	0.472074	32.1995	46.5865
6330403A02Rik	52.9296	64.4155	62.8659	64.3192	53.6875	81.696	0.161358	0.624863	0.819278	60.0703	66.5676
6330403K07Rik	10.782	9.04077	9.38297	7.56696	5.59245	8.8586	-0.418505	0.560383	0.776874	9.73523	7.33934
6330407A03Rik	93.1169	162.734	166.079	96.4788	97.3087	91.5389	-0.503835	0.0611346	0.216458	140.643	95.1088
6330408A02Rik	72.5332	84.7572	98.5212	108.775	135.337	118.115	0.508194	0.0500338	0.189167	85.2705	120.742
6330409D20Rik	51.9494	98.3184	90.0765	61.4816	83.8868	85.6331	0.00331905	0.991585	0.996631	80.1148	77.0005
6330415G19Rik	32.3459	15.8213	20.6425	31.2137	41.3841	26.5758	0.541853	0.241393	0.501244	22.9366	33.0579
6330416G13Rik	479.307	571.829	303.07	448.343	524.572	484.27	0.103534	0.619605	0.81636	451.402	485.728
6330418K02Rik	14.7027	14.6913	30.9638	38.7807	19.0143	20.6701	0.380964	0.490437	0.729684	20.1192	26.155
6330549D23Rik	71.553	99.4485	128.547	109.721	121.915	126.973	0.30511	0.229246	0.487163	99.8494	119.537
6430531B16Rik	14.7027	6.78058	8.44467	10.4046	14.5404	7.87431	0.149948	0.822313	0.926226	9.97597	10.9398
6430548M08Rik	454.802	336.769	330.281	380.24	279.623	359.265	-0.137033	0.428754	0.682673	373.951	339.709
6430550D23Rik	67.6323	57.6349	86.3233	81.3449	110.731	75.7902	0.327485	0.277475	0.542586	70.5302	89.2885
6430562O15Rik	47.0485	33.9029	25.334	28.3761	26.8438	21.6544	-0.443047	0.303826	0.570554	35.4285	25.6247
6430571L13Rik	14.7027	6.78058	10.3213	16.0798	17.8958	15.7486	0.660861	0.258746	0.521398	10.6015	16.5748
6430573F11Rik	108.8	102.839	90.0765	131.476	168.892	159.455	0.600113	0.00743169	0.0484478	100.572	153.274
6430584L05Rik	6.86124	7.91067	5.62978	3.78348	2.23698	4.92144	-0.860028	0.464221	NA	6.80057	3.6473
6430710C18Rik	1.96036	1.1301	1.87659	0.94587	1.11849	1.96858	-0.332903	0.857659	NA	1.65568	1.34431
6530402F18Rik	620.453	752.644	517.002	775.614	649.843	700.814	0.17077	0.312611	0.580057	630.033	708.757
6720468P15Rik	0	3.39029	3.75319	3.78348	0	3.93716	0.488209	0.796216	NA	2.38116	2.57355
6720483E21Rik	0	2.26019	0	1.89174	4.47396	1.96858	2.12936	0.332188	NA	0.753398	2.77809
6720489N17Rik	196.036	314.167	349.046	229.846	157.707	197.842	-0.518229	0.0140973	0.0781181	286.416	195.132
6820408C15Rik	5.88107	10.1709	3.75319	1.89174	7.82943	9.84289	-0.117508	0.892065	0.957066	6.60171	6.52135
6820431F20Rik	71.553	110.749	111.657	139.043	130.863	125.005	0.466482	0.0536515	0.198964	97.9866	131.637
7420461P10Rik	0.980178	2.26019	5.62978	2.83761	3.35547	0	-0.161315	0.9323	NA	2.95672	2.06436
7420701I03Rik	1.96036	3.39029	5.62978	2.83761	14.5404	5.90573	0.907649	0.422701	NA	3.66014	7.76124
8030423F21Rik	0.980178	3.39029	1.87659	2.83761	2.23698	1.96858	0.291943	0.847666	NA	2.08235	2.34772
8030451O07Rik	0.980178	0	0.938297	0.94587	0	0	-0.858013	0.708785	NA	0.639492	0.31529
8030462N17Rik	929.209	1100.71	1181.32	1120.86	1090.53	1129.96	0.0699912	0.543038	0.765524	1070.41	1113.78
8430408G22Rik	444.021	546.967	357.491	437.938	414.96	379.935	-0.125742	0.522978	0.753146	449.493	410.944
8430419L09Rik	447.941	413.615	355.615	388.753	431.737	419.307	0.0243087	0.869651	0.946895	405.724	413.266
8430423G03Rik	3.92071	2.26019	0	8.51283	15.6589	12.7958	2.7718	0.00454441	0.0338326	2.0603	12.3225
8430426J06Rik	64.6917	13.5612	34.717	5.67522	11.1849	11.8115	-1.89803	0.00350322	0.0276285	37.6566	9.5572
8430429K09Rik	99.9781	77.9766	93.8297	119.18	107.375	109.256	0.302174	0.23082	0.489201	90.5948	111.937
8430430B14Rik	0.980178	3.39029	0	1.89174	1.11849	6.89002	1.29305	0.470255	NA	1.45682	3.30008
8430431K14Rik	86.2556	109.619	135.115	103.1	72.7019	104.335	-0.195534	0.475154	0.719519	110.33	93.3788
8430436N08Rik	2.94053	5.65048	3.75319	2.83761	0	4.92144	-0.630145	0.650145	NA	4.11473	2.58635
9030025P20Rik	60.771	87.0174	94.768	92.6953	90.5977	79.7274	0.153982	0.572338	0.785903	80.8521	87.6735
9030204H09Rik	2.94053	3.39029	0.938297	0	2.23698	0.984289	-1.53857	0.478778	NA	2.42304	1.07376
9030404E10Rik	2.94053	2.26019	0.938297	0.94587	1.11849	1.96858	-0.469309	0.805991	NA	2.04634	1.34431
9030612E09Rik	3.92071	2.26019	3.75319	2.83761	0	0.984289	-1.66502	0.333564	NA	3.31136	1.27397
9030617O03Rik	942.931	1028.39	717.797	774.668	831.038	845.504	-0.13485	0.376912	0.640771	896.372	817.07
9030619P08Rik	24.5044	99.4485	56.2978	34.0513	8.94792	21.6544	-1.47552	0.00274472	0.0228741	60.0836	21.5512
9030624G23Rik	37.2468	39.5534	49.7297	41.6183	36.9102	33.4658	-0.173715	0.649932	0.832907	42.1766	37.3314
9030624J02Rik	1838.81	1435.22	1312.68	1502.04	1589.37	1633.92	0.0487562	0.666159	0.842132	1528.9	1575.11
9130008F23Rik	142.126	172.905	193.289	173.094	178.958	176.188	0.0728593	0.712361	0.868803	169.44	176.08
9130011E15Rik	579.285	780.897	684.957	750.075	775.114	768.73	0.180702	0.160605	0.394119	681.713	764.64
9130019O22Rik	122.522	111.88	105.089	136.205	110.731	119.099	0.108981	0.643645	0.829663	113.164	122.012
9130019P16Rik	29.4053	23.732	25.334	31.2137	24.6068	22.6386	-0.00446542	0.992441	0.996809	26.1571	26.1531
9130023H24Rik	259.747	324.338	347.17	406.724	354.561	366.155	0.293457	0.0460096	0.178958	310.418	375.814
9130024F11Rik	2.94053	0	0	2.83761	1.11849	2.95287	2.07319	0.311613	NA	0.980178	2.30299
9130221H12Rik	119.582	127.701	123.855	149.448	88.3607	124.02	-0.0587028	0.795479	0.913525	123.713	120.61
9130230L23Rik	7.84142	10.1709	6.56808	25.5385	54.806	27.5601	2.06127	8.95882e-05	0.0014553	8.19346	35.9682
9130401M01Rik	540.078	423.786	378.134	365.106	430.619	382.888	-0.186556	0.193426	0.439439	447.333	392.871
9130409J20Rik	0.980178	1.1301	2.81489	15.1339	70.4649	31.4972	4.31185	2.3125e-06	6.7287e-05	1.64172	39.032
9230102O04Rik	23.5243	13.5612	15.951	34.0513	107.375	68.9002	1.87305	8.78911e-08	3.97814e-06	17.6788	70.1089
9230104L09Rik	23.5243	29.3825	45.0383	32.1596	30.1992	31.4972	0.01299	0.976619	0.991694	32.6483	31.2854
9230110C19Rik	134.284	176.295	208.302	182.553	211.395	189.968	0.197029	0.381736	0.64456	172.96	194.638
9230112J17Rik	5.88107	5.65048	8.44467	7.56696	4.47396	10.8272	0.187201	0.840672	NA	6.65874	7.6227
9230114K14Rik	268.569	388.753	349.985	353.756	280.741	278.554	-0.120287	0.474946	0.719448	335.769	304.35
9230116L04Rik	0.980178	7.91067	5.62978	14.1881	7.82943	11.8115	1.59441	0.0756784	0.24877	4.84021	11.2763
9230116N13Rik	35.2864	39.5534	35.6553	30.2679	46.9766	49.2144	0.180744	0.660534	0.839058	36.8317	42.153
9330020H09Rik	47.0485	49.7242	39.4085	58.644	52.5691	59.0573	0.323382	0.319897	0.587606	45.3937	56.7568
9330102E08Rik	247.985	387.623	200.796	287.545	278.504	279.538	0.0236677	0.922047	0.968436	278.801	281.862
9330111N05Rik	15.6828	18.0815	21.5808	27.4302	23.4883	27.5601	0.537888	0.305821	0.572896	18.4484	26.1595
9330117O12Rik	4.90089	1.1301	0.938297	1.89174	0	2.95287	-0.229545	0.892886	NA	2.32309	1.61487
9330133O14Rik	67.6323	71.1961	85.385	86.0742	107.375	73.8217	0.254047	0.353223	0.621302	74.7378	89.0903
9330136K24Rik	78.4142	120.92	112.596	128.638	133.1	127.958	0.358098	0.129287	0.345672	103.977	129.899
9330151L19Rik	113.701	137.872	213.932	189.174	165.537	178.156	0.243473	0.262596	0.52602	155.168	177.622
9330159F19Rik	228.381	640.765	441	427.533	331.073	406.511	-0.0533091	0.803139	0.917816	436.715	388.373
9330159M07Rik	105.859	154.823	140.745	163.636	149.878	152.565	0.240667	0.267074	0.531267	133.809	155.359
9330162012Rik	80.3746	103.969	62.8659	106.883	92.8347	90.5546	0.236877	0.414079	0.670862	82.4031	96.7575
9330162B11Rik	7.84142	6.78058	8.44467	3.78348	15.6589	10.8272	0.22532	0.761809	0.894388	7.68889	10.0898
9330175E14Rik	86.2556	70.066	77.8786	80.399	87.2423	95.476	0.163283	0.546831	0.768346	78.0668	87.7057
9330175M20Rik	11.7621	21.4718	18.7659	20.8091	15.6589	8.8586	-0.155368	0.814911	0.923211	17.3333	15.1089
9330179D12Rik	14.7027	19.2116	31.9021	23.6468	22.3698	27.5601	0.229222	0.643036	0.829281	21.9388	24.5256
9330182L06Rik	10.782	16.9514	18.7659	25.5385	26.8438	17.7172	0.63553	0.279863	0.545259	15.4998	23.3665
9330188P03Rik	27.445	42.9437	54.4212	33.1055	22.3698	34.4501	-0.40169	0.287329	0.553725	41.6033	29.9751
9430015G10Rik	294.053	209.068	256.155	252.547	250.542	235.245	-0.0454041	0.799961	0.916036	253.092	246.111
9430016H08Rik	411.675	537.926	515.125	454.018	491.017	502.972	-0.00110871	0.994635	0.997524	488.242	482.669
9430018G01Rik	27.445	38.4233	42.2234	49.1853	64.8724	62.0102	0.733115	0.0338037	0.14495	36.0305	58.6893
9430020K01Rik	4954.8	5041.36	4114.43	3920.63	3191.05	3800.34	-0.375917	0.000426113	0.00526822	4703.53	3637.34
9430037G07Rik	128.403	153.693	158.572	185.391	177.84	146.659	0.219763	0.313858	0.581217	146.89	169.963
9430038I01Rik	119.582	94.9281	111.657	103.1	112.968	108.272	-0.0126867	0.957659	0.98411	108.722	108.113
9430041J12Rik	2.94053	0	0	5.67522	2.23698	0.984289	2.53197	0.240021	NA	0.980178	2.9655
9430060I03Rik	10.782	14.6913	19.7042	15.1339	24.6068	6.89002	0.0617298	0.932988	0.974453	15.0591	15.5436
9430065F17Rik	23.5243	16.9514	25.334	24.5926	21.2513	23.6229	0.0896628	0.866954	0.945782	21.9366	23.1556
9430069I07Rik	11.7621	20.3417	14.0745	18.9174	10.0664	17.7172	0.00669337	0.991183	0.996452	15.3928	15.567
9430076C15Rik	127.423	75.7165	130.423	102.154	173.366	132.879	0.256086	0.325693	0.593994	111.188	136.133
9430078K24Rik	26.4648	9.04077	14.0745	7.56696	6.71094	10.8272	-0.910489	0.169303	0.406908	16.5267	8.36836
9430083A17Rik	26.4648	37.2932	35.6553	51.077	85.0053	51.183	0.906429	0.00928299	0.0573178	33.1378	62.4218
9430091E24Rik	281.311	393.274	452.259	372.673	487.662	440.961	0.238953	0.133574	0.352062	375.615	433.765
9530014B07Rik	142.126	50.8543	118.225	105.937	253.897	153.549	0.649992	0.0187699	0.0963794	103.735	171.128
9530026P05Rik	84.2953	131.091	189.536	140.935	224.817	200.795	0.558105	0.0106822	0.0635851	134.974	188.849
9530027J09Rik	14.7027	13.5612	16.8893	17.0257	16.7774	13.78	0.0706669	0.904766	0.962245	15.0511	15.861
9530051G07Rik	13.7225	28.2524	23.4574	40.6724	42.5026	41.3401	1.00192	0.0226222	0.109339	21.8108	41.5051
9530052E02Rik	7.84142	7.91067	2.81489	0	4.47396	3.93716	-1.3362	0.304476	NA	6.189	2.80371
9530053A07Rik	4.90089	0	2.81489	2.83761	12.3034	7.87431	1.49109	0.171966	NA	2.57193	7.67177
9530059O14Rik	13.7225	28.2524	26.2723	23.6468	14.5404	31.4972	0.107638	0.850948	0.939011	22.7491	23.2281
9530062K07Rik	24.5044	30.5126	36.5936	42.5642	55.9245	38.3873	0.590331	0.150858	0.37975	30.5369	45.6253
9530068E07Rik	5290.02	7267.65	6498.64	5478.48	4541.07	5023.81	-0.326205	0.000709268	0.00786646	6352.1	5014.45
9530077C05Rik	47.0485	44.0738	75.0638	62.4274	112.968	78.7431	0.594669	0.046159	0.179386	55.3953	84.7127
9530080O11Rik	0.980178	0	1.87659	0	3.35547	4.92144	1.31941	0.449417	NA	0.952257	2.75897
9530082P21Rik	814.528	633.984	553.595	723.591	867.949	760.855	0.235433	0.0567607	0.206541	667.369	784.132
9530091C08Rik	664.561	770.726	890.444	880.605	952.954	853.378	0.22598	0.0524006	0.195512	775.243	895.646
9630013A20Rik	24.5044	45.2039	43.1617	35.9431	27.9623	41.3401	-0.0329027	0.934475	0.975046	37.6233	35.0818
9630013K17Rik	10.782	7.91067	10.3213	12.2963	16.7774	21.6544	0.790388	0.223525	0.479819	9.6713	16.9093
9630028B13Rik	11.7621	14.6913	16.8893	12.2963	20.1328	5.90573	-0.193432	0.778472	0.904318	14.4476	12.7783
9630028H03Rik	0	1.1301	2.81489	0.94587	0	4.92144	1.10423	0.571568	NA	1.315	1.95577
9630028I04Rik	21.5639	14.6913	17.8276	23.6468	20.1328	17.7172	0.173626	0.764307	0.896063	18.0276	20.4989
9830107B12Rik	1.96036	0	3.75319	0.94587	1.11849	0.984289	-0.839904	0.672758	NA	1.90451	1.01622
9830132P13Rik	8.8216	6.78058	10.3213	24.5926	6.71094	23.6229	0.972613	0.192454	0.438292	8.64115	18.3088
9830147E19Rik	448.921	597.821	717.797	683.864	640.895	583.683	0.148147	0.337865	0.60588	588.18	636.148
9830166K06Rik	3.92071	6.78058	3.75319	2.83761	13.4219	10.8272	0.756261	0.39644	0.658256	4.81816	9.02889
9930012K11Rik	57.8305	25.9922	41.2851	49.1853	45.8581	43.3087	0.157258	0.671083	0.84464	41.7026	46.1174
9930014A18Rik	114.681	105.099	167.017	135.259	86.1238	124.02	-0.16523	0.534635	0.760008	128.932	115.135
9930021J03Rik	1459.48	1894.04	2209.69	1881.34	1908.14	1984.33	0.0849705	0.463247	0.709975	1854.41	1924.6
9930104L06Rik	347.963	436.217	351.861	359.431	345.614	358.281	-0.0877292	0.581241	0.790666	378.681	354.442
9930111J21Rik1	189.174	148.043	204.549	176.878	96.1902	137.8	-0.411925	0.154623	0.385332	180.589	136.956
9930111J21Rik2	12.7423	11.301	25.334	17.9715	5.59245	14.7643	-0.415952	0.555723	0.774201	16.4591	12.7761
A130010J15Rik	259.747	255.402	304.008	272.411	250.542	241.151	-0.0981897	0.558873	0.776258	273.052	254.701
A130077B15Rik	9.80178	10.1709	38.4702	7.56696	5.59245	14.7643	-0.865415	0.254726	0.516349	19.4809	9.30792
A1bg	18.6234	28.2524	23.4574	32.1596	30.1992	40.3558	0.573526	0.198309	0.446209	23.4444	34.2382
A230001M10Rik	2.94053	11.301	15.0128	5.67522	12.3034	12.7958	0.370298	0.640811	0.828171	9.75142	10.2581
A230009B12Rik	7.84142	10.1709	7.50638	6.62109	19.0143	11.8115	0.448979	0.529607	0.757392	8.50622	12.4823
A230020J21Rik	4.90089	6.78058	6.56808	7.56696	10.0664	8.8586	0.550061	0.488351	0.728174	6.08318	8.83066
A230028O05Rik	11.7621	19.2116	15.0128	34.9972	48.0951	36.4187	1.40467	0.00275804	0.0229528	15.3288	39.837
A230046K03Rik	3405.14	4676.34	5157.82	4565.72	3524.36	4072.99	-0.0949099	0.279696	0.545019	4413.1	4054.36
A230050P20Rik	73.5133	41.8136	60.051	59.5898	97.3087	76.7745	0.388288	0.182533	0.425931	58.4593	77.891
A230056J06Rik	1.96036	2.26019	5.62978	3.78348	5.59245	10.8272	1.12743	0.306003	NA	3.28344	6.73437
A230056P14Rik	108.8	153.693	175.462	146.61	117.441	111.225	-0.183353	0.403933	0.663569	145.985	125.092
A230057D06Rik	35.2864	46.3339	52.5446	63.3733	29.0808	47.2459	0.03061	0.936155	0.975771	44.7217	46.5666
A230065H16Rik	3.92071	1.1301	0.938297	0.94587	2.23698	0	-0.778958	0.675117	NA	1.99637	1.06095
A230072C01Rik	159.769	220.369	198.919	214.713	201.328	213.591	0.139275	0.468225	0.714365	193.019	209.877
A230072E10Rik	7.84142	13.5612	22.5191	18.9174	30.1992	30.513	0.959504	0.0640254	0.222771	14.6406	26.5432
A230077H06Rik	0.980178	2.26019	5.62978	3.78348	0	1.96858	-0.885242	0.644499	NA	2.95672	1.91735
A230103J11Rik	24.5044	12.4311	18.7659	21.755	43.6211	32.4815	0.774765	0.102291	0.299609	18.5671	32.6192
A230108P19Rik	1.96036	2.26019	3.75319	1.89174	8.94792	3.93716	0.709466	0.554205	NA	2.65791	4.92561
A2m	2.94053	1.1301	2.81489	0	0	0.984289	-2.65141	0.203211	NA	2.29517	0.328096
A330009N23Rik	18.6234	16.9514	15.0128	9.4587	10.0664	11.8115	-0.689474	0.25689	0.518992	16.8625	10.4455
A330015K06Rik	10.782	20.3417	16.8893	15.1339	4.47396	22.6386	-0.153939	0.834092	0.9322	16.0043	14.0822
A330023F24Rik	450.882	692.749	766.589	786.018	890.318	786.447	0.415928	0.000850028	0.00911228	636.74	820.928
A330032B11Rik	13.7225	36.1631	17.8276	34.9972	40.2657	32.4815	0.735041	0.139123	0.361803	22.5711	35.9148
A330033J07Rik	7.84142	0	1.87659	0	0	1.96858	-1.79086	0.423365	NA	3.23934	0.656193
A330035P11Rik	81.3548	94.9281	99.4595	110.667	114.086	74.8059	0.125201	0.667514	0.843026	91.9141	99.8529
A330040F15Rik	21.5639	39.5534	45.9766	31.2137	25.7253	30.513	-0.217271	0.62598	0.820178	35.6979	29.1507
A330041J22Rik	15.6828	12.4311	17.8276	23.6468	30.1992	33.4658	0.941066	0.101287	0.29799	15.3138	29.1039
A330069E16Rik	24.5044	16.9514	30.9638	26.4844	22.3698	19.6858	-0.0886714	0.861042	0.942885	24.1399	22.8467
A330074K22Rik	15.6828	12.4311	13.1362	16.0798	17.8958	20.6701	0.407949	0.472006	0.71742	13.75	18.2152
A330076H08Rik	36.2666	55.3747	63.8042	53.9146	55.9245	55.1202	0.135133	0.718737	0.872064	51.8152	54.9864
A330102I10Rik	12.7423	7.91067	5.62978	4.72935	10.0664	3.93716	-0.506679	0.481583	0.723187	8.76092	6.24431
A3galt2	9.80178	6.78058	9.38297	8.51283	15.6589	7.87431	0.246534	0.747994	0.887476	8.65511	10.682
A430005L14Rik	264.648	187.596	152.004	182.553	158.826	176.188	-0.203966	0.267003	0.531267	201.416	172.522
A430033K04Rik	307.776	287.044	448.506	415.237	401.538	438.009	0.279057	0.131251	0.34872	347.775	418.261
A430035B10Rik	142.126	172.905	164.202	222.28	201.328	191.936	0.372477	0.0621537	0.218363	159.744	205.181
A430046D13Rik	327.379	332.248	286.181	485.231	570.43	477.38	0.692575	3.30909e-06	9.22306e-05	315.269	511.014
A430078G23Rik	40.1873	28.2524	58.1744	34.9972	26.8438	37.403	-0.326582	0.45494	0.703761	42.2047	33.0813
A430078I02Rik	28.4252	41.8136	36.5936	61.4816	79.4128	69.8845	1.01081	0.00323591	0.0260373	35.6108	70.2596
A430088P11Rik	29.4053	32.7728	27.2106	14.1881	32.4362	33.4658	-0.216184	0.609559	0.80998	29.7962	26.6967
A430090L17Rik	103.899	109.619	137.93	134.314	168.892	135.832	0.325051	0.192523	0.438385	117.149	146.346
A430093F15Rik	3.92071	0	1.87659	0.94587	2.23698	0.984289	-0.39793	0.8185	NA	1.93243	1.38905
A430105I19Rik	1469.29	2398.06	1211.34	1684.6	932.821	1319.93	-0.389876	0.0475029	0.182952	1692.9	1312.45
A4galt	394.031	401.184	402.529	361.322	194.617	288.397	-0.532415	0.00405625	0.0309713	399.248	281.445
A4gnt	1.96036	1.1301	1.87659	1.89174	1.11849	0	-0.793587	0.735302	NA	1.65568	1.00341
A530013C23Rik	53.9098	36.1631	41.2851	52.0229	71.5834	38.3873	0.291794	0.440437	0.691882	43.786	53.9978
A530016L24Rik	5176.32	3349.61	1932.89	3316.22	6809.37	4906.68	0.524538	0.00276189	0.0229729	3486.27	5010.76
A530032D15Rik	36.2666	40.6835	58.1744	51.077	58.1615	45.2773	0.217603	0.586519	0.79424	45.0415	51.5053
A530053G22Rik	289.152	431.697	394.085	373.619	425.026	376.983	0.103147	0.5626	0.778989	371.645	391.876
A530064D06Rik	17.6432	22.6019	27.2106	18.9174	3.35547	15.7486	-0.935742	0.171067	0.409594	22.4852	12.6738
A530065N20Rik	8.8216	7.91067	4.69148	15.1339	5.59245	9.84289	0.470359	0.569853	0.784255	7.14125	10.1898
A530072M11Rik	46.0684	67.8058	70.3723	77.5614	81.6498	82.6803	0.431016	0.143539	0.368961	61.4155	80.6305
A530088E08Rik	1.96036	3.39029	2.81489	3.78348	3.35547	2.95287	0.320545	0.799986	NA	2.72185	3.36394
A530099J19Rik	29.4053	46.3339	56.2978	38.7807	7.82943	22.6386	-0.988806	0.056346	0.205503	44.0124	23.0829
A630001G21Rik	114.681	150.303	115.411	139.043	70.4649	95.476	-0.343727	0.210817	0.464787	126.798	101.661
A630012P03Rik	6.86124	3.39029	15.0128	4.72935	2.23698	4.92144	-1.09997	0.257323	NA	8.42143	3.96259
A630019I02Rik	0	11.301	4.69148	9.4587	4.47396	8.8586	1.32231	0.268904	NA	5.33082	7.59709
A630020A06	4.90089	4.52039	11.2596	3.78348	11.1849	14.7643	0.565091	0.58049	NA	6.89361	9.91091
A630023A22Rik	2.94053	5.65048	3.75319	1.89174	3.35547	3.93716	-0.411733	0.73047	NA	4.11473	3.06146
A630023P12Rik	0.980178	2.26019	2.81489	0.94587	2.23698	0	-0.932191	0.610876	NA	2.01842	1.06095
A630033H20Rik	169.571	189.856	312.453	165.527	76.0574	119.099	-0.911751	0.000367154	0.00462201	223.96	120.228
A630066F11Rik	59.7908	74.5864	86.3233	88.9118	99.5456	95.476	0.387914	0.171164	0.409655	73.5668	94.6445
A630072M18Rik	333.26	400.054	466.334	495.636	441.804	459.663	0.238067	0.0940866	0.285204	399.883	465.701
A630075F10Rik	23.5243	16.9514	32.8404	17.0257	22.3698	28.5444	-0.114377	0.830688	0.930359	24.4387	22.6466
A630076J17Rik	0.980178	3.39029	3.75319	0	1.11849	0.984289	-1.87421	0.351291	NA	2.70788	0.700926
A630077J23Rik	49.0089	38.4233	55.3595	37.8348	32.4362	65.9473	-0.0669767	0.873164	0.94848	47.5972	45.4061
A630089N07Rik	125.463	105.099	212.055	131.476	130.863	158.47	-0.0579442	0.847277	0.937615	147.539	140.27
A630095N17Rik	0.980178	2.26019	0.938297	5.67522	11.1849	6.89002	2.49644	0.0263884	NA	1.39289	7.91672
A730006G06Rik	1.96036	0	1.87659	3.78348	2.23698	0.984289	1.02369	0.589352	NA	1.27898	2.33492
A730017C20Rik	0.980178	1.1301	7.50638	1.89174	4.47396	2.95287	0.298114	0.815506	NA	3.20555	3.10619
A730017L22Rik	191.135	230.54	197.042	184.445	224.817	199.811	-0.0224142	0.9068	0.96299	206.239	203.024
A730020E08Rik	2.94053	24.8621	3.75319	17.0257	4.47396	7.87431	-0.0217409	0.980561	0.992949	10.5186	9.79131
A730020M07Rik	29.4053	27.1223	24.3957	22.7009	19.0143	18.7015	-0.420613	0.401868	0.662029	26.9745	20.1389
A730036I17Rik	0.980178	0	2.81489	0	1.11849	0.984289	-0.876658	0.720748	NA	1.26502	0.700926
A730043L09Rik	0.980178	2.26019	0.938297	0	0	1.96858	-1.00232	0.686281	NA	1.39289	0.656193
A730056A06Rik	47.0485	64.4155	36.5936	53.9146	15.6589	34.4501	-0.614764	0.186754	0.431085	49.3525	34.6745
A730085K08Rik	17.6432	14.6913	12.1979	20.8091	22.3698	29.5287	0.719397	0.189735	0.434967	14.8441	24.2359
A730090H04Rik	9.80178	15.8213	13.1362	17.0257	6.71094	5.90573	-0.453656	0.543411	0.765623	12.9198	9.88078
A730090N16Rik	11.7621	11.301	10.3213	12.2963	7.82943	12.7958	-0.0536266	0.940149	0.977304	11.1281	10.9738
A830009L08Rik	8.8216	3.39029	17.8276	15.1339	4.47396	8.8586	-0.175877	0.842323	0.935476	10.0132	9.48883
A830010M20Rik	656.719	665.627	837.899	834.258	984.272	853.378	0.311439	0.0540736	0.199876	720.082	890.636
A830018L16Rik	197.016	207.938	152.004	235.522	272.912	237.214	0.418477	0.0286893	0.129595	185.653	248.549
A830019L24Rik	0	0	3.75319	1.89174	1.11849	2.95287	1.42735	0.603533	NA	1.25106	1.9877
A830052D11Rik	20.5837	11.301	12.1979	11.3504	11.1849	12.7958	-0.292469	0.627817	0.820915	14.6942	11.777
A830080D01Rik	799.825	953.801	1173.81	989.38	806.432	896.687	-0.103729	0.454264	0.703195	975.812	897.5
A830082K12Rik	56.8503	87.0174	97.5829	93.6412	55.9245	97.4446	0.0685115	0.819455	0.925477	80.4835	82.3368
A830082N09Rik	185.254	236.19	332.157	282.815	191.262	243.119	-0.0371691	0.846618	0.937428	251.2	239.065
A930001C03Rik	6.86124	11.301	15.951	17.9715	13.4219	12.7958	0.454789	0.465697	0.712082	11.3711	14.7297
A930002C04Rik	0.980178	1.1301	0.938297	0.94587	0	1.96858	-0.204822	0.913108	NA	1.01619	0.971483
A930003O13Rik	2.94053	2.26019	7.50638	9.4587	15.6589	5.90573	1.33233	0.143539	NA	4.2357	10.3411
A930004D18Rik	92.1367	94.9281	102.274	122.963	67.1094	94.4917	-0.0506335	0.846457	0.937412	96.4464	94.8548
A930005H10Rik	58.8107	87.0174	66.6191	81.3449	70.4649	91.5389	0.212874	0.473016	0.718433	70.8157	81.1162
A930006K02Rik	40.1873	37.2932	29.0872	42.5642	31.3177	29.5287	-0.0405291	0.925416	0.970378	35.5226	34.4702
A930007I19Rik	32.3459	41.8136	42.2234	35.9431	40.2657	39.3716	0.00859473	0.981347	0.993194	38.7943	38.5268
A930009A15Rik	4.90089	10.1709	7.50638	3.78348	1.11849	3.93716	-1.442	0.122458	0.334953	7.52604	2.94638
A930012L18Rik	24.5044	39.5534	22.5191	33.1055	45.8581	27.5601	0.299007	0.514336	0.746685	28.859	35.5079
A930013F10Rik	175.452	197.767	205.487	266.735	282.978	229.339	0.436131	0.0147016	0.0804287	192.902	259.684
A930015D03Rik	93.1169	79.1067	99.4595	120.126	148.759	115.162	0.495205	0.0470335	0.181717	90.561	128.016
A930016O22Rik	1.96036	2.26019	7.50638	3.78348	5.59245	6.89002	0.589627	0.613128	NA	3.90897	5.42199
A930017M01Rik	7.84142	11.301	2.81489	4.72935	6.71094	7.87431	-0.191321	0.841449	0.935355	7.31909	6.4382
A930018P22Rik	2.94053	4.52039	1.87659	0.94587	2.23698	1.96858	-0.88634	0.53833	NA	3.1125	1.71714
A930019D19Rik	77.434	75.7165	82.5701	74.7238	164.418	140.753	0.632613	0.028826	0.13001	78.5735	126.632
A930024E05Rik	33.326	27.1223	35.6553	33.1055	35.7917	45.2773	0.253345	0.53666	0.761055	32.0345	38.0581
A930041C12Rik	21.5639	20.3417	41.2851	19.8633	25.7253	20.6701	-0.299296	0.543611	0.765697	27.7302	22.0862
AA387883	3.92071	0	0.938297	0.94587	1.11849	0.984289	-0.159923	0.935907	NA	1.61967	1.01622
AA388235	51.9494	65.5456	72.2489	50.1311	40.2657	54.1359	-0.38529	0.251127	0.512413	63.248	48.1776
AA413626	15.6828	20.3417	19.7042	22.7009	20.1328	16.7329	0.113331	0.832351	0.931638	18.5763	19.8555
AA414768	32.3459	49.7242	52.5446	29.322	10.0664	17.7172	-1.25749	0.0153115	0.0830784	44.8716	19.0352
AA415398	106.839	134.481	160.449	178.769	181.195	191.936	0.491274	0.0222471	0.108024	133.923	183.967
AA465934	4.90089	4.52039	2.81489	6.62109	12.3034	11.8115	1.3045	0.12366	0.336649	4.07872	10.2453
AA467197	17.6432	47.464	22.5191	16.0798	12.3034	18.7015	-0.833356	0.154761	0.385548	29.2088	15.6949
AA474331	78.4142	85.8873	80.6935	68.1027	63.754	67.9159	-0.294147	0.299972	0.566476	81.665	66.5908
AA536875	0.980178	3.39029	1.87659	0	0	0	-3.359	0.144849	NA	2.08235	0
AA543186	31.3657	40.6835	33.7787	59.5898	53.6875	43.3087	0.571608	0.12072	0.332316	35.2759	52.1954
AA986860	79.3944	67.8058	82.5701	112.559	147.641	170.282	0.905388	0.000808554	0.00876825	76.5901	143.494
Aaas	312.677	226.019	259.908	222.28	248.305	244.104	-0.163257	0.328799	0.597359	266.201	238.229
Aacs	3338.49	1323.34	797.552	2535.88	4561.2	3356.42	1.09658	2.83662e-15	4.74372e-13	1819.79	3484.5
Aadac	1.96036	1.1301	0.938297	1.89174	1.11849	0.984289	-0.0037699	0.998571	NA	1.34292	1.33151
Aaed1	905.684	1161.74	1290.16	1188.96	812.024	933.106	-0.181483	0.155753	0.386525	1119.19	978.03
Aagab	1265.41	1567.44	1209.46	1344.08	1248.24	1272.69	-0.0617051	0.63579	0.825229	1347.44	1288.33
Aak1	3066	3685.24	3558.96	3051.38	3664.17	3238.31	-0.046408	0.658794	0.838575	3436.73	3317.95
Aamdc	956.653	925.549	730.933	1188.01	1023.42	1047.28	0.317884	0.0139902	0.0777497	871.045	1086.24
Aamp	1771.18	1131.23	799.429	1153.02	1742.61	1504.98	0.274564	0.0351375	0.148941	1233.95	1466.87
Aanat	10.782	2.26019	5.62978	16.0798	4.47396	9.84289	0.705844	0.420576	0.67649	6.22398	10.1322
Aar2	678.283	592.17	493.544	576.035	696.82	671.285	0.137614	0.286879	0.55328	587.999	648.047
Aard	10.782	16.9514	5.62978	10.4046	6.71094	9.84289	-0.314247	0.712511	NA	11.1211	8.98613
Aars	2734.7	2400.32	1764	2448.86	2666.48	2751.09	0.193881	0.12731	0.3421	2299.67	2622.14
Aars2	225.441	119.79	89.1382	133.368	232.646	185.046	0.38929	0.0432904	0.171775	144.79	183.687
Aarsd1	593.008	487.072	304.947	407.67	492.136	507.893	0.0385465	0.822415	0.926252	461.675	469.233
Aasdh	532.237	459.949	553.595	601.574	747.152	672.269	0.378774	0.0059793	0.0411048	515.26	673.665
Aasdhppt	1369.31	1742.61	1798.72	1868.09	1532.33	1615.22	0.0446089	0.677356	0.847869	1636.88	1671.88
Aass	115.661	247.491	147.313	97.4246	67.1094	72.8374	-1.06833	0.000169434	0.00244931	170.155	79.1238
Aatf	528.316	600.081	580.806	604.411	596.155	642.741	0.112377	0.422955	0.678256	569.734	614.436
Aatk	404.813	221.499	97.5829	259.168	501.084	377.967	0.739168	0.000838546	0.00902573	241.298	379.406
AB124611	130.364	125.441	192.351	91.7494	69.3464	87.6017	-0.840822	0.00145832	0.0139737	149.385	82.8992
Abat	1375.19	2653.47	1542.56	795.477	347.851	543.327	-1.75446	3.87913e-17	8.32807e-15	1857.07	562.218
Abca1	21253.2	27888.5	28157.4	21276.4	21628.2	21542.1	-0.241785	0.0137633	0.076965	25766.4	21482.3
Abca12	8.8216	7.91067	5.62978	2.83761	1.11849	0.984289	-2.22217	0.0541168	NA	7.45402	1.6468
Abca13	0	3.39029	4.69148	1.89174	1.11849	1.96858	0.247185	0.882126	NA	2.69392	1.6596
Abca14	0.980178	3.39029	0	1.89174	3.35547	0.984289	0.505425	0.761462	NA	1.45682	2.07717
Abca16	1.96036	2.26019	3.75319	1.89174	0	1.96858	-1.30475	0.520903	NA	2.65791	1.28677
Abca17	6.86124	19.2116	9.38297	4.72935	11.1849	6.89002	-0.60846	0.473396	0.718481	11.8186	7.60143
Abca2	1454.58	708.57	617.399	1011.14	2163.16	1530.57	0.770425	6.10122e-12	6.87447e-10	926.851	1568.29
Abca3	3190.48	2342.69	1909.43	2207.66	3036.7	2641.83	0.0856787	0.413492	0.670329	2480.87	2628.73
Abca4	42.1476	30.5126	32.8404	32.1596	27.9623	40.3558	-0.0565215	0.89429	0.958149	35.1669	33.4926
Abca5	1215.42	1688.36	1871.9	2022.27	2135.2	2095.55	0.426051	1.22572e-05	0.000278186	1591.9	2084.34
Abca6	1147.79	1265.71	2522.14	1823.64	1025.66	1386.86	-0.167884	0.457081	0.704659	1645.21	1412.05
Abca7	605.75	372.932	247.71	409.562	520.098	451.789	0.225715	0.186075	0.430177	408.797	460.483
Abca8a	4871.48	4032.18	5994.78	5072.7	3201.12	4129.09	-0.275531	0.11611	0.324806	4966.15	4134.3
Abca8b	1550.64	2097.46	2094.28	1730.94	911.57	1315.01	-0.556492	4.32127e-07	1.60778e-05	1914.13	1319.17
Abca9	3619.8	4243.51	6530.55	4353.84	2129.61	3331.82	-0.553475	0.00212663	0.0186971	4797.95	3271.75
Abcb10	883.14	983.184	765.65	929.791	1074.87	980.352	0.177668	0.197274	0.444694	877.325	995.004
Abcb11	0	5.65048	9.38297	1.89174	17.8958	2.95287	0.950504	0.420395	NA	5.01115	7.58015
Abcb1a	1117.4	1555.01	1871.9	1630.68	1089.41	1418.36	-0.105657	0.366902	0.63324	1514.77	1379.48
Abcb1b	671.422	1039.69	1035.88	846.554	511.15	675.222	-0.415975	0.000791737	0.0086153	915.663	677.642
Abcb4	114.681	134.481	149.189	111.613	76.0574	86.6174	-0.529823	0.0481654	0.184609	132.784	91.4292
Abcb6	810.607	701.79	449.444	642.246	638.658	638.803	-0.0166687	0.920489	0.967376	653.947	639.902
Abcb7	1409.5	1874.83	2303.52	1879.44	2008.81	2084.72	0.135157	0.325965	0.594296	1862.61	1990.99
Abcb8	815.508	377.452	275.859	566.576	750.507	600.416	0.492854	0.000719864	0.00796413	489.606	639.167
Abcb9	250.926	145.782	69.434	157.014	220.343	158.47	0.301213	0.217674	0.472817	155.381	178.609
Abcc1	3578.63	3443.4	2774.54	3052.32	2874.52	3075.9	-0.120166	0.344544	0.611937	3265.53	3000.92
Abcc10	182.313	99.4485	79.7552	104.046	222.58	157.486	0.421591	0.0349191	0.148292	120.506	161.371
Abcc12	5.88107	12.4311	10.3213	7.56696	17.8958	6.89002	0.21236	0.818718	0.924908	9.54446	10.7843
Abcc2	50.9692	55.3747	10.3213	32.1596	43.6211	34.4501	-0.0357603	0.946337	0.979787	38.8884	36.7436
Abcc3	632.215	751.514	495.421	825.745	1318.7	976.414	0.699718	6.30342e-05	0.00110168	626.383	1040.29
Abcc4	672.402	708.57	642.733	638.462	460.818	578.762	-0.269723	0.125691	0.339427	674.569	559.347
Abcc5	2214.22	2445.53	2195.61	2557.63	3232.44	2837.7	0.326185	0.0014894	0.0141859	2285.12	2875.93
Abcc6	2.94053	3.39029	2.81489	4.72935	2.23698	5.90573	0.49	0.681677	NA	3.04857	4.29069
Abcc8	46.0684	14.6913	15.951	57.6981	182.314	83.6645	2.05866	3.76253e-07	1.41648e-05	25.5702	107.892
Abcc9	3770.74	4731.71	4137.89	3854.42	2776.09	3507.02	-0.320412	0.00172493	0.0160164	4213.45	3379.18
Abcd1	497.93	369.541	396.9	428.479	473.121	422.26	0.0663013	0.631706	0.822279	421.457	441.287
Abcd2	33658.3	44711.1	43207.6	41859.5	36070.2	39051.7	-0.0384568	0.65942	0.838835	40525.7	38993.8
Abcd3	3972.66	6040.36	4894.16	5677.11	5485.08	5513	0.184977	0.123226	0.336027	4969.06	5558.4
Abcd4	345.023	216.978	228.944	326.325	386.998	353.36	0.44229	0.00444865	0.0332905	263.649	355.561
Abce1	4636.24	7029.2	6515.53	5767.92	4941.49	5534.66	-0.131951	0.222037	0.478175	6060.32	5414.69
Abcf1	1517.32	1323.34	1049.02	1472.72	1865.64	1686.09	0.363663	0.0043416	0.0325969	1296.56	1674.82
Abcf2	1896.64	1575.35	1296.73	1501.1	1503.25	1553.21	-0.0599118	0.59248	0.798501	1589.57	1519.19
Abcf3	1604.55	1432.96	1296.73	1501.1	1748.2	1694.95	0.185769	0.0707664	0.238242	1444.75	1648.08
Abcg1	1242.87	1153.83	1168.18	692.377	673.331	748.059	-0.755964	2.83631e-11	2.74759e-09	1188.29	704.589
Abcg2	1610.43	1964.11	2374.83	1901.2	933.94	1416.39	-0.506837	0.000712037	0.00788852	1983.12	1417.18
Abcg3	323.459	369.541	540.459	351.864	123.034	201.779	-0.933357	0.000129614	0.00197239	411.153	225.559
Abcg4	40.1873	12.4311	21.5808	27.4302	21.2513	26.5758	0.0946695	0.843357	0.935926	24.7331	25.0858
Abcg5	1.96036	2.26019	0	1.89174	0	7.87431	1.23601	0.459532	NA	1.40685	3.25535
Abcg8	2.94053	1.1301	0.938297	6.62109	1.11849	4.92144	1.26168	0.340876	NA	1.66964	4.22034
Abhd1	6.86124	2.26019	1.87659	1.89174	4.47396	3.93716	0.0351199	0.97214	NA	3.66601	3.43429
Abhd10	363.646	546.967	444.753	504.149	472.003	474.427	0.120567	0.480457	0.722519	451.788	483.526
Abhd11	672.402	371.802	334.034	440.776	557.008	466.553	0.128216	0.328227	0.596741	459.412	488.112
Abhd11os	6.86124	3.39029	5.62978	1.89174	7.82943	12.7958	0.441208	0.594448	0.800542	5.29377	7.50564
Abhd12	2769	3241.12	2541.85	2943.55	2481.93	2609.35	-0.089011	0.496521	0.733945	2850.65	2678.28
Abhd12b	1.96036	2.26019	0.938297	1.89174	3.35547	12.7958	1.817	0.176519	NA	1.71962	6.01432
Abhd13	1660.42	2257.93	2326.04	2140.5	1947.29	1989.25	-0.0131211	0.895847	0.958626	2081.46	2025.68
Abhd14a	258.767	143.522	112.596	160.798	194.617	159.455	0.0580331	0.765709	0.896876	171.628	171.623
Abhd14b	795.904	850.963	781.601	926.953	964.139	978.383	0.24469	0.0573588	0.207718	809.489	956.492
Abhd15	1748.64	1758.43	1300.48	1507.72	1872.35	1694.95	0.0705835	0.594764	0.800697	1602.52	1691.67
Abhd16a	1286.97	796.718	525.446	808.719	959.665	933.106	0.108659	0.500553	0.737003	869.713	900.497
Abhd16b	2.94053	9.04077	3.75319	8.51283	16.7774	8.8586	1.13572	0.159143	0.392046	5.24483	11.3829
Abhd17a	254.846	103.969	59.1127	119.18	190.143	147.643	0.302348	0.156236	0.387105	139.309	152.322
Abhd17b	1177.19	2012.7	1737.73	1762.16	1185.6	1379.97	-0.158046	0.181212	0.424555	1642.54	1442.58
Abhd17c	810.607	841.922	699.031	761.426	1175.53	876.017	0.232157	0.0773008	0.251965	783.853	937.659
Abhd2	3132.65	2335.91	2649.75	2063.89	3807.34	2608.37	0.0175192	0.917258	0.966419	2706.1	2826.53
Abhd3	468.525	314.167	316.206	419.966	445.159	436.04	0.254736	0.0801705	0.25788	366.299	433.722
Abhd4	1807.45	1584.4	1444.04	1521.91	1748.2	1593.56	0.00818634	0.94695	0.979848	1611.96	1621.22
Abhd5	4495.1	6582.81	4435.33	5107.7	4780.43	4583.83	-0.0904376	0.552001	0.772343	5171.08	4823.99
Abhd6	384.23	421.526	409.097	440.776	635.303	483.286	0.346435	0.031423	0.138177	404.951	519.788
Abhd8	40.1873	19.2116	15.951	14.1881	14.5404	24.6072	-0.408923	0.379004	0.642471	25.1167	17.7786
Abi1	2504.35	3503.3	3730.67	3287.85	2480.81	2686.12	-0.176382	0.0730517	0.243154	3246.11	2818.26
Abi2	2048.57	2676.07	3013.81	2310.76	1745.96	2005	-0.333566	0.00173356	0.0160683	2579.48	2020.57
Abi3	103.899	105.099	69.434	70.9403	80.5313	91.5389	-0.193395	0.473994	0.718544	92.8106	81.0035
Abi3bp	2206.38	2426.32	2696.67	2691	2472.98	2752.07	0.121325	0.227119	0.484393	2443.12	2638.68
Abl1	2452.4	1492.86	1599.8	1679.87	2149.74	1975.47	0.0752532	0.470635	0.716597	1848.35	1935.02
Abl2	1729.03	2007.05	2233.15	1996.73	2309.68	2165.44	0.12756	0.235945	0.495069	1989.74	2157.28
Ablim1	8406.98	9560.61	9190.62	9161.7	8928.91	8815.29	-0.0081483	0.924173	0.969773	9052.74	8968.63
Ablim2	192.115	122.05	90.0765	140.935	202.447	172.251	0.382188	0.0628649	0.219889	134.747	171.877
Ablim3	2126.99	2081.64	1713.33	1691.22	1527.86	1622.11	-0.291806	0.00946326	0.0581795	1973.98	1613.73
Abo	12.7423	0	3.75319	0	0	1.96858	-2.68871	0.086679	NA	5.4985	0.656193
Abr	1202.68	1044.21	999.286	934.52	958.546	943.933	-0.192992	0.106448	0.308884	1082.06	945.666
Abra	29.4053	24.8621	32.8404	13.2422	13.4219	12.7958	-1.14915	0.0486201	0.18568	29.0359	13.1533
Abracl	587.126	718.741	944.865	528.742	402.657	458.679	-0.674054	0.000174412	0.00251442	750.244	463.359
Abt1	331.3	213.588	235.513	256.331	266.201	237.214	-0.0307282	0.856646	0.941511	260.134	253.248
Abtb1	236.223	101.709	92.8914	128.638	260.608	206.701	0.513788	0.00599646	0.0412049	143.608	198.649
Abtb2	88.216	59.8951	69.434	56.7522	59.28	62.9945	-0.28074	0.298125	0.564924	72.515	59.6756
Acaa1a	1449.68	890.516	691.525	883.443	1183.36	1087.64	0.0911186	0.43286	0.685712	1010.57	1051.48
Acaa1b	666.521	496.112	233.636	337.676	374.694	369.108	-0.311799	0.146317	0.372968	465.423	360.493
Acaa2	2929.75	3019.62	2058.62	2355.22	2194.48	2242.21	-0.235895	0.115053	0.323627	2669.33	2263.97
Acaca	26157	17022.6	10690	44325.4	108665	71384.6	2.01103	2.04073e-41	5.40352e-38	17956.6	74791.5
Acacb	1137.99	465.6	352.8	980.868	4834.12	2590.65	1.98307	1.7055e-31	1.59384e-28	652.129	2801.88
Acad10	310.716	276.874	226.13	300.787	549.179	389.778	0.56394	0.000245787	0.0033411	271.24	413.248
Acad11	5271.4	6216.66	5265.72	5541.85	5170.78	5171.45	-0.0735073	0.480136	0.722478	5584.59	5294.7
Acad12	347.963	261.052	230.821	297.003	325.481	304.145	0.151225	0.353929	0.621901	279.945	308.876
Acad8	1368.33	1462.34	1212.28	1504.88	1478.64	1471.51	0.140306	0.229216	0.487163	1347.65	1485.01
Acad9	2957.2	3047.87	2478.04	2382.65	2421.53	2449.89	-0.227655	0.0405505	0.16405	2827.7	2418.02
Acadl	6266.28	8701.74	6055.77	7931.12	9317.03	8608.59	0.300282	0.0367807	0.153128	7007.93	8618.91
Acadm	9791.98	14052.7	10702.2	11471.5	10146.9	10757.3	-0.0809592	0.511712	0.745148	11515.6	10791.9
Acads	1530.06	602.341	382.825	726.428	1192.31	991.179	0.375392	0.0109405	0.0647582	838.408	969.973
Acadsb	8538.33	10402.5	9688.85	10802.8	10964.6	10729.7	0.191775	0.031414	0.138177	9543.24	10832.4
Acadvl	4860.7	3719.15	3035.39	4637.6	5907.87	4941.13	0.419616	0.000273414	0.00365326	3871.75	5162.2
Acan	3.92071	1.1301	7.50638	2.83761	0	3.93716	-1.19057	0.470574	NA	4.18573	2.25826
Acap1	54.89	48.5941	43.1617	35.9431	44.7396	48.2301	-0.187618	0.581668	0.79081	48.8819	42.9709
Acap2	4587.23	5150.98	6166.49	5161.61	4642.85	4875.18	-0.100312	0.309214	0.576889	5301.57	4893.22
Acap3	593.008	385.363	341.54	328.217	448.515	402.574	-0.150508	0.272844	0.537268	439.97	393.102
Acat1	9324.43	10777.7	8862.21	10349.7	9325.97	9994.47	0.0363666	0.739661	0.884131	9654.79	9890.05
Acat2	1364.41	1724.53	1096.87	2057.27	2332.05	2032.56	0.615022	0.000159023	0.00232206	1395.27	2140.63
Acat3	9.80178	22.6019	33.7787	30.2679	19.0143	11.8115	0.0757119	0.882273	0.952737	22.0608	20.3646
Acbd3	2161.29	2750.65	2768.91	2689.11	2319.75	2455.8	-0.0268056	0.780164	0.905498	2560.29	2488.22
Acbd4	2482.79	1432.96	692.463	1384.75	1973.02	1541.4	0.184461	0.335532	0.603624	1536.07	1633.06
Acbd5	3380.63	5179.23	5163.45	5250.53	5095.84	5331.89	0.2335	0.0321432	0.14006	4574.44	5226.09
Acbd6	339.142	335.639	305.885	332	408.249	312.02	0.0941495	0.574776	0.786984	326.888	350.756
Acbd7	0.980178	3.39029	1.87659	1.89174	0	0	-2.00553	0.310103	NA	2.08235	0.63058
Accs	312.677	253.142	252.402	287.545	277.386	290.365	0.0655078	0.685259	0.852789	272.74	285.098
Accsl	0.980178	2.26019	2.81489	4.72935	2.23698	4.92144	1.044	0.426737	NA	2.01842	3.96259
Acd	116.641	73.4563	74.1255	99.3164	117.441	97.4446	0.262857	0.274902	0.539714	88.0743	104.734
Ace	1703.55	1473.65	1705.82	1461.37	1212.44	1452.81	-0.231083	0.202714	0.452005	1627.67	1375.54
Ace2	26.4648	27.1223	14.0745	21.755	23.4883	13.78	-0.184976	0.738177	0.883487	22.5539	19.6745
Acer2	883.14	975.273	796.614	829.528	911.57	826.803	-0.0499533	0.705078	0.863245	885.009	855.967
Acer3	883.14	1516.59	1568.83	1107.61	716.952	928.184	-0.480291	1.64793e-05	0.000353793	1322.85	917.584
Ache	18.6234	11.301	4.69148	14.1881	67.1094	30.513	1.48622	0.00366838	0.0286105	11.5386	37.2701
Acin1	2195.6	1857.88	1739.6	2143.34	2418.18	2396.74	0.26182	0.00536722	0.0382482	1931.03	2319.42
Ackr1	124.483	131.091	129.485	153.231	70.4649	108.272	-0.238748	0.432246	0.68527	128.353	110.656
Ackr2	173.491	81.3669	176.4	88.9118	125.271	113.193	-0.404169	0.18237	0.425846	143.753	109.125
Ackr3	875.299	1062.29	780.663	1167.2	1003.29	1216.58	0.321379	0.0534695	0.198575	906.084	1129.02
Ackr4	105.859	59.8951	121.04	72.832	72.7019	71.8531	-0.37374	0.283982	0.550046	95.5982	72.4623
Acly	28431	14898.1	7633.05	47209.3	127327	79388.8	2.32494	6.58519e-40	1.30774e-36	16987.4	84641.6
Acmsd	9.80178	18.0815	11.2596	17.0257	13.4219	18.7015	0.360384	0.550486	0.771486	13.0476	16.383
Acnat1	3.92071	0	9.38297	1.89174	5.59245	2.95287	-0.407194	0.756574	NA	4.43456	3.47902
Acnat2	2.94053	1.1301	0.938297	2.83761	0	0.984289	-0.678985	0.72645	NA	1.66964	1.27397
Aco1	8626.54	7043.89	6516.47	8743.63	11452.2	9838.95	0.428393	1.63328e-06	4.98997e-05	7395.64	10011.6
Aco2	10935.8	7346.76	5596.94	8794.7	12080.8	10373.4	0.407784	0.000633218	0.0071908	7959.85	10416.3
Acot1	291.113	68.9359	258.032	137.151	322.125	228.355	0.0975833	0.877896	0.950419	206.027	229.21
Acot10	13.7225	9.04077	10.3213	10.4046	8.94792	15.7486	0.0809724	0.911798	0.964541	11.0282	11.7004
Acot11	73.5133	80.2368	57.2361	48.2394	62.6355	67.9159	-0.244404	0.430231	0.68369	70.3288	59.5969
Acot12	0	4.52039	6.56808	1.89174	1.11849	3.93716	0.347556	0.816395	NA	3.69615	2.3158
Acot13	563.602	636.244	537.644	694.269	661.028	697.861	0.243637	0.0744797	0.246102	579.164	684.386
Acot2	481.267	400.054	358.429	490.907	624.118	518.72	0.392386	0.00967433	0.0592278	413.25	544.582
Acot3	1.96036	0	0.938297	0.94587	3.35547	0.984289	1.0977	0.569683	NA	0.966217	1.76188
Acot4	64.6917	100.579	91.0148	104.992	233.765	134.848	0.86165	0.0211144	0.104014	85.4284	157.868
Acot5	1.96036	0	0	0	0	0.984289	-0.271464	0.913466	NA	0.653452	0.328096
Acot6	136.245	81.3669	117.287	93.6412	114.086	118.115	-0.0469365	0.863702	0.944041	111.633	108.614
Acot7	502.831	266.703	189.536	308.354	263.964	287.412	-0.0708218	0.679025	0.848679	319.69	286.577
Acot8	157.809	93.798	80.6935	80.399	128.626	89.5703	-0.145547	0.525207	0.755246	110.767	99.5319
Acot9	2155.41	3213.99	3011.93	2761.94	1939.46	2322.92	-0.236148	0.0148758	0.0812139	2793.78	2341.44
Acox1	19779	22572.5	16025.2	19658	20300.6	19723.2	0.0303878	0.814091	0.923159	19458.9	19893.9
Acox2	19.6036	9.04077	6.56808	24.5926	43.6211	27.5601	1.51536	0.00242913	0.0207928	11.7375	31.9246
Acox3	1203.66	1195.64	988.965	1030.05	1196.78	1132.92	-0.0170818	0.886147	0.954445	1129.42	1119.92
Acoxl	56.8503	85.8873	15.951	41.6183	34.6732	44.293	-0.382101	0.47129	0.716908	52.8962	40.1948
Acp1	1400.67	1405.84	1271.39	1498.26	1354.49	1318.95	0.0321163	0.775924	0.902708	1359.3	1390.57
Acp2	1956.43	2473.78	1931.95	2289.95	1903.67	2080.79	-0.0156451	0.907385	0.963248	2120.72	2091.47
Acp5	6380.96	4675.21	2697.6	4210.07	4928.07	4786.6	0.0566134	0.735892	0.88204	4584.59	4641.58
Acp6	733.173	683.708	501.051	672.514	892.555	681.128	0.218809	0.148824	0.376329	639.311	748.732
Acpp	151.928	119.79	168.893	75.6696	46.9766	56.1045	-1.30338	1.07499e-05	0.00025005	146.87	59.5836
Acpt	6.86124	3.39029	4.69148	6.62109	5.59245	3.93716	0.124536	0.89438	NA	4.98101	5.38357
Acr	10.782	10.1709	18.7659	13.2422	13.4219	9.84289	-0.0835963	0.899929	0.960122	13.2396	12.169
Acrbp	78.4142	58.765	56.2978	72.832	158.826	109.256	0.756121	0.00256025	0.0216816	64.4923	113.638
Acrv1	0	0	0	1.89174	1.11849	1.96858	3.12565	0.155436	NA	0	1.6596
Acsbg1	137.225	51.9844	76.0021	160.798	422.789	313.004	1.71436	5.17851e-16	9.45643e-14	88.4038	298.864
Acsf2	780.221	578.609	469.148	623.329	1254.95	925.231	0.573718	1.05804e-05	0.000247557	609.326	934.502
Acsf3	531.256	267.833	210.179	358.485	555.89	417.338	0.459605	0.00180002	0.0165121	336.423	443.904
Acsl1	67622.5	70981.3	41709.2	59796	74266.6	65541.8	0.140475	0.383721	0.646124	60104.3	66534.8
Acsl3	1122.3	1087.15	1182.25	1101.94	1002.17	955.744	-0.151941	0.263103	0.526492	1130.57	1019.95
Acsl4	2526.9	4018.62	3711.9	3492.15	3103.81	3283.59	-0.0156863	0.893804	0.958026	3419.14	3293.18
Acsl5	3169.89	4703.46	4483.18	3593.36	3238.03	3193.03	-0.270237	0.00574163	0.0400779	4118.85	3341.47
Acsl6	17.6432	14.6913	8.44467	6.62109	5.59245	9.84289	-0.862291	0.226415	0.483486	13.593	7.35214
Acsm3	161.729	163.864	197.981	271.465	461.937	378.951	1.0669	6.19317e-05	0.00108719	174.525	370.784
Acsm4	4.90089	5.65048	3.75319	0	8.94792	2.95287	-0.961362	0.463994	NA	4.76819	3.96693
Acsm5	171.531	153.693	182.968	173.094	322.125	261.821	0.533382	0.0138869	0.0773839	169.397	252.347
Acss1	644.957	471.25	578.929	455.91	496.61	455.726	-0.271616	0.0559076	0.204317	565.045	469.415
Acss2	6933.78	4001.67	1840	9574.1	18634.1	12738.7	1.73824	2.86584e-19	8.31461e-17	4258.48	13648.9
Acss2os	77.434	21.4718	18.7659	21.755	19.0143	19.6858	-0.693877	0.0599737	0.213824	39.2239	20.1517
Acss3	2874.86	3393.68	3809.49	3031.51	3713.39	3181.22	-0.0111574	0.917091	0.966419	3359.34	3308.71
Acta1	2355.37	672.407	780.663	725.483	440.685	703.766	-0.852792	0.000123656	0.00190177	1269.48	623.311
Acta2	8153.12	7063.1	4404.37	3934.82	1507.73	3001.1	-1.24929	0.0201795	0.100879	6540.2	2814.55
Actb	59866.3	57343.3	38118.3	39707.6	33886.9	37440.4	-0.481505	0.000424395	0.00525106	51776	37011.6
Actc1	17.6432	18.0815	15.951	11.3504	3.35547	8.8586	-1.22848	0.0859698	0.268829	17.2253	7.85484
Actg1	6445.65	4632.26	3572.1	3727.68	3768.19	3947	-0.333379	0.00391777	0.0300684	4883.34	3814.29
Actg2	260.727	133.351	151.066	100.262	14.5404	62.0102	-1.80666	4.46712e-06	0.000118085	181.715	58.9376
Actl10	14.7027	3.39029	3.75319	7.56696	4.47396	4.92144	-0.115974	0.895752	0.958626	7.28205	5.65412
Actl6a	923.327	1036.3	1062.15	924.115	908.214	967.556	-0.104169	0.370708	0.635182	1007.26	933.295
Actl6b	6.86124	7.91067	3.75319	3.78348	2.23698	1.96858	-1.22654	0.266252	NA	6.17504	2.66301
Actl7a	10.782	7.91067	13.1362	6.62109	12.3034	11.8115	-0.0843809	0.913291	0.964714	10.6096	10.2453
Actl9	5.88107	4.52039	1.87659	3.78348	3.35547	4.92144	0.0421449	0.968017	NA	4.09268	4.02013
Actn1	3236.55	2715.62	2417.99	1932.41	1958.48	1992.2	-0.505435	2.56415e-06	7.36649e-05	2790.05	1961.03
Actn2	40.1873	22.6019	32.8404	16.0798	5.59245	22.6386	-1.11212	0.0755826	0.248506	31.8765	14.7703
Actn3	657.699	291.565	348.108	263.898	250.542	312.02	-0.598506	0.00125867	0.0124356	432.457	275.486
Actn4	7904.15	5289.98	3740.05	4883.53	6486.13	5809.27	0.0486352	0.685336	0.852806	5644.73	5726.31
Actr10	2077.98	2850.1	2642.24	2588.85	2141.91	2355.4	-0.0774222	0.455782	0.704262	2523.44	2362.05
Actr1a	4965.58	4251.42	3243.69	3676.6	3849.84	3772.78	-0.135583	0.236817	0.495792	4153.57	3766.41
Actr1b	1929.97	1331.25	1110.01	1344.08	1607.27	1521.71	0.0502285	0.635444	0.825094	1457.08	1491.02
Actr2	6551.51	10717.8	10397.3	9033.06	7237.75	8313.3	-0.126488	0.186518	0.430824	9222.2	8194.71
Actr3	5472.33	7918.58	7909.84	6457.46	4646.21	5233.46	-0.36156	3.85607e-05	0.000726707	7100.25	5445.71
Actr3b	120.562	201.157	136.053	120.126	69.3464	81.696	-0.765122	0.00322498	0.0259946	152.591	90.3893
Actr5	160.749	125.441	100.398	119.18	154.352	161.423	0.17401	0.415672	0.672012	128.863	144.985
Actr6	418.536	560.528	587.374	549.551	527.927	558.092	0.0879653	0.519661	0.751147	522.146	545.19
Actr8	1065.45	1132.36	997.41	1122.75	1119.61	1089.61	0.0614766	0.591852	0.797994	1065.07	1110.65
Acvr1	1022.33	1002.4	1032.13	970.463	1012.23	935.074	-0.0686425	0.535957	0.760411	1018.95	972.59
Acvr1b	824.329	1017.09	570.485	748.183	770.64	749.044	-0.0891353	0.644949	0.8304	803.967	755.956
Acvr1c	17012.9	20303.3	22224.5	20379.7	20858.7	20250.8	0.0628477	0.474425	0.718855	19846.9	20496.4
Acvr2a	2212.26	3108.89	3907.07	2786.53	1929.4	2363.28	-0.342577	0.00226869	0.0196955	3076.07	2359.74
Acvr2b	52.9296	16.9514	17.8276	22.7009	50.3321	49.2144	0.588277	0.126447	0.340774	29.2362	40.7491
Acvrl1	1016.44	762.815	638.98	647.921	450.752	570.887	-0.524888	0.00446663	0.0333936	806.08	556.52
Acy1	162.71	82.497	77.8786	90.8036	166.655	115.162	0.229133	0.340756	0.608884	107.695	124.207
Acy3	127.423	127.701	72.2489	81.3449	101.783	94.4917	-0.235464	0.379934	0.643233	109.124	92.5397
Acyp1	251.906	242.971	208.302	263.898	181.195	194.889	-0.150218	0.423872	0.678825	234.393	213.327
Acyp2	833.151	1117.67	719.674	876.822	649.843	746.091	-0.237043	0.152769	0.382152	890.163	757.585
Ada	153.888	109.619	144.498	119.18	93.9532	100.397	-0.384768	0.113654	0.321285	136.002	104.51
Adal	456.763	716.481	546.089	593.061	438.448	523.642	-0.131373	0.404469	0.663646	573.111	518.384
Adam10	6247.65	7455.25	8408.08	9522.08	11969	10952.2	0.565435	1.08268e-09	7.54411e-08	7370.33	10814.4
Adam11	26.4648	10.1709	14.0745	9.4587	31.3177	21.6544	0.233404	0.636273	0.825316	16.9034	20.8103
Adam12	1384.01	1313.17	835.084	1279.76	1089.41	1199.85	0.0239637	0.894571	0.958202	1177.42	1189.67
Adam15	2867.02	1736.96	1414.95	1531.36	1789.58	1687.07	-0.223614	0.0715765	0.239851	2006.31	1669.34
Adam17	2437.7	3012.84	3040.08	2798.83	2260.47	2583.76	-0.140045	0.141328	0.365205	2830.21	2547.69
Adam19	1966.24	2051.12	1810.91	1898.36	854.527	1497.1	-0.510158	0.00559996	0.0392676	1942.76	1416.66
Adam1a	152.908	164.994	183.906	217.55	257.253	234.261	0.504259	0.0123255	0.0711022	167.269	236.355
Adam1b	1.96036	1.1301	3.75319	0.94587	15.6589	5.90573	1.2682	0.308295	NA	2.28121	7.50349
Adam2	1.96036	3.39029	1.87659	1.89174	2.23698	0.984289	-0.479567	0.709592	NA	2.40908	1.70434
Adam21	20.5837	15.8213	19.7042	32.1596	42.5026	37.403	0.982899	0.0327318	0.141885	18.7031	37.3551
Adam22	553.8	860.003	912.963	604.411	479.832	525.61	-0.487769	8.38481e-05	0.00138184	775.589	536.618
Adam23	1854.5	2570.97	2109.29	1839.72	1033.49	1418.36	-0.624102	1.82537e-06	5.50846e-05	2178.25	1430.52
Adam24	0	0	0	0	3.35547	1.96858	2.69499	0.256238	NA	0	1.77468
Adam28	0.980178	2.26019	0	0.94587	2.23698	2.95287	0.854972	0.67425	NA	1.08012	2.04524
Adam3	17.6432	25.9922	24.3957	17.9715	22.3698	7.87431	-0.476079	0.509929	0.74371	22.677	16.0719
Adam30	0	9.04077	1.87659	0.94587	0	0	-2.34433	0.349751	NA	3.63912	0.31529
Adam32	13.7225	15.8213	18.7659	16.0798	19.0143	18.7015	0.169046	0.768802	0.89883	16.1033	17.9319
Adam33	239.163	152.563	169.832	204.308	225.935	213.591	0.211231	0.303269	0.569913	187.186	214.611
Adam4	176.432	230.54	247.71	222.28	305.348	220.481	0.20306	0.322881	0.591105	218.227	249.369
Adam5	13.7225	18.0815	30.9638	18.9174	16.7774	25.5915	0.0300771	0.957566	0.98411	20.9226	20.4288
Adam6b	1.96036	4.52039	1.87659	1.89174	1.11849	2.95287	-0.458282	0.80549	NA	2.78578	1.9877
Adam8	325.419	221.499	197.981	136.205	76.0574	116.146	-1.19568	6.03399e-10	4.4587e-08	248.3	109.47
Adam9	5289.04	8033.85	7076.64	6914.31	5356.45	6191.18	-0.121243	0.227173	0.484442	6799.84	6153.98
Adamdec1	14.7027	21.4718	6.56808	10.4046	7.82943	9.84289	-0.582769	0.424814	0.679592	14.2475	9.35896
Adamts1	3086.58	5233.48	3700.64	3133.67	1769.45	2614.27	-0.682909	1.7316e-06	5.24999e-05	4006.9	2505.8
Adamts10	1242.87	657.716	657.746	802.098	730.374	852.394	-0.0504867	0.754877	0.890859	852.776	794.955
Adamts12	5423.32	3936.13	5291.06	4904.34	4045.58	4647.81	-0.109796	0.440667	0.691882	4883.5	4532.58
Adamts13	1.96036	0	0.938297	1.89174	5.59245	1.96858	1.76989	0.267445	NA	0.966217	3.15092
Adamts14	213.679	96.0582	91.9531	139.043	140.93	121.068	0.0807894	0.710781	0.867399	133.897	133.68
Adamts15	1565.34	1117.67	1425.27	1235.31	1046.91	1197.88	-0.239601	0.102029	0.29923	1369.43	1160.03
Adamts16	166.63	167.254	261.785	182.553	182.314	184.062	-0.0965918	0.670859	0.84464	198.556	182.976
Adamts17	97.0376	40.6835	28.1489	47.2935	23.4883	33.4658	-0.546315	0.115341	0.323784	55.29	34.7492
Adamts18	315.617	80.2368	185.783	72.832	43.6211	42.3244	-1.83221	4.87367e-08	2.35344e-06	193.879	52.9259
Adamts19	42.1476	39.5534	56.2978	65.2651	112.968	80.7117	0.878772	0.00555713	0.0390647	45.9996	86.3148
Adamts2	4769.54	4954.34	3802.92	5724.41	3632.86	4996.25	0.066768	0.626864	0.820666	4508.93	4784.5
Adamts20	148.007	115.27	150.128	106.883	123.034	128.942	-0.214341	0.382787	0.645212	137.801	119.62
Adamts3	402.853	203.417	392.208	178.769	201.328	182.093	-0.835567	0.000570163	0.00661664	332.826	187.397
Adamts4	155.848	174.035	141.683	139.043	89.4792	123.036	-0.438715	0.0431904	0.171456	157.189	117.186
Adamts5	26283.5	47034.6	37506.5	28620.1	13876	21731.1	-0.798198	7.34948e-10	5.35602e-08	36941.5	21409.1
Adamts6	212.699	294.955	359.368	357.539	389.235	359.265	0.393516	0.0182417	0.0942457	289.007	368.68
Adamts7	278.37	109.619	125.732	113.504	93.9532	108.272	-0.619799	0.00358355	0.0280591	171.241	105.243
Adamts8	187.214	50.8543	133.238	71.8861	50.3321	62.0102	-0.995547	0.00648131	0.043704	123.769	61.4095
Adamts9	2926.81	2304.27	2132.75	2353.33	3115	2625.1	0.128869	0.236438	0.495619	2454.61	2697.81
Adamtsl1	656.719	700.66	711.229	841.825	645.369	776.604	0.146539	0.479748	0.722181	689.536	754.599
Adamtsl2	98.0178	136.742	83.5084	48.2394	31.3177	49.2144	-1.31985	0.000239886	0.00328257	106.089	42.9239
Adamtsl3	433.239	357.11	425.987	337.676	255.016	262.805	-0.50406	0.0172928	0.0908064	405.445	285.166
Adamtsl4	448.921	348.07	288.057	301.733	404.894	378.951	5.04937e-05	0.999729	0.999792	361.683	361.859
Adamtsl5	127.423	122.05	111.657	98.3705	142.048	131.895	0.028031	0.900473	0.960366	120.377	124.104
Adap1	581.245	244.101	121.979	266.735	465.292	370.093	0.393458	0.0376246	0.15554	315.775	367.373
Adap2	655.739	1179.82	709.353	645.084	413.841	514.783	-0.684136	0.000546153	0.00637995	848.304	524.569
Adar	1384.99	1135.75	1249.81	1221.12	1405.94	1233.31	0.0316232	0.784283	0.907606	1256.85	1286.79
Adarb1	1063.49	1232.94	952.371	884.389	734.848	807.117	-0.422933	0.00141086	0.0136257	1082.93	808.785
Adarb2	82.3349	110.749	80.6935	34.9972	96.1902	80.7117	-0.446574	0.211134	0.465097	91.2593	70.633
Adat1	152.908	146.913	156.696	149.448	200.21	186.031	0.219575	0.274668	0.539455	152.172	178.563
Adat2	119.582	100.579	99.4595	126.747	131.982	120.083	0.244466	0.272362	0.536735	106.54	126.271
Adat3	21.5639	7.91067	1.87659	3.78348	11.1849	8.8586	-0.0895165	0.901264	0.960449	10.4504	7.94233
Adck1	454.802	381.973	252.402	332	437.33	410.448	0.120077	0.485013	0.724967	363.059	393.26
Adck2	446.961	406.835	398.776	451.18	664.383	488.207	0.334811	0.0138651	0.0773562	417.524	534.59
Adck3	1098.78	711.961	638.98	786.018	1099.48	882.907	0.186663	0.140847	0.364203	816.573	922.8
Adck4	351.884	232.8	158.572	253.493	374.694	282.491	0.317612	0.0689177	0.233902	247.752	303.559
Adck5	208.778	113.01	98.5212	154.177	442.922	255.915	0.946404	1.7005e-08	9.22045e-07	140.103	284.338
Adcy1	133.304	125.441	86.3233	104.992	161.063	129.926	0.185112	0.477298	0.720878	115.023	131.993
Adcy10	97.0376	66.6757	59.1127	127.692	256.134	187.999	1.32	2.02745e-10	1.70424e-08	74.2753	190.609
Adcy2	74.4935	39.5534	72.2489	78.5072	61.517	74.8059	0.214764	0.557963	0.775581	62.0986	71.6101
Adcy3	768.459	463.339	393.146	564.685	657.672	611.243	0.211407	0.126542	0.340971	541.648	611.2
Adcy4	567.523	431.697	330.281	349.026	343.377	416.354	-0.244398	0.135737	0.356202	443.167	369.586
Adcy5	3868.76	3408.37	1885.98	3472.29	3908.01	3959.79	0.323557	0.0646831	0.22442	3054.37	3780.03
Adcy6	3953.06	3280.67	2468.66	3087.32	4308.43	3719.63	0.188603	0.116743	0.326015	3234.13	3705.12
Adcy7	1518.3	1440.87	1742.42	1330.84	779.588	1007.91	-0.612228	0.000168661	0.00244036	1567.2	1039.45
Adcy8	9.80178	10.1709	15.951	7.56696	6.71094	10.8272	-0.461059	0.557763	0.775581	11.9746	8.36836
Adcy9	1331.08	1160.61	1159.74	1226.79	1155.4	1149.65	-0.0451397	0.729286	0.878464	1217.14	1177.28
Adcyap1r1	1040.95	1011.44	1073.41	884.389	384.761	642.741	-0.77274	8.8787e-06	0.000211478	1041.93	637.297
Add1	5296.88	5213.13	5080.88	5212.69	5023.14	5090.74	-0.0248194	0.777848	0.904132	5196.96	5108.86
Add2	2.94053	2.26019	0	1.89174	1.11849	0	-0.578214	0.77342	NA	1.73358	1.00341
Add3	3135.59	2836.54	3374.12	3280.28	2740.3	3002.08	-0.0488146	0.700907	0.861609	3115.42	3007.55
Adgb	136.245	134.481	114.472	195.795	180.077	163.392	0.482559	0.0387875	0.159188	128.399	179.755
Adgra1	0.980178	1.1301	0.938297	4.72935	0	2.95287	1.29183	0.504863	NA	1.01619	2.56074
Adgra2	1785.88	1575.35	1372.73	1448.13	1573.72	1528.6	-0.0583914	0.56948	0.784232	1577.99	1516.81
Adgra3	538.118	336.769	394.085	390.644	260.608	329.737	-0.369014	0.0621203	0.218342	422.99	326.996
Adgrb1	4.90089	2.26019	0.938297	2.83761	1.11849	0	-0.787553	0.627405	NA	2.69979	1.3187
Adgrb2	28.4252	6.78058	5.62978	1.89174	12.3034	5.90573	-0.983383	0.222856	0.479315	13.6118	6.70029
Adgrb3	7.84142	2.26019	7.50638	7.56696	3.35547	6.89002	0.0448396	0.965547	NA	5.86933	5.93749
Adgrd1	1101.72	804.629	1032.13	1136.94	977.561	1083.7	0.127463	0.446196	0.696885	979.492	1066.07
Adgre1	2256.37	4206.22	4573.26	2050.65	740.441	1334.7	-1.42932	9.20038e-16	1.66098e-13	3678.62	1375.26
Adgre4	261.707	432.827	505.742	260.114	52.5691	151.58	-1.51568	1.05227e-09	7.36446e-08	400.092	154.755
Adgre5	3635.48	3242.25	2396.41	2465.88	1555.82	2204.81	-0.586398	0.00015624	0.00229619	3091.38	2075.5
Adgrf1	5.88107	6.78058	3.75319	0.94587	2.23698	0.984289	-2.04636	0.0855518	NA	5.47161	1.38905
Adgrf2	10.782	16.9514	15.0128	20.8091	31.3177	23.6229	0.838175	0.115839	0.324344	14.2487	25.2499
Adgrf3	3.92071	4.52039	0.938297	0	5.59245	1.96858	-1.062	0.427442	NA	3.12646	2.52034
Adgrf4	24.5044	9.04077	15.0128	21.755	19.0143	12.7958	0.181365	0.750659	0.888958	16.186	17.855
Adgrf5	9818.44	13952.2	12739.3	10626.9	7072.22	9384.21	-0.421154	0.000358707	0.00454811	12170	9027.76
Adgrg1	899.803	757.165	461.642	496.582	797.484	634.866	-0.148134	0.390744	0.653206	706.203	642.977
Adgrg2	324.439	340.159	569.546	538.2	1114.02	743.138	0.935196	1.57711e-05	0.000339966	411.381	798.452
Adgrg3	116.641	79.1067	67.5574	108.775	176.721	168.313	0.784491	0.00136023	0.0132252	87.7684	151.27
Adgrg5	23.5243	12.4311	9.38297	7.56696	10.0664	7.87431	-0.763968	0.218598	0.473715	15.1128	8.50256
Adgrg6	672.402	805.759	903.58	951.546	1306.4	991.179	0.453841	6.22063e-05	0.00109081	793.914	1083.04
Adgrg7	9.80178	16.9514	7.50638	5.67522	6.71094	11.8115	-0.486864	0.54599	0.767499	11.4199	8.06588
Adgrl1	1088.98	685.968	641.795	594.952	664.383	578.762	-0.373668	0.00189554	0.0171397	805.58	612.699
Adgrl2	2346.55	2555.15	2235.02	2212.39	2167.63	2209.73	-0.114296	0.261182	0.524325	2378.91	2196.58
Adgrl3	389.131	317.557	365.936	245.926	262.845	266.742	-0.468049	0.00317458	0.0256665	357.541	258.505
Adgrl4	3253.21	5000.68	4869.76	3968.87	2069.21	3090.67	-0.522646	0.000157607	0.00231139	4374.55	3042.92
Adgrv1	8.8216	12.4311	12.1979	17.9715	8.94792	15.7486	0.367931	0.596403	0.801748	11.1502	14.2227
Adh1	2778.8	2550.63	2234.09	2410.08	2522.2	2401.66	-0.0455069	0.650767	0.833231	2521.17	2444.65
Adh4	1.96036	7.91067	2.81489	5.67522	3.35547	2.95287	-0.00490806	0.997017	NA	4.22864	3.99452
Adh5	3122.85	3291.97	2760.47	2873.55	2779.45	2797.35	-0.119854	0.256486	0.518487	3058.43	2816.78
Adh6-ps1	29.4053	35.033	23.4574	29.322	31.3177	23.6229	-0.0602359	0.898533	0.959341	29.2986	28.0875
Adh7	100.958	113.01	168.893	122.017	64.8724	89.5703	-0.444796	0.160242	0.393702	127.62	92.1533
Adhfe1	3747.22	4834.55	3635.9	4420.05	5022.02	4534.62	0.19553	0.134307	0.353349	4072.56	4658.9
Adi1	693.966	1000.14	797.552	930.736	1140.86	1008.9	0.315848	0.0317106	0.138899	830.551	1026.83
Adig	2075.04	1182.08	1067.78	2142.4	3607.13	2696.95	0.974915	4.55104e-22	1.80756e-19	1441.63	2815.49
Adipoq	91267.3	88607.5	65037.1	76570.1	71472.7	70516.4	-0.163404	0.170879	0.409465	81637.3	72853.1
Adipor1	4811.69	4529.43	3683.75	4134.4	4249.15	4288.55	-0.0392716	0.726019	0.876663	4341.62	4224.03
Adipor2	18653.8	18573.1	14296.8	18925.9	25367.4	20912.2	0.325752	0.00607396	0.0415935	17174.6	21735.2
Adk	3047.37	3409.5	2975.34	3146.91	2525.55	3006.02	-0.123852	0.225313	0.482223	3144.07	2892.83
Adm	146.046	202.287	164.202	109.721	79.4128	110.24	-0.765121	0.00115517	0.0115935	170.845	99.7914
Adnp	61.7512	50.8543	58.1744	57.6981	79.4128	83.6645	0.358018	0.23841	0.497847	56.9266	73.5918
Adnp2	613.591	619.293	568.608	693.323	796.365	697.861	0.276095	0.0292152	0.131188	600.497	729.183
Ado	1170.33	1391.15	1430.9	1399.89	1034.6	1205.75	-0.132656	0.203711	0.45332	1330.79	1213.42
Adora1	1109.56	1420.53	742.193	806.827	914.925	947.87	-0.291567	0.179575	0.42159	1090.76	889.874
Adora2a	107.82	59.8951	54.4212	54.8605	109.612	63.9788	0.0232073	0.934567	0.975058	74.0453	76.1504
Adora2b	51.9494	40.6835	59.1127	49.1853	44.7396	39.3716	-0.177848	0.636656	0.825745	50.5819	44.4321
Adora3	0.980178	4.52039	5.62978	4.72935	2.23698	2.95287	0.194202	0.871733	NA	3.71011	3.3064
Adpgk	785.122	918.768	889.506	807.773	772.877	794.321	-0.120327	0.297545	0.564105	864.465	791.657
Adprh	586.146	517.584	500.112	502.257	495.491	520.689	-0.0795505	0.537445	0.761677	534.614	506.146
Adprhl1	6.86124	4.52039	1.87659	7.56696	10.0664	6.89002	0.962888	0.297765	NA	4.41941	8.17447
Adprhl2	283.271	124.311	94.768	127.692	210.276	161.423	0.0877788	0.628816	0.821032	167.45	166.464
Adprm	432.258	577.479	565.793	556.172	510.032	595.495	0.09826	0.481015	0.722852	525.177	553.899
Adra1a	1339.9	1412.62	844.467	1731.89	1561.41	1649.67	0.462084	0.00715317	0.0471495	1199	1647.66
Adra1b	7.84142	3.39029	4.69148	10.4046	10.0664	10.8272	1.01999	0.220427	0.476064	5.30773	10.4327
Adra1d	100.958	101.709	73.1872	68.1027	78.2943	106.303	-0.126464	0.663674	0.84097	91.9514	84.2334
Adra2a	47.0485	51.9844	65.6808	37.8348	59.28	44.293	-0.217678	0.520516	0.75163	54.9046	47.1359
Adra2b	17.6432	33.9029	16.8893	38.7807	16.7774	20.6701	0.113143	0.825444	0.928105	22.8118	25.4094
Adra2c	9.80178	11.301	4.69148	8.51283	5.59245	2.95287	-0.565575	0.567858	NA	8.59808	5.68605
Adrb1	68.6124	76.8465	61.9276	85.1283	140.93	111.225	0.676399	0.0111301	0.0655634	69.1289	112.428
Adrb2	305.815	292.695	282.427	268.627	167.774	243.119	-0.398367	0.0209648	0.103469	293.646	226.507
Adrb3	3713.89	2065.82	3474.51	4865.56	8062.08	6217.75	1.02442	3.75647e-10	2.92545e-08	3084.74	6381.8
Adrbk1	1463.41	1028.39	907.333	1139.77	1568.12	1349.46	0.257395	0.0124236	0.0715125	1133.04	1352.45
Adrbk2	1176.21	1348.2	996.471	1183.28	1583.78	1297.29	0.194389	0.178132	0.419546	1173.63	1354.79
Adrm1	414.615	264.443	202.672	270.519	382.524	360.25	0.226572	0.146898	0.373822	293.91	337.764
Adsl	1130.14	822.71	761.897	864.526	994.338	996.1	0.0781852	0.482943	0.723953	904.917	951.655
Adss	1297.76	1809.28	2159.96	2764.78	2601.61	2576.87	0.635524	3.38414e-08	1.7232e-06	1755.67	2647.75
Adssl1	190.154	125.441	197.042	135.259	92.8347	121.068	-0.559165	0.0433135	0.171816	170.879	116.387
Adtrp	109.78	149.173	86.3233	122.017	138.693	116.146	0.127548	0.650971	0.833291	115.092	125.619
Aebp1	1674.14	1240.85	1142.85	1194.63	907.096	1114.21	-0.302368	0.220126	0.475737	1352.61	1071.98
Aebp2	2258.33	3124.72	3380.68	3019.22	3008.74	3142.83	0.0984323	0.385893	0.648406	2921.24	3056.93
Aen	275.43	362.761	247.71	262.006	213.632	245.088	-0.296682	0.121629	0.333517	295.3	240.242
Aes	2214.22	1288.31	876.369	1362.05	1781.76	1558.13	0.163744	0.223757	0.480058	1459.63	1567.31
AF251705	110.76	144.652	131.362	73.7779	36.9102	65.9473	-1.13414	0.000483172	0.00581526	128.925	58.8785
AF357355	3.92071	4.52039	3.75319	5.67522	2.23698	2.95287	-0.205629	0.865801	NA	4.06476	3.62169
AF357359	20.5837	29.3825	26.2723	47.2935	21.2513	43.3087	0.54513	0.245265	0.50532	25.4129	37.2845
AF357399	6.86124	10.1709	14.0745	16.0798	12.3034	9.84289	0.362268	0.580806	0.790653	10.3689	12.742
AF357425	9.80178	6.78058	7.50638	8.51283	1.11849	2.95287	-1.17472	0.239643	NA	8.02958	4.19473
AF357426	6.86124	3.39029	2.81489	13.2422	3.35547	8.8586	0.853833	0.367061	NA	4.35547	8.48542
AF529169	146.046	11.301	91.0148	12.2963	8.94792	7.87431	-3.065	1.35094e-06	4.27537e-05	82.7874	9.70618
Afap1	3231.65	2521.24	2202.18	2578.44	4348.69	3526.71	0.367389	0.00946648	0.0581795	2651.69	3484.61
Afap1l1	1312.46	1291.7	1051.83	1027.22	658.791	814.991	-0.567678	4.20499e-06	0.000112655	1218.66	833.666
Afap1l2	527.336	457.689	389.393	463.476	427.263	491.16	0.0134769	0.933785	0.974934	458.139	460.633
Aff1	3556.08	4286.46	3661.23	3698.35	3938.2	3711.75	-0.0163677	0.880127	0.95192	3834.59	3782.77
Aff2	159.769	353.72	164.202	117.288	85.0053	88.586	-1.1898	0.000162494	0.00236621	225.897	96.9597
Aff3	480.287	648.675	590.189	2043.08	939.532	1644.75	1.40008	7.79986e-12	8.42969e-10	573.05	1542.45
Aff4	10406.5	15059.7	13288.2	16531	18428.2	17601.1	0.461381	1.20179e-05	0.000274322	12918.1	17520.1
Afg3l1	1337.94	1189.99	917.654	1129.37	1470.81	1329.77	0.183151	0.138767	0.361348	1148.53	1309.99
Afg3l2	1905.47	1983.32	1731.16	1931.47	2400.28	2181.18	0.205001	0.0652241	0.22546	1873.31	2170.98
Afmid	109.78	117.53	74.1255	89.8577	102.901	100.397	-0.0395605	0.886112	0.954445	100.478	97.7188
Aftph	2305.38	2884.01	3365.67	2983.28	3548.97	3201.89	0.209467	0.0336409	0.144486	2851.69	3244.71
Aga	1111.52	1186.6	897.012	1018.7	847.816	876.017	-0.222445	0.11149	0.317768	1065.04	914.178
Agap1	1785.88	1321.08	1463.74	1328	1743.73	1497.1	-0.00993059	0.925823	0.97066	1523.57	1522.94
Agap2	56.8503	25.9922	25.334	51.077	30.1992	39.3716	0.215012	0.577202	0.788631	36.0588	40.2159
Agap3	726.312	325.468	312.453	329.163	472.003	418.323	-0.0935302	0.495557	0.733443	454.744	406.496
Agbl1	8.8216	5.65048	7.50638	0.94587	1.11849	5.90573	-1.47123	0.227014	NA	7.32615	2.6567
Agbl2	13.7225	18.0815	28.1489	16.0798	23.4883	18.7015	0.0016527	0.997548	0.998756	19.9843	19.4232
Agbl3	350.904	359.371	419.419	456.855	439.567	447.851	0.258561	0.0736767	0.244466	376.564	448.091
Agbl5	340.122	267.833	317.144	272.411	439.567	362.218	0.187096	0.23393	0.493159	308.366	358.065
Ager	21.5639	13.5612	12.1979	6.62109	21.2513	11.8115	-0.356092	0.517189	0.748859	15.7743	13.228
Agfg1	1773.14	2068.08	2113.98	1941.87	1744.85	1862.27	-0.0943837	0.353714	0.621758	1985.07	1849.66
Agfg2	840.993	1013.7	620.214	810.611	572.667	638.803	-0.301456	0.0790289	0.255605	824.968	674.027
Aggf1	1167.39	1442	1369.91	1380.02	1290.74	1382.93	0.0360225	0.752171	0.889645	1326.44	1351.23
Agk	497.93	574.089	588.312	596.844	508.913	505.924	-0.0357485	0.783367	0.907294	553.444	537.227
Agl	2773.9	3138.28	2817.71	3642.55	4467.25	3942.08	0.461934	5.54136e-06	0.000140857	2909.96	4017.29
Agmat	0.980178	2.26019	1.87659	1.89174	1.11849	2.95287	0.351194	0.820714	NA	1.70565	1.9877
Agmo	1837.83	2661.38	2735.14	2717.49	2436.07	2615.26	0.137268	0.189531	0.434875	2411.45	2589.6
Ago1	2047.59	1946.03	1901.93	1869.99	2124.01	1898.69	-0.0055793	0.95595	0.983584	1965.18	1964.23
Ago2	2764.1	2856.88	2273.49	2209.55	2414.82	2493.2	-0.15269	0.189886	0.435124	2631.49	2372.53
Ago3	1531.04	2059.04	2138.38	1845.39	1782.87	1822.9	-0.045315	0.657329	0.837233	1909.48	1817.06
Ago4	541.058	661.106	807.874	626.166	680.042	694.908	0.0205019	0.873821	0.948964	670.013	667.039
Agpat1	732.193	375.192	301.193	459.693	636.421	544.312	0.284402	0.0394616	0.161288	469.526	546.809
Agpat2	6651.49	3551.89	1776.2	4563.82	7928.98	5949.04	0.712579	5.12388e-05	0.00091877	3993.19	6147.28
Agpat3	2592.57	1715.49	1319.25	2025.11	3156.38	2734.35	0.501035	2.08727e-05	0.000430097	1875.77	2638.61
Agpat4	197.996	167.254	143.559	155.123	115.205	134.848	-0.319842	0.204287	0.454299	169.603	135.058
Agpat5	1073.29	1561.79	1285.47	1302.46	1166.59	1190.99	-0.0808746	0.548175	0.769864	1306.85	1220.01
Agpat6	4054.02	3806.16	3424.78	3898.88	4525.41	4332.84	0.171548	0.0722367	0.24106	3761.65	4252.38
Agpat9	4688.19	4449.19	3613.38	4591.25	5487.31	4841.72	0.221014	0.0405072	0.164001	4250.25	4973.43
Agps	4113.81	9074.67	9609.1	13496.6	25833.8	18968.2	1.43649	2.49939e-14	3.67665e-12	7599.19	19432.9
Agr2	1.96036	5.65048	1.87659	1.89174	2.23698	2.95287	-0.348908	0.78615	NA	3.16248	2.36053
Agr3	0.980178	2.26019	1.87659	0.94587	0	2.95287	-0.402924	0.873975	NA	1.70565	1.29958
Agrn	2393.59	1200.16	1363.35	1235.31	1641.94	1415.41	-0.178413	0.124915	0.338482	1652.37	1430.89
Agrp	23.5243	7.91067	11.2596	26.4844	25.7253	14.7643	0.740593	0.204858	0.454968	14.2315	22.3247
Agt	446.961	256.532	307.761	268.627	337.784	292.334	-0.163203	0.346027	0.613747	337.085	299.582
Agtpbp1	2599.43	3382.38	3070.11	2943.55	2609.44	3007.99	-0.0685463	0.554764	0.773811	3017.31	2853.66
Agtr1a	1246.79	502.893	1346.46	574.143	1040.2	766.761	-0.418147	0.412458	0.669671	1032.05	793.7
Agtr1b	1.96036	2.26019	0.938297	0.94587	1.11849	0	-1.44485	0.540964	NA	1.71962	0.68812
Agtr2	26.4648	16.9514	131.362	24.5926	30.1992	16.7329	-1.04416	0.125656	0.339422	58.2593	23.8416
Agtrap	900.783	890.516	1154.11	914.657	1015.59	920.31	-0.0387081	0.75706	0.892241	981.802	950.185
Agxt2	14.7027	6.78058	13.1362	10.4046	79.4128	31.4972	1.42224	0.00609661	0.0417307	11.5398	40.4382
Ahctf1	4043.23	4641.31	5631.66	4462.62	3738	4241.3	-0.188186	0.0859772	0.268829	4772.07	4147.3
Ahcy	313.657	186.466	239.266	205.254	228.172	217.528	-0.181984	0.362547	0.629072	246.463	216.985
Ahcyl1	3968.74	5560.07	5831.52	5522.94	5892.21	5666.55	0.184474	0.132582	0.350881	5120.11	5693.9
Ahcyl2	9730.22	13899.1	11018.4	11931.2	10341.6	10725.8	-0.0567889	0.644915	0.8304	11549.2	10999.5
Ahdc1	407.754	128.831	129.485	190.12	250.542	213.591	0.142467	0.39949	0.66071	222.023	218.084
Ahi1	548.9	488.202	591.127	583.602	535.757	596.479	0.0715224	0.628463	0.821015	542.743	571.946
Ahnak	256150	365967	360278	290676	220401	249357	-0.347807	1.81032e-05	0.000382454	327465	253478
Ahr	1239.92	982.054	1454.36	984.651	841.105	855.347	-0.455127	0.00410979	0.0312869	1225.45	893.701
Ahrr	22.5441	44.0738	52.5446	28.3761	15.6589	16.7329	-0.875012	0.057616	0.208128	39.7208	20.256
Ahsa1	1721.19	1828.5	1653.28	1569.2	1452.92	1489.23	-0.206399	0.0418753	0.167983	1734.32	1503.78
Ahsa2	586.146	734.563	738.44	803.99	807.55	737.232	0.204009	0.155651	0.386439	686.383	782.924
Ahsg	14.7027	21.4718	3.75319	4.72935	0	1.96858	-2.79505	0.0328879	NA	13.3092	2.23264
AI115009	0	6.78058	2.81489	0	0	0	-3.23086	0.175244	NA	3.19849	0
AI118078	12.7423	11.301	8.44467	17.0257	48.0951	25.5915	1.35383	0.0122308	0.0706583	10.8293	30.2374
AI182371	18.6234	20.3417	36.5936	42.5642	40.2657	37.403	0.739409	0.0968902	0.290488	25.1862	40.0776
AI197445	6.86124	11.301	17.8276	12.2963	4.47396	8.8586	-0.454349	0.506424	0.741442	11.9966	8.54296
AI314180	6933.78	9748.21	9098.67	9446.41	10212.9	9684.42	0.209182	0.0373096	0.15464	8593.55	9781.25
AI314278	18.6234	27.1223	17.8276	13.2422	24.6068	6.89002	-0.554137	0.40723	0.665808	21.1911	14.913
AI317395	25.4846	14.6913	17.8276	29.322	61.517	45.2773	1.18004	0.00481916	0.0353472	19.3345	45.3721
AI413582	143.106	105.099	74.1255	71.8861	70.4649	60.0416	-0.635919	0.0402405	0.163391	107.443	67.4642
AI414108	59.7908	45.2039	69.434	41.6183	38.0287	35.4344	-0.607899	0.0761655	0.249699	58.1429	38.3605
AI427809	37.2468	33.9029	45.9766	31.2137	24.6068	14.7643	-0.735087	0.115772	0.324323	39.0421	23.5283
AI429214	111.74	169.514	127.608	156.069	154.352	139.769	0.157522	0.503197	0.738713	136.288	150.063
AI450353	9.80178	12.4311	19.7042	15.1339	15.6589	32.4815	0.643395	0.287894	0.554262	13.979	21.0914
AI463170	31.3657	15.8213	36.5936	32.1596	57.043	41.3401	0.594248	0.161058	0.394438	27.9269	43.5142
AI464131	1844.69	2230.81	1484.39	1830.26	1439.5	1665.42	-0.176452	0.223485	0.479798	1853.3	1645.06
AI467606	166.63	124.311	189.536	173.094	52.5691	93.5074	-0.700291	0.0473591	0.182599	160.159	106.39
AI504432	115.661	129.961	133.238	110.667	33.5547	60.0416	-0.989272	0.00456992	0.0339739	126.287	68.0877
AI506816	105.859	56.5048	69.434	52.9687	50.3321	56.1045	-0.523865	0.0795902	0.256707	77.266	53.1351
AI507597	0.980178	1.1301	0.938297	1.89174	2.23698	0.984289	0.740723	0.658695	NA	1.01619	1.70434
AI597479	1211.5	1665.76	1609.18	1394.21	1158.76	1261.86	-0.214722	0.0463127	0.179807	1495.48	1271.61
AI606473	60.771	166.124	107.904	152.285	86.1238	123.036	0.180269	0.51723	0.748859	111.6	120.482
AI607873	961.554	1759.56	1981.68	1443.4	753.863	1142.76	-0.427815	0.0304799	0.135694	1567.6	1113.34
AI661453	114.681	38.4233	89.1382	63.3733	120.797	77.7588	0.0849208	0.779009	0.904688	80.7474	87.3097
AI662270	311.697	376.322	597.695	330.109	133.1	206.701	-0.969334	1.79704e-05	0.00038066	428.571	223.303
AI837181	196.036	65.5456	51.6063	78.5072	163.3	124.02	0.370194	0.0952744	0.287324	104.396	121.942
AI839979	40.1873	33.9029	43.1617	40.6724	24.6068	17.7172	-0.517554	0.267547	0.531519	39.0839	27.6655
AI846148	264.648	187.596	170.77	263.898	331.073	298.239	0.525532	0.00114634	0.0115265	207.671	297.737
AI847159	2.94053	3.39029	1.87659	0.94587	0	0	-2.92328	0.155906	NA	2.73581	0.31529
AI854703	32.3459	29.3825	22.5191	25.5385	27.9623	34.4501	0.0723086	0.8709	0.947086	28.0825	29.317
AI987944	790.023	1092.8	1207.59	1096.26	688.99	939.996	-0.166571	0.180372	0.423087	1030.14	908.417
Aicda	3.92071	2.26019	2.81489	0	1.11849	2.95287	-1.2389	0.445021	NA	2.9986	1.35712
Aida	2025.05	3082.9	3195.84	2528.31	1722.48	2158.55	-0.345178	0.000233971	0.00321632	2767.93	2136.44
Aif1	227.401	316.427	339.664	209.983	104.02	146.659	-0.950714	5.79468e-07	2.04124e-05	294.497	153.554
Aif1l	674.362	388.753	612.708	621.437	1011.12	740.185	0.473879	0.00849098	0.0534242	558.608	790.912
Aifm1	1020.37	1453.3	1200.08	1512.45	1545.75	1529.58	0.33754	0.00776168	0.050004	1224.58	1529.26
Aifm2	5016.55	5432.37	3221.17	4368.98	4829.64	4524.78	0.00401342	0.980176	0.992796	4556.7	4574.46
Aifm3	22.5441	6.78058	10.3213	16.0798	29.0808	19.6858	0.75625	0.13439	0.353426	13.2153	21.6154
Aig1	176.432	166.124	132.3	138.097	177.84	171.266	0.0312061	0.883158	0.95324	158.285	162.401
Aim1	1903.51	1594.57	2052.06	1648.65	1863.41	1741.21	-0.0825268	0.500062	0.736692	1850.04	1751.09
Aim1l	11.7621	4.52039	11.2596	2.83761	6.71094	6.89002	-0.791957	0.276473	0.541687	9.18069	5.47953
Aim2	134.284	192.116	303.07	219.442	112.968	150.596	-0.352222	0.120354	0.331849	209.824	161.002
Aimp1	1097.8	1282.66	1140.97	1205.98	1224.75	1249.06	0.0665732	0.600425	0.804876	1173.81	1226.6
Aimp2	326.399	288.175	211.117	221.334	239.357	235.245	-0.241682	0.171548	0.410327	275.23	231.979
Aip	458.723	351.46	246.772	349.026	488.78	483.286	0.329082	0.0450895	0.176583	352.318	440.364
Aipl1	1.96036	4.52039	0.938297	2.83761	2.23698	0.984289	-0.269037	0.856186	NA	2.47301	2.01963
Aire	1.96036	0	2.81489	1.89174	0	0	-1.73308	0.447333	NA	1.59175	0.63058
Airn	523.415	540.186	697.155	624.274	636.421	676.206	0.150194	0.281991	0.547743	586.919	645.634
Ajuba	664.561	566.178	581.744	525.904	475.358	588.605	-0.194206	0.152099	0.381499	604.161	529.956
AK010878	94.0971	100.579	139.806	140.935	126.389	142.722	0.306582	0.223641	0.479948	111.494	136.682
Ak1	702.787	552.617	343.417	436.046	303.111	422.26	-0.444289	0.0173676	0.0910294	532.94	387.139
Ak2	4556.85	4950.95	3051.34	4711.38	5945.9	5241.34	0.330904	0.0352742	0.149245	4186.38	5299.54
Ak3	8330.53	12474	8847.2	11156.5	8177.28	9649.97	-0.0267861	0.846692	0.937445	9883.91	9661.26
Ak4	97.0376	51.9844	118.225	59.5898	48.0951	62.0102	-0.664033	0.0578973	0.20888	89.0825	56.565
Ak5	62.7314	70.066	54.4212	52.0229	76.0574	69.8845	0.0649253	0.832799	0.931869	62.4062	65.9882
Ak6	248.965	276.874	238.327	285.653	218.106	278.554	0.0287268	0.876583	0.949885	254.722	260.771
Ak7	1.96036	3.39029	3.75319	1.89174	2.23698	1.96858	-0.534364	0.698028	NA	3.03461	2.03243
Ak8	24.5044	16.9514	25.334	13.2422	11.1849	13.78	-0.813667	0.174422	0.414828	22.2633	12.7357
Akap1	1739.82	1463.47	1312.68	1632.57	2370.08	1930.19	0.376497	0.00454452	0.0338326	1505.32	1977.61
Akap10	1572.21	1922.29	2193.74	1943.76	1983.08	1988.26	0.0781993	0.442362	0.693351	1896.08	1971.7
Akap11	4180.46	6135.29	6065.15	5584.42	4856.49	5218.7	-0.033124	0.729413	0.878464	5460.3	5219.87
Akap12	6533.86	6791.88	5927.22	5789.67	4778.19	5634.07	-0.255039	0.0102542	0.0618539	6417.66	5400.64
Akap13	7277.82	9097.28	8029.01	7311.58	6415.66	7108.53	-0.220378	0.0236584	0.112653	8134.7	6945.26
Akap14	0	3.39029	7.50638	11.3504	7.82943	3.93716	1.84996	0.105099	NA	3.63222	7.70568
Akap17b	439.12	740.213	612.708	544.821	459.7	519.704	-0.198414	0.193021	0.439079	597.347	508.075
Akap2	14.7027	9.04077	10.3213	5.67522	11.1849	4.92144	-0.707002	0.3617	0.628378	11.3549	7.26052
Akap3	0.980178	2.26019	0.938297	3.78348	1.11849	2.95287	1.06386	0.525145	NA	1.39289	2.61828
Akap5	122.522	144.652	104.151	183.499	178.958	169.298	0.524839	0.0331355	0.14305	123.775	177.252
Akap6	162.71	160.474	223.315	174.04	158.826	157.486	-0.144473	0.499751	0.736583	182.166	163.451
Akap7	1748.64	2042.08	2412.36	2636.14	2890.18	2637.89	0.413384	0.00127633	0.0125632	2067.69	2721.4
Akap8	2152.47	2416.15	2771.73	2779.91	2698.92	2739.28	0.174946	0.0860702	0.269014	2446.78	2739.37
Akap8l	892.942	822.71	829.455	1108.56	1571.48	1320.92	0.635192	1.49723e-08	8.17403e-07	848.369	1333.65
Akap9	6202.56	7807.84	7542.03	8243.26	9539.6	9158.81	0.332573	0.00109054	0.0111203	7184.14	8980.56
Akip1	384.23	426.046	398.776	369.835	346.732	375.998	-0.141729	0.358751	0.626317	403.017	364.189
Akirin1	1879	3760.96	2483.67	2536.82	1747.08	2133.94	-0.305634	0.05691	0.206773	2707.88	2139.28
Akirin2	1247.77	1727.92	1722.71	1637.3	1366.8	1474.46	-0.0435884	0.679875	0.848862	1566.13	1492.85
Akna	434.219	314.167	231.759	284.707	251.66	279.538	-0.236732	0.193978	0.440247	326.715	271.968
Aknad1	8.8216	18.0815	26.2723	15.1339	4.47396	24.6072	-0.177562	0.806848	0.919805	17.7252	14.7384
Akr1a1	11899.4	11402.7	9866.19	11204.8	10179.4	10736.6	-0.0474292	0.628513	0.821015	11056.1	10706.9
Akr1b10	740.034	676.928	567.67	618.599	618.525	629.945	-0.0878246	0.493415	0.731649	661.544	622.356
Akr1b7	0.980178	0	0	0	1.11849	2.95287	1.85448	0.422275	NA	0.326726	1.35712
Akr1b8	922.347	1001.27	771.28	1031.94	786.299	935.074	0.0238238	0.855502	0.940871	898.298	917.773
Akr1c12	21.5639	45.2039	83.5084	29.322	27.9623	19.6858	-0.750766	0.0851445	0.267754	50.0921	25.6567
Akr1c13	317.578	533.405	488.853	313.083	191.262	283.475	-0.745504	1.31235e-05	0.000293279	446.612	262.607
Akr1c14	1801.57	1986.71	2235.02	3017.33	1663.2	2251.07	0.179151	0.200611	0.449476	2007.77	2310.53
Akr1c18	506.752	248.621	674.636	543.875	666.62	658.489	0.39077	0.145127	0.370949	476.67	622.995
Akr1c19	35.2864	30.5126	64.7425	29.322	39.1472	30.513	-0.37779	0.394237	0.656386	43.5138	32.994
Akr1c21	21.5639	38.4233	28.1489	29.322	24.6068	46.2616	0.220946	0.649824	0.832907	29.3787	33.3968
Akr1cl	438.139	453.169	991.78	2691	485.425	1708.73	1.13926	2.10127e-05	0.000432421	627.696	1628.38
Akr1e1	1165.43	1566.31	1400.88	1353.54	1185.6	1221.5	-0.122981	0.340619	0.608709	1377.54	1253.55
Akr7a5	304.835	131.091	105.089	162.69	248.305	206.701	0.293606	0.0945119	0.286165	180.339	205.898
Akt1	2148.55	979.794	939.235	1106.67	1601.68	1420.33	0.0856568	0.406859	0.665271	1355.86	1376.23
Akt1s1	316.597	223.759	140.745	188.228	241.594	278.554	0.0900865	0.668364	0.843454	227.034	236.125
Akt2	4633.3	3120.2	1961.98	3278.39	4892.28	3966.68	0.34774	0.0133206	0.0752744	3238.49	4045.78
Akt3	1706.49	2184.48	2615.97	2178.34	1714.65	1925.27	-0.132263	0.228512	0.486058	2168.98	1939.42
Aktip	1803.53	2690.76	2413.3	2409.13	1892.49	2139.84	-0.0762086	0.491396	0.73036	2302.53	2147.15
Alad	720.431	352.59	279.612	441.721	869.067	724.437	0.629406	4.92619e-06	0.000127773	450.878	678.408
Alas1	4273.58	4128.24	2259.42	3906.44	3912.48	4203.9	0.183712	0.287682	0.554085	3553.75	4007.61
Alas2	794.924	672.407	613.646	627.112	407.131	575.809	-0.378492	0.0348845	0.148224	693.659	536.684
Alb	1051.73	931.199	453.197	1170.99	1393.64	1128.98	0.625876	0.00264013	0.0222286	812.043	1231.2
Alcam	7741.44	11488.6	8554.45	8792.81	8362.95	8520	-0.0982072	0.45529	0.704085	9261.49	8558.59
Aldh16a1	256.807	83.6271	70.3723	102.154	148.759	123.036	0.0534076	0.790988	0.910855	136.935	124.65
Aldh18a1	774.34	458.819	557.348	401.995	412.723	397.653	-0.552074	0.000192999	0.00274501	596.836	404.124
Aldh1a1	6094.75	10430.8	9092.1	8381.36	4684.24	6470.71	-0.380523	0.000199493	0.00281971	8539.21	6512.1
Aldh1a2	119.582	146.913	218.623	107.829	22.3698	79.7274	-1.33205	0.000138772	0.00208578	161.706	69.9755
Aldh1a3	1372.25	933.46	2894.65	1149.23	1600.56	1317.96	-0.299874	0.44421	0.694876	1733.45	1355.92
Aldh1a7	5766.39	6686.78	3183.64	7047.68	5765.82	5921.48	0.263281	0.179257	0.421086	5212.27	6244.99
Aldh1b1	18.6234	16.9514	11.2596	13.2422	6.71094	9.84289	-0.675572	0.257158	0.519384	15.6115	9.93201
Aldh1l1	7083.74	4538.47	2543.72	4863.67	6457.05	5655.72	0.320334	0.0494597	0.187758	4721.98	5658.81
Aldh1l2	206.818	174.035	142.621	128.638	77.1758	117.13	-0.718827	0.000839405	0.00902886	174.491	107.648
Aldh2	6302.54	3868.32	2960.33	5463.35	6991.68	6240.39	0.550048	7.12236e-06	0.000175159	4377.06	6231.81
Aldh3a1	15.6828	2.26019	28.1489	5.67522	4.47396	2.95287	-1.8261	0.0555688	0.203744	15.364	4.36735
Aldh3a2	2260.29	2855.75	2587.82	2819.64	3315.21	2869.2	0.232409	0.0273573	0.125252	2567.96	3001.35
Aldh3b1	314.637	278.004	185.783	194.849	194.617	187.015	-0.419386	0.0587581	0.211054	259.475	192.16
Aldh3b2	296.014	317.557	132.3	212.821	255.016	196.858	-0.160901	0.572176	0.785903	248.624	221.565
Aldh3b3	13.7225	9.04077	1.87659	1.89174	5.59245	3.93716	-1.06484	0.297363	NA	8.21328	3.80712
Aldh4a1	1428.12	869.044	631.474	1166.26	1766.1	1317.96	0.568228	3.0192e-05	0.000587819	976.212	1416.77
Aldh5a1	692.005	689.359	656.808	813.449	895.911	784.478	0.288449	0.0139711	0.0777497	679.391	831.279
Aldh6a1	15705.4	20928.3	18874.8	22113.5	24619.1	22590.4	0.33418	0.000588774	0.00678503	18502.8	23107.7
Aldh7a1	2389.67	1703.06	1621.38	1898.36	2250.4	2140.83	0.14393	0.13006	0.346746	1904.7	2096.53
Aldh9a1	1760.4	1744.87	1634.51	1874.72	2155.33	1927.24	0.209261	0.0337007	0.144625	1713.26	1985.76
Aldoa	29120.1	21639.1	10400.1	21877	27720.7	24192.8	0.31661	0.103105	0.301053	20386.4	24596.8
Aldoart1	5.88107	1.1301	1.87659	0.94587	5.59245	0.984289	-0.388087	0.781033	NA	2.96259	2.50754
Aldob	2.94053	4.52039	7.50638	3.78348	15.6589	6.89002	0.699049	0.46318	NA	4.9891	8.77746
Aldoc	409.714	166.124	128.547	202.416	328.836	232.292	0.230179	0.176873	0.41809	234.795	254.515
Alg1	339.142	258.792	212.055	250.656	314.296	313.004	0.122646	0.466868	0.713082	269.996	292.652
Alg10b	1706.49	2390.15	2449.89	2094.16	2202.31	2192.01	0.0164516	0.894682	0.958219	2182.18	2162.83
Alg11	964.495	1482.69	1407.45	1292.06	1010	1215.6	-0.100982	0.367793	0.633894	1284.88	1172.55
Alg12	245.044	179.685	181.091	172.148	234.883	239.182	0.086723	0.629262	0.821131	201.94	215.405
Alg13	419.516	549.227	588.312	557.118	522.335	501.003	0.0431079	0.767252	0.897816	519.018	526.819
Alg14	481.267	621.553	517.002	580.764	614.051	590.573	0.149072	0.29414	0.561283	539.941	595.13
Alg2	801.785	984.314	836.023	812.503	1055.85	892.75	0.0711546	0.626676	0.820628	874.041	920.369
Alg3	112.72	110.749	91.9531	82.2907	146.522	88.586	-0.0304847	0.909929	0.964226	105.141	105.8
Alg5	891.962	1397.93	1085.61	1204.09	1033.49	1131.93	0.019129	0.893983	0.958149	1125.17	1123.17
Alg6	394.031	509.673	642.733	481.448	431.737	509.862	-0.0867069	0.589607	0.795911	515.479	474.349
Alg8	232.302	291.565	235.513	243.089	246.068	208.669	-0.117367	0.556026	0.774469	253.127	232.609
Alg9	851.774	770.726	650.24	813.449	1002.17	861.253	0.230529	0.06722	0.230057	757.58	892.29
Alk	33.326	6.78058	5.62978	5.67522	12.3034	14.7643	-0.173505	0.763234	0.895531	15.2455	10.9143
Alkbh1	401.873	407.965	490.729	471.989	465.292	439.977	0.0880302	0.538987	0.763013	433.522	459.086
Alkbh2	66.6521	22.6019	30.0255	25.5385	26.8438	28.5444	-0.463335	0.229551	0.487498	39.7598	26.9755
Alkbh3	807.666	784.287	546.089	669.676	771.758	745.107	0.0321029	0.841257	0.935355	712.681	728.847
Alkbh4	112.72	92.6679	106.028	68.1027	98.4272	93.5074	-0.277066	0.267943	0.531916	103.805	86.6791
Alkbh5	3220.86	4691.03	3777.58	4104.13	4173.09	3834.79	0.0686786	0.574103	0.786984	3896.49	4037.34
Alkbh6	186.234	119.79	96.6446	151.339	157.707	166.345	0.273667	0.194923	0.441436	134.223	158.464
Alkbh7	123.502	66.6757	68.4957	97.4246	93.9532	90.5546	0.167905	0.551344	0.772044	86.2246	93.9775
Alkbh8	589.087	754.904	742.193	793.585	694.583	729.358	0.101269	0.417171	0.672717	695.395	739.175
Allc	3.92071	0	0	0	1.11849	0	-0.890114	0.723977	NA	1.3069	0.37283
Alms1	892.942	797.848	1361.47	912.765	992.101	1027.6	-0.0438128	0.83126	0.930803	1017.42	977.488
Alms1-ps2	1.96036	0	0.938297	0	1.11849	1.96858	0.155089	0.940917	NA	0.966217	1.02902
Alox12	85.2755	66.6757	81.6318	89.8577	211.395	125.989	0.780253	0.000959309	0.00997164	77.861	142.414
Alox12e	47.0485	13.5612	34.717	0.94587	7.82943	1.96858	-3.33954	1.29439e-05	0.000290452	31.7756	3.58129
Alox15	7.84142	19.2116	16.8893	34.0513	224.817	129.926	2.92652	1.71512e-10	1.45712e-08	14.6475	129.598
Alox5	213.679	164.994	219.561	184.445	96.1902	160.439	-0.471229	0.066323	0.227723	199.411	147.025
Alox5ap	452.842	403.444	690.587	415.237	147.641	276.585	-0.959327	0.00034256	0.00439857	515.624	279.821
Alox8	6.86124	11.301	3.75319	1.89174	2.23698	1.96858	-1.84529	0.0788986	NA	7.30513	2.03243
Aloxe3	0	4.52039	0.938297	1.89174	7.82943	10.8272	2.23483	0.0770622	NA	1.81956	6.84945
Alpk1	493.029	627.203	693.401	548.605	441.804	457.694	-0.303349	0.0219271	0.107054	604.545	482.701
Alpk2	17.6432	22.6019	12.1979	25.5385	6.71094	10.8272	-0.419285	0.527187	0.756041	17.481	14.3589
Alpk3	44.108	16.9514	30.9638	21.755	15.6589	27.5601	-0.488378	0.34188	0.609743	30.6744	21.658
Alpl	333.26	315.297	266.476	232.684	199.091	243.119	-0.434703	0.0213484	0.104949	305.011	224.965
Als2	1387.93	1529.02	1384.93	1424.48	1533.45	1467.57	0.0410379	0.725699	0.876405	1433.96	1475.17
Als2cl	727.292	571.829	567.67	575.089	932.821	682.112	0.202269	0.109823	0.31509	622.263	730.007
Als2cr12	548.9	988.834	608.016	902.36	725.9	914.404	0.269579	0.165102	0.400422	715.25	847.555
Alx3	3.92071	0	5.62978	0.94587	3.35547	1.96858	-0.755652	0.606197	NA	3.1835	2.08997
Alx4	121.542	81.3669	166.079	87.9659	61.517	66.9316	-0.789567	0.00719837	0.0473935	122.996	72.1382
Alyref	960.574	782.027	849.159	806.827	690.109	890.781	-0.126067	0.342826	0.610481	863.92	795.906
Alyref2	57.8305	51.9844	36.5936	42.5642	43.6211	40.3558	-0.202944	0.583507	0.791894	48.8028	42.1804
Amacr	341.102	313.037	259.908	278.086	268.438	273.632	-0.155004	0.335319	0.603513	304.682	273.385
Ambra1	1520.26	1371.94	1307.05	1467.04	1874.59	1630.97	0.234394	0.0174451	0.0912277	1399.75	1657.53
Amd1	0	0	0.938297	0	3.35547	0	0.582853	0.840178	NA	0.312766	1.11849
Amdhd2	196.036	76.8465	76.0021	79.4531	164.418	124.02	0.13035	0.535371	0.760298	116.295	122.631
Amelx	29.4053	45.2039	54.4212	34.0513	26.8438	38.3873	-0.314169	0.410232	0.668089	43.0101	33.0941
Amer1	1996.62	2886.27	2377.64	2913.28	2722.41	2784.55	0.232237	0.0482702	0.184728	2420.18	2806.75
Amer2	3.92071	1.1301	2.81489	4.72935	12.3034	12.7958	1.88285	0.0408437	0.164985	2.6219	9.94283
Amfr	5816.37	5970.3	5301.38	5994.93	6299.34	6005.15	0.0976416	0.30362	0.570407	5696.02	6099.8
Amh	2.94053	1.1301	1.87659	2.83761	2.23698	5.90573	0.916592	0.470116	NA	1.98241	3.66011
Amhr2	65.6719	27.1223	36.5936	42.5642	25.7253	32.4815	-0.33061	0.441828	0.692888	43.1293	33.5903
Amica1	38.2269	65.5456	52.5446	53.9146	23.4883	34.4501	-0.50103	0.184038	0.427745	52.1057	37.2843
Amigo1	533.217	467.86	512.31	493.744	543.586	522.657	0.0464131	0.75792	0.892567	504.462	519.996
Amigo2	305.815	420.396	338.725	310.245	257.253	325.8	-0.240159	0.171028	0.409594	354.979	297.766
Amigo3	101.938	81.3669	67.5574	88.9118	91.7162	65.9473	-0.016381	0.952104	0.981703	83.6209	82.1918
Ammecr1	347.963	368.411	403.468	311.191	361.272	344.501	-0.138282	0.473409	0.718481	373.281	338.988
Ammecr1l	1926.05	2424.06	2381.4	2375.08	2356.66	2243.19	0.0658229	0.510539	0.744259	2243.83	2324.98
Amn	1.96036	0	0.938297	0	1.11849	0	-1.15744	0.600275	NA	0.966217	0.37283
Amn1	293.073	427.176	452.259	461.585	429.5	428.166	0.208915	0.157798	0.38976	390.836	439.75
Amot	812.567	836.271	1156.92	748.183	621.881	702.782	-0.427331	0.00455318	0.0338812	935.253	690.949
Amotl1	14858.5	13983.8	13717	13065.3	11291.2	12135.3	-0.224974	0.00809212	0.0515169	14186.4	12163.9
Amotl2	6249.61	5812.09	6831.74	5519.15	7175.12	6249.25	-0.00424734	0.969764	0.988746	6297.81	6314.51
Ampd1	148.007	76.8465	167.955	85.1283	39.1472	72.8374	-1.07765	0.00351944	0.0276936	130.936	65.7043
Ampd2	583.206	272.353	347.17	348.08	399.301	373.045	-0.0677925	0.677834	0.848214	400.91	373.476
Ampd3	693.966	1031.78	731.872	704.673	733.73	762.824	-0.145713	0.365795	0.63236	819.205	733.742
Amph	7.84142	6.78058	8.44467	6.62109	7.82943	13.78	0.291537	0.705057	0.863245	7.68889	9.41019
Amt	289.152	162.734	228.006	274.302	407.131	328.752	0.559138	0.00315103	0.0255541	226.631	336.728
Amtn	0	1.1301	0	1.89174	6.71094	2.95287	3.17642	0.0873285	NA	0.376699	3.85185
Amy1	10930	13870.8	15403.1	19419.7	16454.1	17875.7	0.439342	1.40617e-05	0.00030856	13401.3	17916.5
Amz1	67.6323	32.7728	20.6425	30.2679	35.7917	28.5444	-0.236828	0.527008	0.756041	40.3492	31.5346
Amz2	1394.79	1616.04	1505.97	1815.13	1660.96	1621.12	0.179059	0.0850261	0.267699	1505.6	1699.07
Anapc1	6956.32	7859.82	8257.95	8047.47	7648.24	7611.51	0.0227883	0.793536	0.912353	7691.36	7769.07
Anapc10	478.327	737.953	645.548	605.357	353.443	512.814	-0.337017	0.0172967	0.0908064	620.609	490.538
Anapc11	349.923	261.052	219.561	240.251	270.675	249.025	-0.116375	0.497439	0.734606	276.846	253.317
Anapc13	577.325	426.046	277.736	481.448	650.961	609.275	0.462469	0.00383746	0.0295584	427.036	580.561
Anapc15	367.567	315.297	268.353	302.679	271.793	292.334	-0.133051	0.399612	0.66071	317.072	288.935
Anapc16	1028.21	1370.81	1008.67	1144.5	701.294	947.87	-0.301132	0.0457275	0.178626	1135.89	931.222
Anapc2	1422.24	1031.78	963.631	1023.43	1569.24	1149.65	0.11556	0.31226	0.579822	1139.22	1247.44
Anapc4	2680.79	3296.49	3128.28	3018.27	2838.73	2859.36	-0.053682	0.618085	0.815372	3035.19	2905.45
Anapc5	6018.29	5735.24	5572.55	5675.22	4903.46	5286.61	-0.130945	0.126443	0.340774	5775.36	5288.43
Anapc7	875.299	688.229	661.499	781.289	898.148	871.096	0.196823	0.0852501	0.267779	741.676	850.177
Ang	162.71	131.091	224.253	157.96	88.3607	127.958	-0.46033	0.148545	0.375983	172.685	124.76
Angel1	183.293	91.5378	95.7063	96.4788	165.537	126.973	0.0855772	0.685807	0.853004	123.512	129.663
Angel2	1866.26	2209.34	2255.67	2130.1	1845.51	1927.24	-0.0914004	0.354055	0.621929	2110.42	1967.62
Angpt1	1287.95	1227.28	1718.96	1743.24	1823.14	1777.63	0.345221	0.0118369	0.0688586	1411.4	1781.33
Angpt2	657.699	737.953	589.25	643.192	476.477	549.233	-0.257023	0.0641166	0.222942	661.634	556.301
Angpt4	5.88107	10.1709	2.81489	12.2963	6.71094	10.8272	0.650353	0.457206	0.704659	6.28894	9.94481
Angptl1	384.23	627.203	358.429	425.642	181.195	297.255	-0.648147	0.0090013	0.0559701	456.621	301.364
Angptl2	5174.36	4312.45	3837.63	4031.3	2870.05	3513.91	-0.361384	0.00381263	0.0294321	4441.48	3471.75
Angptl3	89.1962	137.872	123.855	111.613	102.901	102.366	-0.112919	0.642833	0.829127	116.974	105.627
Angptl4	6656.39	11023	5586.62	6745	9544.08	7707.97	0.0300268	0.890857	0.956762	7755.32	7999.02
Angptl6	14.7027	4.52039	4.69148	4.72935	14.5404	8.8586	0.252812	0.722424	0.874317	7.97151	9.37611
Angptl7	51.9494	35.033	39.4085	45.4018	57.043	44.293	0.211324	0.527565	0.75631	42.1303	48.9126
Ank	1537.9	1643.16	1195.39	1887.96	2052.43	2003.03	0.439675	0.00119799	0.0119625	1458.82	1981.14
Ank1	54.89	46.3339	39.4085	46.3476	55.9245	56.1045	0.170369	0.617266	0.8149	46.8775	52.7922
Ank2	1749.62	1984.45	1810.91	1903.09	1276.2	1610.3	-0.223987	0.0311158	0.137277	1848.33	1596.53
Ank3	1134.07	662.236	1011.48	973.301	1641.94	1298.28	0.449336	0.00652692	0.0439006	935.929	1304.51
Ankdd1b	70.5728	82.497	86.3233	65.2651	79.4128	69.8845	-0.153547	0.588666	0.79525	79.7977	71.5208
Ankef1	756.697	736.823	852.912	1169.1	1476.41	1422.3	0.789005	5.03146e-08	2.41495e-06	782.144	1355.93
Ankfn1	26.4648	30.5126	21.5808	15.1339	27.9623	35.4344	-0.029031	0.954506	0.98289	26.1861	26.1769
Ankfy1	4340.23	4749.79	5037.72	4824.88	4479.55	4582.85	-0.0170044	0.849617	0.938851	4709.25	4629.1
Ankhd1	3484.53	4528.3	4942.01	4528.83	5508.57	4892.9	0.225274	0.0539887	0.199655	4318.28	4976.76
Ankib1	3789.37	5405.25	4756.23	4427.62	3299.55	3868.25	-0.253879	0.0109918	0.0649171	4650.28	3865.14
Ankle1	58.8107	16.9514	30.9638	17.9715	3.35547	11.8115	-1.96154	0.000501229	0.00598264	35.5753	11.0462
Ankle2	3187.54	3652.47	4076.9	3787.26	3418.11	3618.25	0.000122786	0.998928	0.999305	3638.97	3607.87
Ankmy1	3.92071	2.26019	2.81489	4.72935	7.82943	3.93716	0.873128	0.38884	NA	2.9986	5.49865
Ankmy2	1098.78	1221.63	1188.82	1118.96	1017.83	1080.75	-0.120616	0.265833	0.530297	1169.75	1072.51
Ankra2	538.118	577.479	729.995	713.186	599.511	617.149	0.0760921	0.579654	0.790254	615.197	643.282
Ankrd1	11.7621	51.9844	49.7297	19.8633	3.35547	11.8115	-1.62767	0.00366003	0.0285649	37.8254	11.6767
Ankrd10	983.118	890.516	1047.14	1014.92	902.622	975.43	-0.0145964	0.903426	0.961708	973.591	964.324
Ankrd11	3689.39	3427.58	2959.39	3348.38	4261.45	3896.8	0.181835	0.0793816	0.256224	3358.79	3835.54
Ankrd12	2013.29	2628.6	2957.51	2686.27	2281.72	2478.44	-0.00257736	0.978075	0.991871	2533.13	2482.14
Ankrd13a	2544.54	1924.55	1689.87	1880.39	1768.33	1878.02	-0.146737	0.169155	0.406714	2052.99	1842.25
Ankrd13b	166.63	40.6835	56.2978	55.8064	121.915	67.9159	0.0324752	0.905723	0.962601	87.8705	81.8792
Ankrd13c	2078.96	3036.57	2680.71	2847.07	2528.91	2657.58	0.0661907	0.543656	0.765697	2598.75	2677.85
Ankrd13d	91.1565	49.7242	40.3468	70.9403	128.626	99.4132	0.737176	0.00379742	0.0294004	60.4092	99.6599
Ankrd16	446.961	557.137	594.88	576.035	675.568	614.196	0.237615	0.0660038	0.227216	532.993	621.933
Ankrd17	6239.81	7535.48	7846.98	7161.18	8662.71	8028.84	0.150891	0.165681	0.401124	7207.42	7950.91
Ankrd2	8.8216	5.65048	5.62978	3.78348	3.35547	3.93716	-0.856118	0.446644	NA	6.70062	3.69204
Ankrd22	1.96036	4.52039	3.75319	6.62109	6.71094	7.87431	1.13285	0.224994	NA	3.41131	7.06878
Ankrd23	171.531	94.9281	105.089	102.154	115.205	125.989	-0.0880167	0.716483	0.870974	123.849	114.449
Ankrd24	187.214	81.3669	103.213	188.228	257.253	218.512	0.875249	3.02638e-05	0.000588495	123.931	221.331
Ankrd26	359.725	372.932	479.47	450.234	470.884	519.704	0.258064	0.120762	0.332316	404.042	480.274
Ankrd27	1861.36	1795.72	1663.6	1745.13	1849.98	1740.22	0.00252608	0.980073	0.992759	1773.56	1778.45
Ankrd28	1610.43	1941.51	2320.41	2044.97	2014.4	1968.58	0.0606706	0.577943	0.789084	1957.45	2009.32
Ankrd29	778.261	1076.98	808.812	722.645	299.755	545.296	-0.839965	1.96012e-08	1.0485e-06	888.018	522.565
Ankrd32	1069.37	1491.73	1451.55	1216.39	929.466	1109.29	-0.28618	0.0309815	0.136957	1337.55	1085.05
Ankrd33b	256.807	189.856	268.353	279.032	310.94	287.412	0.288887	0.120685	0.332316	238.339	292.461
Ankrd34a	2.94053	2.26019	0.938297	0.94587	0	4.92144	-0.0647829	0.964221	NA	2.04634	1.95577
Ankrd34b	3.92071	4.52039	7.50638	12.2963	22.3698	3.93716	1.24744	0.152592	0.382072	5.31582	12.8678
Ankrd34c	0	4.52039	0	5.67522	4.47396	10.8272	2.82632	0.111265	NA	1.5068	6.99212
Ankrd35	46.0684	25.9922	23.4574	33.1055	50.3321	52.1673	0.531037	0.181628	0.424966	31.8393	45.2016
Ankrd37	28.4252	28.2524	33.7787	31.2137	21.2513	11.8115	-0.482012	0.372553	0.636561	30.1521	21.4255
Ankrd39	150.947	149.173	112.596	152.285	155.47	151.58	0.157289	0.471716	0.717143	137.572	153.112
Ankrd40	4526.46	5813.22	4165.1	4891.1	4609.3	4674.39	-0.0301846	0.819595	0.925504	4834.93	4724.93
Ankrd42	235.243	240.711	286.181	192.012	218.106	255.915	-0.191426	0.342075	0.60987	254.045	222.011
Ankrd44	1881.94	2478.3	2290.38	2451.7	2297.38	2219.57	0.0854191	0.454014	0.703195	2216.88	2322.88
Ankrd45	0.980178	0	2.81489	0	0	1.96858	-0.85905	0.712534	NA	1.26502	0.656193
Ankrd46	2156.39	2252.28	2093.34	2303.19	2129.61	2244.18	0.0383721	0.695639	0.858706	2167.34	2225.66
Ankrd49	540.078	707.44	801.306	708.457	492.136	568.919	-0.19847	0.119574	0.33078	682.941	589.837
Ankrd50	1305.6	1866.92	1707.7	1829.31	1493.18	1618.17	0.0369825	0.74207	0.885706	1626.74	1646.89
Ankrd52	1027.23	702.92	628.659	670.622	1025.66	881.923	0.123735	0.311322	0.57895	786.268	859.4
Ankrd53	7.84142	14.6913	4.69148	12.2963	20.1328	14.7643	0.777547	0.230478	0.488801	9.07472	15.7312
Ankrd54	250.926	135.612	133.238	139.989	167.774	158.47	-0.11982	0.526158	0.755854	173.258	155.411
Ankrd55	10.782	7.91067	24.3957	26.4844	14.5404	12.7958	0.352301	0.606433	0.808527	14.3628	17.9402
Ankrd6	136.245	135.612	121.979	99.3164	64.8724	85.6331	-0.681987	0.00271096	0.0226322	131.278	83.274
Ankrd61	35.2864	53.1145	55.3595	57.6981	67.1094	47.2459	0.294756	0.375677	0.639931	47.9201	57.3511
Ankrd63	0	0	1.87659	0.94587	1.11849	2.95287	1.71073	0.386958	NA	0.625531	1.67241
Ankrd66	0.980178	5.65048	4.69148	0.94587	6.71094	4.92144	0.277193	0.844843	NA	3.77405	4.19275
Ankrd9	46.0684	24.8621	13.1362	24.5926	25.7253	34.4501	0.135832	0.746077	0.886664	28.0222	28.256
Anks1	1192.88	820.45	586.436	668.73	1072.63	871.096	0.0145496	0.924674	0.970082	866.587	870.819
Anks1b	10.782	19.2116	15.951	20.8091	11.1849	19.6858	0.199204	0.735267	0.881801	15.3149	17.2266
Anks3	566.543	431.697	413.789	532.525	591.681	518.72	0.222499	0.105736	0.30738	470.676	547.642
Anks6	141.146	62.1553	78.8169	69.9944	72.7019	87.6017	-0.246498	0.363606	0.629877	94.0393	76.766
Ankub1	8.8216	6.78058	3.75319	1.89174	4.47396	1.96858	-1.3183	0.317766	NA	6.45179	2.77809
Ankzf1	430.298	420.396	382.825	512.662	504.439	529.547	0.328644	0.0249268	0.116852	411.173	515.549
Anln	872.358	758.295	831.331	468.206	363.509	449.82	-0.95669	7.48683e-06	0.000182428	820.661	427.178
Ano1	2803.31	1865.79	2112.11	2590.74	5549.95	3849.55	0.760316	3.09343e-12	3.6404e-10	2260.4	3996.75
Ano10	3013.07	3218.51	2600.96	2902.88	2622.86	2874.12	-0.073384	0.517101	0.748859	2944.18	2799.95
Ano2	4.90089	19.2116	8.44467	14.1881	5.59245	8.8586	-0.148413	0.852652	0.939722	10.8524	9.54637
Ano3	83.3151	75.7165	253.34	104.046	85.0053	79.7274	-0.506394	0.183988	0.427745	137.457	89.5928
Ano4	96.0574	54.2446	50.668	108.775	98.4272	111.225	0.709576	0.0155685	0.0841282	66.99	106.142
Ano5	41.1675	33.9029	64.7425	44.4559	21.2513	35.4344	-0.519134	0.249143	0.510264	46.6043	33.7139
Ano6	6244.71	6181.63	6016.36	5767.92	5672.98	5842.74	-0.0942225	0.262438	0.525937	6147.57	5761.21
Ano7	0	4.52039	7.50638	3.78348	12.3034	1.96858	1.24837	0.315225	NA	4.00892	6.01848
Ano8	468.525	374.062	256.155	335.784	435.093	383.873	0.0811151	0.628285	0.82099	366.247	384.916
Ano9	155.848	51.9844	118.225	137.151	253.897	174.219	0.774305	0.00720263	0.0474019	108.686	188.423
Anp32a	1403.61	1747.13	1741.48	2016.6	1999.86	2207.76	0.360434	0.00239177	0.0205617	1630.74	2074.74
Anp32b	410.694	524.365	563.916	531.579	665.502	644.709	0.310995	0.0997511	0.295551	499.659	613.93
Anp32e	1009.58	1209.2	1255.44	1360.16	1494.3	1363.24	0.289739	0.0430382	0.171153	1158.08	1405.9
Anpep	1134.07	888.256	957.063	934.52	1219.15	1065.98	0.104574	0.375083	0.639234	993.128	1073.22
Antxr1	2318.12	2245.5	2808.32	2546.28	2047.96	2367.21	-0.070029	0.657011	0.837223	2457.31	2320.48
Antxr2	3900.13	4502.3	5596	4373.7	2427.12	3314.1	-0.479668	0.000706211	0.00784328	4666.14	3371.64
Antxrl	4.90089	5.65048	0.938297	3.78348	4.47396	1.96858	-0.151563	0.895892	NA	3.82989	3.40867
Anxa1	14601.7	26767.5	23566.3	18380.2	10670.4	14287	-0.554508	2.35176e-07	9.42434e-06	21645.1	14445.8
Anxa11	463.624	299.476	221.438	293.22	341.14	391.747	0.0975558	0.558572	0.776037	328.179	342.035
Anxa2	23051.8	19995.9	13242.2	20493.2	16648.7	19261.5	0.0118806	0.931665	0.974169	18763.3	18801.2
Anxa3	3041.49	2930.34	5151.25	3639.71	3376.72	3535.57	-0.0468898	0.781194	0.906105	3707.69	3517.33
Anxa4	3525.7	3835.55	3970.87	3596.2	3092.63	3388.91	-0.166689	0.0675229	0.230795	3777.37	3359.24
Anxa5	16030.8	20980.2	20240	18712.2	13231.7	17478	-0.207963	0.0215035	0.105505	19083.7	16474
Anxa6	23193.9	24451.9	17838	19063.1	15186.9	17852	-0.335477	0.00453052	0.03376	21827.9	17367.3
Anxa7	4626.44	5105.78	4219.52	4793.67	4088.08	4432.25	-0.0676743	0.563241	0.779215	4650.58	4438
Anxa8	205.837	357.11	191.413	174.04	197.973	157.486	-0.500236	0.0702401	0.237101	251.453	176.5
Anxa9	132.324	148.043	128.547	162.69	224.817	196.858	0.505325	0.00886326	0.0553066	136.304	194.788
Aoah	180.353	647.545	486.038	213.767	152.115	186.031	-1.06409	7.48653e-07	2.51635e-05	437.979	183.971
Aoc1	3.92071	124.311	0	931.682	1740.37	1255.95	5.44702	0.00175546	0.0162239	42.7438	1309.34
Aoc2	72.5332	75.7165	61.9276	63.3733	118.56	76.7745	0.252048	0.369798	0.634598	70.0591	86.2359
Aoc3	31324.5	28707.8	24011	27859.7	35079.2	30952.9	0.15107	0.164445	0.399715	28014.5	31297.3
Aox1	3830.53	5581.55	3614.32	5359.3	5032.09	5177.36	0.265698	0.102078	0.299319	4342.13	5189.58
Aox2	13.7225	2.26019	3.75319	13.2422	11.1849	8.8586	1.03865	0.228194	0.485692	6.57862	11.0952
Aox3	179.373	97.1883	387.517	122.963	185.669	184.062	-0.370605	0.302615	0.569222	221.359	164.232
Aox4	0	3.39029	2.81489	1.89174	2.23698	0.984289	0.455202	0.779447	NA	2.06839	1.70434
Ap1ar	896.863	995.615	926.099	945.87	778.469	946.886	-0.0786313	0.495832	0.733508	939.526	890.409
Ap1b1	1849.6	1750.52	1377.42	1666.62	2027.82	1779.59	0.131412	0.267063	0.531267	1659.18	1824.68
Ap1g1	4160.85	5927.36	5638.23	5256.2	5929.12	5297.44	0.091857	0.401712	0.662029	5242.15	5494.25
Ap1g2	346.983	203.417	198.919	214.713	392.59	304.145	0.271466	0.0819578	0.261985	249.773	303.816
Ap1m1	632.215	467.86	446.629	558.064	667.739	588.605	0.232147	0.0635556	0.221504	515.568	604.802
Ap1m2	338.161	98.3184	171.708	154.177	348.969	248.041	0.32491	0.143285	0.368524	202.729	250.396
Ap1s1	909.605	834.011	527.323	736.833	706.886	742.154	-0.0451025	0.785815	0.908284	756.98	728.624
Ap1s2	831.191	1081.5	1705.82	969.517	523.454	758.887	-0.660445	6.56234e-05	0.00113816	1206.17	750.619
Ap1s3	77.434	42.9437	85.385	41.6183	59.28	48.2301	-0.482167	0.235148	0.494153	68.5876	49.7095
Ap2a1	950.772	624.943	420.357	560.901	859.001	717.547	0.122133	0.407371	0.665835	665.358	712.483
Ap2a2	6190.8	6692.43	6004.16	5822.78	5231.18	5536.62	-0.18606	0.0579683	0.209067	6295.8	5530.19
Ap2b1	5274.34	5803.04	5343.6	5208.91	5092.49	5186.22	-0.0822763	0.362255	0.628908	5473.66	5162.54
Ap2m1	1734.91	1704.19	1560.39	1527.58	1493.18	1629.98	-0.105136	0.314122	0.581604	1666.5	1550.25
Ap2s1	755.717	475.771	486.038	516.445	577.141	583.683	-0.0198234	0.875177	0.949449	572.508	559.09
Ap3b1	1878.02	2550.63	2351.37	2315.49	2507.66	2560.14	0.140739	0.197638	0.445119	2260.01	2461.09
Ap3b2	125.463	140.132	83.5084	97.4246	55.9245	97.4446	-0.504924	0.0867115	0.270115	116.368	83.5979
Ap3d1	4232.41	3788.08	2615.97	3437.29	4423.63	3697.97	0.116318	0.381814	0.64456	3545.49	3852.97
Ap3m1	1529.08	2629.73	2372.95	2143.34	1693.39	1973.5	-0.124058	0.275835	0.540944	2177.25	1936.75
Ap3m2	883.14	1165.13	942.988	889.118	738.204	842.551	-0.269334	0.0496757	0.188311	997.086	823.291
Ap3s1	2291.66	4122.59	3371.3	3772.13	3026.64	3375.13	0.100084	0.4159	0.672236	3261.85	3391.3
Ap3s2	890.982	846.442	798.491	833.312	988.746	954.76	0.125385	0.264548	0.528482	845.305	925.606
Ap4b1	762.578	806.889	737.501	833.312	832.157	865.19	0.136028	0.286912	0.55328	768.989	843.553
Ap4e1	910.585	1194.51	1309.86	1294.9	1169.94	1154.57	0.110025	0.316317	0.584273	1138.32	1206.47
Ap4m1	538.118	412.485	394.085	442.667	562.601	523.642	0.182056	0.178443	0.41999	448.229	509.637
Ap4s1	666.521	834.011	777.848	795.477	655.435	691.955	-0.081407	0.512271	0.745458	759.46	714.289
Ap5b1	94.0971	40.6835	29.0872	51.077	64.8724	61.0259	0.24206	0.400783	0.661401	54.6226	58.9918
Ap5m1	713.569	923.289	1093.12	1122.75	1017.83	973.462	0.22165	0.0573301	0.207661	909.991	1038.01
Ap5s1	229.362	103.969	90.0765	137.151	249.423	217.528	0.568334	0.0112045	0.0658791	141.136	201.367
Ap5z1	245.044	134.481	113.534	155.123	203.565	187.999	0.195526	0.298575	0.565573	164.353	182.229
Apaf1	1225.22	1430.7	1765.87	1302.46	859.001	1022.68	-0.469314	0.000151867	0.0022423	1473.93	1061.38
Apba1	473.426	585.39	491.668	419.966	266.201	342.532	-0.602068	0.000208158	0.00292214	516.828	342.9
Apba2	6.86124	4.52039	0.938297	1.89174	0	1.96858	-1.56682	0.277525	NA	4.10664	1.28677
Apba3	200.936	75.7165	60.051	67.1568	162.181	109.256	0.0964937	0.670169	0.844475	112.235	112.865
Apbb1	264.648	102.839	94.768	126.747	114.086	138.785	-0.147305	0.55623	0.774617	154.085	126.539
Apbb1ip	452.842	647.545	675.574	505.095	272.912	455.726	-0.517454	0.00381679	0.0294499	591.987	411.244
Apbb2	2956.22	3637.78	3343.15	2777.08	2356.66	2727.46	-0.330668	0.000956536	0.00995185	3312.38	2620.4
Apbb3	285.232	203.417	258.032	306.462	336.666	279.538	0.303133	0.0872166	0.270733	248.894	307.555
Apc	7028.85	10127.9	9031.11	9599.64	10460.1	10133.3	0.227583	0.0287871	0.12989	8729.3	10064.3
Apc2	61.7512	29.3825	27.2106	29.322	57.043	39.3716	0.109555	0.741908	0.885685	39.4481	41.9122
Apcdd1	4180.46	3375.6	2988.48	3630.25	3328.63	3520.8	-0.00589763	0.948439	0.980423	3514.84	3493.23
Apeh	975.277	650.935	507.619	652.651	946.243	832.708	0.202317	0.1025	0.299845	711.277	810.534
Apex1	123.502	53.1145	37.5319	65.2651	69.3464	73.8217	0.105541	0.700041	0.861335	71.3829	69.4777
Apex2	383.25	293.825	279.612	269.573	392.59	335.642	0.0479019	0.748782	0.887953	318.896	332.602
Aph1a	459.703	441.868	426.925	457.801	465.292	458.679	0.0567634	0.669418	0.844051	442.832	460.591
Aph1b	1157.59	1639.77	1440.29	1447.18	857.882	1157.52	-0.297914	0.0118215	0.0687939	1412.55	1154.2
Aph1c	141.146	170.645	237.389	185.391	180.077	158.47	-0.0134674	0.95382	0.982643	183.06	174.646
Api5	2549.44	3540.59	3863.91	3376.76	2840.97	3035.55	-0.0736475	0.425949	0.680378	3317.98	3084.42
Apip	1113.48	1536.93	1225.42	1287.33	1091.65	1182.13	-0.112183	0.381402	0.644335	1291.94	1187.04
Apitd1	30.3855	12.4311	32.8404	12.2963	13.4219	13.78	-0.966848	0.0985405	0.293772	25.219	13.1661
Aplf	231.322	238.45	288.057	232.684	225.935	250.994	-0.0866962	0.616644	0.814538	252.61	236.538
Apln	1115.44	639.635	417.542	512.662	333.31	389.778	-0.752444	2.69811e-07	1.06112e-05	724.206	411.917
Aplnr	2433.78	2316.7	2406.73	2181.18	1118.49	1606.36	-0.586703	0.000112813	0.00175196	2385.74	1635.34
Aplp1	36.2666	7.91067	18.7659	14.1881	14.5404	12.7958	-0.50491	0.336945	0.604802	20.9811	13.8414
Aplp2	36771.4	45870.6	31904	43677.5	43349.3	45706.4	0.213361	0.112506	0.319176	38182	44244.4
Apmap	6686.77	8019.16	5651.36	7660.6	7406.64	7079	0.122129	0.375693	0.639931	6785.77	7382.08
Apoa1bp	1129.16	888.256	779.725	979.922	1111.78	1066.97	0.179704	0.124179	0.337466	932.382	1052.89
Apoa2	8.8216	6.78058	4.69148	6.62109	3.35547	7.87431	-0.190353	0.832164	NA	6.76455	5.95029
Apob	58.8107	64.4155	69.434	83.2366	159.944	92.5231	0.753468	0.00674077	0.0451288	64.22	111.901
Apobec1	1068.39	1603.61	1290.16	1188.01	630.829	866.174	-0.579834	1.51279e-05	0.00032833	1320.72	895.005
Apobec2	149.967	90.4077	215.808	67.1568	29.0808	65.9473	-1.54114	5.57171e-05	0.000992351	152.061	54.0616
Apobec3	1027.23	932.329	1012.42	836.149	1241.52	1012.83	0.0362289	0.728633	0.878284	990.659	1030.17
Apobec4	9.80178	5.65048	3.75319	3.78348	8.94792	7.87431	0.0914766	0.924016	NA	6.40182	6.86857
Apobr	365.606	419.266	340.602	359.431	282.978	293.318	-0.267511	0.113611	0.321221	375.158	311.909
Apoc1	1702.57	1352.73	804.121	887.226	1122.96	1030.55	-0.317482	0.1506	0.379354	1286.47	1013.58
Apoc3	2.94053	1.1301	1.87659	8.51283	15.6589	16.7329	2.76299	0.00232215	0.0201046	1.98241	13.6349
Apod	1136.03	1479.3	1597.92	1219.23	581.615	1009.88	-0.56108	0.246364	0.506928	1404.41	936.907
Apoe	22510.8	14981.7	14023.8	13740.7	15490	15991.7	-0.170576	0.0997032	0.29552	17172.1	15074.1
Apof	21.5639	6.78058	14.0745	11.3504	11.1849	11.8115	-0.267503	0.621944	0.817717	14.1396	11.4489
Apoh	1.96036	1.1301	0	0	3.35547	0.984289	0.0469381	0.985458	NA	1.03015	1.44659
Apol10b	280.331	319.817	381.887	328.217	315.414	315.957	-0.0150698	0.92289	0.968937	327.345	319.863
Apol11b	23.5243	14.6913	15.0128	13.2422	11.1849	15.7486	-0.391652	0.512927	0.745755	17.7428	13.3919
Apol6	6257.45	7072.14	4681.16	6430.03	6465.99	6383.11	0.0993462	0.538424	0.762655	6003.59	6426.38
Apol7a	8.8216	19.2116	11.2596	11.3504	19.0143	14.7643	0.228683	0.728289	0.878173	13.0976	15.043
Apol7c	21.5639	22.6019	12.1979	19.8633	7.82943	4.92144	-0.789168	0.347005	0.614726	18.7879	10.8714
Apol7d	1.96036	2.26019	0	5.67522	5.59245	3.93716	2.02126	0.199682	NA	1.40685	5.06828
Apol7e	8.8216	1.1301	3.75319	4.72935	1.11849	1.96858	-0.634772	0.591526	NA	4.56829	2.60547
Apol8	0	5.65048	4.69148	1.89174	5.59245	3.93716	0.958984	0.510863	NA	3.44732	3.80712
Apol9a	16.663	20.3417	44.1	26.4844	34.6732	30.513	0.270339	0.555171	0.773887	27.0349	30.5568
Apol9b	24.5044	12.4311	39.4085	26.4844	35.7917	37.403	0.394907	0.405974	0.664644	25.448	33.2263
Apold1	379.329	602.341	456.951	371.727	394.827	318.91	-0.383237	0.0395197	0.161401	479.54	361.821
Apom	2.94053	11.301	15.951	19.8633	7.82943	15.7486	0.740732	0.251214	0.512461	10.0642	14.4804
Apon	3.92071	5.65048	2.81489	5.67522	1.11849	7.87431	0.0369302	0.97623	NA	4.12869	4.88934
Apoo	62.7314	89.2776	77.8786	76.6155	71.5834	85.6331	0.0458236	0.874767	0.949449	76.6292	77.944
Apool	1003.7	1474.78	1286.41	1261.79	873.541	1001.02	-0.252318	0.0370598	0.153927	1254.96	1045.45
Apopt1	805.706	994.485	754.391	961.95	890.318	913.42	0.117347	0.394085	0.656311	851.527	921.896
App	10101.7	15252.9	9785.5	10400.8	9295.77	10491.5	-0.209807	0.188128	0.432532	11713.4	10062.7
Appbp2	1551.62	1996.88	1840	1663.79	1613.98	1645.73	-0.117711	0.288057	0.554375	1796.17	1641.17
Appbp2os	29.4053	42.9437	32.8404	40.6724	42.5026	68.9002	0.554115	0.17076	0.409465	35.0631	50.6918
Appl1	2896.43	4234.47	4564.81	3869.56	3208.95	3658.6	-0.0858809	0.372409	0.636462	3898.57	3579.04
Appl2	1782.94	1800.24	2311.96	2324	2751.49	2600.49	0.39093	0.000545749	0.00637992	1965.05	2558.66
Aprt	216.619	96.0582	77.8786	84.1825	140.93	105.319	-0.160713	0.438953	0.690878	130.185	110.144
Aptx	746.895	826.1	737.501	788.856	867.949	882.907	0.13674	0.269721	0.533964	770.166	846.57
Aqp1	11811.1	13754.4	11891	9753.82	5864.25	8016.05	-0.679796	1.21658e-05	0.000276903	12485.5	7878.04
Aqp11	38.2269	45.2039	46.9148	63.3733	53.6875	50.1987	0.368539	0.284426	0.550588	43.4485	55.7532
Aqp2	5.88107	2.26019	4.69148	7.56696	15.6589	15.7486	1.56334	0.0452248	0.177054	4.27758	12.9915
Aqp3	9.80178	6.78058	4.69148	3.78348	11.1849	1.96858	-0.522344	0.57167	NA	7.09128	5.64565
Aqp4	14.7027	9.04077	30.9638	3.78348	7.82943	5.90573	-1.65105	0.0605765	0.215257	18.2357	5.83955
Aqp5	230.342	168.384	207.364	473.881	1327.65	755.934	1.96356	1.00153e-19	3.00214e-17	202.03	852.488
Aqp7	3754.08	4228.82	3454.81	3237.71	3751.42	3219.61	-0.167339	0.151999	0.381499	3812.57	3402.91
Aqp9	67.6323	45.2039	77.8786	37.8348	14.5404	23.6229	-1.4304	0.000359456	0.00455397	63.5716	25.3327
Aqr	1757.46	1958.46	2109.29	1999.57	2052.43	1933.14	0.0465192	0.664511	0.841508	1941.74	1995.05
Ar	5067.52	5948.83	6658.16	6084.78	6380.99	5993.33	0.0789183	0.385077	0.647583	5891.5	6153.04
Araf	1732.95	1651.07	1478.76	1727.16	2097.17	1789.44	0.200567	0.0548302	0.201921	1620.93	1871.26
Arap1	1689.83	806.889	785.355	1006.41	1335.48	1144.73	0.145599	0.181468	0.424748	1094.02	1162.2
Arap2	5038.11	7074.4	6463.93	5772.65	5239.01	5533.67	-0.145875	0.167797	0.404398	6192.15	5515.11
Arap3	1168.37	892.776	771.28	854.121	927.229	897.671	-0.071392	0.551817	0.772264	944.143	893.007
Arc	25.4846	16.9514	20.6425	1.89174	10.0664	3.93716	-2.16219	0.0028935	0.02388	21.0262	5.29844
Arcn1	6477.01	9318.77	8557.27	7858.29	7162.81	7707.97	-0.0751786	0.473377	0.718481	8117.69	7576.36
Areg	1499.67	167.254	2760.47	1768.78	3298.43	2516.83	0.750448	0.451475	0.701515	1475.8	2528.01
Arel1	2413.2	2885.14	2488.36	2486.69	3007.62	2714.67	0.0756218	0.492696	0.731374	2595.57	2736.33
Arf1	5351.77	5555.55	4279.57	5019.73	4752.47	4532.65	-0.087316	0.454928	0.703761	5062.3	4768.28
Arf2	1262.47	1463.47	1420.58	1289.22	870.186	1063.03	-0.370704	0.00124	0.0123124	1382.18	1074.15
Arf3	2052.49	2269.23	1853.14	2006.19	2519.96	2244.18	0.124903	0.280647	0.546335	2058.29	2256.78
Arf4	4061.86	7038.24	5787.42	5395.24	5185.32	5122.24	-0.0622843	0.645519	0.830932	5629.17	5234.27
Arf5	543.018	358.241	263.661	343.351	402.657	396.668	0.00722383	0.962388	0.985829	388.307	380.892
Arf6	3358.09	4198.31	4705.56	4037.92	3472.91	3635.96	-0.118159	0.253935	0.515165	4087.32	3715.6
Arfgap1	1275.21	970.753	821.948	1030.05	1127.44	977.399	0.0408404	0.736667	0.882392	1022.64	1044.96
Arfgap2	1769.22	1499.64	1374.61	1681.76	2343.24	1874.09	0.330913	0.0011085	0.0112171	1547.82	1966.36
Arfgap3	1681	1270.23	1102.5	1102.88	1201.26	1251.03	-0.180194	0.136761	0.357838	1351.24	1185.06
Arfgef1	6158.46	7944.58	8282.35	7249.15	7861.87	7710.92	0.0482618	0.609109	0.809843	7461.79	7607.31
Arfgef2	2619.03	2995.89	2236.9	2517.91	3145.2	2763.88	0.093515	0.47503	0.719448	2617.27	2808.99
Arfgef3	90.1764	79.1067	86.3233	80.399	183.432	113.193	0.484856	0.0458427	0.178813	85.2021	125.675
Arfip1	2010.34	2526.9	2597.21	2240.77	2037.89	2140.83	-0.136081	0.194043	0.440273	2378.15	2139.83
Arfip2	1173.27	1089.41	880.123	1007.35	1115.13	1087.64	0.0290868	0.805762	0.91916	1047.6	1070.04
Arfrp1	517.534	478.031	540.459	498.474	691.227	525.61	0.144035	0.319799	0.587574	512.008	571.77
Arg1	47.0485	71.1961	253.34	62.4274	76.0574	61.0259	-0.595381	0.121305	0.333164	123.862	66.5036
Arg2	215.639	123.18	279.612	310.245	665.502	540.375	1.23591	2.01675e-05	0.00041801	206.144	505.374
Arglu1	1082.12	1938.12	1767.75	1867.15	1601.68	1731.36	0.173754	0.198705	0.446564	1595.99	1733.4
Arhgap1	2051.51	2104.24	1769.63	1822.69	1691.16	1653.61	-0.1962	0.122549	0.335055	1975.13	1722.48
Arhgap10	920.387	957.192	1073.41	829.528	730.374	870.111	-0.274703	0.0251811	0.117697	983.663	810.005
Arhgap11a	456.763	436.217	448.506	366.998	178.958	275.601	-0.782952	0.000452753	0.00554152	447.162	273.852
Arhgap12	2425.94	3242.25	3628.39	3333.25	2999.79	3298.35	0.0819126	0.381803	0.64456	3098.86	3210.46
Arhgap15	331.3	471.25	639.919	439.83	167.774	327.768	-0.638065	0.00406757	0.0310084	480.823	311.79
Arhgap15os	13.7225	11.301	15.951	7.56696	6.71094	5.90573	-1.01562	0.182826	0.426201	13.6582	6.72788
Arhgap17	854.715	979.794	945.803	893.847	963.02	990.195	0.0392277	0.734548	0.881325	926.771	949.021
Arhgap18	3164.01	3886.4	4012.16	3190.42	2365.61	2865.26	-0.387679	3.46965e-05	0.000663325	3687.52	2807.1
Arhgap19	487.148	541.316	615.523	505.095	592.8	517.736	-0.0181102	0.920782	0.967491	547.996	538.544
Arhgap20	890.001	1115.41	1190.7	1187.07	812.024	1072.87	-0.0497386	0.684902	0.852518	1065.37	1023.99
Arhgap20os	13.7225	18.0815	21.5808	18.9174	14.5404	19.6858	0.0197816	0.9743	0.990583	17.795	17.7145
Arhgap21	3780.55	3878.49	4117.25	3898.88	3815.17	4036.57	-0.00111732	0.990231	0.99644	3925.43	3916.87
Arhgap22	88.216	47.464	41.2851	44.4559	46.9766	45.2773	-0.314844	0.341413	0.609476	58.9884	45.5699
Arhgap23	1575.15	1604.74	1131.59	1156.8	1239.29	1228.39	-0.251603	0.0728836	0.242696	1437.16	1208.16
Arhgap24	1059.57	1015.96	805.059	1005.46	1126.32	1077.8	0.153321	0.215934	0.470776	960.196	1069.86
Arhgap25	298.954	395.534	310.576	279.032	187.906	219.496	-0.553574	0.00190436	0.0171718	335.021	228.812
Arhgap26	1520.26	1601.35	1565.08	1378.13	1921.57	1597.5	0.0504552	0.687912	0.854686	1562.23	1632.4
Arhgap27	445.981	202.287	218.623	244.98	337.784	305.13	0.0863243	0.595387	0.801128	288.964	295.965
[truncated: 16,424 more rows]
