# Supplementary material for: Cell-specific and shared regulatory elements control a multigene locus active in mammary and salivary glands
Source: Nat Commun. 2023 Aug 17;14:4992. doi: 10.1038/s41467-023-40712-0 (PMC10435465; doi:10.1038/s41467-023-40712-0)
Supplement: Supplementary file 13 — Supplementary Data 10 [file 41467_2023_40712_MOESM13_ESM.xlsx]

## Sheet: GEO data set
Supplementary Data 10. List of GEO data set used in this study and harvested tissues. Spearman correlation score between ChIP-seq replicates.
ChIP-seq					RNA-seq
Year	PMID	GEO	Data		Year	PMID	GEO	Data
2013	23301053	GSE25105	Mec_H3K4Me2		2018	30285185	GSE115370	RNA-seq-WT-L1
2016	27376239	GSE74826	WT_L1_H3K27ac					RNA-seq-WT-L10
			WT_L1_MED1		2021	33854063	GSE127144	RNA-seq-WT_p6
			DNaseSeq_WT_L1					RNA-seq-WT_p18
2018	30285185	GSE115370	WT-L1-STAT5A					RNA-seq-△SE_p6
			WT-L1-GR					RNA-seq-△SE_p18
2021	33854063	GSE127144	WT-L1-H3K4me1					RNA-seq-Csn3-△PE_p18
			WT-L1-Pol2					RNA-seq-delCsn1s2b_p18
			WT-L1-NFIB		2023	in this paper	GSE231441	RNA-seq-WT-SG
			WT-L1-H3K4me3					RNA-seq-△SE-SG
			WT-p6-STAT5A					RNA-seq-Odam-SG
			WT-p6-H3K27ac					RNA-seq-virgin
			SE-△S1-L1-STAT5A					RNA-seq-Csn2-E123-L1
			SE-△S1-L1-H3K27ac					RNA-seq-Csn2-P-E123-L1
			SE-△S2-L1-STAT5A					RNA-seq-Csn2-P-L1
			SE-△S2-L1-H3K27ac					RNA-seq-Csn2-E123-L10
			SE-△S4-L1-STAT5A					RNA-seq-Csn2-P-E123-L10
			SE-△S4-L1-H3K27ac					RNA-seq-Csn2-P-L10
			SE-△S1-2-L1-STAT5A					RNA-seq-Csn2-P-virgin
			SE-△S1-2-L1-H3K27ac					RNA-seq-Csn2-P-E123-virgin
			△SE(S1-4)-L1-STAT5A
			△SE(S1-4)-L1-GR
			△SE(S1-4)-L1-H3K27ac		Bisulfite-seq
			△SE(S1-4)-L1-PolII		Year	PMID	GEO	Data
			△Csn3-DE(E1)-L1-STAT5A		2015	25959817	GSE67386	nulliparous basal differentiated
			△Csn3-DE(E1)-L1-GR					nulliparous luminal alveolar
			△Csn3-DE(E1)-L1-H3K27ac					nulliparous luminal ductal
			△SE(S1-4)-p6-H3K27ac					parous basal differentiated
			△SE(S1-4)-p6-STAT5A					parous luminal alveolar
2021	33854063	GSE161620	WT_L1_PolII					parous luminal ductal
			△SE(S1-4)_L1_NFIB		2023	in this paper	GSE231441	mammary gland
2023	in this paper	GSE231441	WT-SG-H3K27ac					liver
			WT-SG-PolII
			△SE-SG-H3K27ac
			△SE-SG-PolII
			△Odam-SG-H3K27ac
			△Odam-SG-PolII
			WT_p6_Pol II
			WT_VirMEC_NFIB
			WT_VirMEC_H3K27ac
			WT_VirMEC_Pol II
			△SE-NFIB
			Csn3-△E1-L1-NFIB
			Csn3-△E1-L1-Pol II
			Csn3-△E2-S-L1-STAT5
			Csn3-△E2-S-L1-GR
			Csn3-△E2-S-L1-NFIB
			Csn3-△E2-S-L1-H3K27ac
			Csn3-△E2-S-L1-PolII
			Csn3-△E2-S/N-L1-STAT5
			Csn3-△E2-S/N-L1-GR
			Csn3-△E2-S/N-L1-NFIB
			Csn3-△E2-S/N-L1-H3K27ac
			Csn3-△E2-S/N-L1-PolII
			Csn1s1-△E1-STAT5
			Csn1s1-△E1-GR
			Csn1s1-△E1-NFIB
			Csn1s1-△E1-H3K27ac
			Csn1s1-△E1-PolII
			Csn1s1-△E2-STAT5
			Csn1s1-△E2-GR
			Csn1s1-△E2-NFIB
			Csn1s1-△E2-H3K27ac
			Csn1s1-△E2-PolII
			△Odam-STAT5
			△Odam-GR
			△Odam-NFIB
			△Odam-H3K27ac
			△Odam-PolII
			Csn2-△E1-STAT5
			Csn2-△E1-GR
			Csn2-△E1-H3K27ac
			Csn2-△E1-Pol II
			Csn2-△E2/3-STAT5
			Csn2-△E2/3-GR
			Csn2-△E2/3-H3K27ac
			Csn2-△E2/3-Pol II
			Csn2-△E1/2/3-STAT5
			Csn2-△E1/2/3-GR
			Csn2-△E1/2/3-H3K27ac
			Csn2-△E1/2/3-Pol II
			Csn2-△P-STAT5
			Csn2-△P-GR
			Csn2-△P-H3K27ac
			Csn2-△P-Pol II
			Csn2-△P-E1/2/3-STAT5
			Csn2-△P-E1/2/3-GR
			Csn2-△P-E1/2/3-H3K27ac
			Csn2-△P-E1/2/3-Pol II
			Csn2-△P-E1/2/3-A-STAT5
			Csn2-△P-E1/2/3-A-GR
			Csn2-△P-E1/2/3-A-H3K27ac
			Csn2-△P-E1/2/3-A-Pol II
			Csn2-△P-E1/2/3-B-STAT5
			Csn2-△P-E1/2/3-B-GR
			Csn2-△P-E1/2/3-B-H3K27ac
			Csn2-△P-E1/2/3-B-Pol II

## Sheet: harvested tissue list
Time points of tissues harvested
Mammary gland
Mouse line	Virgin	Pregnancy day 6	Pregnancy day 18 or	post partum < 12 hrs	Lactation day 1	Lactation day 10
WT	x	x	x		x	x
△SE		x	x	x
SE-△E1					x
SE-△E2					x
SE-△E4					x
SE-△E1/2			x	x
△Odam					x
Csn3-△E1			x		x
Csn3-△E2-S			x	x
Csn3-△E2-S/N			x	x
Csn1s1-△E1					x
Csn1s1-△E2					x
Csn2-△E1					x
Csn2-△E2/3					x
Csn2-△E1/2/3					x	x
Csn2-△P	x				x	x
Csn2-△P-E1/2/3	x				x	x
Csn2-△P-E1/2/3-A					x
Csn2-△P-E1/2/3-B					x
Salivary gland
WT-SG	x
△SE-SG	x
△Odam-SG	x

## Sheet: Spearman correlation
Spearman correlation between ChIP-seq replicates
Mammary gland				Salivary galnd
Mouse line	ChIP-seq antibody	Spearman correlation		Mouse line	ChIP-seq antibody	Spearman correlation
WT	STAT5	0.89		WT-SG	H3K27ac	0.94
	GR	0.77			Pol II	0.82
	NFIB	0.85		SE-SG	H3K27ac	0.95
	H3K27ac	0.9			Pol II	0.94
	H3K4me1	0.96		△Odam-SG	H3K27ac	0.96
	H3K4me3	0.87			Pol II	0.92
	Pol II	0.97
	p6-STAT5	0.85
	p6-H3K27ac	0.97
	p6-PolII	0.98
△SE	STAT5	0.89
	GR	0.9
	NFIB	0.96
	H3K27ac	0.97
	Pol II	0.91
	p6-STAT5	0.9
	p6-H3K27ac	0.97
SE-△E1	STAT5	0.87
	H3K27ac	0.91
SE-△E2	STAT5	0.8
	H3K27ac	96
SE-△E4	STAT5	0.83
	H3K27ac	0.94
SE-△E1/2	STAT5	0.71
	H3K27ac	0.93
△Odam	STAT5	0.91
	GR	0.92
	NFIB	x
	H3K27ac	0.96
	Pol II	0.95
Csn3-△E1	STAT5	0.89
	GR	0.91
	NFIB	x
	H3K27ac	0.96
	Pol II	0.91
Csn3-△E2-S	STAT5	0.93
	GR	0.94
	NFIB	0.95
	H3K27ac	0.98
	Pol II	0.95
Csn3-△E2-S/N	STAT5	0.89
	GR	0.94
	NFIB	0.95
	H3K27ac	0.97
	Pol II	0.96
Csn1s1-△E1	STAT5	0.93
	GR	0.94
	NFIB	0.96
	H3K27ac	0.95
	Pol II	0.91
Csn1s1-△E2	STAT5	0.92
	GR	0.94
	NFIB	0.94
	H3K27ac	0.95
	Pol II	0.96
Csn2-△E1	STAT5	0.94
	GR	0.91
	H3K27ac	0.96
	Pol II	0.95
Csn2-△E2/3	STAT5	0.93
	GR	0.92
	H3K27ac	0.95
	Pol II	0.93
Csn2-△E1/2/3	STAT5	0.93
	GR	0.94
	H3K27ac	0.99
	Pol II	0.99
Csn2-△P	STAT5	0.95
	GR	0.95
	H3K27ac	0.99
	Pol II	1
Csn2-△P-E1/2/3	STAT5	0.95
	GR	x
	H3K27ac	0.99
	Pol II	1
Csn2-△P-E1/2/3-A	STAT5	0.88
	GR	0.94
	H3K27ac	0.95
	Pol II	0.94
Csn2-△P-E1/2/3-B	STAT5	0.93
	GR	0.96
	H3K27ac	0.97
	Pol II	0.95
