# Supplementary material for: Cell-specific and shared regulatory elements control a multigene locus active in mammary and salivary glands
Source: Nat Commun. 2023 Aug 17;14:4992. doi: 10.1038/s41467-023-40712-0 (PMC10435465; doi:10.1038/s41467-023-40712-0)
Supplement: Supplementary file 15 — Source Data [file 41467_2023_40712_MOESM15_ESM.xlsx]

## Sheet: Figure 1
Figure 1b
Pleae refer to Supplementary Data 1 and 4
	mammary gland				salivary gland
Csn1s1	845014	574597	827957	492899	0	1.18471	3.31085	90.83
Csn2	1.00743e+06	644754	867741	630786	0.799017	0	2.20724	89.14
Csn1s2a	1.15461e+06	759823	1.0027e+06	712131	0.799017	0	1.10362	92.51
Csn1s2b	28604.9	10696	25990	8020.15	0	0	0	19.34
Odam	17.9753	20.7528	32.9352	4.5738	27.1666	34.3565	38.6266	77.4
Fdcsp	0	0	0	0	1224.09	871.943	1318.82
Csn3	254390	162969	288676	145066	17.5784	16.5859	18.7615	58.87
Figure 1c
Pleae refer to Supplementary Table 1
RNA-seq	Virgin			p6			L1				L10
Csn1s1	547.65	717.55	495.62	600.83	659.34	300.73	845014	574597	827957	492899	8.67039e+06	6.53687e+06	5.51007e+06	6.56886e+06
Csn2	101.39	113.41	91.54	421.98	308.12	69.18	1.00743e+06	644754	867741	630786	5.39627e+06	4.36007e+06	3.57035e+06	4.83681e+06
Csn1s2a	456.91	635.4	453.09	417.79	340.05	56.83	1.15461e+06	759823	1.0027e+06	712131	5.61567e+06	5.02454e+06	3.8846e+06	5.57444e+06
Csn1s2b	71.36	245.73	21.27	22.36	3.19	18.84	28604.9	10696	25990	8020.15	4.13856e+06	3.63253e+06	3645565	4.58333e+06
Odam	0	0	0	0	0	0	17.98	20.75	32.94	4.57	118.77	35.07	46.81	49.81
Csn3	241.21	340.24	239.8	659.52	530.02	999.63	254390	162969	288676	145066	1.67094e+06	1.50024e+06	1.11698e+06	1.59729e+06

## Sheet: Figure 2
Figure 2b
Pleae refer to Supplementary Data 2
Fold	WT			∆SE
Csn1s1	1	1	1	0.963682	0.812655	0.447961	0.618094
Csn2	1	1	1	1.45425	1.2628	0.777786	0.84912
Csn1s2a	1	1	1	0.778044	0.703468	0.404658	0.493545
Csn1s2b	1	1	1	0.066233	0.150439	0.0317236	0.023885
Odam	1	1	1	0	0	0	0
Csn3	1	1	1	0.024555	0.02195	0.00874747	0.00825767
Figure 2d
Pleae refer to Supplementary Data 3
Fold	WT			∆SE
Csn1s1	1	1	1	0.09	0.01	0.02	0.03
Csn2	1	1	1	0.06	0.02	0.02	0.04
Csn1s2a	1	1	1	0.05	0.02	0.02	0.05
Csn1s2b	1	1	1	0.03	0.03	0	0
Odam	0	0	0	0	0	0	0
Csn3	1	1	1	0	0	0	0.02

## Sheet: Figure 3
Figure 3a
Pleae refer to Supplementary Data 4
Fold	WT			∆SE-SG
Csn1s1	0	0.788419	2.21158	0	2.23163	0
Csn2	0.797342	0	2.20266	3.06977	1.10631	0
Csn1s2a	1.26316	0	1.73684	0	5.27368	0
Csn1s2b	0	0	0	0	0	0
Odam	0.813798	1.02915	1.15705	0	0	0
Fdcsp	1.07538	0.766013	1.1586	0.0117194	0.00978667	0.00175703
Csn3	0.99641	0.940299	1.06329	0.17457	0.126393	0.0566786

## Sheet: Figure 4
Figure 4a
Fold	WT			∆Odam
Csn1s2b	1	1	1	1.2	0.8	1.3
Odam	1	1	1	0	0	0
Csn3	1	1	1	2.04	1.7	1.9
Figure 4b
Pleae refer to Supplementary Data 5
Fold	WT			∆Odam
Odam	0.813798	1.02915	1.15705	0	0	0
Fdcsp	1.07538	0.766013	1.1586	1.04697	0.539567	2.4138
Csn3	0.99641	0.940299	1.06329	0.802003	0.727754	2.42415
Smr3a	0.987595	0.747351	1.26505	0.453365	0.223146	0.87067

## Sheet: Figure 5
Figure 5b
Fold	WT			Csn3-△E1			Csn3-△E2-S			Csn3-△E2-S/N
Csn3	1	1	1	0.46	0.52	0.65	0.0203	0.0244	0.0224	0.01	0.01	0.01

## Sheet: Figure 6
Figure 6b
Fold	WT					Csn1s1-△E1					Csn1s1-△E2
Csn1s1	1	1	1	1	1	1.03	1.25	1.19	1.06	1.26	0.44	0.38	0.47	0.25	0.23

## Sheet: Figure 7
Figure 7b
Fold	WT				Csn2-△E1			Csn2-△E2/3				Csn2-△E1/2/3
Csn2	1	1	1	1	0.9	1.2	0.39	0.871	0.747	0.88	0.92	0.45	0.44	0.76	0.37
Csn1s2a	1	1	1	1	1.1	1.4	0.66	0.84	1.33	0.93	0.96	0.73	1.23	0.45	0.45

## Sheet: Figure 8
Figure 8b
Pleae refer to Supplementary Data 7
Fold	WT				Csn2-△E123				Csn2-△P			Csn2-△P-E123
Csn2	1.26105	0.822117	1.11112	0.805703	0.349732	0.389796	0.456808	0.257068	0.151146	0.242123	0.11473	0.00016487	0.0001222	0.00013844	0.00020365
Csn1s2a	1.25468	0.841066	1.11461	0.789643	0.595062	0.772465	0.676175	0.462708	1.06268	1.25811	0.504681	0.638784	0.499149	0.603456	0.784797

## Sheet: Figure 9
Figure 9a
Pleae refer to all of Supplementary Data
%	WT	Csn2-△E123	Csn2-△P-E123	Csn1s2b-△DE	△SE	Csn3-△E2-S/N
Csn1s1	100	85.06	100	100	45.98	100
Csn1s2a	100	36.34	0.02	100	71.28	100
Csn1s2b	100	62.66	63.15	100	59.49	100
Csn2	100	73.57	100	34.37	6.81	88.81
Odam	100	51.7	100	420.97	0	44.72
Csn3	100	100	100	100	1.59	0.06

## Sheet: Figure S3
Supplementary Figure 3g
Fold	STAT5		GR		H3K27ac		Pol II
Csn1s1-E1	0.0286897	0.0131208	0.0556158	0.102675	0.127844	0.419743	0.63	0.4
Csn1s1-E2	0.456781	0.464228	0.653524	0.983683	0.356516	0.35168	0.68	0.68
Csn1s1-P	0.469283	0.3382	0.51442	0.560019	0.431971	0.40337	0.32	0.68
Csn2-P	0.600602	0.634878	0.905561	0.939023	0.619449	0.430244	1	1
Csn2-E1	0.380099	0.352706	0.654252	0.914063	0.41119	0.208378	1	1
Csn2-E2	0.598336	0.700392	1	1	0.680958	0.490215	1	1
Csn2-E3	0.895042	1	1	1	0.722611	0.774796	1	1
Csn1s2a-E4	0.734871	0.814459	1	1	0.539571	0.421087	1	1
Csn1s2a-E5	0.6373	0.443777	1	1	0.746916	0.631241	1	1
Csn1s2a-P	0.584142	0.389806	0.937916	0.767479	0.702011	0.522131	1	1
Csn1s2b-DE	0.253372	0.37689	0.370002	0.870593	0.182922	0.26721	0.962	1
Csn1s2b-P	0.100085	0.0343171	0.126978	0.0988138	0.104258	0.124524	0.516	0.258
Csn1s2b-IE	1	1	0.613941	1.12965	0.542941	0.703487	0.370946	0.296965
Csn3-E1	0.13236	0.149404	0.31471	0.558699	0.310695	0.249735	0.273	0.195
Csn3-E2	0.519395	0.433151	0.644196	0.657577	0.455996	0.356384	0.438	0.438
Csn3-P	0.552236	0.451861	0.836242	0.596712	0.599053	0.304293	0.231	0.288

[truncated: 5 more sheets: Figure S4, Figure S6, Figure S7, Figure S8, Figure S9]
